# Supplementary material for: TCF3::HLF orchestrates an enhancer-promoter network with activation of MEF2C to promote immature HSC gene expression in leukemia
Source: Sci Adv. 2026 May 6;12(19):eadu3728. doi: 10.1126/sciadv.adu3728 (PMC13148343; doi:10.1126/sciadv.adu3728)
Supplement: Supplementary file 2 — Tables S1 to S10 [file sciadv.adu3728_tables_s1_to_s10.zip]

Archive with 10 entries (10 files):
- adu3728_table_s1.xlsx
- adu3728_table_s2.xlsx
- adu3728_table_s3.xlsx
- adu3728_table_s4.xlsx
- adu3728_table_s5.xlsx
- adu3728_table_s6.xlsx
- adu3728_table_s7.xlsx
- adu3728_table_s8.xlsx
- adu3728_table_s9.xlsx
- adu3728_table_s10.xlsx
