# Supplementary material for: TCF3::HLF orchestrates an enhancer-promoter network with activation of MEF2C to promote immature HSC gene expression in leukemia
Source: Sci Adv. 2026 May 6;12(19):eadu3728. doi: 10.1126/sciadv.adu3728 (PMC13148343; doi:10.1126/sciadv.adu3728)
Supplement: Supplementary file 2 — Tables S1 to S10 [file sciadv.adu3728_tables_s1_to_s10.zip › adu3728_table_s1.xlsx]

## Sheet: FitHiChIP Output
PeakID_1	Chr_1	Start_1	End_1	Annotation_1	Detailed_Annotation_1	Distance_to_TSS_1	Nearest_PromoterID_1	Gene_Name_1	FC_Deseq_1	adj.p_1	Gene_Type_1	Fantom5_1	ROSE_1	HLF_Motif_1	TCF3HLF_HiChIP_1	H3K27ac_1	H3K4me1_1	H3K4me3_1	H3K27me3_1	ATACseq_1	Cluster_1	Distance	PeakID_2	Chr_2	Start_2	End_2	Annotation_2	Detailed_Annotation_2	Distance_to_TSS_2	Nearest_PromoterID_2	Gene_Name_2	FC_Deseq_2	adj.p_2	Gene_Type_2	Fantom5_2	ROSE_2	HLF_Motif_2	TCF3HLF_HiChIP_2	H3K27ac_2	H3K4me1_2	H3K4me3_2	H3K27me3_2	ATACseq_2	Cluster_2	cc	P-Value_Bias	Q-Value_Bias	bin1_low	bin1_high
1	chr1	94545000	94550000	Intergenic	Intergenic	3798	NR_162147	MIR12133	#N/A	#N/A	ncRNA	#N/A	#N/A	#N/A	#N/A	#N/A	#N/A	#N/A	#N/A	#N/A	#N/A	260000	1	chr1	94800000	94805000	intron (NR_160783, intron 1 of 3)	intron (NR_160783, intron 1 of 3)	17732	NR_104131	SLC44A3-AS1	#N/A	#N/A	ncRNA	#N/A	S.ENHANCER	#N/A	#N/A	#N/A	#N/A	#N/A	#N/A	#N/A	#N/A	93	2.39e-76	7.53e-73	94505000	94555000
2	chr1	94520000	94525000	Intergenic	Intergenic	19259	NM_001993	F3	-1.9628	2.44899e-19	protein-coding	#N/A	#N/A	#N/A	#N/A	#N/A	#N/A	#N/A	#N/A	#N/A	#N/A	280000	2	chr1	94795000	94800000	intron (NR_160783, intron 1 of 3)	intron (NR_160783, intron 1 of 3)	22732	NR_104131	SLC44A3-AS1	#N/A	#N/A	ncRNA	ENHANCER	S.ENHANCER	#N/A	#N/A	#N/A	#N/A	#N/A	#N/A	#N/A	#N/A	41	1.38e-19	7.5e-18	94500000	94600000
3	chr1	94505000	94510000	intron (NM_002858, intron 21 of 22)	L1PA3|LINE|L1	34259	NM_001993	F3	-1.9628	2.44899e-19	protein-coding	#N/A	#N/A	#N/A	#N/A	#N/A	#N/A	#N/A	#N/A	#N/A	#N/A	300000	3	chr1	94800000	94805000	intron (NR_160783, intron 1 of 3)	intron (NR_160783, intron 1 of 3)	17732	NR_104131	SLC44A3-AS1	#N/A	#N/A	ncRNA	#N/A	S.ENHANCER	#N/A	#N/A	#N/A	#N/A	#N/A	#N/A	#N/A	#N/A	18	4.08e-06	2.66e-05	94500000	94600000
4	chr1	174785000	174790000	intron (NM_001366451, intron 3 of 12)	L2c|LINE|L2	-12238	NM_001366456	RABGAP1L	0.0190222	0.860597	protein-coding	#N/A	#N/A	HLF_352	56.4065	6.93471	36.0947	5.18665	2.04328	0.140141	cluster_3	200000	4	chr1	174980000	174985000	intron (NM_001366451, intron 10 of 12)	intron (NM_001366451, intron 10 of 12)	-16935	NM_001007214	CACYBP	-0.356045	0.000175824	protein-coding	#N/A	#N/A	#N/A	#N/A	#N/A	#N/A	#N/A	#N/A	#N/A	#N/A	66	2.39e-37	9.16e-35	175000000	175000000
5	chr1	174790000	174795000	intron (NM_001366451, intron 3 of 12)	intron (NM_001366451, intron 3 of 12)	-7238	NM_001366456	RABGAP1L	0.0190222	0.860597	protein-coding	#N/A	#N/A	#N/A	#N/A	#N/A	#N/A	#N/A	#N/A	#N/A	#N/A	180000	5	chr1	174965000	174970000	intron (NM_001243764, intron 1 of 6)	AluSz|SINE|Alu	2722	NM_001243764	RABGAP1L	0.0190222	0.860597	protein-coding	ENHANCER	ENHANCER	#N/A	#N/A	#N/A	#N/A	#N/A	#N/A	#N/A	#N/A	44	4.89e-20	2.87e-18	175000000	175000000
6	chr1	52140000	52145000	intron (NM_007324, intron 1 of 17)	CpG	406	NM_004799	ZFYVE9	-0.493919	6.61735e-09	protein-coding	#N/A	ENHANCER	HLF_2316	97.2542	113.034	42.5642	66.2101	1.52127	1.12474	cluster_2	155000	6	chr1	52290000	52295000	intron (NM_007324, intron 9 of 17)	AluSg|SINE|Alu	73705	NM_032449	CC2D1B	0.497136	1.17467e-05	protein-coding	#N/A	#N/A	#N/A	#N/A	#N/A	#N/A	#N/A	#N/A	#N/A	#N/A	71	3.91e-39	1.72e-36	52100000	52100000
7	chr1	52135000	52140000	Intergenic	L1ME4a|LINE|L1	-4589	NM_007324	ZFYVE9	-0.493919	6.61735e-09	protein-coding	#N/A	ENHANCER	#N/A	#N/A	#N/A	#N/A	#N/A	#N/A	#N/A	#N/A	175000	7	chr1	52305000	52310000	intron (NM_007324, intron 12 of 17)	AluSx|SINE|Alu	58705	NM_032449	CC2D1B	0.497136	1.17467e-05	protein-coding	#N/A	#N/A	#N/A	#N/A	#N/A	#N/A	#N/A	#N/A	#N/A	#N/A	41	4.16e-18	1.77e-16	52100000	52100000
8	chr1	107795000	107800000	intron (NM_006113, intron 2 of 26)	L2c|LINE|L2	-99723	NR_107006	MIR7852	#N/A	#N/A	ncRNA	#N/A	ENHANCER	#N/A	#N/A	#N/A	#N/A	#N/A	#N/A	#N/A	#N/A	85000	8	chr1	107875000	107880000	intron (NM_006113, intron 1 of 26)	intron (NM_006113, intron 1 of 26)	-19723	NR_107006	MIR7852	#N/A	#N/A	ncRNA	#N/A	S.ENHANCER	HLF_210	96.5916	97.6602	59.6191	15.4523	2.5874	0.297901	cluster_2	150	4.84e-109	3.3e-105	108000000	108000000
9	chr1	107825000	107830000	intron (NM_006113, intron 2 of 26)	L3|LINE|CR1	-69723	NR_107006	MIR7852	#N/A	#N/A	ncRNA	#N/A	S.ENHANCER	#N/A	#N/A	#N/A	#N/A	#N/A	#N/A	#N/A	#N/A	55000	9	chr1	107875000	107880000	intron (NM_006113, intron 1 of 26)	intron (NM_006113, intron 1 of 26)	-19723	NR_107006	MIR7852	#N/A	#N/A	ncRNA	#N/A	S.ENHANCER	HLF_210	96.5916	97.6602	59.6191	15.4523	2.5874	0.297901	cluster_2	65	2.72e-25	3.43e-23	108000000	108000000
10	chr1	107810000	107815000	intron (NM_006113, intron 2 of 26)	intron (NM_006113, intron 2 of 26)	-84723	NR_107006	MIR7852	#N/A	#N/A	ncRNA	ENHANCER	ENHANCER	#N/A	#N/A	#N/A	#N/A	#N/A	#N/A	#N/A	#N/A	70000	10	chr1	107875000	107880000	intron (NM_006113, intron 1 of 26)	intron (NM_006113, intron 1 of 26)	-19723	NR_107006	MIR7852	#N/A	#N/A	ncRNA	#N/A	S.ENHANCER	HLF_210	96.5916	97.6602	59.6191	15.4523	2.5874	0.297901	cluster_2	32	1.11e-06	7.79e-06	108000000	108000000
11	chr1	147500000	147505000	intron (NR_038423, intron 3 of 3)	intron (NR_038423, intron 3 of 3)	15375	NR_038423	LINC00624	#N/A	#N/A	ncRNA	#N/A	ENHANCER	HLF_1090	36.0705	13.8201	49.7163	6.68297	1.85766	0.217769	cluster_3	100000	11	chr1	147595000	147600000	intron (NM_004326, intron 1 of 9)	intron (NM_004326, intron 1 of 9)	55999	NM_004326	BCL9	0.173024	0.348355	protein-coding	#N/A	ENHANCER	#N/A	#N/A	#N/A	#N/A	#N/A	#N/A	#N/A	#N/A	41	4.65e-17	1.66e-15	147000000	148000000
12	chr1	52140000	52145000	intron (NM_007324, intron 1 of 17)	CpG	406	NM_004799	ZFYVE9	-0.493919	6.61735e-09	protein-coding	#N/A	ENHANCER	HLF_2316	97.2542	113.034	42.5642	66.2101	1.52127	1.12474	cluster_2	125000	12	chr1	52260000	52265000	intron (NM_007324, intron 4 of 17)	MIRc|SINE|MIR	103705	NM_032449	CC2D1B	0.497136	1.17467e-05	protein-coding	#N/A	#N/A	#N/A	#N/A	#N/A	#N/A	#N/A	#N/A	#N/A	#N/A	59	2.3e-27	3.73e-25	52100000	52100000
13	chr1	226685000	226690000	intron (NM_002221, intron 2 of 7)	intron (NM_002221, intron 2 of 7)	-12432	NR_103784	ITPKB-IT1	#N/A	#N/A	ncRNA	ENHANCER	S.ENHANCER	#N/A	#N/A	#N/A	#N/A	#N/A	#N/A	#N/A	#N/A	60000	13	chr1	226740000	226745000	Intergenic	L1ME1|LINE|L1	-3325	NM_002221	ITPKB	0.141963	0.116042	protein-coding	ENHANCER	S.ENHANCER	#N/A	#N/A	#N/A	#N/A	#N/A	#N/A	#N/A	#N/A	52	2.63e-23	2.54e-21	227000000	227000000
14	chr1	226670000	226675000	intron (NR_103784, intron 1 of 1)	LTR56|LTR|ERV1	2568	NR_103784	ITPKB-IT1	#N/A	#N/A	ncRNA	#N/A	S.ENHANCER	#N/A	#N/A	#N/A	#N/A	#N/A	#N/A	#N/A	#N/A	70000	14	chr1	226735000	226740000	5' UTR (NM_002221, exon 2 of 8)	5' UTR (NM_002221, exon 2 of 8)	1675	NM_002221	ITPKB	0.141963	0.116042	protein-coding	ENHANCER	S.ENHANCER	#N/A	#N/A	#N/A	#N/A	#N/A	#N/A	#N/A	#N/A	17	0.00188433	0.00858441	227000000	227000000
15	chr1	147495000	147500000	intron (NR_038423, intron 3 of 3)	MIRc|SINE|MIR	20375	NR_038423	LINC00624	#N/A	#N/A	ncRNA	#N/A	ENHANCER	HLF_2267	36.6376	15.823	50.5288	5.31975	1.72729	0.273187	cluster_3	80000	15	chr1	147570000	147575000	intron (NM_004326, intron 1 of 9)	intron (NM_004326, intron 1 of 9)	30999	NM_004326	BCL9	0.173024	0.348355	protein-coding	#N/A	#N/A	#N/A	#N/A	#N/A	#N/A	#N/A	#N/A	#N/A	#N/A	57	5.77e-31	1.31e-28	147000000	148000000
16	chr1	222655000	222660000	intron (NM_001300867, intron 13 of 22)	L1MEg|LINE|L1	13197	NM_001300867	MIA3	-0.395306	0.000204973	protein-coding	ENHANCER	S.ENHANCER	HLF_2158	75.3212	301.632	83.6926	20.9692	1.83612	0.445969	cluster_1	55000	16	chr1	222705000	222710000	intron (NM_022831, intron 1 of 9)	intron (NM_022831, intron 1 of 9)	4991	NM_022831	AIDA	-0.300672	6.4793e-06	protein-coding	#N/A	#N/A	#N/A	#N/A	#N/A	#N/A	#N/A	#N/A	#N/A	#N/A	44	5.32e-19	2.66e-17	223000000	223000000
17	chr1	107875000	107880000	intron (NM_006113, intron 1 of 26)	intron (NM_006113, intron 1 of 26)	-19723	NR_107006	MIR7852	#N/A	#N/A	ncRNA	#N/A	S.ENHANCER	HLF_210	96.5916	97.6602	59.6191	15.4523	2.5874	0.297901	cluster_2	70000	17	chr1	107940000	107945000	intron (NM_006113, intron 1 of 26)	intron (NM_006113, intron 1 of 26)	-21943	NR_046653	VAV3-AS1	1.77959	0.0448393	ncRNA	ENHANCER	#N/A	#N/A	#N/A	#N/A	#N/A	#N/A	#N/A	#N/A	#N/A	53	4.08e-17	1.46e-15	108000000	108000000
18	chr1	107875000	107880000	intron (NM_006113, intron 1 of 26)	intron (NM_006113, intron 1 of 26)	-19723	NR_107006	MIR7852	#N/A	#N/A	ncRNA	#N/A	S.ENHANCER	HLF_210	96.5916	97.6602	59.6191	15.4523	2.5874	0.297901	cluster_2	85000	18	chr1	107955000	107960000	intron (NM_006113, intron 1 of 26)	L2|LINE|L2	-6943	NR_046653	VAV3-AS1	1.77959	0.0448393	ncRNA	#N/A	ENHANCER	#N/A	#N/A	#N/A	#N/A	#N/A	#N/A	#N/A	#N/A	47	1.11e-15	3.11e-14	108000000	108000000
19	chr1	174800000	174805000	intron (NM_001366454, intron 1 of 8)	AluSp|SINE|Alu	2762	NM_001330989	RABGAP1L	0.0190222	0.860597	protein-coding	ENHANCER	ENHANCER	#N/A	#N/A	#N/A	#N/A	#N/A	#N/A	#N/A	#N/A	145000	19	chr1	174940000	174945000	intron (NR_121196, intron 3 of 5)	MIR|SINE|MIR	11761	NR_121196	LOC101928696	#N/A	#N/A	ncRNA	#N/A	ENHANCER	HLF_1353	213.284	28.9394	28.5405	9.61329	2.13963	0.229016	cluster_2	90	2.09e-49	1.77e-46	175000000	175000000
20	chr1	174785000	174790000	intron (NM_001366451, intron 3 of 12)	L2c|LINE|L2	-12238	NM_001366456	RABGAP1L	0.0190222	0.860597	protein-coding	#N/A	#N/A	HLF_352	56.4065	6.93471	36.0947	5.18665	2.04328	0.140141	cluster_3	160000	20	chr1	174940000	174945000	intron (NR_121196, intron 3 of 5)	MIR|SINE|MIR	11761	NR_121196	LOC101928696	#N/A	#N/A	ncRNA	#N/A	ENHANCER	HLF_1353	213.284	28.9394	28.5405	9.61329	2.13963	0.229016	cluster_2	53	1.99e-18	8.98e-17	175000000	175000000
21	chr1	153365000	153370000	Intergenic	Intergenic	8121	NM_005621	S100A12	#N/A	#N/A	protein-coding	ENHANCER	ENHANCER	HLF_358	131.216	60.6958	77.6235	8.60259	1.8466	0.193714	cluster_2	90000	21	chr1	153450000	153455000	Intergenic	Intergenic	8151	NM_002963	S100A7	#N/A	#N/A	protein-coding	#N/A	#N/A	#N/A	#N/A	#N/A	#N/A	#N/A	#N/A	#N/A	#N/A	103	2.05e-63	3.36e-60	153000000	153000000
22	chr1	153365000	153370000	Intergenic	Intergenic	8121	NM_005621	S100A12	#N/A	#N/A	protein-coding	ENHANCER	ENHANCER	HLF_358	131.216	60.6958	77.6235	8.60259	1.8466	0.193714	cluster_2	105000	22	chr1	153465000	153470000	Intergenic	L1M4|LINE|L1	-6849	NM_002963	S100A7	#N/A	#N/A	protein-coding	#N/A	ENHANCER	#N/A	#N/A	#N/A	#N/A	#N/A	#N/A	#N/A	#N/A	32	1.68e-08	1.5e-07	153000000	153000000
23	chr1	212700000	212705000	Intergenic	L1ME4c|LINE|L1	-2660	NM_018664	BATF3	-1.63423	7.89135e-22	protein-coding	ENHANCER	ENHANCER	HLF_3160	90.195	16.6806	21.7072	68.8107	2.39412	1.07617	cluster_2	90000	23	chr1	212785000	212790000	intron (NM_015471, intron 2 of 5)	intron (NM_015471, intron 2 of 5)	4277	NM_001297736	NSL1	0.0297128	0.819121	protein-coding	#N/A	#N/A	#N/A	#N/A	#N/A	#N/A	#N/A	#N/A	#N/A	#N/A	43	5.54e-14	1.16e-12	213000000	213000000
24	chr1	212705000	212710000	Intergenic	AluSp|SINE|Alu	-7660	NM_018664	BATF3	-1.63423	7.89135e-22	protein-coding	#N/A	#N/A	#N/A	#N/A	#N/A	#N/A	#N/A	#N/A	#N/A	#N/A	70000	24	chr1	212770000	212775000	intron (NM_001042549, intron 4 of 6)	AluSz|SINE|Alu	19277	NM_001297736	NSL1	0.0297128	0.819121	protein-coding	#N/A	#N/A	#N/A	#N/A	#N/A	#N/A	#N/A	#N/A	#N/A	#N/A	29	9.6e-08	7.72e-07	213000000	213000000
25	chr1	61170000	61175000	intron (NM_001134673, intron 2 of 10)	intron (NM_001134673, intron 2 of 10)	81018	NR_104180	NFIA-AS1	#N/A	#N/A	ncRNA	ENHANCER	#N/A	#N/A	#N/A	#N/A	#N/A	#N/A	#N/A	#N/A	#N/A	85000	25	chr1	61250000	61255000	intron (NR_104180, intron 1 of 3)	Tigger13a|DNA|TcMar-Tigger	1018	NR_104180	NFIA-AS1	#N/A	#N/A	ncRNA	#N/A	ENHANCER	HLF_1354	80.2397	91.091	62.2976	18.9139	2.55906	0.352517	cluster_2	57	9.36e-25	1.1e-22	61200000	61200000
26	chr1	61185000	61190000	intron (NM_001134673, intron 2 of 10)	intron (NM_001134673, intron 2 of 10)	66018	NR_104180	NFIA-AS1	#N/A	#N/A	ncRNA	#N/A	#N/A	#N/A	#N/A	#N/A	#N/A	#N/A	#N/A	#N/A	#N/A	75000	26	chr1	61255000	61260000	intron (NM_001134673, intron 2 of 10)	AluSg|SINE|Alu	-3982	NR_104180	NFIA-AS1	#N/A	#N/A	ncRNA	#N/A	ENHANCER	#N/A	#N/A	#N/A	#N/A	#N/A	#N/A	#N/A	#N/A	25	3.14e-06	2.08e-05	61200000	61200000
27	chr1	174770000	174775000	intron (NM_001366451, intron 3 of 12)	AluSx|SINE|Alu	-27238	NM_001366456	RABGAP1L	0.0190222	0.860597	protein-coding	#N/A	ENHANCER	#N/A	#N/A	#N/A	#N/A	#N/A	#N/A	#N/A	#N/A	200000	27	chr1	174965000	174970000	intron (NM_001243764, intron 1 of 6)	AluSz|SINE|Alu	2722	NM_001243764	RABGAP1L	0.0190222	0.860597	protein-coding	ENHANCER	ENHANCER	#N/A	#N/A	#N/A	#N/A	#N/A	#N/A	#N/A	#N/A	52	2.09e-28	3.79e-26	175000000	175000000
28	chr1	40215000	40220000	intron (NM_012421, intron 5 of 7)	AluSx3|SINE|Alu	-30437	NM_001008740	TMCO2	#N/A	#N/A	protein-coding	#N/A	#N/A	#N/A	#N/A	#N/A	#N/A	#N/A	#N/A	#N/A	#N/A	180000	28	chr1	40390000	40395000	promoter-TSS (NM_001198979)	promoter-TSS (NM_001198979)	-845	NM_001198979	SMAP2	0.195808	0.00570291	protein-coding	ENHANCER	S.ENHANCER	HLF_975	63.2867	32.8699	55.7498	12.7314	1.77689	0.148074	cluster_3	30	9.39e-11	1.16e-09	40200000	40200000
29	chr1	150070000	150075000	intron (NR_103998, intron 3 of 13)	AluSx|SINE|Alu	4724	NM_007259	VPS45	0.277412	0.000589879	protein-coding	#N/A	ENHANCER	HLF_2858	13.0166	5.62366	8.24809	5.48796	1.8534	0.0429294	#N/A	95000	29	chr1	150160000	150165000	intron (NR_135098, intron 1 of 3)	intron (NR_135098, intron 1 of 3)	1772	NR_135098	LOC105371433	#N/A	#N/A	ncRNA	ENHANCER	ENHANCER	#N/A	#N/A	#N/A	#N/A	#N/A	#N/A	#N/A	#N/A	65	1.83e-44	1.14e-41	150000000	150000000
30	chr1	234500000	234505000	Intergenic	AluSz|SINE|Alu	-23321	NM_005646	TARBP1	-0.310081	0.000151109	protein-coding	ENHANCER	ENHANCER	#N/A	#N/A	#N/A	#N/A	#N/A	#N/A	#N/A	#N/A	105000	30	chr1	234600000	234605000	Intergenic	Intergenic	7025	NM_001077397	IRF2BP2	0.734032	0.000236974	protein-coding	ENHANCER	S.ENHANCER	HLF_2220	36.2193	90.4646	76.6954	69.76	1.99397	1.20054	cluster_3	57	7.06e-30	1.48e-27	234000000	235000000
31	chr1	234485000	234490000	Intergenic	MLT1L|LTR|ERVL-MaLR	-8321	NM_005646	TARBP1	-0.310081	0.000151109	protein-coding	ENHANCER	#N/A	#N/A	#N/A	#N/A	#N/A	#N/A	#N/A	#N/A	#N/A	120000	31	chr1	234600000	234605000	Intergenic	Intergenic	7025	NM_001077397	IRF2BP2	0.734032	0.000236974	protein-coding	ENHANCER	S.ENHANCER	HLF_2220	36.2193	90.4646	76.6954	69.76	1.99397	1.20054	cluster_3	38	2.86e-14	6.27e-13	234000000	235000000
32	chr1	94715000	94720000	intron (NR_160784, intron 1 of 3)	intron (NR_160784, intron 1 of 3)	28400	NR_039620	MIR378G	#N/A	#N/A	ncRNA	#N/A	ENHANCER	#N/A	#N/A	#N/A	#N/A	#N/A	#N/A	#N/A	#N/A	90000	32	chr1	94800000	94805000	intron (NR_160783, intron 1 of 3)	intron (NR_160783, intron 1 of 3)	17732	NR_104131	SLC44A3-AS1	#N/A	#N/A	ncRNA	#N/A	S.ENHANCER	#N/A	#N/A	#N/A	#N/A	#N/A	#N/A	#N/A	#N/A	48	6.61e-25	7.92e-23	94700000	94700000
33	chr1	174880000	174885000	intron (NM_001366451, intron 5 of 12)	MER112|DNA|hAT-Charlie	6982	NM_001035230	RABGAP1L	0.0190222	0.860597	protein-coding	#N/A	#N/A	HLF_242	19.2947	3.372	8.83838	2.99936	1.9951	0.0366284	cluster_3	65000	33	chr1	174940000	174945000	intron (NR_121196, intron 3 of 5)	MIR|SINE|MIR	11761	NR_121196	LOC101928696	#N/A	#N/A	ncRNA	#N/A	ENHANCER	HLF_1353	213.284	28.9394	28.5405	9.61329	2.13963	0.229016	cluster_2	94	1.98e-50	1.83e-47	175000000	175000000
34	chr1	234595000	234600000	Intergenic	Intergenic	12025	NM_182972	IRF2BP2	0.734032	0.000236974	protein-coding	ENHANCER	S.ENHANCER	#N/A	#N/A	#N/A	#N/A	#N/A	#N/A	#N/A	#N/A	485000	34	chr1	235075000	235080000	Intergenic	Intergenic	-7682	NR_027454	LINC01348	#N/A	#N/A	ncRNA	ENHANCER	ENHANCER	#N/A	#N/A	#N/A	#N/A	#N/A	#N/A	#N/A	#N/A	42	9.47e-24	9.78e-22	235000000	235000000
35	chr1	109595000	109600000	3' UTR (NM_006496, exon 9 of 9)	3' UTR (NM_006496, exon 9 of 9)	-1393	NR_029583	MIR197	#N/A	#N/A	ncRNA	#N/A	#N/A	#N/A	#N/A	#N/A	#N/A	#N/A	#N/A	#N/A	#N/A	395000	35	chr1	109985000	109990000	intron (NM_001242673, intron 1 of 16)	intron (NM_001242673, intron 1 of 16)	2735	NM_006621	AHCYL1	-0.223299	0.00627703	protein-coding	#N/A	ENHANCER	#N/A	#N/A	#N/A	#N/A	#N/A	#N/A	#N/A	#N/A	33	4.43e-15	1.12e-13	110000000	110000000
36	chr1	174770000	174775000	intron (NM_001366451, intron 3 of 12)	AluSx|SINE|Alu	-27238	NM_001366456	RABGAP1L	0.0190222	0.860597	protein-coding	#N/A	ENHANCER	#N/A	#N/A	#N/A	#N/A	#N/A	#N/A	#N/A	#N/A	175000	36	chr1	174940000	174945000	intron (NR_121196, intron 3 of 5)	MIR|SINE|MIR	11761	NR_121196	LOC101928696	#N/A	#N/A	ncRNA	#N/A	ENHANCER	HLF_1353	213.284	28.9394	28.5405	9.61329	2.13963	0.229016	cluster_2	85	1.66e-47	1.26e-44	175000000	175000000
37	chr1	234600000	234605000	Intergenic	Intergenic	7025	NM_182972	IRF2BP2	0.734032	0.000236974	protein-coding	ENHANCER	S.ENHANCER	HLF_2220	36.2193	90.4646	76.6954	69.76	1.99397	1.20054	cluster_3	135000	37	chr1	234730000	234735000	TTS (NR_038856)	TTS (NR_038856)	8458	NR_038856	LINC01132	1.12477	0.00033595	ncRNA	#N/A	S.ENHANCER	#N/A	#N/A	#N/A	#N/A	#N/A	#N/A	#N/A	#N/A	32	1.18e-11	1.66e-10	235000000	235000000
38	chr1	58915000	58920000	Intergenic	L1M7|LINE|L1	-102976	NR_110626	LINC01358	#N/A	#N/A	ncRNA	#N/A	#N/A	HLF_215	50.9948	3.09336	3.3479	2.65651	1.94608	0.0178033	cluster_3	160000	38	chr1	59070000	59075000	intron (NR_110626, intron 2 of 2)	intron (NR_110626, intron 2 of 2)	52024	NR_110626	LINC01358	#N/A	#N/A	ncRNA	ENHANCER	ENHANCER	#N/A	#N/A	#N/A	#N/A	#N/A	#N/A	#N/A	#N/A	31	1.16e-11	1.63e-10	58900000	58900000
39	chr1	17420000	17425000	intron (NM_001136204, intron 4 of 11).2	intron (NM_001136204, intron 4 of 11).2	16036	NM_001136204	RCC2	-0.0975849	0.143328	protein-coding	#N/A	#N/A	#N/A	#N/A	#N/A	#N/A	#N/A	#N/A	#N/A	#N/A	70000	39	chr1	17485000	17490000	Intergenic	AluSx|SINE|Alu	-47823	NM_018715	RCC2	-0.0975849	0.143328	protein-coding	#N/A	#N/A	#N/A	#N/A	#N/A	#N/A	#N/A	#N/A	#N/A	#N/A	40	3.95e-19	2.01e-17	17400000	17400000
40	chr1	52140000	52145000	intron (NM_007324, intron 1 of 17)	CpG	406	NM_004799	ZFYVE9	-0.493919	6.61735e-09	protein-coding	#N/A	ENHANCER	HLF_2316	97.2542	113.034	42.5642	66.2101	1.52127	1.12474	cluster_2	95000	40	chr1	52230000	52235000	intron (NM_007324, intron 2 of 17)	AluSz|SINE|Alu	90406	NM_004799	ZFYVE9	-0.493919	6.61735e-09	protein-coding	#N/A	#N/A	#N/A	#N/A	#N/A	#N/A	#N/A	#N/A	#N/A	#N/A	75	1.92e-40	9.23e-38	52100000	52100000
41	chr1	178930000	178935000	Intergenic	Penelope1_Vert|LINE|Penelope	-61423	NM_004673	ANGPTL1	#N/A	#N/A	protein-coding	ENHANCER	ENHANCER	HLF_496	87.2054	43.2094	66.1823	9.00102	2.45902	0.55232	cluster_3	55000	41	chr1	178980000	178985000	Intergenic	L1MA4|LINE|L1	-43304	NM_001324310	FAM20B	-0.260925	0.00167342	protein-coding	#N/A	#N/A	#N/A	#N/A	#N/A	#N/A	#N/A	#N/A	#N/A	#N/A	43	1.25e-14	2.91e-13	179000000	179000000
42	chr1	71700000	71705000	intron (NM_173808, intron 3 of 6)	intron (NM_173808, intron 3 of 6)	134512	NR_046218	NEGR1-IT1	#N/A	#N/A	ncRNA	#N/A	#N/A	#N/A	#N/A	#N/A	#N/A	#N/A	#N/A	#N/A	#N/A	95000	42	chr1	71790000	71795000	intron (NM_173808, intron 2 of 6)	intron (NM_173808, intron 2 of 6)	44512	NR_046218	NEGR1-IT1	#N/A	#N/A	ncRNA	#N/A	ENHANCER	#N/A	#N/A	#N/A	#N/A	#N/A	#N/A	#N/A	#N/A	55	3.09e-30	6.68e-28	71700000	71700000
43	chr1	61055000	61060000	Intergenic	Intergenic	-19727	NM_001145511	NFIA	-0.975778	7.51158e-17	protein-coding	ENHANCER	ENHANCER	#N/A	#N/A	#N/A	#N/A	#N/A	#N/A	#N/A	#N/A	200000	43	chr1	61250000	61255000	intron (NR_104180, intron 1 of 3)	Tigger13a|DNA|TcMar-Tigger	1018	NR_104180	NFIA-AS1	#N/A	#N/A	ncRNA	#N/A	ENHANCER	HLF_1354	80.2397	91.091	62.2976	18.9139	2.55906	0.352517	cluster_2	33	9.48e-12	1.36e-10	61100000	61100000
44	chr1	108510000	108515000	Intergenic	Intergenic	-47600	NM_001010883	FAM102B	#N/A	#N/A	protein-coding	#N/A	#N/A	#N/A	#N/A	#N/A	#N/A	#N/A	#N/A	#N/A	#N/A	140000	44	chr1	108645000	108650000	TTS (NM_144584)	TTS (NM_144584)	13593	NM_001102592	HENMT1	#N/A	#N/A	protein-coding	ENHANCER	ENHANCER	HLF_1622	69.0002	15.6024	12.8315	4.77622	1.84207	0.224354	cluster_3	71	3.83e-41	1.96e-38	109000000	109000000
45	chr1	107790000	107795000	intron (NM_006113, intron 2 of 26)	intron (NM_006113, intron 2 of 26)	-104001	NM_001079874	VAV3	-0.264017	0.00518601	protein-coding	#N/A	ENHANCER	#N/A	#N/A	#N/A	#N/A	#N/A	#N/A	#N/A	#N/A	75000	45	chr1	107860000	107865000	intron (NM_006113, intron 2 of 26)	intron (NM_006113, intron 2 of 26)	-34723	NR_107006	MIR7852	#N/A	#N/A	ncRNA	#N/A	S.ENHANCER	#N/A	#N/A	#N/A	#N/A	#N/A	#N/A	#N/A	#N/A	41	3.18e-15	8.22e-14	108000000	108000000
46	chr1	212475000	212480000	Intergenic	Intergenic	44580	NR_026598	NENF	-0.485644	8.09505e-05	protein-coding	#N/A	#N/A	#N/A	#N/A	#N/A	#N/A	#N/A	#N/A	#N/A	#N/A	230000	46	chr1	212700000	212705000	Intergenic	L1ME4c|LINE|L1	-2660	NM_018664	BATF3	-1.63423	7.89135e-22	protein-coding	ENHANCER	ENHANCER	HLF_3160	90.195	16.6806	21.7072	68.8107	2.39412	1.07617	cluster_2	52	6.64e-26	9.05e-24	212000000	212000000
47	chr1	147495000	147500000	intron (NR_038423, intron 3 of 3)	MIRc|SINE|MIR	20375	NR_038423	LINC00624	#N/A	#N/A	ncRNA	#N/A	ENHANCER	HLF_2267	36.6376	15.823	50.5288	5.31975	1.72729	0.273187	cluster_3	135000	47	chr1	147625000	147630000	Intergenic	Intergenic	43024	NR_136635	ACP6	-0.361848	0.181753	protein-coding	#N/A	ENHANCER	#N/A	#N/A	#N/A	#N/A	#N/A	#N/A	#N/A	#N/A	47	5.68e-25	6.89e-23	147000000	148000000
48	chr1	206635000	206640000	intron (NM_001004023, intron 2 of 3)	intron (NM_001004023, intron 2 of 3)	1964	NM_003582	DYRK3	-0.00421355	0.967774	protein-coding	#N/A	S.ENHANCER	#N/A	#N/A	#N/A	#N/A	#N/A	#N/A	#N/A	#N/A	120000	48	chr1	206750000	206755000	Intergenic	(TCCT)n|Simple_repeat|Simple_repeat	-18273	NM_153758	IL19	#N/A	#N/A	protein-coding	#N/A	#N/A	#N/A	#N/A	#N/A	#N/A	#N/A	#N/A	#N/A	#N/A	35	1.21e-16	3.99e-15	207000000	207000000
49	chr1	109545000	109550000	Intergenic	Intergenic	-1115	NM_006496	GNAI3	0.0694347	0.347732	protein-coding	#N/A	ENHANCER	#N/A	#N/A	#N/A	#N/A	#N/A	#N/A	#N/A	#N/A	115000	49	chr1	109655000	109660000	intron (NR_024538, intron 3 of 6)	intron (NR_024538, intron 3 of 6)	1401	NM_000850	GSTM4	-0.357752	0.000914104	protein-coding	#N/A	ENHANCER	HLF_1715	63.6076	54.1899	73.3981	37.5542	1.74855	0.747893	cluster_3	34	7.34e-13	1.26e-11	110000000	110000000
50	chr1	39150000	39155000	intron (NM_012090, intron 1 of 92)	L1ME3Cz|LINE|L1	68333	NM_012090	MACF1	0.428419	7.88254e-05	protein-coding	#N/A	ENHANCER	HLF_1995	38.6025	58.5954	61.9894	11.2275	2.03591	0.131293	cluster_3	110000	50	chr1	39255000	39260000	intron (NM_012090, intron 4 of 92)	AluY|SINE|Alu	-151573	NM_015038	KIAA0754	#N/A	#N/A	protein-coding	#N/A	#N/A	#N/A	#N/A	#N/A	#N/A	#N/A	#N/A	#N/A	#N/A	31	8.5e-11	1.05e-09	39200000	39200000
51	chr1	202485000	202490000	intron (NM_032104, intron 1 of 12)	L1MEg|LINE|L1	24786	NM_032104	PPP1R12B	0.302534	0.0937729	protein-coding	#N/A	ENHANCER	#N/A	#N/A	#N/A	#N/A	#N/A	#N/A	#N/A	#N/A	145000	51	chr1	202625000	202630000	intron (NM_177402, intron 1 of 8)	intron (NM_177402, intron 1 of 8)	15953	NM_001136504	SYT2	#N/A	#N/A	protein-coding	ENHANCER	ENHANCER	#N/A	#N/A	#N/A	#N/A	#N/A	#N/A	#N/A	#N/A	23	1.07e-10	1.31e-09	202000000	202000000
52	chr1	27435000	27440000	intron (NM_006990, intron 1 of 8)	intron (NM_006990, intron 1 of 8)	44878	NM_005281	GPR3	-0.153044	0.84698	protein-coding	ENHANCER	S.ENHANCER	#N/A	#N/A	#N/A	#N/A	#N/A	#N/A	#N/A	#N/A	55000	52	chr1	27485000	27490000	intron (NM_006990, intron 1 of 8)	(AT)n|Simple_repeat|Simple_repeat	2667	NM_006990	WASF2	0.282586	0.00752605	protein-coding	ENHANCER	ENHANCER	HLF_1230	62.5573	94.0942	45.0241	135.395	1.94239	0.969636	cluster_2	141	1.41e-103	7.71e-100	27400000	27400000
53	chr1	9120000	9125000	intron (NM_024980, intron 1 of 3)	L1MC4|LINE|L1	6602	NM_024980	GPR157	-0.667361	3.35335e-05	protein-coding	#N/A	ENHANCER	#N/A	#N/A	#N/A	#N/A	#N/A	#N/A	#N/A	#N/A	445000	53	chr1	9560000	9565000	intron (NM_032315, intron 2 of 6)	intron (NM_032315, intron 2 of 6)	23035	NM_032315	SLC25A33	-0.510612	3.64631e-10	protein-coding	#N/A	ENHANCER	HLF_647	73.248	108.418	82.4149	20.3713	1.3056	0.258016	cluster_2	19	1.63e-05	9.85e-05	9120000	9140000
54	chr1	61130000	61135000	intron (NM_001134673, intron 2 of 10)	intron (NM_001134673, intron 2 of 10)	49939	NM_005595	NFIA	-0.975778	7.51158e-17	protein-coding	#N/A	#N/A	#N/A	#N/A	#N/A	#N/A	#N/A	#N/A	#N/A	#N/A	65000	54	chr1	61190000	61195000	intron (NM_001134673, intron 2 of 10)	AluSx3|SINE|Alu	61018	NR_104180	NFIA-AS1	#N/A	#N/A	ncRNA	#N/A	#N/A	#N/A	#N/A	#N/A	#N/A	#N/A	#N/A	#N/A	#N/A	33	3.61e-13	6.53e-12	61100000	61100000
55	chr1	178775000	178780000	intron (NM_152663, intron 2 of 19)	L1PA2|LINE|L1	52256	NM_152663	RALGPS2	-0.412344	0.0115868	protein-coding	#N/A	#N/A	#N/A	#N/A	#N/A	#N/A	#N/A	#N/A	#N/A	#N/A	165000	55	chr1	178935000	178940000	Intergenic	Intergenic	-66423	NM_004673	ANGPTL1	#N/A	#N/A	protein-coding	#N/A	ENHANCER	#N/A	#N/A	#N/A	#N/A	#N/A	#N/A	#N/A	#N/A	28	8.01e-10	8.55e-09	179000000	179000000
56	chr1	174885000	174890000	intron (NM_001366451, intron 5 of 12)	intron (NM_001366451, intron 5 of 12)	11982	NM_001035230	RABGAP1L	0.0190222	0.860597	protein-coding	#N/A	#N/A	#N/A	#N/A	#N/A	#N/A	#N/A	#N/A	#N/A	#N/A	80000	56	chr1	174960000	174965000	intron (NM_001366451, intron 7 of 12)	intron (NM_001366451, intron 7 of 12)	-2278	NM_001243764	RABGAP1L	0.0190222	0.860597	protein-coding	#N/A	ENHANCER	#N/A	#N/A	#N/A	#N/A	#N/A	#N/A	#N/A	#N/A	35	7.66e-13	1.31e-11	175000000	175000000
57	chr1	109810000	109815000	Intergenic	AluSx1|SINE|Alu	-48577	NM_001319952	EPS8L3	#N/A	#N/A	protein-coding	ENHANCER	ENHANCER	#N/A	#N/A	#N/A	#N/A	#N/A	#N/A	#N/A	#N/A	190000	57	chr1	109995000	110000000	intron (NM_001242673, intron 1 of 16)	intron (NM_001242673, intron 1 of 16)	-3427	NM_001242674	AHCYL1	-0.223299	0.00627703	protein-coding	#N/A	#N/A	#N/A	#N/A	#N/A	#N/A	#N/A	#N/A	#N/A	#N/A	43	3.97e-23	3.76e-21	110000000	110000000
58	chr1	58860000	58865000	intron (NR_108106, intron 1 of 1)	MIRb|SINE|MIR	77349	NR_034014	LINC01135	#N/A	#N/A	ncRNA	#N/A	ENHANCER	#N/A	#N/A	#N/A	#N/A	#N/A	#N/A	#N/A	#N/A	60000	58	chr1	58915000	58920000	Intergenic	L1M7|LINE|L1	-102976	NR_110626	LINC01358	#N/A	#N/A	ncRNA	#N/A	#N/A	HLF_215	50.9948	3.09336	3.3479	2.65651	1.94608	0.0178033	cluster_3	36	4.47e-12	6.77e-11	58900000	58900000
59	chr1	52480000	52485000	intron (NM_001009881, intron 9 of 29)	AluJb|SINE|Alu	70590	NM_015269	TUT4	0.130775	0.238124	protein-coding	#N/A	#N/A	#N/A	#N/A	#N/A	#N/A	#N/A	#N/A	#N/A	#N/A	120000	59	chr1	52595000	52600000	Intergenic	AluSx|SINE|Alu	-4871	NM_015696	GPX7	-0.171823	0.111091	protein-coding	#N/A	#N/A	#N/A	#N/A	#N/A	#N/A	#N/A	#N/A	#N/A	#N/A	39	1.03e-18	4.88e-17	52500000	52500000
60	chr1	109280000	109285000	intron (NM_001005290, intron 3 of 7)	intron (NM_001005290, intron 3 of 7)	644	NM_001350237	PSRC1	0.340528	0.00101078	protein-coding	#N/A	ENHANCER	#N/A	#N/A	#N/A	#N/A	#N/A	#N/A	#N/A	#N/A	125000	60	chr1	109400000	109405000	intron (NM_001199774, intron 8 of 8)	MIR|SINE|MIR	-4582	NM_002959	SORT1	0.157032	0.0454204	protein-coding	#N/A	#N/A	#N/A	#N/A	#N/A	#N/A	#N/A	#N/A	#N/A	#N/A	41	1.94e-21	1.44e-19	109000000	109000000
61	chr1	153365000	153370000	Intergenic	Intergenic	8121	NM_005621	S100A12	#N/A	#N/A	protein-coding	ENHANCER	ENHANCER	HLF_358	131.216	60.6958	77.6235	8.60259	1.8466	0.193714	cluster_2	130000	61	chr1	153490000	153495000	Intergenic	Intergenic	-31849	NM_002963	S100A7	#N/A	#N/A	protein-coding	#N/A	#N/A	#N/A	#N/A	#N/A	#N/A	#N/A	#N/A	#N/A	#N/A	92	6.12e-56	7.33e-53	153000000	153000000
62	chr1	89635000	89640000	intron (NM_032270, intron 1 of 2)	intron (NM_032270, intron 1 of 2)	4380	NM_032270	LRRC8C	0.263886	0.00324043	protein-coding	ENHANCER	ENHANCER	HLF_500	31.285	166.965	37.3199	147.06	1.97243	1.2375	cluster_1	130000	62	chr1	89760000	89765000	Intergenic	Intergenic	-58532	NM_001134479	LRRC8D	-0.0589184	0.638977	protein-coding	ENHANCER	ENHANCER	#N/A	#N/A	#N/A	#N/A	#N/A	#N/A	#N/A	#N/A	128	3.76e-118	3.3e-114	89600000	89600000
63	chr1	107875000	107880000	intron (NM_006113, intron 1 of 26)	intron (NM_006113, intron 1 of 26)	-19723	NR_107006	MIR7852	#N/A	#N/A	ncRNA	#N/A	S.ENHANCER	HLF_210	96.5916	97.6602	59.6191	15.4523	2.5874	0.297901	cluster_2	175000	63	chr1	108045000	108050000	Intergenic	LTR33A_|LTR|ERVL	-82320	NM_006113	VAV3	-0.264017	0.00518601	protein-coding	#N/A	S.ENHANCER	#N/A	#N/A	#N/A	#N/A	#N/A	#N/A	#N/A	#N/A	47	4e-19	2.03e-17	108000000	108000000
64	chr1	194615000	194620000	Intergenic	LTR12|LTR|ERV1	1312755	NR_125789	LINC01031	#N/A	#N/A	ncRNA	#N/A	S.ENHANCER	#N/A	#N/A	#N/A	#N/A	#N/A	#N/A	#N/A	#N/A	70000	64	chr1	194680000	194685000	Intergenic	L1PA2|LINE|L1	1377755	NR_125789	LINC01031	#N/A	#N/A	ncRNA	#N/A	ENHANCER	#N/A	#N/A	#N/A	#N/A	#N/A	#N/A	#N/A	#N/A	28	2.64e-11	3.53e-10	195000000	195000000
65	chr1	61150000	61155000	intron (NM_001134673, intron 2 of 10)	intron (NM_001134673, intron 2 of 10)	69939	NM_005595	NFIA	-0.975778	7.51158e-17	protein-coding	#N/A	#N/A	#N/A	#N/A	#N/A	#N/A	#N/A	#N/A	#N/A	#N/A	105000	65	chr1	61250000	61255000	intron (NR_104180, intron 1 of 3)	Tigger13a|DNA|TcMar-Tigger	1018	NR_104180	NFIA-AS1	#N/A	#N/A	ncRNA	#N/A	ENHANCER	HLF_1354	80.2397	91.091	62.2976	18.9139	2.55906	0.352517	cluster_2	37	2.07e-11	2.82e-10	61200000	61200000
66	chr1	61250000	61255000	intron (NR_104180, intron 1 of 3)	Tigger13a|DNA|TcMar-Tigger	1018	NR_104180	NFIA-AS1	#N/A	#N/A	ncRNA	#N/A	ENHANCER	HLF_1354	80.2397	91.091	62.2976	18.9139	2.55906	0.352517	cluster_2	175000	66	chr1	61420000	61425000	intron (NM_005595, intron 9 of 9)	intron (NM_005595, intron 9 of 9)	-168982	NR_104180	NFIA-AS1	#N/A	#N/A	ncRNA	#N/A	#N/A	#N/A	#N/A	#N/A	#N/A	#N/A	#N/A	#N/A	#N/A	38	1.65e-15	4.46e-14	61300000	61300000
67	chr1	160100000	160105000	Intergenic	Intergenic	-3672	NM_001206665	IGSF8	-0.489405	0.00313726	protein-coding	ENHANCER	ENHANCER	HLF_1469	12.0675	15.6188	20.0735	43.6316	1.25544	0.768042	#N/A	155000	67	chr1	160250000	160255000	intron (NR_028104, intron 1 of 12)	intron (NR_028104, intron 1 of 12)	-9249	NR_147618	LOC100287049	#N/A	#N/A	ncRNA	#N/A	#N/A	#N/A	#N/A	#N/A	#N/A	#N/A	#N/A	#N/A	#N/A	31	1.97e-13	3.74e-12	160000000	160000000
68	chr1	178540000	178545000	promoter-TSS (NR_033186)	promoter-TSS (NR_033186)	-296	NR_033186	C1orf220	-0.107955	0.826724	ncRNA	ENHANCER	ENHANCER	#N/A	#N/A	#N/A	#N/A	#N/A	#N/A	#N/A	#N/A	70000	68	chr1	178605000	178610000	Intergenic	MLT1O|LTR|ERVL-MaLR	64704	NR_033186	C1orf220	-0.107955	0.826724	ncRNA	ENHANCER	ENHANCER	HLF_175	84.7711	103.147	72.427	8.06666	2.304	0.515436	cluster_2	25	1.27e-06	8.83e-06	179000000	179000000
69	chr1	177080000	177085000	intron (NM_207108, intron 1 of 21)	intron (NM_207108, intron 1 of 21)	-53055	NR_030163	MIR488	#N/A	#N/A	ncRNA	#N/A	ENHANCER	HLF_784	100.817	12.3882	39.0988	6.69321	2.44627	0.12739	cluster_3	105000	69	chr1	177180000	177185000	intron (NM_021165, intron 1 of 7)	intron (NM_021165, intron 1 of 7)	11542	NM_021165	BRINP2	#N/A	#N/A	protein-coding	ENHANCER	#N/A	#N/A	#N/A	#N/A	#N/A	#N/A	#N/A	#N/A	#N/A	89	7.8e-53	8.36e-50	177000000	177000000
70	chr1	27485000	27490000	intron (NM_006990, intron 1 of 8)	(AT)n|Simple_repeat|Simple_repeat	2667	NM_001201404	WASF2	0.282586	0.00752605	protein-coding	ENHANCER	ENHANCER	HLF_1230	62.5573	94.0942	45.0241	135.395	1.94239	0.969636	cluster_2	115000	70	chr1	27595000	27600000	intron (NM_001029882, intron 1 of 6)	intron (NM_001029882, intron 1 of 6)	5994	NM_001029882	AHDC1	0.478848	0.323341	protein-coding	ENHANCER	ENHANCER	#N/A	#N/A	#N/A	#N/A	#N/A	#N/A	#N/A	#N/A	38	5.69e-14	1.19e-12	27500000	27500000
71	chr1	12440000	12445000	intron (NM_015378, intron 65 of 69)	intron (NM_015378, intron 65 of 69)	-64746	NR_003025	SNORA59A	#N/A	#N/A	snoRNA	#N/A	S.ENHANCER	#N/A	#N/A	#N/A	#N/A	#N/A	#N/A	#N/A	#N/A	140000	71	chr1	12575000	12580000	intron (NM_001324370, intron 4 of 5)	intron (NM_001324370, intron 4 of 5)	1523	NR_106788	MIR6730	#N/A	#N/A	ncRNA	#N/A	#N/A	HLF_2734	15.6475	1.91246	1.67495	1.40563	2.23457	0.0409427	cluster_3	52	8.16e-33	2.15e-30	12400000	12400000
72	chr1	9560000	9565000	intron (NM_032315, intron 2 of 6)	intron (NM_032315, intron 2 of 6)	23035	NM_032315	SLC25A33	-0.510612	3.64631e-10	protein-coding	#N/A	ENHANCER	HLF_647	73.248	108.418	82.4149	20.3713	1.3056	0.258016	cluster_2	70000	72	chr1	9625000	9630000	Intergenic	MIRb|SINE|MIR	-24231	NM_005026	PIK3CD	0.190769	0.0152997	protein-coding	ENHANCER	S.ENHANCER	#N/A	#N/A	#N/A	#N/A	#N/A	#N/A	#N/A	#N/A	28	7.61e-08	6.2e-07	9560000	9570000
73	chr1	109565000	109570000	intron (NM_006496, intron 1 of 8)	intron (NM_006496, intron 1 of 8)	18885	NM_006496	GNAI3	0.0694347	0.347732	protein-coding	#N/A	#N/A	#N/A	#N/A	#N/A	#N/A	#N/A	#N/A	#N/A	#N/A	100000	73	chr1	109660000	109665000	TTS (NR_024538)	TTS (NR_024538)	-5522	NM_001142368	GSTM2	-0.0188462	0.936059	protein-coding	#N/A	ENHANCER	HLF_1715	63.6076	54.1899	73.3981	37.5542	1.74855	0.747893	cluster_3	44	4.35e-18	1.84e-16	110000000	110000000
74	chr1	156490000	156495000	intron (NM_005920, intron 1 of 11)	intron (NM_005920, intron 1 of 11)	-1813	NM_001271629	MEF2D	0.0879331	0.473692	protein-coding	ENHANCER	S.ENHANCER	#N/A	#N/A	#N/A	#N/A	#N/A	#N/A	#N/A	#N/A	75000	74	chr1	156560000	156565000	intron (NM_178229, intron 9 of 37)	intron (NM_178229, intron 9 of 37)	10065	NM_178229	IQGAP3	0.41745	3.2633e-08	protein-coding	#N/A	#N/A	#N/A	#N/A	#N/A	#N/A	#N/A	#N/A	#N/A	#N/A	34	7.57e-14	1.54e-12	156000000	156000000
75	chr1	58920000	58925000	Intergenic	Intergenic	-97976	NR_110626	LINC01358	#N/A	#N/A	ncRNA	#N/A	#N/A	HLF_215	50.9948	3.09336	3.3479	2.65651	1.94608	0.0178033	cluster_3	65000	75	chr1	58980000	58985000	Intergenic	Intergenic	-37976	NR_110626	LINC01358	#N/A	#N/A	ncRNA	#N/A	ENHANCER	#N/A	#N/A	#N/A	#N/A	#N/A	#N/A	#N/A	#N/A	30	2.97e-07	2.24e-06	58900000	58900000
76	chr1	223555000	223560000	intron (NM_001143962, intron 13 of 20)	intron (NM_001143962, intron 13 of 20)	108201	NM_001143962	CAPN8	#N/A	#N/A	protein-coding	#N/A	#N/A	HLF_3034	11.1578	2.16398	2.72033	0.864442	0.943706	0.0522462	#N/A	120000	76	chr1	223670000	223675000	Intergenic	AluJo|SINE|Alu	-6799	NM_001143962	CAPN8	#N/A	#N/A	protein-coding	#N/A	#N/A	#N/A	#N/A	#N/A	#N/A	#N/A	#N/A	#N/A	#N/A	44	1.17e-23	1.19e-21	224000000	224000000
77	chr1	79075000	79080000	Intergenic	Intergenic	-70770	NM_022159	ADGRL4	#N/A	#N/A	protein-coding	#N/A	#N/A	HLF_959	33.2081	2.86046	10.2062	4.8751	11.3642	0.0537504	cluster_3	140000	77	chr1	79210000	79215000	Intergenic	Intergenic	-205770	NM_022159	ADGRL4	#N/A	#N/A	protein-coding	#N/A	#N/A	#N/A	#N/A	#N/A	#N/A	#N/A	#N/A	#N/A	#N/A	40	1.36e-19	7.41e-18	79100000	79100000
78	chr1	177080000	177085000	intron (NM_207108, intron 1 of 21)	intron (NM_207108, intron 1 of 21)	-53055	NR_030163	MIR488	#N/A	#N/A	ncRNA	#N/A	ENHANCER	HLF_784	100.817	12.3882	39.0988	6.69321	2.44627	0.12739	cluster_3	65000	78	chr1	177140000	177145000	intron (NM_207108, intron 1 of 21)	intron (NM_207108, intron 1 of 21)	22212	NM_004319	ASTN1	#N/A	#N/A	protein-coding	#N/A	ENHANCER	#N/A	#N/A	#N/A	#N/A	#N/A	#N/A	#N/A	#N/A	49	4.52e-16	1.35e-14	177000000	177000000
79	chr1	40310000	40315000	intron (NM_001852, intron 6 of 31)	intron (NM_001852, intron 6 of 31)	4786	NM_001852	COL9A2	-0.579442	0.318076	protein-coding	ENHANCER	#N/A	#N/A	#N/A	#N/A	#N/A	#N/A	#N/A	#N/A	#N/A	85000	79	chr1	40390000	40395000	promoter-TSS (NM_001198979)	promoter-TSS (NM_001198979)	-845	NM_001198979	SMAP2	0.195808	0.00570291	protein-coding	ENHANCER	S.ENHANCER	HLF_975	63.2867	32.8699	55.7498	12.7314	1.77689	0.148074	cluster_3	30	6.33e-10	6.86e-09	40300000	40300000
80	chr1	178605000	178610000	Intergenic	MLT1O|LTR|ERVL-MaLR	64704	NR_033186	C1orf220	-0.107955	0.826724	ncRNA	ENHANCER	ENHANCER	HLF_175	84.7711	103.147	72.427	8.06666	2.304	0.515436	cluster_2	110000	80	chr1	178710000	178715000	Intergenic	(GAAA)n|Simple_repeat|Simple_repeat	-12647	NM_001286247	RALGPS2	-0.412344	0.0115868	protein-coding	#N/A	#N/A	#N/A	#N/A	#N/A	#N/A	#N/A	#N/A	#N/A	#N/A	59	1.89e-31	4.46e-29	179000000	179000000
81	chr1	153345000	153350000	intron (NM_020393, intron 2 of 8)	AluSc|SINE|Alu	1341	NM_020393	PGLYRP4	#N/A	#N/A	protein-coding	#N/A	ENHANCER	#N/A	#N/A	#N/A	#N/A	#N/A	#N/A	#N/A	#N/A	120000	81	chr1	153460000	153465000	Intergenic	L1MC|LINE|L1	-1849	NM_002963	S100A7	#N/A	#N/A	protein-coding	#N/A	#N/A	#N/A	#N/A	#N/A	#N/A	#N/A	#N/A	#N/A	#N/A	31	6.14e-12	9.09e-11	153000000	153000000
82	chr1	225475000	225480000	Intergenic	MLT1L|LTR|ERVL-MaLR	-48645	NM_194442	LBR	0.0765345	0.431423	protein-coding	#N/A	ENHANCER	#N/A	#N/A	#N/A	#N/A	#N/A	#N/A	#N/A	#N/A	310000	82	chr1	225780000	225785000	intron (NM_001130440, intron 1 of 3)	intron (NM_001130440, intron 1 of 3)	4687	NM_003133	SRP9	-0.0265007	0.827368	protein-coding	#N/A	#N/A	HLF_1457	22.8027	127.543	28.5749	103.952	2.00502	0.780116	cluster_2	31	4.04e-13	7.27e-12	225000000	225000000
83	chr1	28090000	28095000	Intergenic	AluSx1|SINE|Alu	-3863	NR_104214	EYA3	-0.115359	0.205817	protein-coding	ENHANCER	#N/A	#N/A	#N/A	#N/A	#N/A	#N/A	#N/A	#N/A	#N/A	55000	83	chr1	28140000	28145000	Intergenic	MIRc|SINE|MIR	34190	NM_000952	PTAFR	0.845886	0.0292672	protein-coding	ENHANCER	#N/A	HLF_2308	37.1667	3.92629	22.7096	3.30302	2.17081	0.211624	cluster_3	65	6.19e-37	2.28e-34	28100000	28100000
84	chr1	212700000	212705000	Intergenic	L1ME4c|LINE|L1	-2660	NM_018664	BATF3	-1.63423	7.89135e-22	protein-coding	ENHANCER	ENHANCER	HLF_3160	90.195	16.6806	21.7072	68.8107	2.39412	1.07617	cluster_2	260000	84	chr1	212955000	212960000	intron (NM_001301056, intron 2 of 7)	intron (NM_001301056, intron 2 of 7)	6959	NM_024749	VASH2	-0.0367977	0.764654	protein-coding	#N/A	ENHANCER	#N/A	#N/A	#N/A	#N/A	#N/A	#N/A	#N/A	#N/A	29	1.1e-09	1.15e-08	213000000	213000000
85	chr1	178930000	178935000	Intergenic	Penelope1_Vert|LINE|Penelope	-61423	NM_004673	ANGPTL1	#N/A	#N/A	protein-coding	ENHANCER	ENHANCER	HLF_496	87.2054	43.2094	66.1823	9.00102	2.45902	0.55232	cluster_3	75000	85	chr1	179000000	179005000	Intergenic	Intergenic	-23304	NM_001324310	FAM20B	-0.260925	0.00167342	protein-coding	#N/A	#N/A	#N/A	#N/A	#N/A	#N/A	#N/A	#N/A	#N/A	#N/A	37	8.08e-12	1.17e-10	179000000	179000000
86	chr1	7220000	7225000	intron (NM_001349608, intron 3 of 21)	intron (NM_001349608, intron 3 of 21)	167254	NR_146201	LOC102725193	#N/A	#N/A	ncRNA	#N/A	ENHANCER	#N/A	#N/A	#N/A	#N/A	#N/A	#N/A	#N/A	#N/A	430000	86	chr1	7645000	7650000	intron (NM_001349608, intron 6 of 21)	intron (NM_001349608, intron 6 of 21)	-22230	NM_001349621	CAMTA1	-0.24121	0.0816109	protein-coding	ENHANCER	S.ENHANCER	HLF_507	32.8288	270.353	100.012	6.42232	2.51938	0.774375	cluster_1	71	4.62e-52	4.72e-49	7210000	7230000
87	chr1	237980000	237985000	Intergenic	LTR81B|LTR|Gypsy	-91578	NM_021186	ZP4	#N/A	#N/A	protein-coding	#N/A	ENHANCER	HLF_2809	39.1801	29.3241	44.8537	9.0607	2.32582	0.130754	cluster_3	120000	87	chr1	238095000	238100000	Intergenic	Intergenic	-206578	NM_021186	ZP4	#N/A	#N/A	protein-coding	#N/A	#N/A	#N/A	#N/A	#N/A	#N/A	#N/A	#N/A	#N/A	#N/A	70	1.13e-45	7.6e-43	238000000	238000000
88	chr1	94485000	94490000	intron (NM_002858, intron 10 of 22)	intron (NM_002858, intron 10 of 22)	54259	NM_001993	F3	-1.9628	2.44899e-19	protein-coding	#N/A	#N/A	#N/A	#N/A	#N/A	#N/A	#N/A	#N/A	#N/A	#N/A	320000	88	chr1	94800000	94805000	intron (NR_160783, intron 1 of 3)	intron (NR_160783, intron 1 of 3)	17732	NR_104131	SLC44A3-AS1	#N/A	#N/A	ncRNA	#N/A	S.ENHANCER	#N/A	#N/A	#N/A	#N/A	#N/A	#N/A	#N/A	#N/A	37	2.37e-18	1.05e-16	94500000	94500000
89	chr1	178570000	178575000	Intergenic	AluSc|SINE|Alu	29704	NR_033186	C1orf220	-0.107955	0.826724	ncRNA	#N/A	#N/A	#N/A	#N/A	#N/A	#N/A	#N/A	#N/A	#N/A	#N/A	165000	89	chr1	178730000	178735000	intron (NM_152663, intron 1 of 19)	AluSc8|SINE|Alu	7256	NM_152663	RALGPS2	-0.412344	0.0115868	protein-coding	#N/A	S.ENHANCER	#N/A	#N/A	#N/A	#N/A	#N/A	#N/A	#N/A	#N/A	26	6.82e-09	6.41e-08	179000000	179000000
90	chr1	178540000	178545000	promoter-TSS (NR_033186)	promoter-TSS (NR_033186)	-296	NR_033186	C1orf220	-0.107955	0.826724	ncRNA	ENHANCER	ENHANCER	#N/A	#N/A	#N/A	#N/A	#N/A	#N/A	#N/A	#N/A	190000	90	chr1	178725000	178730000	intron (NM_152663, intron 1 of 19)	intron (NM_152663, intron 1 of 19)	2256	NM_152663	RALGPS2	-0.412344	0.0115868	protein-coding	ENHANCER	S.ENHANCER	#N/A	#N/A	#N/A	#N/A	#N/A	#N/A	#N/A	#N/A	32	1.7e-14	3.86e-13	179000000	179000000
91	chr1	153365000	153370000	Intergenic	Intergenic	8121	NM_005621	S100A12	#N/A	#N/A	protein-coding	ENHANCER	ENHANCER	HLF_358	131.216	60.6958	77.6235	8.60259	1.8466	0.193714	cluster_2	60000	91	chr1	153420000	153425000	promoter-TSS (NM_001319198)	promoter-TSS (NM_001319198)	83	NM_001319198	S100A8	-3.72565	5.12079e-29	protein-coding	#N/A	#N/A	#N/A	#N/A	#N/A	#N/A	#N/A	#N/A	#N/A	#N/A	190	1.06e-142	1.73e-138	153000000	153000000
92	chr1	197760000	197765000	intron (NM_001195216, intron 2 of 2)	L1MA9|LINE|L1	12980	NM_001195216	DENND1B	0.130796	0.316759	protein-coding	#N/A	ENHANCER	#N/A	#N/A	#N/A	#N/A	#N/A	#N/A	#N/A	#N/A	80000	92	chr1	197835000	197840000	Intergenic	Intergenic	-62020	NM_144977	DENND1B	0.130796	0.316759	protein-coding	ENHANCER	ENHANCER	#N/A	#N/A	#N/A	#N/A	#N/A	#N/A	#N/A	#N/A	27	7.12e-12	1.04e-10	198000000	198000000
93	chr1	150070000	150075000	intron (NR_103998, intron 3 of 13)	AluSx|SINE|Alu	4724	NM_007259	VPS45	0.277412	0.000589879	protein-coding	#N/A	ENHANCER	HLF_2858	13.0166	5.62366	8.24809	5.48796	1.8534	0.0429294	#N/A	120000	93	chr1	150185000	150190000	Intergenic	Intergenic	26772	NR_135098	LOC105371433	#N/A	#N/A	ncRNA	ENHANCER	#N/A	#N/A	#N/A	#N/A	#N/A	#N/A	#N/A	#N/A	#N/A	37	1.75e-19	9.41e-18	150000000	150000000
94	chr1	89880000	89885000	intron (NM_001134479, intron 2 of 2)	L2b|LINE|L2	60561	NM_018103	LRRC8D	-0.0589184	0.638977	protein-coding	#N/A	#N/A	HLF_1407	43.9337	6.68208	11.3396	9.57351	2.21332	0.0694534	cluster_3	120000	94	chr1	89995000	90000000	intron (NM_001320185, intron 1 of 11)	AluSx4|SINE|Alu	2390	NM_181781	ZNF326	0.153702	0.0616991	protein-coding	ENHANCER	ENHANCER	#N/A	#N/A	#N/A	#N/A	#N/A	#N/A	#N/A	#N/A	31	2.9e-10	3.3e-09	89900000	89900000
95	chr1	58915000	58920000	Intergenic	L1M7|LINE|L1	-102976	NR_110626	LINC01358	#N/A	#N/A	ncRNA	#N/A	#N/A	HLF_215	50.9948	3.09336	3.3479	2.65651	1.94608	0.0178033	cluster_3	95000	95	chr1	59005000	59010000	Intergenic	MIRb|SINE|MIR	-12976	NR_110626	LINC01358	#N/A	#N/A	ncRNA	#N/A	ENHANCER	#N/A	#N/A	#N/A	#N/A	#N/A	#N/A	#N/A	#N/A	24	1.28e-06	8.94e-06	58900000	58900000
96	chr1	183690000	183695000	intron (NM_001297670, intron 1 of 17)	intron (NM_001297670, intron 1 of 17)	-39184	NM_203454	APOBEC4	#N/A	#N/A	protein-coding	#N/A	ENHANCER	#N/A	#N/A	#N/A	#N/A	#N/A	#N/A	#N/A	#N/A	225000	96	chr1	183910000	183915000	intron (NM_001297669, intron 16 of 18)	intron (NM_001297669, intron 16 of 18)	107380	NM_001297671	RGL1	0.50205	7.73515e-05	protein-coding	ENHANCER	ENHANCER	#N/A	#N/A	#N/A	#N/A	#N/A	#N/A	#N/A	#N/A	24	1.04e-09	1.09e-08	184000000	184000000
97	chr1	7670000	7675000	intron (NM_001349608, intron 9 of 21)	AluSz|SINE|Alu	2735	NM_001349617	CAMTA1	-0.24121	0.0816109	protein-coding	#N/A	S.ENHANCER	#N/A	#N/A	#N/A	#N/A	#N/A	#N/A	#N/A	#N/A	80000	97	chr1	7745000	7750000	intron (NM_001349624, intron 8 of 11)	intron (NM_001349624, intron 8 of 11)	-23796	NM_004781	VAMP3	0.0910593	0.467812	protein-coding	#N/A	ENHANCER	HLF_743	61.1415	11.6693	29.6684	7.27214	1.6692	0.0572345	cluster_3	97	1.46e-64	2.51e-61	7660000	7680000
98	chr1	111215000	111220000	Intergenic	MLT1L|LTR|ERVL-MaLR	-10159	NM_001025197	CHI3L2	1.12066	2.00458e-13	protein-coding	ENHANCER	S.ENHANCER	HLF_769	48.6061	506.527	162.08	19.1467	1.85029	0.729225	cluster_1	195000	98	chr1	111405000	111410000	Intergenic	L2a|LINE|L2	-17649	NR_029429	PGCP1	#N/A	#N/A	pseudo	#N/A	#N/A	#N/A	#N/A	#N/A	#N/A	#N/A	#N/A	#N/A	#N/A	20	7.18e-05	0.000400129	111000000	111000000
99	chr1	40055000	40060000	intron (NM_001350484, intron 2 of 13)	(TTTCT)n|Simple_repeat|Simple_repeat	16649	NM_001350481	CAP1	0.0494131	0.633863	protein-coding	#N/A	S.ENHANCER	#N/A	#N/A	#N/A	#N/A	#N/A	#N/A	#N/A	#N/A	195000	99	chr1	40245000	40250000	promoter-TSS (NM_001008740)	promoter-TSS (NM_001008740)	-437	NM_001008740	TMCO2	#N/A	#N/A	protein-coding	#N/A	#N/A	#N/A	#N/A	#N/A	#N/A	#N/A	#N/A	#N/A	#N/A	28	2.7e-11	3.6e-10	40100000	40100000
100	chr1	83780000	83785000	intron (NR_119375, intron 1 of 2)	intron (NR_119375, intron 1 of 2)	78046	NR_119374	LOC101927560	#N/A	#N/A	ncRNA	ENHANCER	ENHANCER	HLF_1012	113.267	93.0037	34.1718	16.9121	2.6044	0.13482	cluster_2	65000	100	chr1	83840000	83845000	intron (NR_119374, intron 2 of 2)	L3|LINE|CR1	18046	NR_119374	LOC101927560	#N/A	#N/A	ncRNA	#N/A	ENHANCER	#N/A	#N/A	#N/A	#N/A	#N/A	#N/A	#N/A	#N/A	142	1.27e-95	5.8e-92	83800000	83800000
101	chr1	160450000	160455000	Intergenic	AluSx|SINE|Alu	51936	NM_020335	VANGL2	-0.204056	0.265728	protein-coding	ENHANCER	ENHANCER	#N/A	#N/A	#N/A	#N/A	#N/A	#N/A	#N/A	#N/A	120000	101	chr1	160565000	160570000	intron (NM_003874, intron 1 of 6)	intron (NM_003874, intron 1 of 6)	11996	NM_003874	CD84	2.01016	9.54639e-16	protein-coding	ENHANCER	ENHANCER	HLF_1124	27.576	30.2423	45.6062	8.57363	2.76877	0.204713	cluster_3	40	2.51e-18	1.11e-16	160000000	160000000
102	chr1	212565000	212570000	intron (NM_001030287, intron 1 of 3)	intron (NM_001030287, intron 1 of 3)	2166	NM_001030287	ATF3	-0.140685	0.499017	protein-coding	#N/A	ENHANCER	#N/A	#N/A	#N/A	#N/A	#N/A	#N/A	#N/A	#N/A	140000	102	chr1	212700000	212705000	Intergenic	L1ME4c|LINE|L1	-2660	NM_018664	BATF3	-1.63423	7.89135e-22	protein-coding	ENHANCER	ENHANCER	HLF_3160	90.195	16.6806	21.7072	68.8107	2.39412	1.07617	cluster_2	34	2.31e-10	2.67e-09	213000000	213000000
103	chr1	26015000	26020000	Intergenic	Intergenic	-4275	NM_004455	EXTL1	#N/A	#N/A	protein-coding	ENHANCER	ENHANCER	HLF_2880	87.6568	6.4607	33.5858	3.96385	2.3451	0.321296	cluster_3	95000	103	chr1	26105000	26110000	Intergenic	AluSx1|SINE|Alu	-3665	NM_001243532	PDIK1L	0.129704	0.130753	protein-coding	#N/A	#N/A	#N/A	#N/A	#N/A	#N/A	#N/A	#N/A	#N/A	#N/A	43	1.78e-15	4.8e-14	26000000	26000000
104	chr1	61200000	61205000	intron (NM_001134673, intron 2 of 10)	intron (NM_001134673, intron 2 of 10)	51018	NR_104180	NFIA-AS1	#N/A	#N/A	ncRNA	#N/A	#N/A	#N/A	#N/A	#N/A	#N/A	#N/A	#N/A	#N/A	#N/A	55000	104	chr1	61250000	61255000	intron (NR_104180, intron 1 of 3)	Tigger13a|DNA|TcMar-Tigger	1018	NR_104180	NFIA-AS1	#N/A	#N/A	ncRNA	#N/A	ENHANCER	HLF_1354	80.2397	91.091	62.2976	18.9139	2.55906	0.352517	cluster_2	56	3.05e-20	1.85e-18	61200000	61200000
105	chr1	246570000	246575000	intron (NM_001139459, intron 1 of 8)	intron (NM_001139459, intron 1 of 8)	6044	NM_152609	CNST	0.0499252	0.705833	protein-coding	#N/A	ENHANCER	HLF_526	30.4356	66.4789	54.3674	131.74	2.26149	1.32556	cluster_2	210000	105	chr1	246775000	246780000	Intergenic	Intergenic	-12117	NR_015422	LINC01341	#N/A	#N/A	ncRNA	#N/A	#N/A	#N/A	#N/A	#N/A	#N/A	#N/A	#N/A	#N/A	#N/A	30	3.06e-12	4.75e-11	247000000	247000000
106	chr1	226640000	226645000	intron (NM_002221, intron 4 of 7)	intron (NM_002221, intron 4 of 7)	32568	NR_103784	ITPKB-IT1	#N/A	#N/A	ncRNA	#N/A	S.ENHANCER	#N/A	#N/A	#N/A	#N/A	#N/A	#N/A	#N/A	#N/A	100000	106	chr1	226735000	226740000	5' UTR (NM_002221, exon 2 of 8)	5' UTR (NM_002221, exon 2 of 8)	1675	NM_002221	ITPKB	0.141963	0.116042	protein-coding	ENHANCER	S.ENHANCER	#N/A	#N/A	#N/A	#N/A	#N/A	#N/A	#N/A	#N/A	31	1.04e-11	1.49e-10	227000000	227000000
107	chr1	162205000	162210000	intron (NM_014697, intron 2 of 9)	MIRb|SINE|MIR	50393	NR_039798	MIR4654	#N/A	#N/A	ncRNA	#N/A	#N/A	#N/A	#N/A	#N/A	#N/A	#N/A	#N/A	#N/A	#N/A	360000	107	chr1	162560000	162565000	5' UTR (NM_001324115, exon 2 of 11)	5' UTR (NM_001324115, exon 2 of 11)	601	NM_001324113	UAP1	-0.70275	9.59828e-21	protein-coding	#N/A	ENHANCER	HLF_842	15.6767	10.8881	7.33648	47.2687	3.3384	0.903823	cluster_3	30	4.24e-14	9.03e-13	162000000	162000000
108	chr1	10225000	10230000	intron (NM_001365952, intron 1 of 48)	L1MC5a|LINE|L1	-3264	NM_001365953	KIF1B	-0.366113	0.000395822	protein-coding	#N/A	#N/A	#N/A	#N/A	#N/A	#N/A	#N/A	#N/A	#N/A	#N/A	85000	108	chr1	10305000	10310000	3' UTR (NM_183416, exon 21 of 21)	3' UTR (NM_183416, exon 21 of 21)	8534	NR_004394	RNU6-1	#N/A	#N/A	snRNA	#N/A	ENHANCER	HLF_2183	57.0175	46.0296	27.9174	5.15506	1.97526	0.121338	cluster_2	42	2.16e-16	6.83e-15	10200000	10200000
109	chr1	52380000	52385000	intron (NM_001190818, intron 13 of 16)	L2b|LINE|L2	-16295	NM_001330585	CC2D1B	0.497136	1.17467e-05	protein-coding	#N/A	#N/A	#N/A	#N/A	#N/A	#N/A	#N/A	#N/A	#N/A	#N/A	85000	109	chr1	52460000	52465000	intron (NM_001009881, intron 16 of 29)	MIRb|SINE|MIR	57898	NM_032864	PRPF38A	0.10601	0.26334	protein-coding	#N/A	#N/A	#N/A	#N/A	#N/A	#N/A	#N/A	#N/A	#N/A	#N/A	22	7.79e-08	6.34e-07	52400000	52400000
110	chr1	25670000	25675000	intron (NM_020379, intron 1 of 11)	MLT1D|LTR|ERVL-MaLR	55032	NM_001289010	MAN1C1	-0.309145	0.00657446	protein-coding	#N/A	#N/A	#N/A	#N/A	#N/A	#N/A	#N/A	#N/A	#N/A	#N/A	350000	110	chr1	26015000	26020000	Intergenic	Intergenic	-4275	NM_004455	EXTL1	#N/A	#N/A	protein-coding	ENHANCER	ENHANCER	HLF_2880	87.6568	6.4607	33.5858	3.96385	2.3451	0.321296	cluster_3	25	8.36e-08	6.78e-07	25700000	25700000
111	chr1	153275000	153280000	Intergenic	Intergenic	17813	NM_000427	LOR	#N/A	#N/A	protein-coding	#N/A	#N/A	HLF_2368	17.1765	2.75142	3.3997	4.21777	6.46595	0.0248352	cluster_3	65000	111	chr1	153335000	153340000	intron (NM_020393, intron 7 of 8)	intron (NM_020393, intron 7 of 8)	11341	NM_020393	PGLYRP4	#N/A	#N/A	protein-coding	#N/A	ENHANCER	#N/A	#N/A	#N/A	#N/A	#N/A	#N/A	#N/A	#N/A	54	6.92e-30	1.45e-27	153000000	153000000
112	chr1	234170000	234175000	intron (NM_173508, intron 2 of 7)	AluSx|SINE|Alu	-41711	NM_001300845	SLC35F3	#N/A	#N/A	protein-coding	#N/A	ENHANCER	#N/A	#N/A	#N/A	#N/A	#N/A	#N/A	#N/A	#N/A	70000	112	chr1	234235000	234240000	intron (NM_173508, intron 3 of 7)	intron (NM_173508, intron 3 of 7)	23289	NM_001300845	SLC35F3	#N/A	#N/A	protein-coding	#N/A	#N/A	#N/A	#N/A	#N/A	#N/A	#N/A	#N/A	#N/A	#N/A	22	1.3e-05	7.95e-05	234000000	234000000
113	chr1	54320000	54325000	intron (NM_001009955, intron 4 of 16)	intron (NM_001009955, intron 4 of 16)	83894	NM_145716	SSBP3	0.00833539	0.983068	protein-coding	#N/A	#N/A	#N/A	#N/A	#N/A	#N/A	#N/A	#N/A	#N/A	#N/A	90000	113	chr1	54405000	54410000	Intergenic	Intergenic	-1106	NM_018070	SSBP3	0.00833539	0.983068	protein-coding	ENHANCER	#N/A	#N/A	#N/A	#N/A	#N/A	#N/A	#N/A	#N/A	#N/A	36	8.47e-21	5.65e-19	54300000	54300000
114	chr1	8655000	8660000	intron (NM_001042681, intron 1 of 22)	intron (NM_001042681, intron 1 of 22)	160140	NM_012102	RERE	0.221033	0.0238495	protein-coding	#N/A	ENHANCER	#N/A	#N/A	#N/A	#N/A	#N/A	#N/A	#N/A	#N/A	70000	114	chr1	8720000	8725000	intron (NM_001042681, intron 1 of 22)	MIR|SINE|MIR	95140	NM_012102	RERE	0.221033	0.0238495	protein-coding	#N/A	ENHANCER	#N/A	#N/A	#N/A	#N/A	#N/A	#N/A	#N/A	#N/A	54	1.19e-31	2.85e-29	8650000	8660000
115	chr1	234975000	234980000	Intergenic	MLT1B|LTR|ERVL-MaLR	-13501	NR_125945	LOC101927851	#N/A	#N/A	ncRNA	ENHANCER	S.ENHANCER	#N/A	#N/A	#N/A	#N/A	#N/A	#N/A	#N/A	#N/A	105000	115	chr1	235075000	235080000	Intergenic	Intergenic	-7682	NR_027454	LINC01348	#N/A	#N/A	ncRNA	ENHANCER	ENHANCER	#N/A	#N/A	#N/A	#N/A	#N/A	#N/A	#N/A	#N/A	23	5.3e-07	3.87e-06	235000000	235000000
116	chr1	22975000	22980000	Intergenic	AluSx1|SINE|Alu	-4634	NM_001289974	LACTBL1	#N/A	#N/A	protein-coding	#N/A	#N/A	#N/A	#N/A	#N/A	#N/A	#N/A	#N/A	#N/A	#N/A	195000	116	chr1	23165000	23170000	intron (NM_033631, intron 1 of 4)	intron (NM_033631, intron 1 of 4)	1356	NM_033631	LUZP1	0.0278351	0.824148	protein-coding	ENHANCER	ENHANCER	#N/A	#N/A	#N/A	#N/A	#N/A	#N/A	#N/A	#N/A	33	1.35e-15	3.71e-14	23000000	23000000
117	chr1	107860000	107865000	intron (NM_006113, intron 2 of 26)	intron (NM_006113, intron 2 of 26)	-34723	NR_107006	MIR7852	#N/A	#N/A	ncRNA	#N/A	S.ENHANCER	#N/A	#N/A	#N/A	#N/A	#N/A	#N/A	#N/A	#N/A	75000	117	chr1	107930000	107935000	intron (NM_006113, intron 1 of 26)	intron (NM_006113, intron 1 of 26)	-31943	NR_046653	VAV3-AS1	1.77959	0.0448393	ncRNA	#N/A	S.ENHANCER	#N/A	#N/A	#N/A	#N/A	#N/A	#N/A	#N/A	#N/A	51	1.39e-22	1.21e-20	108000000	108000000
118	chr1	174905000	174910000	intron (NM_001366451, intron 5 of 12)	AluJb|SINE|Alu	31982	NM_001035230	RABGAP1L	0.0190222	0.860597	protein-coding	#N/A	#N/A	#N/A	#N/A	#N/A	#N/A	#N/A	#N/A	#N/A	#N/A	70000	118	chr1	174970000	174975000	intron (NM_001366451, intron 8 of 12)	intron (NM_001366451, intron 8 of 12)	7722	NM_001243764	RABGAP1L	0.0190222	0.860597	protein-coding	#N/A	#N/A	#N/A	#N/A	#N/A	#N/A	#N/A	#N/A	#N/A	#N/A	24	4.83e-07	3.54e-06	175000000	175000000
119	chr1	7990000	7995000	Intergenic	(TCCC)n|Simple_repeat|Simple_repeat	30789	NM_007262	PARK7	-0.229239	0.162588	protein-coding	ENHANCER	S.ENHANCER	#N/A	#N/A	#N/A	#N/A	#N/A	#N/A	#N/A	#N/A	110000	119	chr1	8095000	8100000	Intergenic	Intergenic	-71191	NM_018948	ERRFI1	-1.01289	9.07601e-11	protein-coding	ENHANCER	ENHANCER	HLF_3113	16.3775	5.67325	12.6986	2.72935	2.52987	0.0572984	cluster_3	31	2.15e-13	4.06e-12	7990000	8000000
120	chr1	183825000	183830000	intron (NM_001297671, intron 2 of 17)	intron (NM_001297671, intron 2 of 17)	22380	NM_001297671	RGL1	0.50205	7.73515e-05	protein-coding	#N/A	#N/A	HLF_722	39.1327	6.26425	12.2099	4.93097	1.65786	0.0733135	cluster_3	95000	120	chr1	183915000	183920000	intron (NM_001297669, intron 17 of 18)	intron (NM_001297669, intron 17 of 18)	112380	NM_001297671	RGL1	0.50205	7.73515e-05	protein-coding	ENHANCER	ENHANCER	#N/A	#N/A	#N/A	#N/A	#N/A	#N/A	#N/A	#N/A	41	2.06e-17	7.81e-16	184000000	184000000
121	chr1	212545000	212550000	intron (NR_125985, intron 1 of 2)	intron (NR_125985, intron 1 of 2)	1806	NR_125985	LINC01740	#N/A	#N/A	ncRNA	ENHANCER	ENHANCER	HLF_196	39.4145	55.2376	20.6883	6.66571	1.95996	0.0810691	cluster_2	55000	121	chr1	212595000	212600000	intron (NM_001030287, intron 1 of 3)	(ATCT)n|Simple_repeat|Simple_repeat	-11261	NM_001206488	ATF3	-0.140685	0.499017	protein-coding	ENHANCER	ENHANCER	#N/A	#N/A	#N/A	#N/A	#N/A	#N/A	#N/A	#N/A	18	0.00130771	0.00610151	213000000	213000000
122	chr1	234640000	234645000	Intergenic	L1PA17|LINE|L1	-3789	NR_125944	LOC101927787	#N/A	#N/A	ncRNA	ENHANCER	#N/A	#N/A	#N/A	#N/A	#N/A	#N/A	#N/A	#N/A	#N/A	85000	122	chr1	234720000	234725000	Intergenic	Intergenic	-1542	NR_038856	LINC01132	1.12477	0.00033595	ncRNA	ENHANCER	S.ENHANCER	HLF_275	42.5775	336.962	117.111	21.2697	1.59268	0.906838	cluster_1	36	1.13e-12	1.9e-11	235000000	235000000
123	chr1	157195000	157200000	Intergenic	Intergenic	-58909	NM_005240	ETV3	0.144581	0.111996	protein-coding	#N/A	#N/A	HLF_2909	24.3012	2.56592	2.99271	2.21595	5.59706	0.0794726	cluster_3	130000	123	chr1	157320000	157325000	Intergenic	L1PA6|LINE|L1	-183909	NM_005240	ETV3	0.144581	0.111996	protein-coding	#N/A	#N/A	#N/A	#N/A	#N/A	#N/A	#N/A	#N/A	#N/A	#N/A	40	1.08e-20	7.08e-19	157000000	157000000
124	chr1	27255000	27260000	intron (NM_001276252, intron 1 of 15)	intron (NM_001276252, intron 1 of 15)	22868	NM_001276252	WDTC1	0.388843	6.94695e-07	protein-coding	#N/A	#N/A	#N/A	#N/A	#N/A	#N/A	#N/A	#N/A	#N/A	#N/A	235000	124	chr1	27485000	27490000	intron (NM_006990, intron 1 of 8)	(AT)n|Simple_repeat|Simple_repeat	2667	NM_006990	WASF2	0.282586	0.00752605	protein-coding	ENHANCER	ENHANCER	HLF_1230	62.5573	94.0942	45.0241	135.395	1.94239	0.969636	cluster_2	38	6.36e-17	2.21e-15	27300000	27300000
125	chr1	63640000	63645000	intron (NM_001172818, intron 7 of 10)	intron (NM_001172818, intron 7 of 10)	19284	NM_001172818	PGM1	-0.774145	5.6836e-10	protein-coding	#N/A	ENHANCER	HLF_195	67.8404	129.289	78.1173	12.7136	2.1538	0.254915	cluster_2	605000	125	chr1	64240000	64245000	intron (NM_001366232, intron 8 of 9)	intron (NM_001366232, intron 8 of 9)	38877	NM_001366235	UBE2U	#N/A	#N/A	protein-coding	#N/A	ENHANCER	#N/A	#N/A	#N/A	#N/A	#N/A	#N/A	#N/A	#N/A	45	3.02e-24	3.33e-22	63600000	63600000
126	chr1	99800000	99805000	Intergenic	AluSz|SINE|Alu	-35865	NM_001361041	FRRS1	-0.457057	0.057684	protein-coding	#N/A	#N/A	#N/A	#N/A	#N/A	#N/A	#N/A	#N/A	#N/A	#N/A	160000	126	chr1	99955000	99960000	Intergenic	MER34A|LTR|ERV1	-12496	NM_012243	SLC35A3	0.0129394	0.963911	protein-coding	ENHANCER	#N/A	#N/A	#N/A	#N/A	#N/A	#N/A	#N/A	#N/A	#N/A	18	6.5e-06	4.14e-05	99800000	99800000
127	chr1	7550000	7555000	intron (NM_001349608, intron 5 of 21)	intron (NM_001349608, intron 5 of 21)	-117230	NM_001349614	CAMTA1	-0.24121	0.0816109	protein-coding	#N/A	ENHANCER	#N/A	#N/A	#N/A	#N/A	#N/A	#N/A	#N/A	#N/A	100000	127	chr1	7645000	7650000	intron (NM_001349608, intron 6 of 21)	intron (NM_001349608, intron 6 of 21)	-22230	NM_001349621	CAMTA1	-0.24121	0.0816109	protein-coding	ENHANCER	S.ENHANCER	HLF_507	32.8288	270.353	100.012	6.42232	2.51938	0.774375	cluster_1	32	2.38e-13	4.45e-12	7550000	7560000
128	chr1	212700000	212705000	Intergenic	L1ME4c|LINE|L1	-2660	NM_018664	BATF3	-1.63423	7.89135e-22	protein-coding	ENHANCER	ENHANCER	HLF_3160	90.195	16.6806	21.7072	68.8107	2.39412	1.07617	cluster_2	290000	128	chr1	212985000	212990000	intron (NM_001301056, intron 7 of 7)	AluSq|SINE|Alu	28009	NM_001300755	ANGEL2	0.0918062	0.428714	protein-coding	ENHANCER	#N/A	#N/A	#N/A	#N/A	#N/A	#N/A	#N/A	#N/A	#N/A	34	2.68e-13	4.97e-12	213000000	213000000
129	chr1	96410000	96415000	Intergenic	Intergenic	-38375	NR_110693	LINC01787	#N/A	#N/A	ncRNA	#N/A	#N/A	#N/A	#N/A	#N/A	#N/A	#N/A	#N/A	#N/A	#N/A	155000	129	chr1	96560000	96565000	Intergenic	LTR48|LTR|ERV1	-159105	NM_001300988	PTBP2	-0.100442	0.268617	protein-coding	ENHANCER	#N/A	#N/A	#N/A	#N/A	#N/A	#N/A	#N/A	#N/A	#N/A	22	2.07e-08	1.82e-07	96400000	96400000
130	chr1	63635000	63640000	intron (NM_001172818, intron 6 of 10)	MIRc|SINE|MIR	14284	NM_001172818	PGM1	-0.774145	5.6836e-10	protein-coding	#N/A	ENHANCER	#N/A	#N/A	#N/A	#N/A	#N/A	#N/A	#N/A	#N/A	100000	130	chr1	63730000	63735000	Intergenic	Intergenic	-41517	NM_005012	ROR1	-0.319986	8.05507e-05	protein-coding	ENHANCER	ENHANCER	#N/A	#N/A	#N/A	#N/A	#N/A	#N/A	#N/A	#N/A	21	4.29e-05	0.000246365	63600000	63600000
131	chr1	8020000	8025000	intron (NM_018948, intron 1 of 3)	MIRc|SINE|MIR	3809	NM_018948	ERRFI1	-1.01289	9.07601e-11	protein-coding	#N/A	#N/A	#N/A	#N/A	#N/A	#N/A	#N/A	#N/A	#N/A	#N/A	720000	131	chr1	8735000	8740000	intron (NM_001042681, intron 1 of 22)	intron (NM_001042681, intron 1 of 22)	80140	NM_012102	RERE	0.221033	0.0238495	protein-coding	#N/A	ENHANCER	#N/A	#N/A	#N/A	#N/A	#N/A	#N/A	#N/A	#N/A	33	7.69e-15	1.86e-13	8020000	8030000
132	chr1	63635000	63640000	intron (NM_001172818, intron 6 of 10)	MIRc|SINE|MIR	14284	NM_001172818	PGM1	-0.774145	5.6836e-10	protein-coding	#N/A	ENHANCER	#N/A	#N/A	#N/A	#N/A	#N/A	#N/A	#N/A	#N/A	465000	132	chr1	64095000	64100000	intron (NR_110666, intron 5 of 5)	MLT1D|LTR|ERVL-MaLR	14705	NR_110666	ROR1-AS1	#N/A	#N/A	ncRNA	#N/A	#N/A	#N/A	#N/A	#N/A	#N/A	#N/A	#N/A	#N/A	#N/A	34	6.6e-16	1.92e-14	63600000	63600000
133	chr1	85020000	85025000	intron (NM_018298, intron 9 of 12)	L2a|LINE|L2	-25387	NM_153259	MCOLN2	0.20716	0.0178418	protein-coding	#N/A	#N/A	#N/A	#N/A	#N/A	#N/A	#N/A	#N/A	#N/A	#N/A	240000	133	chr1	85255000	85260000	intron (NR_024113, intron 3 of 3)	intron (NR_024113, intron 3 of 3)	2162	NR_024113	C1orf52	0.266302	0.303251	protein-coding	#N/A	ENHANCER	#N/A	#N/A	#N/A	#N/A	#N/A	#N/A	#N/A	#N/A	29	1.42e-13	2.75e-12	85000000	85000000
134	chr1	63640000	63645000	intron (NM_001172818, intron 7 of 10)	intron (NM_001172818, intron 7 of 10)	19284	NM_001172818	PGM1	-0.774145	5.6836e-10	protein-coding	#N/A	ENHANCER	HLF_195	67.8404	129.289	78.1173	12.7136	2.1538	0.254915	cluster_2	205000	134	chr1	63840000	63845000	intron (NM_005012, intron 1 of 8)	LTR40b|LTR|ERVL	68483	NM_001083592	ROR1	-0.319986	8.05507e-05	protein-coding	#N/A	ENHANCER	HLF_606	20.1399	33.5365	69.3603	11.4396	2.42303	0.286314	cluster_3	31	2.15e-11	2.91e-10	63600000	63600000
135	chr1	198895000	198900000	intron (NR_040073, intron 2 of 2)	intron (NR_040073, intron 2 of 2)	-38347	NR_029626	MIR181A1	#N/A	#N/A	ncRNA	#N/A	#N/A	#N/A	#N/A	#N/A	#N/A	#N/A	#N/A	#N/A	#N/A	385000	135	chr1	199275000	199280000	intron (NR_147896, intron 3 of 3)	intron (NR_147896, intron 3 of 3)	128902	NR_147896	LINC02789	#N/A	#N/A	ncRNA	#N/A	ENHANCER	HLF_105	24.8096	15.2259	24.1583	6.88336	1.50086	0.121536	cluster_3	19	7.54e-06	4.76e-05	199000000	199000000
136	chr1	107595000	107600000	intron (NM_006113, intron 24 of 26)	L2c|LINE|L2	90999	NM_001079874	VAV3	-0.264017	0.00518601	protein-coding	#N/A	ENHANCER	HLF_638	16.5786	7.90052	12.8594	5.43472	2.17931	0.0368981	cluster_3	85000	136	chr1	107675000	107680000	intron (NM_006113, intron 19 of 26)	intron (NM_006113, intron 19 of 26)	10999	NM_001079874	VAV3	-0.264017	0.00518601	protein-coding	#N/A	#N/A	#N/A	#N/A	#N/A	#N/A	#N/A	#N/A	#N/A	#N/A	28	3.84e-10	4.29e-09	108000000	108000000
137	chr1	207090000	207095000	intron (NM_001017365, intron 4 of 6)	L1MC5a|LINE|L1	3217	NM_001017367	C4BPB	#N/A	#N/A	protein-coding	#N/A	#N/A	#N/A	#N/A	#N/A	#N/A	#N/A	#N/A	#N/A	#N/A	345000	137	chr1	207430000	207435000	Intergenic	L3|LINE|CR1	-21800	NM_001006658	CR2	#N/A	#N/A	protein-coding	ENHANCER	ENHANCER	HLF_982	57.5796	34.7538	57.7848	12.782	3.07994	0.131797	cluster_3	34	9.84e-15	2.33e-13	207000000	207000000
138	chr1	24605000	24610000	3' UTR (NM_001010980, exon 4 of 4)	3' UTR (NM_001010980, exon 4 of 4)	-35802	NM_005839	SRRM1	-0.222497	0.00280362	protein-coding	#N/A	#N/A	#N/A	#N/A	#N/A	#N/A	#N/A	#N/A	#N/A	#N/A	550000	138	chr1	25150000	25155000	Intergenic	L1ME3E|LINE|L1	80002	NM_015484	SYF2	0.282117	2.45167e-05	protein-coding	#N/A	#N/A	#N/A	#N/A	#N/A	#N/A	#N/A	#N/A	#N/A	#N/A	22	1.56e-08	1.4e-07	24600000	24600000
139	chr1	194560000	194565000	Intergenic	MLT1C|LTR|ERVL-MaLR	1257755	NR_125789	LINC01031	#N/A	#N/A	ncRNA	#N/A	#N/A	#N/A	#N/A	#N/A	#N/A	#N/A	#N/A	#N/A	#N/A	1070000	139	chr1	195625000	195630000	Intergenic	(AAC)n|Simple_repeat|Simple_repeat	461215	NR_146895	LINC01724	#N/A	#N/A	ncRNA	#N/A	ENHANCER	HLF_1804	48.2973	33.4077	14.0499	9.22656	3.45742	0.0812465	cluster_2	32	2.34e-15	6.18e-14	195000000	195000000
140	chr1	67300000	67305000	Intergenic	Intergenic	-4864	NM_001258214	IL12RB2	-1.08802	2.16947e-16	protein-coding	#N/A	#N/A	#N/A	#N/A	#N/A	#N/A	#N/A	#N/A	#N/A	#N/A	150000	140	chr1	67445000	67450000	Intergenic	Intergenic	-17098	NM_001018069	SERBP1	-0.641939	1.13624e-10	protein-coding	#N/A	ENHANCER	HLF_794	40.7585	9.85818	28.8439	4.00773	2.15947	0.137282	cluster_3	35	2.23e-14	4.98e-13	67300000	67300000
141	chr1	88685000	88690000	intron (NM_001320708, intron 1 of 20)	intron (NM_001320708, intron 1 of 20)	-2296	NR_110682	PKN2-AS1	0.242245	0.79292	ncRNA	#N/A	ENHANCER	#N/A	#N/A	#N/A	#N/A	#N/A	#N/A	#N/A	#N/A	115000	141	chr1	88795000	88800000	intron (NM_001320707, intron 8 of 20)	AluSc|SINE|Alu	94067	NM_001514	GTF2B	0.0475395	0.663479	protein-coding	#N/A	ENHANCER	#N/A	#N/A	#N/A	#N/A	#N/A	#N/A	#N/A	#N/A	46	4.12e-27	6.43e-25	88700000	88700000
142	chr1	174785000	174790000	intron (NM_001366451, intron 3 of 12)	L2c|LINE|L2	-12238	NM_001366456	RABGAP1L	0.0190222	0.860597	protein-coding	#N/A	#N/A	HLF_352	56.4065	6.93471	36.0947	5.18665	2.04328	0.140141	cluster_3	85000	142	chr1	174865000	174870000	intron (NM_001366446, intron 19 of 25)	intron (NM_001366446, intron 19 of 25)	-6886	NM_001243763	RABGAP1L	0.0190222	0.860597	protein-coding	#N/A	#N/A	#N/A	#N/A	#N/A	#N/A	#N/A	#N/A	#N/A	#N/A	26	2.9e-06	1.93e-05	175000000	175000000
143	chr1	71785000	71790000	intron (NM_173808, intron 2 of 6)	intron (NM_173808, intron 2 of 6)	49512	NR_046218	NEGR1-IT1	#N/A	#N/A	ncRNA	#N/A	ENHANCER	HLF_1569	49.2278	44.9093	37.2844	8.29543	2.25583	0.0892293	cluster_3	265000	143	chr1	72045000	72050000	intron (NM_173808, intron 1 of 6)	intron (NM_173808, intron 1 of 6)	-210488	NR_046218	NEGR1-IT1	#N/A	#N/A	ncRNA	#N/A	#N/A	#N/A	#N/A	#N/A	#N/A	#N/A	#N/A	#N/A	#N/A	46	1.55e-24	1.76e-22	71800000	71800000
144	chr1	107775000	107780000	intron (NM_006113, intron 3 of 26)	intron (NM_006113, intron 3 of 26)	-89001	NM_001079874	VAV3	-0.264017	0.00518601	protein-coding	#N/A	#N/A	#N/A	#N/A	#N/A	#N/A	#N/A	#N/A	#N/A	#N/A	350000	144	chr1	108120000	108125000	Intergenic	Intergenic	70335	NM_213651	SLC25A24	-0.089616	0.491241	protein-coding	#N/A	ENHANCER	HLF_1176	19.5547	18.1354	40.27	5.37534	2.64266	0.208651	cluster_3	24	6.06e-09	5.73e-08	108000000	108000000
145	chr1	160100000	160105000	Intergenic	Intergenic	-3672	NM_001206665	IGSF8	-0.489405	0.00313726	protein-coding	ENHANCER	ENHANCER	HLF_1469	12.0675	15.6188	20.0735	43.6316	1.25544	0.768042	#N/A	195000	145	chr1	160290000	160295000	exon (NM_004371, exon 28 of 33)	exon (NM_004371, exon 28 of 33)	-7349	NM_002857	PEX19	0.0558544	0.649757	protein-coding	#N/A	#N/A	#N/A	#N/A	#N/A	#N/A	#N/A	#N/A	#N/A	#N/A	22	5.86e-08	4.85e-07	160000000	160000000
146	chr1	94660000	94665000	intron (NR_104131, intron 4 of 4)	MER4-int|LTR|ERV1	83400	NR_039620	MIR378G	#N/A	#N/A	ncRNA	#N/A	#N/A	#N/A	#N/A	#N/A	#N/A	#N/A	#N/A	#N/A	#N/A	145000	146	chr1	94800000	94805000	intron (NR_160783, intron 1 of 3)	intron (NR_160783, intron 1 of 3)	17732	NR_104131	SLC44A3-AS1	#N/A	#N/A	ncRNA	#N/A	S.ENHANCER	#N/A	#N/A	#N/A	#N/A	#N/A	#N/A	#N/A	#N/A	19	2.58e-05	0.000152311	94700000	94700000
147	chr1	62215000	62220000	Intergenic	AluYb8|SINE|Alu	22651	NM_019079	L1TD1	#N/A	#N/A	protein-coding	#N/A	#N/A	#N/A	#N/A	#N/A	#N/A	#N/A	#N/A	#N/A	#N/A	120000	147	chr1	62330000	62335000	Intergenic	L2|LINE|L2	-13066	NM_181712	KANK4	#N/A	#N/A	protein-coding	#N/A	ENHANCER	#N/A	#N/A	#N/A	#N/A	#N/A	#N/A	#N/A	#N/A	19	6.55e-06	4.17e-05	62200000	62200000
148	chr1	20550000	20555000	promoter-TSS (NM_207334)	promoter-TSS (NM_207334)	-73	NM_207334	FAM43B	#N/A	#N/A	protein-coding	#N/A	#N/A	#N/A	#N/A	#N/A	#N/A	#N/A	#N/A	#N/A	#N/A	90000	148	chr1	20635000	20640000	intron (NM_032409, intron 1 of 7)	intron (NM_032409, intron 1 of 7)	3821	NR_106732	MIR6084	#N/A	#N/A	ncRNA	#N/A	#N/A	#N/A	#N/A	#N/A	#N/A	#N/A	#N/A	#N/A	#N/A	20	4.61e-08	3.88e-07	20600000	20600000
149	chr1	40340000	40345000	Intergenic	AluSx1|SINE|Alu	-25214	NM_001852	COL9A2	-0.579442	0.318076	protein-coding	ENHANCER	ENHANCER	#N/A	#N/A	#N/A	#N/A	#N/A	#N/A	#N/A	#N/A	55000	149	chr1	40390000	40395000	promoter-TSS (NM_001198979)	promoter-TSS (NM_001198979)	-845	NM_001198979	SMAP2	0.195808	0.00570291	protein-coding	ENHANCER	S.ENHANCER	HLF_975	63.2867	32.8699	55.7498	12.7314	1.77689	0.148074	cluster_3	36	5.81e-11	7.37e-10	40300000	40400000
150	chr1	9555000	9560000	intron (NM_032315, intron 2 of 6)	AluJb|SINE|Alu	18035	NM_032315	SLC25A33	-0.510612	3.64631e-10	protein-coding	#N/A	ENHANCER	HLF_1745	72.5765	106.584	77.6206	20.3692	1.29795	0.24232	cluster_2	135000	150	chr1	9685000	9690000	promoter-TSS (NR_126366)	promoter-TSS (NR_126366)	74	NR_126367	PIK3CD-AS2	#N/A	#N/A	ncRNA	#N/A	ENHANCER	#N/A	#N/A	#N/A	#N/A	#N/A	#N/A	#N/A	#N/A	32	2.7e-11	3.6e-10	9560000	9560000
151	chr1	198845000	198850000	intron (NR_040073, intron 2 of 2)	L2b|LINE|L2	11482	NR_029612	MIR181B1	#N/A	#N/A	ncRNA	#N/A	#N/A	HLF_2194	24.546	8.34658	5.73837	5.1495	1.90725	0.0668776	cluster_3	350000	151	chr1	199190000	199195000	intron (NR_147896, intron 3 of 3)	intron (NR_147896, intron 3 of 3)	43902	NR_147896	LINC02789	#N/A	#N/A	ncRNA	#N/A	#N/A	#N/A	#N/A	#N/A	#N/A	#N/A	#N/A	#N/A	#N/A	27	1.57e-10	1.87e-09	199000000	199000000
152	chr1	235925000	235930000	Intergenic	L1PB3|LINE|L1	-43787	NR_102436	LYST	0.332109	0.0407791	protein-coding	#N/A	ENHANCER	#N/A	#N/A	#N/A	#N/A	#N/A	#N/A	#N/A	#N/A	60000	152	chr1	235980000	235985000	intron (NM_002508, intron 15 of 19)	intron (NM_002508, intron 15 of 19)	82590	NM_002508	NID1	#N/A	#N/A	protein-coding	ENHANCER	#N/A	#N/A	#N/A	#N/A	#N/A	#N/A	#N/A	#N/A	#N/A	36	9.21e-16	2.61e-14	236000000	236000000
153	chr1	174940000	174945000	intron (NR_121196, intron 3 of 5)	MIR|SINE|MIR	11761	NR_121196	LOC101928696	#N/A	#N/A	ncRNA	#N/A	ENHANCER	HLF_1353	213.284	28.9394	28.5405	9.61329	2.13963	0.229016	cluster_2	195000	153	chr1	175130000	175135000	intron (NM_022093, intron 15 of 18)	intron (NM_022093, intron 15 of 18)	60276	NM_001319231	KIAA0040	0.489144	1.52595e-10	protein-coding	#N/A	#N/A	#N/A	#N/A	#N/A	#N/A	#N/A	#N/A	#N/A	#N/A	27	1.71e-06	1.17e-05	175000000	175000000
154	chr1	93085000	93090000	intron (NM_001164393, intron 1 of 12)	AluSx|SINE|Alu	8217	NM_007358	MTF2	-0.0503215	0.528422	protein-coding	#N/A	#N/A	#N/A	#N/A	#N/A	#N/A	#N/A	#N/A	#N/A	#N/A	60000	154	chr1	93140000	93145000	Intergenic	Intergenic	37913	NR_030761	TMED5	-0.15927	0.0370233	protein-coding	#N/A	#N/A	HLF_1591	14.767	4.40303	5.9043	3.46947	2.4457	0.073725	#N/A	46	1.99e-24	2.24e-22	93100000	93100000
155	chr1	107405000	107410000	intron (NM_001113226, intron 3 of 6)	(TG)n|Simple_repeat|Simple_repeat	259431	NM_001113228	NTNG1	#N/A	#N/A	protein-coding	#N/A	#N/A	HLF_2127	59.4929	3.68134	7.27984	2.75627	2.03478	0.0349467	cluster_3	90000	155	chr1	107490000	107495000	Intergenic	Intergenic	195999	NM_001079874	VAV3	-0.264017	0.00518601	protein-coding	#N/A	#N/A	#N/A	#N/A	#N/A	#N/A	#N/A	#N/A	#N/A	#N/A	40	3.37e-13	6.13e-12	107000000	107000000
156	chr1	174880000	174885000	intron (NM_001366451, intron 5 of 12)	MER112|DNA|hAT-Charlie	6982	NM_001035230	RABGAP1L	0.0190222	0.860597	protein-coding	#N/A	#N/A	HLF_242	19.2947	3.372	8.83838	2.99936	1.9951	0.0366284	cluster_3	100000	156	chr1	174975000	174980000	intron (NM_001366451, intron 9 of 12)	intron (NM_001366451, intron 9 of 12)	12722	NM_001243764	RABGAP1L	0.0190222	0.860597	protein-coding	#N/A	#N/A	#N/A	#N/A	#N/A	#N/A	#N/A	#N/A	#N/A	#N/A	47	8.15e-23	7.36e-21	175000000	175000000
157	chr1	178605000	178610000	Intergenic	MLT1O|LTR|ERVL-MaLR	64704	NR_033186	C1orf220	-0.107955	0.826724	ncRNA	ENHANCER	ENHANCER	HLF_175	84.7711	103.147	72.427	8.06666	2.304	0.515436	cluster_2	90000	157	chr1	178690000	178695000	Intergenic	Intergenic	14751	NR_039622	MIR4424	#N/A	#N/A	ncRNA	#N/A	#N/A	#N/A	#N/A	#N/A	#N/A	#N/A	#N/A	#N/A	#N/A	32	4.2e-09	4.06e-08	179000000	179000000
158	chr1	61075000	61080000	5' UTR (NM_001145511, exon 1 of 11)	5' UTR (NM_001145511, exon 1 of 11)	273	NM_001145511	NFIA	-0.975778	7.51158e-17	protein-coding	ENHANCER	ENHANCER	#N/A	#N/A	#N/A	#N/A	#N/A	#N/A	#N/A	#N/A	180000	158	chr1	61250000	61255000	intron (NR_104180, intron 1 of 3)	Tigger13a|DNA|TcMar-Tigger	1018	NR_104180	NFIA-AS1	#N/A	#N/A	ncRNA	#N/A	ENHANCER	HLF_1354	80.2397	91.091	62.2976	18.9139	2.55906	0.352517	cluster_2	29	1.85e-08	1.64e-07	61100000	61100000
159	chr1	222795000	222800000	Intergenic	Intergenic	-17539	NM_032890	DISP1	0.313621	0.0278355	protein-coding	#N/A	ENHANCER	#N/A	#N/A	#N/A	#N/A	#N/A	#N/A	#N/A	#N/A	840000	159	chr1	223630000	223635000	intron (NM_001143962, intron 2 of 20)	AluJr|SINE|Alu	33201	NM_001143962	CAPN8	#N/A	#N/A	protein-coding	ENHANCER	ENHANCER	HLF_1905	90.9693	16.0608	42.3377	9.14114	2.41169	0.315705	cluster_3	35	5.31e-16	1.57e-14	223000000	223000000
160	chr1	54405000	54410000	Intergenic	Intergenic	-1106	NM_001009955	SSBP3	0.00833539	0.983068	protein-coding	ENHANCER	#N/A	#N/A	#N/A	#N/A	#N/A	#N/A	#N/A	#N/A	#N/A	90000	160	chr1	54490000	54495000	Intergenic	AluSp|SINE|Alu	-55728	NM_015547	ACOT11	#N/A	#N/A	protein-coding	#N/A	#N/A	#N/A	#N/A	#N/A	#N/A	#N/A	#N/A	#N/A	#N/A	43	3.66e-28	6.46e-26	54400000	54400000
161	chr1	27300000	27305000	intron (NM_001276252, intron 13 of 15)	AluJo|SINE|Alu	-19645	NM_032125	TMEM222	-0.12715	0.356762	protein-coding	ENHANCER	ENHANCER	#N/A	#N/A	#N/A	#N/A	#N/A	#N/A	#N/A	#N/A	90000	161	chr1	27385000	27390000	Intergenic	AluSq|SINE|Alu	-4167	NM_001330448	CD164L2	#N/A	#N/A	protein-coding	#N/A	#N/A	#N/A	#N/A	#N/A	#N/A	#N/A	#N/A	#N/A	#N/A	22	2.74e-08	2.37e-07	27300000	27300000
162	chr1	222810000	222815000	Intergenic	Intergenic	-2539	NM_032890	DISP1	0.313621	0.0278355	protein-coding	#N/A	ENHANCER	#N/A	#N/A	#N/A	#N/A	#N/A	#N/A	#N/A	#N/A	195000	162	chr1	223000000	223005000	exon (NM_001350630, exon 9 of 9)	exon (NM_001350630, exon 9 of 9)	74076	NM_001369594	DISP1	0.313621	0.0278355	protein-coding	#N/A	#N/A	#N/A	#N/A	#N/A	#N/A	#N/A	#N/A	#N/A	#N/A	22	1.59e-07	1.24e-06	223000000	223000000
163	chr1	51165000	51170000	Intergenic	ERVL-E-int|LTR|ERVL	65272	NM_001136508	C1orf185	#N/A	#N/A	protein-coding	#N/A	#N/A	#N/A	#N/A	#N/A	#N/A	#N/A	#N/A	#N/A	#N/A	330000	163	chr1	51490000	51495000	intron (NM_001981, intron 1 of 24)	intron (NM_001981, intron 1 of 24)	26766	NM_001981	EPS15	0.0302653	0.785953	protein-coding	#N/A	ENHANCER	HLF_1843	17.1546	8.7329	18.3587	7.58544	2.2938	0.103243	cluster_3	29	9.58e-13	1.62e-11	51200000	51200000
164	chr1	7235000	7240000	intron (NM_001349608, intron 3 of 21)	intron (NM_001349608, intron 3 of 21)	152254	NR_146201	LOC102725193	#N/A	#N/A	ncRNA	#N/A	#N/A	#N/A	#N/A	#N/A	#N/A	#N/A	#N/A	#N/A	#N/A	415000	164	chr1	7645000	7650000	intron (NM_001349608, intron 6 of 21)	intron (NM_001349608, intron 6 of 21)	-22230	NM_001349621	CAMTA1	-0.24121	0.0816109	protein-coding	ENHANCER	S.ENHANCER	HLF_507	32.8288	270.353	100.012	6.42232	2.51938	0.774375	cluster_1	50	1.19e-30	2.65e-28	7230000	7240000
165	chr1	201245000	201250000	Intergenic	L1ME3D|LINE|L1	-35952	NM_000299	PKP1	#N/A	#N/A	protein-coding	#N/A	#N/A	#N/A	#N/A	#N/A	#N/A	#N/A	#N/A	#N/A	#N/A	70000	165	chr1	201310000	201315000	intron (NM_001005337, intron 2 of 13)	intron (NM_001005337, intron 2 of 13)	28994	NM_001005337	PKP1	#N/A	#N/A	protein-coding	ENHANCER	ENHANCER	#N/A	#N/A	#N/A	#N/A	#N/A	#N/A	#N/A	#N/A	55	1.03e-30	2.29e-28	201000000	201000000
166	chr1	234170000	234175000	intron (NM_173508, intron 2 of 7)	AluSx|SINE|Alu	-41711	NM_001300845	SLC35F3	#N/A	#N/A	protein-coding	#N/A	ENHANCER	#N/A	#N/A	#N/A	#N/A	#N/A	#N/A	#N/A	#N/A	125000	166	chr1	234290000	234295000	intron (NM_173508, intron 3 of 7)	intron (NM_173508, intron 3 of 7)	-13967	NR_039818	MIR4671	#N/A	#N/A	ncRNA	#N/A	#N/A	#N/A	#N/A	#N/A	#N/A	#N/A	#N/A	#N/A	#N/A	26	1e-07	8.03e-07	234000000	234000000
167	chr1	93090000	93095000	intron (NM_001164393, intron 1 of 12)	HAL1|LINE|L1	13217	NM_007358	MTF2	-0.0503215	0.528422	protein-coding	#N/A	#N/A	#N/A	#N/A	#N/A	#N/A	#N/A	#N/A	#N/A	#N/A	65000	167	chr1	93150000	93155000	non-coding (NR_030761, exon 5 of 5)	non-coding (NR_030761, exon 5 of 5)	27913	NR_030761	TMED5	-0.15927	0.0370233	protein-coding	#N/A	#N/A	HLF_618	33.0347	4.64962	6.77379	3.57771	2.64408	0.0870651	cluster_3	79	1.82e-50	1.69e-47	93100000	93100000
168	chr1	9360000	9365000	intron (NM_025106, intron 2 of 2)	intron (NM_025106, intron 2 of 2)	66416	NR_104623	LINC02606	0.594944	0.0466962	ncRNA	#N/A	ENHANCER	#N/A	#N/A	#N/A	#N/A	#N/A	#N/A	#N/A	#N/A	200000	168	chr1	9555000	9560000	intron (NM_032315, intron 2 of 6)	AluJb|SINE|Alu	18035	NM_032315	SLC25A33	-0.510612	3.64631e-10	protein-coding	#N/A	ENHANCER	HLF_1745	72.5765	106.584	77.6206	20.3692	1.29795	0.24232	cluster_2	20	2.76e-06	1.84e-05	9360000	9370000
169	chr1	183685000	183690000	intron (NM_001297670, intron 1 of 17)	intron (NM_001297670, intron 1 of 17)	-34184	NM_203454	APOBEC4	#N/A	#N/A	protein-coding	#N/A	#N/A	HLF_404	16.6616	7.30349	14.4803	4.30436	2.08352	0.0695385	cluster_3	75000	169	chr1	183755000	183760000	intron (NM_001297669, intron 3 of 18)	intron (NM_001297669, intron 3 of 18)	-47620	NM_001297672	RGL1	0.50205	7.73515e-05	protein-coding	#N/A	#N/A	#N/A	#N/A	#N/A	#N/A	#N/A	#N/A	#N/A	#N/A	16	0.000458737	0.00229238	184000000	184000000
170	chr1	52140000	52145000	intron (NM_007324, intron 1 of 17)	CpG	406	NM_004799	ZFYVE9	-0.493919	6.61735e-09	protein-coding	#N/A	ENHANCER	HLF_2316	97.2542	113.034	42.5642	66.2101	1.52127	1.12474	cluster_2	225000	170	chr1	52360000	52365000	intron (NM_032449, intron 3 of 23)	intron (NM_032449, intron 3 of 23)	3705	NM_032449	CC2D1B	0.497136	1.17467e-05	protein-coding	#N/A	ENHANCER	#N/A	#N/A	#N/A	#N/A	#N/A	#N/A	#N/A	#N/A	63	9.26e-36	3.12e-33	52100000	52100000
171	chr1	153265000	153270000	Intergenic	L1MA8|LINE|L1	7813	NM_000427	LOR	#N/A	#N/A	protein-coding	#N/A	#N/A	#N/A	#N/A	#N/A	#N/A	#N/A	#N/A	#N/A	#N/A	80000	171	chr1	153340000	153345000	intron (NM_020393, intron 5 of 8)	MIRc|SINE|MIR	6341	NM_020393	PGLYRP4	#N/A	#N/A	protein-coding	#N/A	ENHANCER	#N/A	#N/A	#N/A	#N/A	#N/A	#N/A	#N/A	#N/A	27	1.7e-08	1.51e-07	153000000	153000000
172	chr1	113945000	113950000	intron (NM_198268, intron 2 of 15)	intron (NM_198268, intron 2 of 15)	-3645	NM_198269	HIPK1	0.319691	8.65718e-06	protein-coding	#N/A	ENHANCER	HLF_2340	15.0983	29.1082	37.5095	13.303	1.81373	0.0688219	cluster_3	165000	172	chr1	114105000	114110000	intron (NM_001366223, intron 3 of 7)	intron (NM_001366223, intron 3 of 7)	44940	NM_205848	SYT6	#N/A	#N/A	protein-coding	#N/A	#N/A	#N/A	#N/A	#N/A	#N/A	#N/A	#N/A	#N/A	#N/A	19	3.57e-06	2.35e-05	114000000	114000000
173	chr1	109815000	109820000	Intergenic	Intergenic	-53577	NM_001319952	EPS8L3	#N/A	#N/A	protein-coding	ENHANCER	ENHANCER	#N/A	#N/A	#N/A	#N/A	#N/A	#N/A	#N/A	#N/A	100000	173	chr1	109910000	109915000	intron (NM_000757, intron 1 of 8)	intron (NM_000757, intron 1 of 8)	1651	NM_172212	CSF1	-1.16116	3.28329e-16	protein-coding	ENHANCER	ENHANCER	#N/A	#N/A	#N/A	#N/A	#N/A	#N/A	#N/A	#N/A	24	1.8e-08	1.6e-07	110000000	110000000
174	chr1	197110000	197115000	intron (NM_018136, intron 17 of 27)	MER4A1|LTR|ERV1	34169	NM_018136	ASPM	0.425246	1.20129e-11	protein-coding	#N/A	#N/A	#N/A	#N/A	#N/A	#N/A	#N/A	#N/A	#N/A	#N/A	365000	174	chr1	197470000	197475000	intron (NR_047564, intron 11 of 11)	intron (NR_047564, intron 11 of 11)	204248	NM_201253	CRB1	#N/A	#N/A	protein-coding	#N/A	ENHANCER	#N/A	#N/A	#N/A	#N/A	#N/A	#N/A	#N/A	#N/A	27	3.2e-11	4.23e-10	197000000	197000000
175	chr1	183790000	183795000	intron (NM_001297669, intron 3 of 18)	L1MA4|LINE|L1	-12620	NM_001297672	RGL1	0.50205	7.73515e-05	protein-coding	#N/A	#N/A	HLF_725	25.6255	4.15014	4.23391	3.95215	2.31931	0.0188038	cluster_3	85000	175	chr1	183870000	183875000	intron (NM_001297669, intron 5 of 18)	intron (NM_001297669, intron 5 of 18)	67380	NM_001297671	RGL1	0.50205	7.73515e-05	protein-coding	ENHANCER	S.ENHANCER	#N/A	#N/A	#N/A	#N/A	#N/A	#N/A	#N/A	#N/A	75	3.92e-49	3.25e-46	184000000	184000000
176	chr1	107275000	107280000	intron (NM_001113226, intron 1 of 6)	intron (NM_001113226, intron 1 of 6)	129431	NM_001113228	NTNG1	#N/A	#N/A	protein-coding	#N/A	#N/A	#N/A	#N/A	#N/A	#N/A	#N/A	#N/A	#N/A	#N/A	255000	176	chr1	107525000	107530000	Intergenic	MamRep605|LTR?|LTR?	160999	NM_001079874	VAV3	-0.264017	0.00518601	protein-coding	ENHANCER	S.ENHANCER	#N/A	#N/A	#N/A	#N/A	#N/A	#N/A	#N/A	#N/A	36	1.84e-18	8.32e-17	107000000	107000000
177	chr1	222650000	222655000	intron (NM_001300867, intron 8 of 22)	intron (NM_001300867, intron 8 of 22)	8197	NM_001300867	MIA3	-0.395306	0.000204973	protein-coding	#N/A	S.ENHANCER	#N/A	#N/A	#N/A	#N/A	#N/A	#N/A	#N/A	#N/A	105000	177	chr1	222750000	222755000	Intergenic	MLT2B1|LTR|ERVL	12816	NM_001324080	FAM177B	0.784966	0.299	protein-coding	#N/A	#N/A	#N/A	#N/A	#N/A	#N/A	#N/A	#N/A	#N/A	#N/A	43	1.91e-18	8.61e-17	223000000	223000000
178	chr1	8720000	8725000	intron (NM_001042681, intron 1 of 22)	MIR|SINE|MIR	95140	NM_012102	RERE	0.221033	0.0238495	protein-coding	#N/A	ENHANCER	#N/A	#N/A	#N/A	#N/A	#N/A	#N/A	#N/A	#N/A	130000	178	chr1	8845000	8850000	Intergenic	Intergenic	19090	NR_106786	MIR6728	#N/A	#N/A	ncRNA	#N/A	ENHANCER	#N/A	#N/A	#N/A	#N/A	#N/A	#N/A	#N/A	#N/A	34	1.09e-13	2.17e-12	8720000	8730000
179	chr1	212700000	212705000	Intergenic	L1ME4c|LINE|L1	-2660	NM_018664	BATF3	-1.63423	7.89135e-22	protein-coding	ENHANCER	ENHANCER	HLF_3160	90.195	16.6806	21.7072	68.8107	2.39412	1.07617	cluster_2	55000	179	chr1	212750000	212755000	intron (NM_015471, intron 4 of 5)	intron (NM_015471, intron 4 of 5)	39277	NM_001297736	NSL1	0.0297128	0.819121	protein-coding	ENHANCER	ENHANCER	#N/A	#N/A	#N/A	#N/A	#N/A	#N/A	#N/A	#N/A	104	3.05e-60	4.43e-57	213000000	213000000
180	chr1	225975000	225980000	Intergenic	AluSz6|SINE|Alu	21843	NM_152608	SDE2	-0.0258029	0.782868	protein-coding	ENHANCER	ENHANCER	#N/A	#N/A	#N/A	#N/A	#N/A	#N/A	#N/A	#N/A	100000	180	chr1	226070000	226075000	TTS (NR_002315)	TTS (NR_002315)	9773	NR_002315	H3F3AP4	#N/A	#N/A	pseudo	#N/A	#N/A	#N/A	#N/A	#N/A	#N/A	#N/A	#N/A	#N/A	#N/A	33	6.93e-17	2.39e-15	226000000	226000000
181	chr1	177080000	177085000	intron (NM_207108, intron 1 of 21)	intron (NM_207108, intron 1 of 21)	-53055	NR_030163	MIR488	#N/A	#N/A	ncRNA	#N/A	ENHANCER	HLF_784	100.817	12.3882	39.0988	6.69321	2.44627	0.12739	cluster_3	85000	181	chr1	177160000	177165000	intron (NM_207108, intron 1 of 21)	intron (NM_207108, intron 1 of 21)	2212	NM_004319	ASTN1	#N/A	#N/A	protein-coding	ENHANCER	#N/A	#N/A	#N/A	#N/A	#N/A	#N/A	#N/A	#N/A	#N/A	53	2.73e-20	1.68e-18	177000000	177000000
182	chr1	20900000	20905000	intron (NM_003760, intron 10 of 31)	intron (NM_003760, intron 10 of 31)	85932	NR_031657	MIR1256	#N/A	#N/A	ncRNA	#N/A	#N/A	#N/A	#N/A	#N/A	#N/A	#N/A	#N/A	#N/A	#N/A	780000	182	chr1	21675000	21680000	TTS (NM_001350168)	TTS (NM_001350168)	-8143	NM_001350526	RAP1GAP	#N/A	#N/A	protein-coding	#N/A	ENHANCER	#N/A	#N/A	#N/A	#N/A	#N/A	#N/A	#N/A	#N/A	29	1.52e-13	2.93e-12	20900000	20900000
183	chr1	174210000	174215000	intron (NM_001366445, intron 1 of 13)	L1MA3|LINE|L1	52980	NM_001366446	RABGAP1L	0.0190222	0.860597	protein-coding	#N/A	#N/A	#N/A	#N/A	#N/A	#N/A	#N/A	#N/A	#N/A	#N/A	580000	183	chr1	174785000	174790000	intron (NM_001366451, intron 3 of 12)	L2c|LINE|L2	-12238	NM_001243765	RABGAP1L	0.0190222	0.860597	protein-coding	#N/A	#N/A	HLF_352	56.4065	6.93471	36.0947	5.18665	2.04328	0.140141	cluster_3	30	2.34e-12	3.7e-11	174000000	174000000
184	chr1	61020000	61025000	Intergenic	Intergenic	-51724	NR_110618	NFIA-AS2	#N/A	#N/A	ncRNA	#N/A	#N/A	#N/A	#N/A	#N/A	#N/A	#N/A	#N/A	#N/A	#N/A	295000	184	chr1	61310000	61315000	intron (NM_001134673, intron 3 of 10)	intron (NM_001134673, intron 3 of 10)	-58982	NR_104180	NFIA-AS1	#N/A	#N/A	ncRNA	#N/A	#N/A	#N/A	#N/A	#N/A	#N/A	#N/A	#N/A	#N/A	#N/A	24	8.37e-10	8.92e-09	61000000	61000000
185	chr1	235895000	235900000	Intergenic	Intergenic	-13787	NR_102436	LYST	0.332109	0.0407791	protein-coding	#N/A	#N/A	#N/A	#N/A	#N/A	#N/A	#N/A	#N/A	#N/A	#N/A	65000	185	chr1	235955000	235960000	Intergenic	Intergenic	-73787	NR_102436	LYST	0.332109	0.0407791	protein-coding	ENHANCER	ENHANCER	#N/A	#N/A	#N/A	#N/A	#N/A	#N/A	#N/A	#N/A	31	2.07e-12	3.31e-11	236000000	236000000
186	chr1	216140000	216145000	intron (NM_206933, intron 21 of 71)	intron (NM_206933, intron 21 of 71)	70035	NR_125993	LOC102723833	#N/A	#N/A	ncRNA	#N/A	ENHANCER	HLF_197	53.92	90.0761	40.2543	10.3186	2.15607	0.169766	cluster_2	85000	186	chr1	216220000	216225000	intron (NM_206933, intron 14 of 71)	MLT1D|LTR|ERVL-MaLR	150035	NR_125992	LOC102723833	#N/A	#N/A	ncRNA	#N/A	ENHANCER	#N/A	#N/A	#N/A	#N/A	#N/A	#N/A	#N/A	#N/A	40	2.69e-17	9.99e-16	216000000	216000000
187	chr1	64000000	64005000	intron (NM_005012, intron 1 of 8)	intron (NM_005012, intron 1 of 8)	109705	NR_110666	ROR1-AS1	#N/A	#N/A	ncRNA	#N/A	#N/A	#N/A	#N/A	#N/A	#N/A	#N/A	#N/A	#N/A	#N/A	145000	187	chr1	64140000	64145000	exon (NM_001083592, exon 7 of 7)	exon (NM_001083592, exon 7 of 7)	-28709	NR_110665	ROR1-AS1	#N/A	#N/A	ncRNA	#N/A	#N/A	#N/A	#N/A	#N/A	#N/A	#N/A	#N/A	#N/A	#N/A	21	2.94e-07	2.22e-06	64000000	64000000
188	chr1	31180000	31185000	intron (NM_024522, intron 5 of 6)	intron (NM_024522, intron 5 of 6)	57387	NM_024522	NKAIN1	#N/A	#N/A	protein-coding	#N/A	#N/A	#N/A	#N/A	#N/A	#N/A	#N/A	#N/A	#N/A	#N/A	345000	188	chr1	31520000	31525000	non-coding (NR_027085, exon 3 of 3)	non-coding (NR_027085, exon 3 of 3)	4065	NR_027085	LINC01226	#N/A	#N/A	ncRNA	#N/A	#N/A	HLF_514	41.76	5.02499	7.35441	3.92875	2.86796	0.075428	cluster_3	19	1.46e-05	8.91e-05	31200000	31200000
189	chr1	159935000	159940000	intron (NM_020789, intron 4 of 20)	intron (NM_020789, intron 4 of 20)	8113	NM_020789	IGSF9	0.576976	0.163204	protein-coding	ENHANCER	ENHANCER	#N/A	#N/A	#N/A	#N/A	#N/A	#N/A	#N/A	#N/A	75000	189	chr1	160005000	160010000	Intergenic	Intergenic	24490	NM_145167	PIGM	0.157047	0.107205	protein-coding	#N/A	ENHANCER	#N/A	#N/A	#N/A	#N/A	#N/A	#N/A	#N/A	#N/A	46	9.23e-26	1.23e-23	160000000	160000000
190	chr1	64205000	64210000	intron (NM_001366233, intron 3 of 9)	intron (NM_001366233, intron 3 of 9)	3877	NR_158768	UBE2U	#N/A	#N/A	protein-coding	#N/A	#N/A	#N/A	#N/A	#N/A	#N/A	#N/A	#N/A	#N/A	#N/A	380000	190	chr1	64580000	64585000	intron (NM_020925, intron 3 of 26)	intron (NM_020925, intron 3 of 26)	2653	NR_039957	MIR4794	#N/A	#N/A	ncRNA	#N/A	#N/A	#N/A	#N/A	#N/A	#N/A	#N/A	#N/A	#N/A	#N/A	31	4.29e-15	1.08e-13	64200000	64200000
191	chr1	94690000	94695000	intron (NR_160779, intron 2 of 5)	MIR|SINE|MIR	53400	NR_039620	MIR378G	#N/A	#N/A	ncRNA	ENHANCER	#N/A	#N/A	#N/A	#N/A	#N/A	#N/A	#N/A	#N/A	#N/A	115000	191	chr1	94800000	94805000	intron (NR_160783, intron 1 of 3)	intron (NR_160783, intron 1 of 3)	17732	NR_104131	SLC44A3-AS1	#N/A	#N/A	ncRNA	#N/A	S.ENHANCER	#N/A	#N/A	#N/A	#N/A	#N/A	#N/A	#N/A	#N/A	53	4.01e-28	7.05e-26	94700000	94700000
192	chr1	109815000	109820000	Intergenic	Intergenic	-53577	NM_001319952	EPS8L3	#N/A	#N/A	protein-coding	ENHANCER	ENHANCER	#N/A	#N/A	#N/A	#N/A	#N/A	#N/A	#N/A	#N/A	65000	192	chr1	109875000	109880000	Intergenic	Intergenic	-33349	NM_000757	CSF1	-1.16116	3.28329e-16	protein-coding	#N/A	#N/A	#N/A	#N/A	#N/A	#N/A	#N/A	#N/A	#N/A	#N/A	29	1.43e-10	1.71e-09	110000000	110000000
193	chr1	235860000	235865000	intron (NR_102436, intron 1 of 3)	Tigger7|DNA|TcMar-Tigger	4427	NM_000081	LYST	0.332109	0.0407791	protein-coding	ENHANCER	#N/A	#N/A	#N/A	#N/A	#N/A	#N/A	#N/A	#N/A	#N/A	95000	193	chr1	235950000	235955000	Intergenic	AluY|SINE|Alu	-68787	NR_102436	LYST	0.332109	0.0407791	protein-coding	ENHANCER	ENHANCER	#N/A	#N/A	#N/A	#N/A	#N/A	#N/A	#N/A	#N/A	17	0.000911721	0.00435649	236000000	236000000
194	chr1	53025000	53030000	intron (NM_001007100, intron 1 of 4)	intron (NM_001007100, intron 1 of 4)	12562	NM_001007250	SCP2	0.333398	8.65437e-07	protein-coding	#N/A	#N/A	HLF_3238	16.0077	2.68511	5.30661	2.64013	1.39289	0.0361885	cluster_3	130000	194	chr1	53150000	53155000	Intergenic	AluJr|SINE|Alu	-9862	NM_006671	SLC1A7	#N/A	#N/A	protein-coding	#N/A	#N/A	#N/A	#N/A	#N/A	#N/A	#N/A	#N/A	#N/A	#N/A	27	6.33e-11	7.99e-10	53000000	53000000
195	chr1	226650000	226655000	intron (NM_002221, intron 2 of 7)	intron (NM_002221, intron 2 of 7)	22568	NR_103784	ITPKB-IT1	#N/A	#N/A	ncRNA	ENHANCER	S.ENHANCER	#N/A	#N/A	#N/A	#N/A	#N/A	#N/A	#N/A	#N/A	95000	195	chr1	226740000	226745000	Intergenic	L1ME1|LINE|L1	-3325	NM_002221	ITPKB	0.141963	0.116042	protein-coding	ENHANCER	S.ENHANCER	#N/A	#N/A	#N/A	#N/A	#N/A	#N/A	#N/A	#N/A	27	5.18e-08	4.32e-07	227000000	227000000
196	chr1	89635000	89640000	intron (NM_032270, intron 1 of 2)	intron (NM_032270, intron 1 of 2)	4380	NM_032270	LRRC8C	0.263886	0.00324043	protein-coding	ENHANCER	ENHANCER	HLF_500	31.285	166.965	37.3199	147.06	1.97243	1.2375	cluster_1	60000	196	chr1	89690000	89695000	intron (NM_032270, intron 2 of 2)	intron (NM_032270, intron 2 of 2)	59380	NM_032270	LRRC8C	0.263886	0.00324043	protein-coding	#N/A	S.ENHANCER	#N/A	#N/A	#N/A	#N/A	#N/A	#N/A	#N/A	#N/A	43	6.26e-18	2.59e-16	89600000	89600000
197	chr1	94740000	94745000	intron (NR_160781, intron 1 of 4)	intron (NR_160781, intron 1 of 4)	3400	NR_039620	MIR378G	#N/A	#N/A	ncRNA	#N/A	#N/A	#N/A	#N/A	#N/A	#N/A	#N/A	#N/A	#N/A	#N/A	65000	197	chr1	94800000	94805000	intron (NR_160783, intron 1 of 3)	intron (NR_160783, intron 1 of 3)	17732	NR_104131	SLC44A3-AS1	#N/A	#N/A	ncRNA	#N/A	S.ENHANCER	#N/A	#N/A	#N/A	#N/A	#N/A	#N/A	#N/A	#N/A	37	5.9e-15	1.45e-13	94700000	94800000
198	chr1	67230000	67235000	intron (NM_144701, intron 7 of 10)	MIR|SINE|MIR	66046	NM_144701	IL23R	#N/A	#N/A	protein-coding	#N/A	#N/A	#N/A	#N/A	#N/A	#N/A	#N/A	#N/A	#N/A	#N/A	220000	198	chr1	67445000	67450000	Intergenic	Intergenic	-17098	NM_001018069	SERBP1	-0.641939	1.13624e-10	protein-coding	#N/A	ENHANCER	HLF_794	40.7585	9.85818	28.8439	4.00773	2.15947	0.137282	cluster_3	41	4.8e-20	2.82e-18	67200000	67200000
199	chr1	237980000	237985000	Intergenic	LTR81B|LTR|Gypsy	-91578	NM_021186	ZP4	#N/A	#N/A	protein-coding	#N/A	ENHANCER	HLF_2809	39.1801	29.3241	44.8537	9.0607	2.32582	0.130754	cluster_3	105000	199	chr1	238080000	238085000	Intergenic	L1MA1|LINE|L1	-191578	NM_021186	ZP4	#N/A	#N/A	protein-coding	#N/A	#N/A	#N/A	#N/A	#N/A	#N/A	#N/A	#N/A	#N/A	#N/A	28	1.39e-09	1.44e-08	238000000	238000000
200	chr1	212460000	212465000	Intergenic	Intergenic	29580	NR_026598	NENF	-0.485644	8.09505e-05	protein-coding	#N/A	ENHANCER	#N/A	#N/A	#N/A	#N/A	#N/A	#N/A	#N/A	#N/A	245000	200	chr1	212700000	212705000	Intergenic	L1ME4c|LINE|L1	-2660	NM_018664	BATF3	-1.63423	7.89135e-22	protein-coding	ENHANCER	ENHANCER	HLF_3160	90.195	16.6806	21.7072	68.8107	2.39412	1.07617	cluster_2	24	7.4e-07	5.31e-06	212000000	212000000
201	chr1	234600000	234605000	Intergenic	Intergenic	7025	NM_182972	IRF2BP2	0.734032	0.000236974	protein-coding	ENHANCER	S.ENHANCER	HLF_2220	36.2193	90.4646	76.6954	69.76	1.99397	1.20054	cluster_3	175000	201	chr1	234770000	234775000	Intergenic	Intergenic	-12444	NR_148962	PP2672	#N/A	#N/A	ncRNA	ENHANCER	ENHANCER	#N/A	#N/A	#N/A	#N/A	#N/A	#N/A	#N/A	#N/A	37	6.37e-15	1.56e-13	235000000	235000000
202	chr1	108590000	108595000	intron (NM_001010883, intron 1 of 10)	intron (NM_001010883, intron 1 of 10)	32400	NM_001010883	FAM102B	#N/A	#N/A	protein-coding	ENHANCER	#N/A	#N/A	#N/A	#N/A	#N/A	#N/A	#N/A	#N/A	#N/A	60000	202	chr1	108645000	108650000	TTS (NM_144584)	TTS (NM_144584)	13593	NM_001102592	HENMT1	#N/A	#N/A	protein-coding	ENHANCER	ENHANCER	HLF_1622	69.0002	15.6024	12.8315	4.77622	1.84207	0.224354	cluster_3	83	6.58e-47	4.82e-44	109000000	109000000
203	chr1	36310000	36315000	intron (NM_001162530, intron 10 of 15)	L1ME3F|LINE|L1	5393	NM_024676	SH3D21	-0.122497	0.744977	protein-coding	#N/A	#N/A	#N/A	#N/A	#N/A	#N/A	#N/A	#N/A	#N/A	#N/A	145000	203	chr1	36450000	36455000	Intergenic	Intergenic	-2015	NM_001330493	OSCP1	0.104444	0.733067	protein-coding	#N/A	ENHANCER	HLF_3053	74.4141	75.6522	25.5768	35.8283	2.23287	0.700685	cluster_2	33	1.75e-11	2.41e-10	36300000	36300000
204	chr1	234720000	234725000	Intergenic	Intergenic	-1542	NR_038856	LINC01132	1.12477	0.00033595	ncRNA	ENHANCER	S.ENHANCER	HLF_275	42.5775	336.962	117.111	21.2697	1.59268	0.906838	cluster_1	195000	204	chr1	234910000	234915000	Intergenic	Intergenic	51499	NR_125945	LOC101927851	#N/A	#N/A	ncRNA	#N/A	ENHANCER	#N/A	#N/A	#N/A	#N/A	#N/A	#N/A	#N/A	#N/A	33	4.53e-12	6.84e-11	235000000	235000000
205	chr1	181080000	181085000	Intergenic	Charlie5|DNA|hAT-Charlie	-6200	NM_016545	IER5	0.1858	0.107977	protein-coding	#N/A	S.ENHANCER	#N/A	#N/A	#N/A	#N/A	#N/A	#N/A	#N/A	#N/A	85000	205	chr1	181160000	181165000	Intergenic	AluJb|SINE|Alu	-11984	NR_125966	LINC01732	#N/A	#N/A	ncRNA	ENHANCER	S.ENHANCER	#N/A	#N/A	#N/A	#N/A	#N/A	#N/A	#N/A	#N/A	46	8.91e-24	9.24e-22	181000000	181000000
206	chr1	63640000	63645000	intron (NM_001172818, intron 7 of 10)	intron (NM_001172818, intron 7 of 10)	19284	NM_001172818	PGM1	-0.774145	5.6836e-10	protein-coding	#N/A	ENHANCER	HLF_195	67.8404	129.289	78.1173	12.7136	2.1538	0.254915	cluster_2	275000	206	chr1	63910000	63915000	intron (NM_005012, intron 1 of 8)	L2c|LINE|L2	138483	NM_001083592	ROR1	-0.319986	8.05507e-05	protein-coding	#N/A	#N/A	#N/A	#N/A	#N/A	#N/A	#N/A	#N/A	#N/A	#N/A	31	3.1e-11	4.1e-10	63600000	63600000
207	chr1	172935000	172940000	Intergenic	AluSx|SINE|Alu	113463	NM_005092	TNFSF18	0.807057	0.319786	protein-coding	#N/A	#N/A	HLF_2008	67.6007	6.63441	15.2228	5.20216	1.94919	0.0725401	cluster_3	85000	207	chr1	173015000	173020000	Intergenic	Intergenic	33463	NM_005092	TNFSF18	0.807057	0.319786	protein-coding	#N/A	ENHANCER	#N/A	#N/A	#N/A	#N/A	#N/A	#N/A	#N/A	#N/A	35	5.02e-10	5.51e-09	173000000	173000000
208	chr1	200685000	200690000	intron (NR_110787, intron 1 of 2)	AluSg|SINE|Alu	-17502	NM_001349804	DDX59	0.235246	0.00695474	protein-coding	#N/A	#N/A	#N/A	#N/A	#N/A	#N/A	#N/A	#N/A	#N/A	#N/A	190000	208	chr1	200870000	200875000	promoter-TSS (NM_005298)	promoter-TSS (NM_005298)	-481	NM_005298	GPR25	#N/A	#N/A	protein-coding	ENHANCER	ENHANCER	#N/A	#N/A	#N/A	#N/A	#N/A	#N/A	#N/A	#N/A	17	9.02e-05	0.00049592	201000000	201000000
209	chr1	67535000	67540000	Intergenic	MamRep605|LTR?|LTR?	-107098	NM_001018069	SERBP1	-0.641939	1.13624e-10	protein-coding	#N/A	#N/A	#N/A	#N/A	#N/A	#N/A	#N/A	#N/A	#N/A	#N/A	155000	209	chr1	67685000	67690000	intron (NM_001924, intron 3 of 3)	intron (NM_001924, intron 3 of 3)	2299	NM_001924	GADD45A	-0.129717	0.373928	protein-coding	#N/A	ENHANCER	#N/A	#N/A	#N/A	#N/A	#N/A	#N/A	#N/A	#N/A	44	1.5e-24	1.71e-22	67500000	67500000
210	chr1	20035000	20040000	Intergenic	L1PB1|LINE|L1	-32694	NM_000929	PLA2G5	#N/A	#N/A	protein-coding	#N/A	#N/A	#N/A	#N/A	#N/A	#N/A	#N/A	#N/A	#N/A	#N/A	70000	210	chr1	20100000	20105000	Intergenic	AluJr|SINE|Alu	17036	NM_012400	PLA2G2D	#N/A	#N/A	protein-coding	#N/A	#N/A	HLF_186	17.4523	2.60565	4.65058	2.69688	5.26577	0.135884	cluster_3	29	2.62e-11	3.5e-10	20000000	20000000
211	chr1	27415000	27420000	intron (NM_006990, intron 4 of 8)	intron (NM_006990, intron 4 of 8)	24878	NM_005281	GPR3	-0.153044	0.84698	protein-coding	#N/A	S.ENHANCER	#N/A	#N/A	#N/A	#N/A	#N/A	#N/A	#N/A	#N/A	75000	211	chr1	27485000	27490000	intron (NM_006990, intron 1 of 8)	(AT)n|Simple_repeat|Simple_repeat	2667	NM_006990	WASF2	0.282586	0.00752605	protein-coding	ENHANCER	ENHANCER	HLF_1230	62.5573	94.0942	45.0241	135.395	1.94239	0.969636	cluster_2	94	9.59e-58	1.23e-54	27400000	27400000
212	chr1	52140000	52145000	intron (NM_007324, intron 1 of 17)	CpG	406	NM_004799	ZFYVE9	-0.493919	6.61735e-09	protein-coding	#N/A	ENHANCER	HLF_2316	97.2542	113.034	42.5642	66.2101	1.52127	1.12474	cluster_2	55000	212	chr1	52190000	52195000	intron (NM_007324, intron 1 of 17)	intron (NM_007324, intron 1 of 17)	50406	NM_004799	ZFYVE9	-0.493919	6.61735e-09	protein-coding	#N/A	#N/A	#N/A	#N/A	#N/A	#N/A	#N/A	#N/A	#N/A	#N/A	60	6.06e-25	7.29e-23	52100000	52100000
213	chr1	60835000	60840000	Intergenic	L1PA13|LINE|L1	-11916	NR_110628	LOC101926964	#N/A	#N/A	ncRNA	#N/A	#N/A	#N/A	#N/A	#N/A	#N/A	#N/A	#N/A	#N/A	#N/A	420000	213	chr1	61250000	61255000	intron (NR_104180, intron 1 of 3)	Tigger13a|DNA|TcMar-Tigger	1018	NR_104180	NFIA-AS1	#N/A	#N/A	ncRNA	#N/A	ENHANCER	HLF_1354	80.2397	91.091	62.2976	18.9139	2.55906	0.352517	cluster_2	28	4.28e-10	4.75e-09	60800000	60800000
214	chr1	20670000	20675000	intron (NM_001122819, intron 11 of 14)	intron (NM_001122819, intron 11 of 14)	-10956	NM_005216	DDOST	-0.28082	0.00201256	protein-coding	#N/A	#N/A	#N/A	#N/A	#N/A	#N/A	#N/A	#N/A	#N/A	#N/A	125000	214	chr1	20790000	20795000	Intergenic	Intergenic	-5812	NM_016287	HP1BP3	0.331285	7.44212e-08	protein-coding	#N/A	#N/A	HLF_1181	23.1085	42.5842	7.32623	101.908	1.86417	1.35004	cluster_2	19	7.21e-06	4.57e-05	20700000	20700000
215	chr1	172935000	172940000	Intergenic	AluSx|SINE|Alu	113463	NM_005092	TNFSF18	0.807057	0.319786	protein-coding	#N/A	#N/A	HLF_2008	67.6007	6.63441	15.2228	5.20216	1.94919	0.0725401	cluster_3	270000	215	chr1	173200000	173205000	intron (NM_003326, intron 1 of 2)	intron (NM_003326, intron 1 of 2)	3032	NM_001297562	TNFSF4	-0.97569	2.6835e-29	protein-coding	ENHANCER	ENHANCER	#N/A	#N/A	#N/A	#N/A	#N/A	#N/A	#N/A	#N/A	47	4.27e-22	3.48e-20	173000000	173000000
216	chr1	109705000	109710000	Intergenic	HERVK11-int|LTR|ERVK	-4751	NM_000851	GSTM5	-0.556147	0.605634	protein-coding	#N/A	#N/A	#N/A	#N/A	#N/A	#N/A	#N/A	#N/A	#N/A	#N/A	290000	216	chr1	109990000	109995000	intron (NM_001242673, intron 1 of 16)	intron (NM_001242673, intron 1 of 16)	7735	NM_006621	AHCYL1	-0.223299	0.00627703	protein-coding	#N/A	#N/A	#N/A	#N/A	#N/A	#N/A	#N/A	#N/A	#N/A	#N/A	40	1.88e-20	1.19e-18	110000000	110000000
217	chr1	157195000	157200000	Intergenic	Intergenic	-58909	NM_005240	ETV3	0.144581	0.111996	protein-coding	#N/A	#N/A	HLF_2909	24.3012	2.56592	2.99271	2.21595	5.59706	0.0794726	cluster_3	305000	217	chr1	157495000	157500000	Intergenic	MIR|SINE|MIR	55015	NM_001195388	FCRL5	#N/A	#N/A	protein-coding	#N/A	#N/A	#N/A	#N/A	#N/A	#N/A	#N/A	#N/A	#N/A	#N/A	64	1.91e-45	1.27e-42	157000000	157000000
218	chr1	153310000	153315000	Intergenic	Intergenic	-1782	NM_052891	PGLYRP3	#N/A	#N/A	protein-coding	#N/A	ENHANCER	#N/A	#N/A	#N/A	#N/A	#N/A	#N/A	#N/A	#N/A	60000	218	chr1	153365000	153370000	Intergenic	Intergenic	8121	NM_005621	S100A12	#N/A	#N/A	protein-coding	ENHANCER	ENHANCER	HLF_358	131.216	60.6958	77.6235	8.60259	1.8466	0.193714	cluster_2	36	5.75e-07	4.18e-06	153000000	153000000
219	chr1	204700000	204705000	Intergenic	Intergenic	-16762	NM_006338	LRRN2	#N/A	#N/A	protein-coding	#N/A	#N/A	#N/A	#N/A	#N/A	#N/A	#N/A	#N/A	#N/A	#N/A	105000	219	chr1	204800000	204805000	Intergenic	Intergenic	-26152	NM_001005389	NFASC	#N/A	#N/A	protein-coding	#N/A	ENHANCER	HLF_2708	11.0961	3.83039	10.4561	2.26715	3.79013	0.104897	#N/A	21	8.09e-08	6.57e-07	205000000	205000000
220	chr1	174785000	174790000	intron (NM_001366451, intron 3 of 12)	L2c|LINE|L2	-12238	NM_001366456	RABGAP1L	0.0190222	0.860597	protein-coding	#N/A	#N/A	HLF_352	56.4065	6.93471	36.0947	5.18665	2.04328	0.140141	cluster_3	225000	220	chr1	175005000	175010000	intron (NM_001007214, intron 4 of 5)	intron (NM_001007214, intron 4 of 5)	7553	NM_014412	CACYBP	-0.356045	0.000175824	protein-coding	ENHANCER	#N/A	#N/A	#N/A	#N/A	#N/A	#N/A	#N/A	#N/A	#N/A	37	4.19e-15	1.06e-13	175000000	175000000
221	chr1	182620000	182625000	Intergenic	MLT1O|LTR|ERVL-MaLR	7360	NR_036490	LINC01686	-0.506279	0.613709	ncRNA	#N/A	ENHANCER	#N/A	#N/A	#N/A	#N/A	#N/A	#N/A	#N/A	#N/A	60000	221	chr1	182675000	182680000	Intergenic	Intergenic	-4568	NM_001102450	RGS8	#N/A	#N/A	protein-coding	#N/A	ENHANCER	HLF_3265	43.269	10.0571	30.9523	3.98433	1.57284	0.127014	cluster_3	27	2.04e-06	1.39e-05	183000000	183000000
222	chr1	79080000	79085000	Intergenic	Intergenic	-75770	NM_022159	ADGRL4	#N/A	#N/A	protein-coding	#N/A	#N/A	HLF_959	33.2081	2.86046	10.2062	4.8751	11.3642	0.0537504	cluster_3	1260000	222	chr1	80335000	80340000	Intergenic	L1PA7|LINE|L1	-198255	NR_125940	LINC01781	#N/A	#N/A	ncRNA	#N/A	#N/A	#N/A	#N/A	#N/A	#N/A	#N/A	#N/A	#N/A	#N/A	20	9.08e-08	7.32e-07	79100000	79100000
223	chr1	178540000	178545000	promoter-TSS (NR_033186)	promoter-TSS (NR_033186)	-296	NR_033186	C1orf220	-0.107955	0.826724	ncRNA	ENHANCER	ENHANCER	#N/A	#N/A	#N/A	#N/A	#N/A	#N/A	#N/A	#N/A	395000	223	chr1	178930000	178935000	Intergenic	Penelope1_Vert|LINE|Penelope	-61423	NM_004673	ANGPTL1	#N/A	#N/A	protein-coding	ENHANCER	ENHANCER	HLF_496	87.2054	43.2094	66.1823	9.00102	2.45902	0.55232	cluster_3	25	5.2e-09	4.96e-08	179000000	179000000
224	chr1	61250000	61255000	intron (NR_104180, intron 1 of 3)	Tigger13a|DNA|TcMar-Tigger	1018	NR_104180	NFIA-AS1	#N/A	#N/A	ncRNA	#N/A	ENHANCER	HLF_1354	80.2397	91.091	62.2976	18.9139	2.55906	0.352517	cluster_2	100000	224	chr1	61345000	61350000	intron (NM_001134673, intron 4 of 10)	L2c|LINE|L2	-93982	NR_104180	NFIA-AS1	#N/A	#N/A	ncRNA	#N/A	#N/A	#N/A	#N/A	#N/A	#N/A	#N/A	#N/A	#N/A	#N/A	37	1.05e-12	1.77e-11	61300000	61300000
225	chr1	111125000	111130000	intron (NM_001349881, intron 4 of 9)	intron (NM_001349881, intron 4 of 9)	-11883	NM_001007794	CEPT1	0.180333	0.140788	protein-coding	#N/A	ENHANCER	#N/A	#N/A	#N/A	#N/A	#N/A	#N/A	#N/A	#N/A	95000	225	chr1	111215000	111220000	Intergenic	MLT1L|LTR|ERVL-MaLR	-10159	NM_001025197	CHI3L2	1.12066	2.00458e-13	protein-coding	ENHANCER	S.ENHANCER	HLF_769	48.6061	506.527	162.08	19.1467	1.85029	0.729225	cluster_1	38	8.66e-14	1.75e-12	111000000	111000000
226	chr1	226630000	226635000	3' UTR (NM_002221, exon 8 of 8)	3' UTR (NM_002221, exon 8 of 8)	42568	NR_103784	ITPKB-IT1	#N/A	#N/A	ncRNA	#N/A	S.ENHANCER	#N/A	#N/A	#N/A	#N/A	#N/A	#N/A	#N/A	#N/A	115000	226	chr1	226740000	226745000	Intergenic	L1ME1|LINE|L1	-3325	NM_002221	ITPKB	0.141963	0.116042	protein-coding	ENHANCER	S.ENHANCER	#N/A	#N/A	#N/A	#N/A	#N/A	#N/A	#N/A	#N/A	28	6.72e-09	6.32e-08	227000000	227000000
227	chr1	183045000	183050000	intron (NM_002293, intron 1 of 27)	intron (NM_002293, intron 1 of 27)	24080	NM_002293	LAMC1	-0.745214	1.48455e-22	protein-coding	#N/A	ENHANCER	#N/A	#N/A	#N/A	#N/A	#N/A	#N/A	#N/A	#N/A	420000	227	chr1	183460000	183465000	intron (NR_040063, intron 3 of 4)	intron (NR_040063, intron 3 of 4)	9482	NR_040063	SMG7-AS1	-0.10853	0.892714	ncRNA	#N/A	#N/A	HLF_619	36.8688	5.83052	8.37332	5.11586	2.55339	0.0400912	cluster_3	24	4.57e-08	3.84e-07	183000000	183000000
228	chr1	174785000	174790000	intron (NM_001366451, intron 3 of 12)	L2c|LINE|L2	-12238	NM_001366456	RABGAP1L	0.0190222	0.860597	protein-coding	#N/A	#N/A	HLF_352	56.4065	6.93471	36.0947	5.18665	2.04328	0.140141	cluster_3	105000	228	chr1	174885000	174890000	intron (NM_001366451, intron 5 of 12)	intron (NM_001366451, intron 5 of 12)	11982	NM_001035230	RABGAP1L	0.0190222	0.860597	protein-coding	#N/A	#N/A	#N/A	#N/A	#N/A	#N/A	#N/A	#N/A	#N/A	#N/A	53	7.75e-24	8.11e-22	175000000	175000000
229	chr1	89815000	89820000	Intergenic	Intergenic	-3532	NM_001134479	LRRC8D	-0.0589184	0.638977	protein-coding	#N/A	ENHANCER	#N/A	#N/A	#N/A	#N/A	#N/A	#N/A	#N/A	#N/A	70000	229	chr1	89880000	89885000	intron (NM_001134479, intron 2 of 2)	L2b|LINE|L2	60561	NM_018103	LRRC8D	-0.0589184	0.638977	protein-coding	#N/A	#N/A	HLF_1407	43.9337	6.68208	11.3396	9.57351	2.21332	0.0694534	cluster_3	32	8.75e-11	1.08e-09	89800000	89800000
230	chr1	107780000	107785000	intron (NM_006113, intron 2 of 26)	intron (NM_006113, intron 2 of 26)	-94001	NM_001079874	VAV3	-0.264017	0.00518601	protein-coding	#N/A	ENHANCER	#N/A	#N/A	#N/A	#N/A	#N/A	#N/A	#N/A	#N/A	250000	230	chr1	108025000	108030000	Intergenic	LTR78|LTR|ERV1	-62320	NM_006113	VAV3	-0.264017	0.00518601	protein-coding	#N/A	ENHANCER	#N/A	#N/A	#N/A	#N/A	#N/A	#N/A	#N/A	#N/A	30	1.81e-12	2.92e-11	108000000	108000000
231	chr1	60875000	60880000	Intergenic	Intergenic	-51916	NR_110628	LOC101926964	#N/A	#N/A	ncRNA	#N/A	#N/A	#N/A	#N/A	#N/A	#N/A	#N/A	#N/A	#N/A	#N/A	75000	231	chr1	60945000	60950000	intron (NR_110617, intron 5 of 6)	intron (NR_110617, intron 5 of 6)	23276	NR_110617	NFIA-AS2	#N/A	#N/A	ncRNA	ENHANCER	ENHANCER	#N/A	#N/A	#N/A	#N/A	#N/A	#N/A	#N/A	#N/A	27	6.23e-10	6.76e-09	60900000	60900000
232	chr1	207430000	207435000	Intergenic	L3|LINE|CR1	-21800	NM_001006658	CR2	#N/A	#N/A	protein-coding	ENHANCER	ENHANCER	HLF_982	57.5796	34.7538	57.7848	12.782	3.07994	0.131797	cluster_3	80000	232	chr1	207505000	207510000	intron (NM_000573, intron 3 of 38)	MLT1C|LTR|ERVL-MaLR	11343	NM_000573	CR1	#N/A	#N/A	protein-coding	#N/A	#N/A	#N/A	#N/A	#N/A	#N/A	#N/A	#N/A	#N/A	#N/A	42	3.05e-18	1.33e-16	207000000	207000000
233	chr1	159630000	159635000	Intergenic	L1ME3A|LINE|L1	44674	NM_001639	APCS	#N/A	#N/A	protein-coding	#N/A	#N/A	#N/A	#N/A	#N/A	#N/A	#N/A	#N/A	#N/A	#N/A	260000	233	chr1	159885000	159890000	intron (NM_012337, intron 5 of 11)	MIRc|SINE|MIR	12579	NR_130464	MIR4259	#N/A	#N/A	ncRNA	ENHANCER	#N/A	HLF_3166	11.9729	3.46736	14.3531	4.30173	3.21229	0.188641	#N/A	28	6.6e-13	1.15e-11	160000000	160000000
234	chr1	226740000	226745000	Intergenic	L1ME1|LINE|L1	-3325	NM_002221	ITPKB	0.141963	0.116042	protein-coding	ENHANCER	S.ENHANCER	#N/A	#N/A	#N/A	#N/A	#N/A	#N/A	#N/A	#N/A	155000	234	chr1	226890000	226895000	intron (NM_000447, intron 11 of 12)	intron (NM_000447, intron 11 of 12)	21884	NM_000447	PSEN2	-1.10224	0.00747937	protein-coding	ENHANCER	#N/A	#N/A	#N/A	#N/A	#N/A	#N/A	#N/A	#N/A	#N/A	23	1.14e-07	9.06e-07	227000000	227000000
235	chr1	222655000	222660000	intron (NM_001300867, intron 13 of 22)	L1MEg|LINE|L1	13197	NM_001300867	MIA3	-0.395306	0.000204973	protein-coding	ENHANCER	S.ENHANCER	HLF_2158	75.3212	301.632	83.6926	20.9692	1.83612	0.445969	cluster_1	430000	235	chr1	223080000	223085000	Intergenic	LTR48B|LTR|ERV1	60748	NM_003268	TLR5	#N/A	#N/A	protein-coding	#N/A	ENHANCER	#N/A	#N/A	#N/A	#N/A	#N/A	#N/A	#N/A	#N/A	40	2.06e-19	1.1e-17	223000000	223000000
236	chr1	152845000	152850000	Intergenic	Intergenic	4644	NM_001128600	LCE6A	#N/A	#N/A	protein-coding	#N/A	#N/A	#N/A	#N/A	#N/A	#N/A	#N/A	#N/A	#N/A	#N/A	435000	236	chr1	153275000	153280000	Intergenic	Intergenic	17813	NM_000427	LOR	#N/A	#N/A	protein-coding	#N/A	#N/A	HLF_2368	17.1765	2.75142	3.3997	4.21777	6.46595	0.0248352	cluster_3	23	2.39e-09	2.39e-08	153000000	153000000
237	chr1	203040000	203045000	intron (NM_001304331, intron 2 of 29)	intron (NM_001304331, intron 2 of 29)	16009	NM_001304332	PPFIA4	-0.206168	0.553682	protein-coding	#N/A	ENHANCER	#N/A	#N/A	#N/A	#N/A	#N/A	#N/A	#N/A	#N/A	125000	237	chr1	203160000	203165000	intron (NM_001365066, intron 2 of 2)	intron (NM_001365066, intron 2 of 2)	13326	NM_004997	MYBPH	#N/A	#N/A	protein-coding	#N/A	#N/A	#N/A	#N/A	#N/A	#N/A	#N/A	#N/A	#N/A	#N/A	25	7.14e-10	7.67e-09	203000000	203000000
238	chr1	241530000	241535000	intron (NM_003679, intron 1 of 14)	intron (NM_003679, intron 1 of 14)	122	NM_003679	KMO	1.68493	2.29158e-10	protein-coding	ENHANCER	ENHANCER	HLF_3173	16.1078	34.5883	16.2588	33.3511	2.50181	0.258818	cluster_3	65000	238	chr1	241590000	241595000	TTS (NM_014322)	TTS (NM_014322)	43430	NM_001821	CHML	0.0331024	0.736239	protein-coding	#N/A	#N/A	#N/A	#N/A	#N/A	#N/A	#N/A	#N/A	#N/A	#N/A	35	3.07e-15	7.96e-14	242000000	242000000
239	chr1	31430000	31435000	intron (NM_178865, intron 8 of 9)	intron (NM_178865, intron 8 of 9)	18687	NM_018565	SERINC2	1.25699	6.58931e-13	protein-coding	#N/A	ENHANCER	#N/A	#N/A	#N/A	#N/A	#N/A	#N/A	#N/A	#N/A	110000	239	chr1	31535000	31540000	Intergenic	L1MA9|LINE|L1	19065	NR_027085	LINC01226	#N/A	#N/A	ncRNA	ENHANCER	ENHANCER	#N/A	#N/A	#N/A	#N/A	#N/A	#N/A	#N/A	#N/A	63	5.18e-43	2.98e-40	31400000	31400000
240	chr1	58915000	58920000	Intergenic	L1M7|LINE|L1	-102976	NR_110626	LINC01358	#N/A	#N/A	ncRNA	#N/A	#N/A	HLF_215	50.9948	3.09336	3.3479	2.65651	1.94608	0.0178033	cluster_3	265000	240	chr1	59175000	59180000	Intergenic	L2b|LINE|L2	-30693	NR_027120	HSD52	#N/A	#N/A	ncRNA	#N/A	#N/A	#N/A	#N/A	#N/A	#N/A	#N/A	#N/A	#N/A	#N/A	23	1.69e-07	1.32e-06	58900000	58900000
241	chr1	52135000	52140000	Intergenic	L1ME4a|LINE|L1	-4589	NM_007324	ZFYVE9	-0.493919	6.61735e-09	protein-coding	#N/A	ENHANCER	#N/A	#N/A	#N/A	#N/A	#N/A	#N/A	#N/A	#N/A	590000	241	chr1	52720000	52725000	Intergenic	AluJb|SINE|Alu	-3953	NM_024646	ZYG11B	0.0455198	0.603956	protein-coding	#N/A	#N/A	#N/A	#N/A	#N/A	#N/A	#N/A	#N/A	#N/A	#N/A	32	4.16e-15	1.05e-13	52100000	52100000
242	chr1	93450000	93455000	intron (NM_001024948, intron 1 of 13)	L3b|LINE|CR1	4369	NM_001164473	FNBP1L	-0.637281	4.7902e-22	protein-coding	#N/A	ENHANCER	#N/A	#N/A	#N/A	#N/A	#N/A	#N/A	#N/A	#N/A	145000	242	chr1	93590000	93595000	non-coding (NR_034091, exon 1 of 4)	non-coding (NR_034091, exon 1 of 4)	532	NR_034091	LOC100129046	#N/A	#N/A	ncRNA	#N/A	ENHANCER	HLF_1873	16.6175	111.131	97.3275	13.9209	1.68337	0.789936	cluster_2	23	9.8e-08	7.86e-07	93400000	93500000
243	chr1	204190000	204195000	intron (NM_002256, intron 2 of 2)	intron (NM_002256, intron 2 of 2)	3991	NM_002256	KISS1	#N/A	#N/A	protein-coding	#N/A	ENHANCER	HLF_1806	40.078	8.7425	34.9897	7.4949	3.04253	0.295922	cluster_3	60000	243	chr1	204245000	204250000	intron (NM_014935, intron 12 of 22)	intron (NM_014935, intron 12 of 22)	-33512	NM_198447	GOLT1A	#N/A	#N/A	protein-coding	#N/A	#N/A	#N/A	#N/A	#N/A	#N/A	#N/A	#N/A	#N/A	#N/A	29	1.91e-09	1.94e-08	204000000	204000000
244	chr1	71785000	71790000	intron (NM_173808, intron 2 of 6)	intron (NM_173808, intron 2 of 6)	49512	NR_046218	NEGR1-IT1	#N/A	#N/A	ncRNA	#N/A	ENHANCER	HLF_1569	49.2278	44.9093	37.2844	8.29543	2.25583	0.0892293	cluster_3	745000	244	chr1	72525000	72530000	Intergenic	Intergenic	-244961	NM_173808	NEGR1	-0.500366	0.0902089	protein-coding	#N/A	#N/A	#N/A	#N/A	#N/A	#N/A	#N/A	#N/A	#N/A	#N/A	19	2.6e-06	1.74e-05	71800000	71800000
245	chr1	107875000	107880000	intron (NM_006113, intron 1 of 26)	intron (NM_006113, intron 1 of 26)	-19723	NR_107006	MIR7852	#N/A	#N/A	ncRNA	#N/A	S.ENHANCER	HLF_210	96.5916	97.6602	59.6191	15.4523	2.5874	0.297901	cluster_2	55000	245	chr1	107925000	107930000	intron (NM_006113, intron 1 of 26)	L1M1|LINE|L1	30277	NR_107006	MIR7852	#N/A	#N/A	ncRNA	#N/A	S.ENHANCER	#N/A	#N/A	#N/A	#N/A	#N/A	#N/A	#N/A	#N/A	35	8.76e-09	8.11e-08	108000000	108000000
246	chr1	9260000	9265000	intron (NM_001282587, intron 4 of 4)	intron (NM_001282587, intron 4 of 4)	22653	NM_001282587	H6PD	0.388925	7.14697e-05	protein-coding	#N/A	#N/A	#N/A	#N/A	#N/A	#N/A	#N/A	#N/A	#N/A	#N/A	300000	246	chr1	9555000	9560000	intron (NM_032315, intron 2 of 6)	AluJb|SINE|Alu	18035	NM_032315	SLC25A33	-0.510612	3.64631e-10	protein-coding	#N/A	ENHANCER	HLF_1745	72.5765	106.584	77.6206	20.3692	1.29795	0.24232	cluster_2	34	3.72e-15	9.51e-14	9260000	9270000
247	chr1	61245000	61250000	intron (NM_001134673, intron 2 of 10)	intron (NM_001134673, intron 2 of 10)	6018	NR_104180	NFIA-AS1	#N/A	#N/A	ncRNA	#N/A	ENHANCER	#N/A	#N/A	#N/A	#N/A	#N/A	#N/A	#N/A	#N/A	75000	247	chr1	61315000	61320000	intron (NM_001134673, intron 3 of 10)	intron (NM_001134673, intron 3 of 10)	-63982	NR_104180	NFIA-AS1	#N/A	#N/A	ncRNA	ENHANCER	#N/A	#N/A	#N/A	#N/A	#N/A	#N/A	#N/A	#N/A	#N/A	37	4.93e-14	1.04e-12	61200000	61300000
248	chr1	231340000	231345000	intron (NM_001261462, intron 2 of 2)	AluSq2|SINE|Alu	4207	NM_001261462	SPRTN	0.329402	0.000182634	protein-coding	#N/A	#N/A	#N/A	#N/A	#N/A	#N/A	#N/A	#N/A	#N/A	#N/A	75000	248	chr1	231410000	231415000	intron (NM_022051, intron 1 of 4)	intron (NM_022051, intron 1 of 4)	12544	NM_022051	EGLN1	-0.262589	0.00692131	protein-coding	#N/A	S.ENHANCER	#N/A	#N/A	#N/A	#N/A	#N/A	#N/A	#N/A	#N/A	37	1.24e-17	4.86e-16	231000000	231000000
249	chr1	199840000	199845000	Intergenic	L1MD1|LINE|L1	-185210	NM_003822	NR5A2	-2.24536	9.637e-13	protein-coding	#N/A	#N/A	#N/A	#N/A	#N/A	#N/A	#N/A	#N/A	#N/A	#N/A	130000	249	chr1	199965000	199970000	Intergenic	MARNA|DNA|TcMar-Mariner	-60210	NM_003822	NR5A2	-2.24536	9.637e-13	protein-coding	#N/A	#N/A	#N/A	#N/A	#N/A	#N/A	#N/A	#N/A	#N/A	#N/A	23	1.55e-09	1.59e-08	200000000	200000000
250	chr1	160415000	160420000	intron (NM_020335, intron 3 of 7)	intron (NM_020335, intron 3 of 7)	16936	NM_020335	VANGL2	-0.204056	0.265728	protein-coding	#N/A	#N/A	#N/A	#N/A	#N/A	#N/A	#N/A	#N/A	#N/A	#N/A	75000	250	chr1	160485000	160490000	intron (NM_001184716, intron 5 of 6)	intron (NM_001184716, intron 5 of 6)	35755	NM_001184716	SLAMF6	#N/A	#N/A	protein-coding	#N/A	ENHANCER	#N/A	#N/A	#N/A	#N/A	#N/A	#N/A	#N/A	#N/A	28	2.43e-11	3.27e-10	160000000	160000000
251	chr1	40085000	40090000	intron (NM_001363695, intron 5 of 7)	AluSz6|SINE|Alu	9752	NM_001142604	PPT1	-0.543879	8.93946e-08	protein-coding	#N/A	#N/A	#N/A	#N/A	#N/A	#N/A	#N/A	#N/A	#N/A	#N/A	310000	251	chr1	40390000	40395000	promoter-TSS (NM_001198979)	promoter-TSS (NM_001198979)	-845	NM_001198979	SMAP2	0.195808	0.00570291	protein-coding	ENHANCER	S.ENHANCER	HLF_975	63.2867	32.8699	55.7498	12.7314	1.77689	0.148074	cluster_3	31	2.31e-12	3.66e-11	40100000	40100000
252	chr1	63635000	63640000	intron (NM_001172818, intron 6 of 10)	MIRc|SINE|MIR	14284	NM_001172818	PGM1	-0.774145	5.6836e-10	protein-coding	#N/A	ENHANCER	#N/A	#N/A	#N/A	#N/A	#N/A	#N/A	#N/A	#N/A	155000	252	chr1	63785000	63790000	intron (NM_005012, intron 1 of 8)	(TTCC)n|Simple_repeat|Simple_repeat	13483	NM_001083592	ROR1	-0.319986	8.05507e-05	protein-coding	ENHANCER	#N/A	#N/A	#N/A	#N/A	#N/A	#N/A	#N/A	#N/A	#N/A	25	1.22e-07	9.66e-07	63600000	63600000
253	chr1	199085000	199090000	Intergenic	Intergenic	-61098	NR_147896	LINC02789	#N/A	#N/A	ncRNA	#N/A	ENHANCER	#N/A	#N/A	#N/A	#N/A	#N/A	#N/A	#N/A	#N/A	100000	253	chr1	199180000	199185000	intron (NR_147896, intron 3 of 3)	intron (NR_147896, intron 3 of 3)	33902	NR_147896	LINC02789	#N/A	#N/A	ncRNA	ENHANCER	ENHANCER	HLF_737	35.7634	90.2945	33.5471	7.61616	1.93842	0.189038	cluster_2	45	5.29e-21	3.64e-19	199000000	199000000
254	chr1	107780000	107785000	intron (NM_006113, intron 2 of 26)	intron (NM_006113, intron 2 of 26)	-94001	NM_001079874	VAV3	-0.264017	0.00518601	protein-coding	#N/A	ENHANCER	#N/A	#N/A	#N/A	#N/A	#N/A	#N/A	#N/A	#N/A	120000	254	chr1	107895000	107900000	TTS (NR_107006)	TTS (NR_107006)	277	NR_107006	MIR7852	#N/A	#N/A	ncRNA	ENHANCER	S.ENHANCER	#N/A	#N/A	#N/A	#N/A	#N/A	#N/A	#N/A	#N/A	48	3.62e-23	3.44e-21	108000000	108000000
255	chr1	174835000	174840000	intron (NM_001366446, intron 19 of 25)	intron (NM_001366446, intron 19 of 25)	-36886	NM_001243763	RABGAP1L	0.0190222	0.860597	protein-coding	#N/A	#N/A	#N/A	#N/A	#N/A	#N/A	#N/A	#N/A	#N/A	#N/A	110000	255	chr1	174940000	174945000	intron (NR_121196, intron 3 of 5)	MIR|SINE|MIR	11761	NR_121196	LOC101928696	#N/A	#N/A	ncRNA	#N/A	ENHANCER	HLF_1353	213.284	28.9394	28.5405	9.61329	2.13963	0.229016	cluster_2	41	1.97e-11	2.68e-10	175000000	175000000
256	chr1	107780000	107785000	intron (NM_006113, intron 2 of 26)	intron (NM_006113, intron 2 of 26)	-94001	NM_001079874	VAV3	-0.264017	0.00518601	protein-coding	#N/A	ENHANCER	#N/A	#N/A	#N/A	#N/A	#N/A	#N/A	#N/A	#N/A	165000	256	chr1	107940000	107945000	intron (NM_006113, intron 1 of 26)	intron (NM_006113, intron 1 of 26)	-21943	NR_046653	VAV3-AS1	1.77959	0.0448393	ncRNA	ENHANCER	#N/A	#N/A	#N/A	#N/A	#N/A	#N/A	#N/A	#N/A	#N/A	32	3.34e-12	5.16e-11	108000000	108000000
257	chr1	154470000	154475000	Intergenic	Intergenic	-29719	NM_182499	TDRD10	#N/A	#N/A	protein-coding	#N/A	#N/A	#N/A	#N/A	#N/A	#N/A	#N/A	#N/A	#N/A	#N/A	80000	257	chr1	154545000	154550000	exon (NM_001098475, exon 12 of 12)	exon (NM_001098475, exon 12 of 12)	-6109	NR_046668	UBE2Q1-AS1	#N/A	#N/A	ncRNA	#N/A	#N/A	HLF_161	11.9543	3.02486	5.01972	2.46315	1.64171	0.106919	#N/A	39	7.57e-21	5.09e-19	154000000	154000000
258	chr1	108645000	108650000	TTS (NM_144584)	TTS (NM_144584)	13593	NM_001102592	HENMT1	#N/A	#N/A	protein-coding	ENHANCER	ENHANCER	HLF_1622	69.0002	15.6024	12.8315	4.77622	1.84207	0.224354	cluster_3	60000	258	chr1	108700000	108705000	3' UTR (NM_001349768, exon 7 of 7)	3' UTR (NM_001349768, exon 7 of 7)	10190	NM_001349767	PRPF38B	-0.33802	0.00108648	protein-coding	ENHANCER	#N/A	#N/A	#N/A	#N/A	#N/A	#N/A	#N/A	#N/A	#N/A	38	1.22e-11	1.72e-10	109000000	109000000
259	chr1	150470000	150475000	exon (NM_001297674, exon 10 of 10)	exon (NM_001297674, exon 10 of 10)	-14919	NM_001271895	TARS2	-0.356996	0.0023296	protein-coding	#N/A	#N/A	#N/A	#N/A	#N/A	#N/A	#N/A	#N/A	#N/A	#N/A	80000	259	chr1	150545000	150550000	Intergenic	AluSx3|SINE|Alu	-1869	NM_001288608	ADAMTSL4	#N/A	#N/A	protein-coding	#N/A	#N/A	#N/A	#N/A	#N/A	#N/A	#N/A	#N/A	#N/A	#N/A	19	2.11e-06	1.43e-05	150000000	150000000
260	chr1	212035000	212040000	intron (NM_001286229, intron 1 of 12)	MER6|DNA|TcMar-Tigger	1752	NM_016448	DTL	0.0765683	0.525109	protein-coding	#N/A	ENHANCER	HLF_681	21.7907	92.3152	33.1617	169.196	2.21048	1.12521	cluster_2	265000	260	chr1	212295000	212300000	intron (NM_006243, intron 1 of 12)	(AGTCTAT)n|Simple_repeat|Simple_repeat	-4358	NM_001199756	PPP2R5A	0.216614	0.00985621	protein-coding	#N/A	#N/A	#N/A	#N/A	#N/A	#N/A	#N/A	#N/A	#N/A	#N/A	27	2.3e-11	3.1e-10	212000000	212000000
261	chr1	89680000	89685000	intron (NM_032270, intron 1 of 2)	Charlie1a|DNA|hAT-Charlie	49380	NM_032270	LRRC8C	0.263886	0.00324043	protein-coding	#N/A	#N/A	#N/A	#N/A	#N/A	#N/A	#N/A	#N/A	#N/A	#N/A	85000	261	chr1	89760000	89765000	Intergenic	Intergenic	-58532	NM_001134479	LRRC8D	-0.0589184	0.638977	protein-coding	ENHANCER	ENHANCER	#N/A	#N/A	#N/A	#N/A	#N/A	#N/A	#N/A	#N/A	17	0.000166602	0.000884432	89700000	89700000
262	chr1	169040000	169045000	intron (NR_104091, intron 3 of 4)	MIRb|SINE|MIR	44505	NR_104091	LINC00970	#N/A	#N/A	ncRNA	#N/A	#N/A	#N/A	#N/A	#N/A	#N/A	#N/A	#N/A	#N/A	#N/A	75000	262	chr1	169110000	169115000	intron (NM_001677, intron 2 of 5)	intron (NM_001677, intron 2 of 5)	5810	NM_001677	ATP1B1	-0.149684	0.881026	protein-coding	#N/A	#N/A	#N/A	#N/A	#N/A	#N/A	#N/A	#N/A	#N/A	#N/A	30	1.77e-10	2.08e-09	169000000	169000000
263	chr1	107875000	107880000	intron (NM_006113, intron 1 of 26)	intron (NM_006113, intron 1 of 26)	-19723	NR_107006	MIR7852	#N/A	#N/A	ncRNA	#N/A	S.ENHANCER	HLF_210	96.5916	97.6602	59.6191	15.4523	2.5874	0.297901	cluster_2	230000	263	chr1	108100000	108105000	Intergenic	L1MEd|LINE|L1	90335	NM_213651	SLC25A24	-0.089616	0.491241	protein-coding	#N/A	#N/A	#N/A	#N/A	#N/A	#N/A	#N/A	#N/A	#N/A	#N/A	39	2.68e-15	7.01e-14	108000000	108000000
264	chr1	92950000	92955000	intron (NM_001006605, intron 1 of 4)	AluJb|SINE|Alu	8962	NM_001006605	DIPK1A	-0.12508	0.377231	protein-coding	#N/A	ENHANCER	#N/A	#N/A	#N/A	#N/A	#N/A	#N/A	#N/A	#N/A	120000	264	chr1	93065000	93070000	Intergenic	LTR33|LTR|ERVL	-11735	NM_001164391	MTF2	-0.0503215	0.528422	protein-coding	#N/A	S.ENHANCER	HLF_931	75.8486	124.203	63.9432	16.2793	2.85662	0.232564	cluster_2	47	8.48e-19	4.08e-17	92900000	93000000
265	chr1	231340000	231345000	intron (NM_001261462, intron 2 of 2)	AluSq2|SINE|Alu	4207	NM_001261462	SPRTN	0.329402	0.000182634	protein-coding	#N/A	#N/A	#N/A	#N/A	#N/A	#N/A	#N/A	#N/A	#N/A	#N/A	270000	265	chr1	231605000	231610000	intron (NR_034037, intron 1 of 1)	L1PA14|LINE|L1	4590	NR_034037	LINC00582	#N/A	#N/A	ncRNA	#N/A	ENHANCER	#N/A	#N/A	#N/A	#N/A	#N/A	#N/A	#N/A	#N/A	37	1.02e-19	5.68e-18	231000000	231000000
266	chr1	177080000	177085000	intron (NM_207108, intron 1 of 21)	intron (NM_207108, intron 1 of 21)	-53055	NR_030163	MIR488	#N/A	#N/A	ncRNA	#N/A	ENHANCER	HLF_784	100.817	12.3882	39.0988	6.69321	2.44627	0.12739	cluster_3	235000	266	chr1	177310000	177315000	Intergenic	Intergenic	-39086	NR_126001	LINC01645	#N/A	#N/A	ncRNA	#N/A	#N/A	#N/A	#N/A	#N/A	#N/A	#N/A	#N/A	#N/A	#N/A	29	3.01e-09	2.97e-08	177000000	177000000
267	chr1	39105000	39110000	intron (NM_012090, intron 1 of 92)	intron (NM_012090, intron 1 of 92)	23333	NM_012090	MACF1	0.428419	7.88254e-05	protein-coding	#N/A	ENHANCER	#N/A	#N/A	#N/A	#N/A	#N/A	#N/A	#N/A	#N/A	70000	267	chr1	39170000	39175000	intron (NM_012090, intron 1 of 92)	intron (NM_012090, intron 1 of 92)	88333	NM_012090	MACF1	0.428419	7.88254e-05	protein-coding	#N/A	ENHANCER	#N/A	#N/A	#N/A	#N/A	#N/A	#N/A	#N/A	#N/A	27	1.55e-10	1.84e-09	39100000	39100000
268	chr1	212550000	212555000	intron (NR_125985, intron 1 of 2)	LTR33|LTR|ERVL	6806	NR_125985	LINC01740	#N/A	#N/A	ncRNA	ENHANCER	ENHANCER	HLF_196	39.4145	55.2376	20.6883	6.66571	1.95996	0.0810691	cluster_2	560000	268	chr1	213105000	213110000	intron (NR_146208, intron 3 of 10)	L1MB7|LINE|L1	56259	NM_012424	RPS6KC1	0.233643	0.00825665	protein-coding	#N/A	#N/A	#N/A	#N/A	#N/A	#N/A	#N/A	#N/A	#N/A	#N/A	34	2.12e-16	6.7e-15	213000000	213000000
269	chr1	92130000	92135000	intron (NM_183242, intron 5 of 8)	intron (NM_183242, intron 5 of 8)	-36424	NM_015237	KIAA1107	#N/A	#N/A	protein-coding	ENHANCER	#N/A	#N/A	#N/A	#N/A	#N/A	#N/A	#N/A	#N/A	#N/A	65000	269	chr1	92190000	92195000	Intergenic	LTR1B1|LTR|ERV1	23576	NM_015237	KIAA1107	#N/A	#N/A	protein-coding	#N/A	#N/A	#N/A	#N/A	#N/A	#N/A	#N/A	#N/A	#N/A	#N/A	30	1.41e-13	2.74e-12	92100000	92100000
270	chr1	153340000	153345000	intron (NM_020393, intron 5 of 8)	MIRc|SINE|MIR	6341	NM_020393	PGLYRP4	#N/A	#N/A	protein-coding	#N/A	ENHANCER	#N/A	#N/A	#N/A	#N/A	#N/A	#N/A	#N/A	#N/A	90000	270	chr1	153425000	153430000	Intergenic	Intergenic	-4917	NM_001319198	S100A8	-3.72565	5.12079e-29	protein-coding	#N/A	#N/A	#N/A	#N/A	#N/A	#N/A	#N/A	#N/A	#N/A	#N/A	24	2.5e-06	1.68e-05	153000000	153000000
271	chr1	223555000	223560000	intron (NM_001143962, intron 13 of 20)	intron (NM_001143962, intron 13 of 20)	108201	NM_001143962	CAPN8	#N/A	#N/A	protein-coding	#N/A	#N/A	HLF_3034	11.1578	2.16398	2.72033	0.864442	0.943706	0.0522462	#N/A	55000	271	chr1	223605000	223610000	intron (NM_001143962, intron 12 of 20)	intron (NM_001143962, intron 12 of 20)	58201	NM_001143962	CAPN8	#N/A	#N/A	protein-coding	#N/A	#N/A	#N/A	#N/A	#N/A	#N/A	#N/A	#N/A	#N/A	#N/A	103	1.15e-102	5.74e-99	224000000	224000000
272	chr1	39095000	39100000	intron (NM_012090, intron 1 of 92)	AluJb|SINE|Alu	13333	NM_012090	MACF1	0.428419	7.88254e-05	protein-coding	#N/A	#N/A	#N/A	#N/A	#N/A	#N/A	#N/A	#N/A	#N/A	#N/A	185000	272	chr1	39275000	39280000	intron (NM_012090, intron 5 of 92)	intron (NM_012090, intron 5 of 92)	-131573	NM_015038	KIAA0754	#N/A	#N/A	protein-coding	#N/A	ENHANCER	#N/A	#N/A	#N/A	#N/A	#N/A	#N/A	#N/A	#N/A	18	4.96e-05	0.00028236	39100000	39100000
273	chr1	162175000	162180000	intron (NM_014697, intron 2 of 9)	intron (NM_014697, intron 2 of 9)	20393	NR_039798	MIR4654	#N/A	#N/A	ncRNA	#N/A	#N/A	#N/A	#N/A	#N/A	#N/A	#N/A	#N/A	#N/A	#N/A	280000	273	chr1	162450000	162455000	Intergenic	L1PA4|LINE|L1	-40364	NM_053282	SH2D1B	#N/A	#N/A	protein-coding	#N/A	#N/A	#N/A	#N/A	#N/A	#N/A	#N/A	#N/A	#N/A	#N/A	35	1.12e-20	7.33e-19	162000000	162000000
274	chr1	202475000	202480000	intron (NM_032104, intron 1 of 12)	intron (NM_032104, intron 1 of 12)	14786	NM_032104	PPP1R12B	0.302534	0.0937729	protein-coding	#N/A	ENHANCER	HLF_927	18.4178	32.3087	48.1444	11.5004	2.6129	0.14513	cluster_3	100000	274	chr1	202570000	202575000	intron (NM_002481, intron 23 of 23)	intron (NM_002481, intron 23 of 23)	32386	NM_001197131	PPP1R12B	0.302534	0.0937729	protein-coding	#N/A	#N/A	#N/A	#N/A	#N/A	#N/A	#N/A	#N/A	#N/A	#N/A	23	5.38e-09	5.13e-08	202000000	202000000
275	chr1	84855000	84860000	intron (NM_012152, intron 2 of 2)	MIRb|SINE|MIR	35706	NM_012152	LPAR3	1.21759	0.0615966	protein-coding	ENHANCER	#N/A	#N/A	#N/A	#N/A	#N/A	#N/A	#N/A	#N/A	#N/A	60000	275	chr1	84910000	84915000	Intergenic	L1MC4|LINE|L1	-19294	NM_012152	LPAR3	1.21759	0.0615966	protein-coding	#N/A	#N/A	HLF_1377	50.4422	5.44913	15.1409	3.15792	3.23921	0.144665	cluster_3	57	1.91e-28	3.48e-26	84900000	84900000
276	chr1	60830000	60835000	Intergenic	Intergenic	-6916	NR_110628	LOC101926964	#N/A	#N/A	ncRNA	#N/A	ENHANCER	#N/A	#N/A	#N/A	#N/A	#N/A	#N/A	#N/A	#N/A	485000	276	chr1	61310000	61315000	intron (NM_001134673, intron 3 of 10)	intron (NM_001134673, intron 3 of 10)	-58982	NR_104180	NFIA-AS1	#N/A	#N/A	ncRNA	#N/A	#N/A	#N/A	#N/A	#N/A	#N/A	#N/A	#N/A	#N/A	#N/A	30	2.76e-14	6.08e-13	60800000	60800000
277	chr1	194660000	194665000	Intergenic	L1PA7|LINE|L1	1357755	NR_125789	LINC01031	#N/A	#N/A	ncRNA	#N/A	#N/A	#N/A	#N/A	#N/A	#N/A	#N/A	#N/A	#N/A	#N/A	280000	277	chr1	194935000	194940000	Intergenic	MLT1J|LTR|ERVL-MaLR	1151215	NR_146895	LINC01724	#N/A	#N/A	ncRNA	#N/A	ENHANCER	#N/A	#N/A	#N/A	#N/A	#N/A	#N/A	#N/A	#N/A	24	1.76e-10	2.07e-09	195000000	195000000
278	chr1	147535000	147540000	Intergenic	Intergenic	-4001	NM_004326	BCL9	0.173024	0.348355	protein-coding	ENHANCER	ENHANCER	#N/A	#N/A	#N/A	#N/A	#N/A	#N/A	#N/A	#N/A	60000	278	chr1	147590000	147595000	intron (NM_004326, intron 1 of 9)	intron (NM_004326, intron 1 of 9)	50999	NM_004326	BCL9	0.173024	0.348355	protein-coding	#N/A	ENHANCER	HLF_571	31.2112	20.9343	32.5413	8.37382	2.94731	0.184206	cluster_3	28	2.4e-08	2.09e-07	148000000	148000000
279	chr1	52140000	52145000	intron (NM_007324, intron 1 of 17)	CpG	406	NM_004799	ZFYVE9	-0.493919	6.61735e-09	protein-coding	#N/A	ENHANCER	HLF_2316	97.2542	113.034	42.5642	66.2101	1.52127	1.12474	cluster_2	200000	279	chr1	52335000	52340000	intron (NM_007324, intron 14 of 17)	intron (NM_007324, intron 14 of 17)	28705	NM_032449	CC2D1B	0.497136	1.17467e-05	protein-coding	#N/A	#N/A	#N/A	#N/A	#N/A	#N/A	#N/A	#N/A	#N/A	#N/A	27	1.77e-07	1.38e-06	52100000	52100000
280	chr1	66335000	66340000	intron (NM_001037339, intron 1 of 9)	intron (NM_001037339, intron 1 of 9)	5392	NM_001037339	PDE4B	0.679077	6.79241e-19	protein-coding	#N/A	S.ENHANCER	HLF_2453	21.8943	536.255	81.8067	173.236	2.55764	1.12485	cluster_1	105000	280	chr1	66435000	66440000	Intergenic	Charlie17b|DNA|hAT-Charlie	82965	NM_001297442	PDE4B	0.679077	6.79241e-19	protein-coding	ENHANCER	ENHANCER	#N/A	#N/A	#N/A	#N/A	#N/A	#N/A	#N/A	#N/A	25	8.46e-09	7.85e-08	66300000	66300000
281	chr1	93590000	93595000	non-coding (NR_034091, exon 1 of 4)	non-coding (NR_034091, exon 1 of 4)	532	NR_034091	LOC100129046	#N/A	#N/A	ncRNA	#N/A	ENHANCER	HLF_1873	16.6175	111.131	97.3275	13.9209	1.68337	0.789936	cluster_2	260000	281	chr1	93845000	93850000	promoter-TSS (NM_001261408)	promoter-TSS (NM_001261408)	-281	NM_001261408	BCAR3	-0.159196	0.144616	protein-coding	#N/A	ENHANCER	#N/A	#N/A	#N/A	#N/A	#N/A	#N/A	#N/A	#N/A	18	1.6e-05	9.71e-05	93600000	93600000
282	chr1	93015000	93020000	Intergenic	L1MC3|LINE|L1	-55978	NM_001252270	DIPK1A	-0.12508	0.377231	protein-coding	#N/A	#N/A	#N/A	#N/A	#N/A	#N/A	#N/A	#N/A	#N/A	#N/A	55000	282	chr1	93065000	93070000	Intergenic	LTR33|LTR|ERVL	-11735	NM_001164391	MTF2	-0.0503215	0.528422	protein-coding	#N/A	S.ENHANCER	HLF_931	75.8486	124.203	63.9432	16.2793	2.85662	0.232564	cluster_2	54	1.75e-20	1.11e-18	93000000	93000000
283	chr1	151370000	151375000	intron (NM_001258289, intron 1 of 11)	intron (NM_001258289, intron 1 of 11)	205	NM_001258289	SELENBP1	#N/A	#N/A	protein-coding	ENHANCER	ENHANCER	HLF_1459	70.6969	14.7676	19.1491	2.59128	1.79616	0.274262	cluster_3	460000	283	chr1	151825000	151830000	intron (NM_005060, intron 2 of 10)	intron (NM_005060, intron 2 of 10)	-1404	NM_001001523	RORC	1.29252	0.0237245	protein-coding	ENHANCER	ENHANCER	#N/A	#N/A	#N/A	#N/A	#N/A	#N/A	#N/A	#N/A	50	5.14e-29	9.88e-27	151000000	151000000
284	chr1	157195000	157200000	Intergenic	Intergenic	-58909	NM_005240	ETV3	0.144581	0.111996	protein-coding	#N/A	#N/A	HLF_2909	24.3012	2.56592	2.99271	2.21595	5.59706	0.0794726	cluster_3	205000	284	chr1	157395000	157400000	Intergenic	L1M4|LINE|L1	155015	NM_001195388	FCRL5	#N/A	#N/A	protein-coding	#N/A	#N/A	#N/A	#N/A	#N/A	#N/A	#N/A	#N/A	#N/A	#N/A	33	1.19e-15	3.3e-14	157000000	157000000
285	chr1	107330000	107335000	intron (NM_001113226, intron 2 of 6)	intron (NM_001113226, intron 2 of 6)	184431	NM_001113228	NTNG1	#N/A	#N/A	protein-coding	#N/A	#N/A	#N/A	#N/A	#N/A	#N/A	#N/A	#N/A	#N/A	#N/A	80000	285	chr1	107405000	107410000	intron (NM_001113226, intron 3 of 6)	(TG)n|Simple_repeat|Simple_repeat	259431	NM_001113228	NTNG1	#N/A	#N/A	protein-coding	#N/A	#N/A	HLF_2127	59.4929	3.68134	7.27984	2.75627	2.03478	0.0349467	cluster_3	40	6.07e-14	1.26e-12	107000000	107000000
286	chr1	36160000	36165000	intron (NM_018067, intron 1 of 16)	MIRb|SINE|MIR	6340	NM_018067	MAP7D1	-0.0998354	0.501954	protein-coding	ENHANCER	ENHANCER	#N/A	#N/A	#N/A	#N/A	#N/A	#N/A	#N/A	#N/A	295000	286	chr1	36450000	36455000	Intergenic	Intergenic	-2015	NM_001330493	OSCP1	0.104444	0.733067	protein-coding	#N/A	ENHANCER	HLF_3053	74.4141	75.6522	25.5768	35.8283	2.23287	0.700685	cluster_2	29	2.81e-10	3.21e-09	36200000	36200000
287	chr1	153245000	153250000	Intergenic	MIRb|SINE|MIR	-12187	NM_000427	LOR	#N/A	#N/A	protein-coding	#N/A	#N/A	#N/A	#N/A	#N/A	#N/A	#N/A	#N/A	#N/A	#N/A	125000	287	chr1	153365000	153370000	Intergenic	Intergenic	8121	NM_005621	S100A12	#N/A	#N/A	protein-coding	ENHANCER	ENHANCER	HLF_358	131.216	60.6958	77.6235	8.60259	1.8466	0.193714	cluster_2	30	1.64e-07	1.28e-06	153000000	153000000
288	chr1	218395000	218400000	intron (NR_138149, intron 2 of 7)	AluY|SINE|Alu	-40133	NR_031644	MIR548F3	#N/A	#N/A	ncRNA	#N/A	#N/A	#N/A	#N/A	#N/A	#N/A	#N/A	#N/A	#N/A	#N/A	80000	288	chr1	218470000	218475000	intron (NR_031644, intron 2 of 6)	MER58D|DNA|hAT-Charlie	29874	NR_125715	TGFB2-OT1	#N/A	#N/A	ncRNA	ENHANCER	ENHANCER	#N/A	#N/A	#N/A	#N/A	#N/A	#N/A	#N/A	#N/A	24	1.45e-09	1.49e-08	218000000	218000000
289	chr1	113805000	113810000	intron (NR_130896, intron 1 of 7)	AluSq2|SINE|Alu	4976	NR_130896	RSBN1	0.0739702	0.394914	protein-coding	#N/A	ENHANCER	HLF_1839	23.6184	79.7848	22.6339	129.011	1.85907	0.959347	cluster_2	65000	289	chr1	113865000	113870000	intron (NM_012411, intron 1 of 18)	MIRb|SINE|MIR	4212	NM_015967	PTPN22	-0.514037	6.85203e-05	protein-coding	ENHANCER	ENHANCER	#N/A	#N/A	#N/A	#N/A	#N/A	#N/A	#N/A	#N/A	29	7.96e-10	8.5e-09	114000000	114000000
290	chr1	51430000	51435000	intron (NM_001981, intron 12 of 24)	MER33|DNA|hAT-Charlie	-10405	NM_001159969	EPS15	0.0302653	0.785953	protein-coding	ENHANCER	ENHANCER	#N/A	#N/A	#N/A	#N/A	#N/A	#N/A	#N/A	#N/A	65000	290	chr1	51490000	51495000	intron (NM_001981, intron 1 of 24)	intron (NM_001981, intron 1 of 24)	26766	NM_001981	EPS15	0.0302653	0.785953	protein-coding	#N/A	ENHANCER	HLF_1843	17.1546	8.7329	18.3587	7.58544	2.2938	0.103243	cluster_3	18	0.000163623	0.0008696	51400000	51400000
291	chr1	107875000	107880000	intron (NM_006113, intron 1 of 26)	intron (NM_006113, intron 1 of 26)	-19723	NR_107006	MIR7852	#N/A	#N/A	ncRNA	#N/A	S.ENHANCER	HLF_210	96.5916	97.6602	59.6191	15.4523	2.5874	0.297901	cluster_2	255000	291	chr1	108125000	108130000	Intergenic	Intergenic	65335	NM_213651	SLC25A24	-0.089616	0.491241	protein-coding	#N/A	ENHANCER	#N/A	#N/A	#N/A	#N/A	#N/A	#N/A	#N/A	#N/A	81	7.36e-52	7.43e-49	108000000	108000000
292	chr1	107850000	107855000	intron (NM_006113, intron 2 of 26)	L1ME4a|LINE|L1	-44723	NR_107006	MIR7852	#N/A	#N/A	ncRNA	#N/A	S.ENHANCER	#N/A	#N/A	#N/A	#N/A	#N/A	#N/A	#N/A	#N/A	110000	292	chr1	107955000	107960000	intron (NM_006113, intron 1 of 26)	L2|LINE|L2	-6943	NR_046653	VAV3-AS1	1.77959	0.0448393	ncRNA	#N/A	ENHANCER	#N/A	#N/A	#N/A	#N/A	#N/A	#N/A	#N/A	#N/A	52	5.26e-25	6.39e-23	108000000	108000000
293	chr1	7645000	7650000	intron (NM_001349608, intron 6 of 21)	intron (NM_001349608, intron 6 of 21)	-22230	NM_001349614	CAMTA1	-0.24121	0.0816109	protein-coding	ENHANCER	S.ENHANCER	HLF_507	32.8288	270.353	100.012	6.42232	2.51938	0.774375	cluster_1	105000	293	chr1	7745000	7750000	intron (NM_001349624, intron 8 of 11)	intron (NM_001349624, intron 8 of 11)	-23796	NM_004781	VAMP3	0.0910593	0.467812	protein-coding	#N/A	ENHANCER	HLF_743	61.1415	11.6693	29.6684	7.27214	1.6692	0.0572345	cluster_3	70	4.74e-38	1.9e-35	7650000	7660000
294	chr1	162055000	162060000	Intergenic	Intergenic	-12191	NM_001164757	NOS1AP	#N/A	#N/A	protein-coding	#N/A	#N/A	#N/A	#N/A	#N/A	#N/A	#N/A	#N/A	#N/A	#N/A	260000	294	chr1	162310000	162315000	intron (NM_014697, intron 4 of 9)	L1PA2|LINE|L1	-30046	NR_030283	MIR556	#N/A	#N/A	ncRNA	#N/A	#N/A	#N/A	#N/A	#N/A	#N/A	#N/A	#N/A	#N/A	#N/A	47	5.51e-30	1.17e-27	162000000	162000000
295	chr1	212025000	212030000	intron (NM_015434, intron 1 of 19)	intron (NM_015434, intron 1 of 19)	-8053	NM_001286230	DTL	0.0765683	0.525109	protein-coding	#N/A	#N/A	#N/A	#N/A	#N/A	#N/A	#N/A	#N/A	#N/A	#N/A	415000	295	chr1	212435000	212440000	intron (NR_026598, intron 1 of 2)	intron (NR_026598, intron 1 of 2)	4580	NM_013349	NENF	-0.485644	8.09505e-05	protein-coding	#N/A	#N/A	HLF_453	19.0798	9.13759	9.71499	29.594	1.23844	0.475381	cluster_3	28	6.4e-12	9.44e-11	212000000	212000000
296	chr1	168995000	169000000	intron (NR_104091, intron 3 of 4)	L1PA7|LINE|L1	89505	NR_104091	LINC00970	#N/A	#N/A	ncRNA	#N/A	#N/A	#N/A	#N/A	#N/A	#N/A	#N/A	#N/A	#N/A	#N/A	120000	296	chr1	169110000	169115000	intron (NM_001677, intron 2 of 5)	intron (NM_001677, intron 2 of 5)	5810	NM_001677	ATP1B1	-0.149684	0.881026	protein-coding	#N/A	#N/A	#N/A	#N/A	#N/A	#N/A	#N/A	#N/A	#N/A	#N/A	16	0.000983201	0.00467498	169000000	169000000
297	chr1	107850000	107855000	intron (NM_006113, intron 2 of 26)	L1ME4a|LINE|L1	-44723	NR_107006	MIR7852	#N/A	#N/A	ncRNA	#N/A	S.ENHANCER	#N/A	#N/A	#N/A	#N/A	#N/A	#N/A	#N/A	#N/A	75000	297	chr1	107920000	107925000	intron (NM_006113, intron 1 of 26)	(TATATAA)n|Simple_repeat|Simple_repeat	25277	NR_107006	MIR7852	#N/A	#N/A	ncRNA	#N/A	S.ENHANCER	#N/A	#N/A	#N/A	#N/A	#N/A	#N/A	#N/A	#N/A	28	7.99e-10	8.53e-09	108000000	108000000
298	chr1	71785000	71790000	intron (NM_173808, intron 2 of 6)	intron (NM_173808, intron 2 of 6)	49512	NR_046218	NEGR1-IT1	#N/A	#N/A	ncRNA	#N/A	ENHANCER	HLF_1569	49.2278	44.9093	37.2844	8.29543	2.25583	0.0892293	cluster_3	135000	298	chr1	71915000	71920000	intron (NM_173808, intron 2 of 6)	intron (NM_173808, intron 2 of 6)	-80488	NR_046218	NEGR1-IT1	#N/A	#N/A	ncRNA	#N/A	#N/A	#N/A	#N/A	#N/A	#N/A	#N/A	#N/A	#N/A	#N/A	25	1.04e-07	8.33e-07	71800000	71800000
299	chr1	109055000	109060000	Intergenic	AluSx|SINE|Alu	-15272	NM_014969	WDR47	0.394984	0.000822467	protein-coding	#N/A	#N/A	#N/A	#N/A	#N/A	#N/A	#N/A	#N/A	#N/A	#N/A	110000	299	chr1	109160000	109165000	intron (NM_020775, intron 2 of 21)	intron (NM_020775, intron 2 of 21)	-24049	NM_001284353	KIAA1324	#N/A	#N/A	protein-coding	#N/A	#N/A	HLF_2681	20.3444	3.95232	13.5078	2.8569	3.08277	0.217294	cluster_3	29	5.38e-12	8.03e-11	109000000	109000000
300	chr1	178540000	178545000	promoter-TSS (NR_033186)	promoter-TSS (NR_033186)	-296	NR_033186	C1orf220	-0.107955	0.826724	ncRNA	ENHANCER	ENHANCER	#N/A	#N/A	#N/A	#N/A	#N/A	#N/A	#N/A	#N/A	410000	300	chr1	178945000	178950000	Intergenic	Intergenic	-76423	NM_004673	ANGPTL1	#N/A	#N/A	protein-coding	#N/A	#N/A	#N/A	#N/A	#N/A	#N/A	#N/A	#N/A	#N/A	#N/A	21	2.57e-07	1.95e-06	179000000	179000000
301	chr1	235595000	235600000	intron (NM_001098721, intron 1 of 3)	MLT1A0|LTR|ERVL-MaLR	52284	NM_001098722	GNG4	-0.96838	0.00554008	protein-coding	#N/A	#N/A	#N/A	#N/A	#N/A	#N/A	#N/A	#N/A	#N/A	#N/A	360000	301	chr1	235950000	235955000	Intergenic	AluY|SINE|Alu	-68787	NR_102436	LYST	0.332109	0.0407791	protein-coding	ENHANCER	ENHANCER	#N/A	#N/A	#N/A	#N/A	#N/A	#N/A	#N/A	#N/A	21	3.97e-07	2.95e-06	236000000	236000000
302	chr1	246605000	246610000	intron (NM_152609, intron 2 of 10)	MER48|LTR|ERV1	41044	NM_152609	CNST	0.0499252	0.705833	protein-coding	ENHANCER	ENHANCER	#N/A	#N/A	#N/A	#N/A	#N/A	#N/A	#N/A	#N/A	75000	302	chr1	246675000	246680000	Intergenic	(TA)n|Simple_repeat|Simple_repeat	-46909	NM_016002	SCCPDH	-0.103997	0.251373	protein-coding	#N/A	#N/A	#N/A	#N/A	#N/A	#N/A	#N/A	#N/A	#N/A	#N/A	30	9.71e-14	1.94e-12	247000000	247000000
303	chr1	243430000	243435000	intron (NM_006642, intron 16 of 17).2	L1PA13|LINE|L1	86324	NR_039824	MIR4677	#N/A	#N/A	ncRNA	#N/A	ENHANCER	#N/A	#N/A	#N/A	#N/A	#N/A	#N/A	#N/A	#N/A	95000	303	chr1	243520000	243525000	intron (NM_001370074, intron 12 of 13).2	AluJr|SINE|Alu	176324	NR_039824	MIR4677	#N/A	#N/A	ncRNA	ENHANCER	#N/A	#N/A	#N/A	#N/A	#N/A	#N/A	#N/A	#N/A	#N/A	33	3.68e-14	7.94e-13	243000000	243000000
304	chr1	31405000	31410000	Intergenic	MamRep4096|DNA|hAT-Tip100	-2277	NM_001199038	SERINC2	1.25699	6.58931e-13	protein-coding	#N/A	#N/A	#N/A	#N/A	#N/A	#N/A	#N/A	#N/A	#N/A	#N/A	120000	304	chr1	31520000	31525000	non-coding (NR_027085, exon 3 of 3)	non-coding (NR_027085, exon 3 of 3)	4065	NR_027085	LINC01226	#N/A	#N/A	ncRNA	#N/A	#N/A	HLF_514	41.76	5.02499	7.35441	3.92875	2.86796	0.075428	cluster_3	21	2.75e-05	0.000162081	31400000	31400000
305	chr1	107875000	107880000	intron (NM_006113, intron 1 of 26)	intron (NM_006113, intron 1 of 26)	-19723	NR_107006	MIR7852	#N/A	#N/A	ncRNA	#N/A	S.ENHANCER	HLF_210	96.5916	97.6602	59.6191	15.4523	2.5874	0.297901	cluster_2	210000	305	chr1	108080000	108085000	Intergenic	Intergenic	110335	NM_213651	SLC25A24	-0.089616	0.491241	protein-coding	#N/A	ENHANCER	#N/A	#N/A	#N/A	#N/A	#N/A	#N/A	#N/A	#N/A	28	5.46e-08	4.54e-07	108000000	108000000
306	chr1	17430000	17435000	intron (NM_001136204, intron 1 of 11).2	intron (NM_001136204, intron 1 of 11).2	6036	NM_001136204	RCC2	-0.0975849	0.143328	protein-coding	#N/A	ENHANCER	HLF_1079	60.7457	52.1335	88.0196	19.0283	1.35945	0.71658	cluster_2	60000	306	chr1	17485000	17490000	Intergenic	AluSx|SINE|Alu	-47823	NM_018715	RCC2	-0.0975849	0.143328	protein-coding	#N/A	#N/A	#N/A	#N/A	#N/A	#N/A	#N/A	#N/A	#N/A	#N/A	32	6.84e-10	7.38e-09	17400000	17400000
307	chr1	25545000	25550000	intron (NM_015627, intron 1 of 8)	(AAAT)n|Simple_repeat|Simple_repeat	3915	NM_015627	LDLRAP1	-0.347033	1.2373e-05	protein-coding	#N/A	ENHANCER	#N/A	#N/A	#N/A	#N/A	#N/A	#N/A	#N/A	#N/A	475000	307	chr1	26015000	26020000	Intergenic	Intergenic	-4275	NM_004455	EXTL1	#N/A	#N/A	protein-coding	ENHANCER	ENHANCER	HLF_2880	87.6568	6.4607	33.5858	3.96385	2.3451	0.321296	cluster_3	39	9.67e-19	4.6e-17	25500000	25600000
308	chr1	40155000	40160000	Intergenic	L2a|LINE|L2	-3887	NM_012421	RLF	-0.0157721	0.881756	protein-coding	#N/A	ENHANCER	#N/A	#N/A	#N/A	#N/A	#N/A	#N/A	#N/A	#N/A	245000	308	chr1	40395000	40400000	intron (NM_001198980, intron 1 of 9)	L3|LINE|CR1	700	NM_001198980	SMAP2	0.195808	0.00570291	protein-coding	ENHANCER	S.ENHANCER	#N/A	#N/A	#N/A	#N/A	#N/A	#N/A	#N/A	#N/A	28	5.87e-10	6.38e-09	40200000	40200000
309	chr1	63640000	63645000	intron (NM_001172818, intron 7 of 10)	intron (NM_001172818, intron 7 of 10)	19284	NM_001172818	PGM1	-0.774145	5.6836e-10	protein-coding	#N/A	ENHANCER	HLF_195	67.8404	129.289	78.1173	12.7136	2.1538	0.254915	cluster_2	485000	309	chr1	64120000	64125000	intron (NM_005012, intron 4 of 8)	intron (NM_005012, intron 4 of 8)	-8709	NR_110665	ROR1-AS1	#N/A	#N/A	ncRNA	#N/A	#N/A	#N/A	#N/A	#N/A	#N/A	#N/A	#N/A	#N/A	#N/A	29	1.2e-11	1.7e-10	63600000	63600000
310	chr1	109655000	109660000	intron (NR_024538, intron 3 of 6)	intron (NR_024538, intron 3 of 6)	1401	NM_000850	GSTM4	-0.357752	0.000914104	protein-coding	#N/A	ENHANCER	HLF_1715	63.6076	54.1899	73.3981	37.5542	1.74855	0.747893	cluster_3	75000	310	chr1	109725000	109730000	Intergenic	LTR7|LTR|ERV1	13538	NM_000849	GSTM3	#N/A	#N/A	protein-coding	ENHANCER	#N/A	#N/A	#N/A	#N/A	#N/A	#N/A	#N/A	#N/A	#N/A	32	1.29e-10	1.56e-09	110000000	110000000
311	chr1	162055000	162060000	Intergenic	Intergenic	-12191	NM_001164757	NOS1AP	#N/A	#N/A	protein-coding	#N/A	#N/A	#N/A	#N/A	#N/A	#N/A	#N/A	#N/A	#N/A	#N/A	185000	311	chr1	162235000	162240000	intron (NM_014697, intron 2 of 9)	intron (NM_014697, intron 2 of 9)	80393	NR_039798	MIR4654	#N/A	#N/A	ncRNA	#N/A	#N/A	HLF_2351	28.2895	1.65217	3.83146	4.07502	14.5427	0.0326335	cluster_3	33	3.86e-14	8.29e-13	162000000	162000000
312	chr1	109655000	109660000	intron (NR_024538, intron 3 of 6)	intron (NR_024538, intron 3 of 6)	1401	NM_000850	GSTM4	-0.357752	0.000914104	protein-coding	#N/A	ENHANCER	HLF_1715	63.6076	54.1899	73.3981	37.5542	1.74855	0.747893	cluster_3	120000	312	chr1	109770000	109775000	Intergenic	Intergenic	-8577	NM_139053	EPS8L3	#N/A	#N/A	protein-coding	#N/A	#N/A	#N/A	#N/A	#N/A	#N/A	#N/A	#N/A	#N/A	#N/A	40	6.69e-18	2.75e-16	110000000	110000000
313	chr1	174820000	174825000	intron (NM_001366446, intron 19 of 25)	intron (NM_001366446, intron 19 of 25)	22762	NM_001330989	RABGAP1L	0.0190222	0.860597	protein-coding	#N/A	#N/A	#N/A	#N/A	#N/A	#N/A	#N/A	#N/A	#N/A	#N/A	125000	313	chr1	174940000	174945000	intron (NR_121196, intron 3 of 5)	MIR|SINE|MIR	11761	NR_121196	LOC101928696	#N/A	#N/A	ncRNA	#N/A	ENHANCER	HLF_1353	213.284	28.9394	28.5405	9.61329	2.13963	0.229016	cluster_2	35	1.56e-08	1.39e-07	175000000	175000000
314	chr1	107785000	107790000	intron (NM_006113, intron 2 of 26)	intron (NM_006113, intron 2 of 26)	-99001	NM_001079874	VAV3	-0.264017	0.00518601	protein-coding	ENHANCER	ENHANCER	#N/A	#N/A	#N/A	#N/A	#N/A	#N/A	#N/A	#N/A	95000	314	chr1	107875000	107880000	intron (NM_006113, intron 1 of 26)	intron (NM_006113, intron 1 of 26)	-19723	NR_107006	MIR7852	#N/A	#N/A	ncRNA	#N/A	S.ENHANCER	HLF_210	96.5916	97.6602	59.6191	15.4523	2.5874	0.297901	cluster_2	44	1.94e-13	3.68e-12	108000000	108000000
315	chr1	84300000	84305000	promoter-TSS (NM_001134664)	promoter-TSS (NM_001134664)	-151	NM_001134664	SAMD13	0.179443	0.453228	protein-coding	#N/A	ENHANCER	HLF_3155	15.4822	138.348	36.6824	84.1961	2.8365	0.623806	cluster_2	230000	315	chr1	84525000	84530000	intron (NM_001310156, intron 6 of 13)	L1ME4a|LINE|L1	-20919	NM_005274	GNG5	0.059586	0.640172	protein-coding	#N/A	#N/A	#N/A	#N/A	#N/A	#N/A	#N/A	#N/A	#N/A	#N/A	19	1.66e-06	1.14e-05	84300000	84300000
316	chr1	150545000	150550000	Intergenic	AluSx3|SINE|Alu	-1869	NM_019032	ADAMTSL4	#N/A	#N/A	protein-coding	#N/A	#N/A	#N/A	#N/A	#N/A	#N/A	#N/A	#N/A	#N/A	#N/A	70000	316	chr1	150610000	150615000	Intergenic	AluY|SINE|Alu	16633	NM_207047	ENSA	-0.0103029	0.924291	protein-coding	ENHANCER	ENHANCER	#N/A	#N/A	#N/A	#N/A	#N/A	#N/A	#N/A	#N/A	27	1.81e-11	2.48e-10	151000000	151000000
317	chr1	183685000	183690000	intron (NM_001297670, intron 1 of 17)	intron (NM_001297670, intron 1 of 17)	-34184	NM_203454	APOBEC4	#N/A	#N/A	protein-coding	#N/A	#N/A	HLF_404	16.6616	7.30349	14.4803	4.30436	2.08352	0.0695385	cluster_3	90000	317	chr1	183770000	183775000	intron (NM_001297669, intron 3 of 18)	intron (NM_001297669, intron 3 of 18)	-32620	NM_001297672	RGL1	0.50205	7.73515e-05	protein-coding	ENHANCER	ENHANCER	#N/A	#N/A	#N/A	#N/A	#N/A	#N/A	#N/A	#N/A	39	4.39e-19	2.22e-17	184000000	184000000
318	chr1	226825000	226830000	Intergenic	Intergenic	-43072	NM_012486	PSEN2	-1.10224	0.00747937	protein-coding	#N/A	ENHANCER	#N/A	#N/A	#N/A	#N/A	#N/A	#N/A	#N/A	#N/A	95000	318	chr1	226915000	226920000	Intergenic	AluSq2|SINE|Alu	-22794	NM_020247	COQ8A	-0.972937	1.55369e-22	protein-coding	#N/A	#N/A	#N/A	#N/A	#N/A	#N/A	#N/A	#N/A	#N/A	#N/A	26	1.56e-10	1.86e-09	227000000	227000000
319	chr1	246570000	246575000	intron (NM_001139459, intron 1 of 8)	intron (NM_001139459, intron 1 of 8)	6044	NM_152609	CNST	0.0499252	0.705833	protein-coding	#N/A	ENHANCER	HLF_526	30.4356	66.4789	54.3674	131.74	2.26149	1.32556	cluster_2	405000	319	chr1	246970000	246975000	intron (NM_001204221, intron 4 of 5)	intron (NM_001204221, intron 4 of 5)	35557	NM_020394	ZNF695	0.0523612	0.662664	protein-coding	#N/A	#N/A	#N/A	#N/A	#N/A	#N/A	#N/A	#N/A	#N/A	#N/A	39	1.19e-20	7.73e-19	247000000	247000000
320	chr1	193165000	193170000	intron (NM_024529, intron 10 of 16)	Cheshire|DNA|hAT-Charlie	19113	NM_003783	B3GALT2	#N/A	#N/A	protein-coding	#N/A	ENHANCER	HLF_1066	32.6582	40.0273	24.8894	10.4327	1.61762	0.0965911	cluster_2	1365000	320	chr1	194525000	194530000	Intergenic	Intergenic	1222755	NR_125789	LINC01031	#N/A	#N/A	ncRNA	#N/A	#N/A	#N/A	#N/A	#N/A	#N/A	#N/A	#N/A	#N/A	#N/A	21	2.54e-08	2.21e-07	193000000	193000000
321	chr1	247080000	247085000	Intergenic	L1ME2z|LINE|L1	-3687	NR_037894	ZNF670-ZNF695	-0.270943	0.367824	ncRNA	#N/A	#N/A	#N/A	#N/A	#N/A	#N/A	#N/A	#N/A	#N/A	#N/A	80000	321	chr1	247155000	247160000	intron (NM_001297568, intron 3 of 3)	intron (NM_001297568, intron 3 of 3)	14517	NM_001297569	ZNF124	0.0671996	0.468901	protein-coding	#N/A	#N/A	#N/A	#N/A	#N/A	#N/A	#N/A	#N/A	#N/A	#N/A	27	9.88e-12	1.41e-10	247000000	247000000
322	chr1	40865000	40870000	Intergenic	AluSx|SINE|Alu	-5137	NM_133467	CITED4	-1.2805	3.00851e-12	protein-coding	#N/A	#N/A	#N/A	#N/A	#N/A	#N/A	#N/A	#N/A	#N/A	#N/A	65000	322	chr1	40925000	40930000	Intergenic	AluJr|SINE|Alu	-52196	NR_125440	CTPS1	-0.387657	6.4162e-08	protein-coding	#N/A	#N/A	HLF_405	17.0492	6.70318	11.8627	3.4329	3.04933	0.0634717	cluster_3	18	3.3e-05	0.00019208	40900000	40900000
323	chr1	36255000	36260000	intron (NM_001321471, intron 2 of 12)	intron (NM_001321471, intron 2 of 12)	33057	NM_001321471	THRAP3	-0.0139982	0.917773	protein-coding	ENHANCER	ENHANCER	HLF_2016	58.6769	28.2956	65.843	13.2668	2.10279	0.293055	cluster_3	55000	323	chr1	36305000	36310000	intron (NM_001162530, intron 4 of 15)	intron (NM_001162530, intron 4 of 15)	393	NM_024676	SH3D21	-0.122497	0.744977	protein-coding	#N/A	ENHANCER	#N/A	#N/A	#N/A	#N/A	#N/A	#N/A	#N/A	#N/A	30	5.18e-10	5.68e-09	36300000	36300000
324	chr1	182600000	182605000	intron (NM_002928, intron 2 of 4)	intron (NM_002928, intron 2 of 4)	1889	NM_002928	RGS16	-0.432461	0.000112295	protein-coding	#N/A	ENHANCER	#N/A	#N/A	#N/A	#N/A	#N/A	#N/A	#N/A	#N/A	205000	324	chr1	182800000	182805000	intron (NM_001200056, intron 3 of 12)	intron (NM_001200056, intron 3 of 12)	12727	NM_001200056	NPL	-0.465952	0.00851281	protein-coding	#N/A	#N/A	HLF_971	12.3982	2.31111	2.72375	1.58847	1.68053	0.0392964	#N/A	32	4.38e-15	1.1e-13	183000000	183000000
325	chr1	23075000	23080000	intron (NM_015013, intron 14 of 18)	intron (NM_015013, intron 14 of 18)	33195	NR_036057	MIR3115	#N/A	#N/A	ncRNA	#N/A	#N/A	#N/A	#N/A	#N/A	#N/A	#N/A	#N/A	#N/A	#N/A	80000	325	chr1	23150000	23155000	intron (NM_033631, intron 1 of 4)	intron (NM_033631, intron 1 of 4)	16356	NM_033631	LUZP1	0.0278351	0.824148	protein-coding	#N/A	#N/A	#N/A	#N/A	#N/A	#N/A	#N/A	#N/A	#N/A	#N/A	35	1.64e-16	5.27e-15	23100000	23100000
326	chr1	24915000	24920000	intron (NM_001320672, intron 5 of 6)	intron (NM_001320672, intron 5 of 6)	1916	NR_106789	MIR6731	#N/A	#N/A	ncRNA	ENHANCER	ENHANCER	#N/A	#N/A	#N/A	#N/A	#N/A	#N/A	#N/A	#N/A	180000	326	chr1	25090000	25095000	Intergenic	AluSx3|SINE|Alu	68997	NR_039623	MIR4425	#N/A	#N/A	ncRNA	#N/A	ENHANCER	#N/A	#N/A	#N/A	#N/A	#N/A	#N/A	#N/A	#N/A	20	7.43e-07	5.33e-06	24900000	24900000
327	chr1	9560000	9565000	intron (NM_032315, intron 2 of 6)	intron (NM_032315, intron 2 of 6)	23035	NM_032315	SLC25A33	-0.510612	3.64631e-10	protein-coding	#N/A	ENHANCER	HLF_647	73.248	108.418	82.4149	20.3713	1.3056	0.258016	cluster_2	1535000	327	chr1	11090000	11095000	intron (NM_002685, intron 3 of 23)	AluSc|SINE|Alu	-7175	NR_135061	EXOSC10-AS1	-0.253293	0.717682	ncRNA	#N/A	#N/A	#N/A	#N/A	#N/A	#N/A	#N/A	#N/A	#N/A	#N/A	21	1.05e-07	8.38e-07	9560000	9570000
328	chr1	182675000	182680000	Intergenic	Intergenic	-4568	NM_033345	RGS8	#N/A	#N/A	protein-coding	#N/A	ENHANCER	HLF_3265	43.269	10.0571	30.9523	3.98433	1.57284	0.127014	cluster_3	85000	328	chr1	182755000	182760000	Intergenic	AluSx1|SINE|Alu	-31949	NM_001200052	NPL	-0.465952	0.00851281	protein-coding	#N/A	ENHANCER	#N/A	#N/A	#N/A	#N/A	#N/A	#N/A	#N/A	#N/A	33	7.42e-12	1.08e-10	183000000	183000000
329	chr1	225780000	225785000	intron (NM_001130440, intron 1 of 3)	intron (NM_001130440, intron 1 of 3)	4687	NM_003133	SRP9	-0.0265007	0.827368	protein-coding	#N/A	#N/A	HLF_1457	22.8027	127.543	28.5749	103.952	2.00502	0.780116	cluster_2	140000	329	chr1	225915000	225920000	Intergenic	L1MB8|LINE|L1	4642	NR_106799	MIR6741	#N/A	#N/A	ncRNA	#N/A	ENHANCER	#N/A	#N/A	#N/A	#N/A	#N/A	#N/A	#N/A	#N/A	33	5.01e-14	1.05e-12	226000000	226000000
330	chr1	212015000	212020000	intron (NM_001199809, intron 2 of 18)	intron (NM_001199809, intron 2 of 18)	-18053	NM_001286230	DTL	0.0765683	0.525109	protein-coding	#N/A	#N/A	HLF_859	33.8663	5.14746	4.76841	3.69882	1.9917	0.0804518	cluster_3	570000	330	chr1	212580000	212585000	intron (NM_001030287, intron 1 of 3)	intron (NM_001030287, intron 1 of 3)	17166	NM_001030287	ATF3	-0.140685	0.499017	protein-coding	#N/A	#N/A	#N/A	#N/A	#N/A	#N/A	#N/A	#N/A	#N/A	#N/A	18	1.46e-05	8.87e-05	212000000	212000000
331	chr1	84050000	84055000	Intergenic	L1HS|LINE|L1	-25475	NM_002731	PRKACB	0.596795	2.85259e-19	protein-coding	#N/A	#N/A	#N/A	#N/A	#N/A	#N/A	#N/A	#N/A	#N/A	#N/A	640000	331	chr1	84685000	84690000	intron (NM_014021, intron 1 of 14)	L2c|LINE|L2	2961	NM_001166417	SSX2IP	-0.00589406	0.960284	protein-coding	#N/A	ENHANCER	HLF_2735	28.1393	77.0665	28.7849	74.4043	1.74458	1.13192	cluster_2	29	9.37e-14	1.88e-12	84000000	84100000
332	chr1	109305000	109310000	promoter-TSS (NM_001010985)	promoter-TSS (NM_001010985)	-489	NM_001265613	MYBPHL	-1.84082	0.0655023	protein-coding	#N/A	ENHANCER	HLF_2791	49.2808	18.9654	39.6478	8.28168	2.15664	0.483576	cluster_2	80000	332	chr1	109380000	109385000	intron (NM_002959, intron 1 of 19)	intron (NM_002959, intron 1 of 19)	10857	NM_001205228	SORT1	0.157032	0.0454204	protein-coding	#N/A	#N/A	#N/A	#N/A	#N/A	#N/A	#N/A	#N/A	#N/A	#N/A	32	6.72e-10	7.26e-09	109000000	109000000
333	chr1	3900000	3905000	intron (NR_024455, intron 1 of 3)	intron (NR_024455, intron 1 of 3)	2096	NR_024455	LINC01134	-1.46585	3.01312e-15	ncRNA	ENHANCER	S.ENHANCER	#N/A	#N/A	#N/A	#N/A	#N/A	#N/A	#N/A	#N/A	110000	333	chr1	4005000	4010000	Intergenic	AluY|SINE|Alu	-58520	NR_147024	LINC01345	#N/A	#N/A	ncRNA	ENHANCER	ENHANCER	#N/A	#N/A	#N/A	#N/A	#N/A	#N/A	#N/A	#N/A	39	1.3e-21	9.92e-20	3900000	3910000
334	chr1	94615000	94620000	intron (NR_160780, intron 5 of 5)	MER41B|LTR|ERV1	73798	NR_162147	MIR12133	#N/A	#N/A	ncRNA	ENHANCER	#N/A	#N/A	#N/A	#N/A	#N/A	#N/A	#N/A	#N/A	#N/A	190000	334	chr1	94800000	94805000	intron (NR_160783, intron 1 of 3)	intron (NR_160783, intron 1 of 3)	17732	NR_104131	SLC44A3-AS1	#N/A	#N/A	ncRNA	#N/A	S.ENHANCER	#N/A	#N/A	#N/A	#N/A	#N/A	#N/A	#N/A	#N/A	40	4.43e-20	2.62e-18	94600000	94600000
335	chr1	243405000	243410000	intron (NM_006642, intron 13 of 17).2	intron (NM_006642, intron 13 of 17).2	61324	NR_039824	MIR4677	#N/A	#N/A	ncRNA	#N/A	ENHANCER	#N/A	#N/A	#N/A	#N/A	#N/A	#N/A	#N/A	#N/A	75000	335	chr1	243475000	243480000	intron (NM_006642, intron 16 of 17).2	intron (NM_006642, intron 16 of 17).2	131324	NR_039824	MIR4677	#N/A	#N/A	ncRNA	ENHANCER	#N/A	#N/A	#N/A	#N/A	#N/A	#N/A	#N/A	#N/A	#N/A	28	8.9e-12	1.28e-10	243000000	243000000
336	chr1	109775000	109780000	Intergenic	Intergenic	-13577	NM_001319952	EPS8L3	#N/A	#N/A	protein-coding	#N/A	ENHANCER	#N/A	#N/A	#N/A	#N/A	#N/A	#N/A	#N/A	#N/A	215000	336	chr1	109985000	109990000	intron (NM_001242673, intron 1 of 16)	intron (NM_001242673, intron 1 of 16)	2735	NM_006621	AHCYL1	-0.223299	0.00627703	protein-coding	#N/A	ENHANCER	#N/A	#N/A	#N/A	#N/A	#N/A	#N/A	#N/A	#N/A	56	5.16e-34	1.5e-31	110000000	110000000
337	chr1	223120000	223125000	intron (NM_003268, intron 5 of 5)	intron (NM_003268, intron 5 of 5)	20748	NM_003268	TLR5	#N/A	#N/A	protein-coding	#N/A	#N/A	#N/A	#N/A	#N/A	#N/A	#N/A	#N/A	#N/A	#N/A	515000	337	chr1	223630000	223635000	intron (NM_001143962, intron 2 of 20)	AluJr|SINE|Alu	33201	NM_001143962	CAPN8	#N/A	#N/A	protein-coding	ENHANCER	ENHANCER	HLF_1905	90.9693	16.0608	42.3377	9.14114	2.41169	0.315705	cluster_3	32	3.13e-13	5.73e-12	223000000	223000000
338	chr1	178540000	178545000	promoter-TSS (NR_033186)	promoter-TSS (NR_033186)	-296	NR_033186	C1orf220	-0.107955	0.826724	ncRNA	ENHANCER	ENHANCER	#N/A	#N/A	#N/A	#N/A	#N/A	#N/A	#N/A	#N/A	465000	338	chr1	179000000	179005000	Intergenic	Intergenic	-23304	NM_001324310	FAM20B	-0.260925	0.00167342	protein-coding	#N/A	#N/A	#N/A	#N/A	#N/A	#N/A	#N/A	#N/A	#N/A	#N/A	28	8.83e-13	1.5e-11	179000000	179000000
339	chr1	119575000	119580000	Intergenic	L1PA6|LINE|L1	13620	NR_033781	HSD3BP4	#N/A	#N/A	pseudo	#N/A	#N/A	#N/A	#N/A	#N/A	#N/A	#N/A	#N/A	#N/A	#N/A	100000	339	chr1	119670000	119675000	Intergenic	L1M4|LINE|L1	-24234	NM_001080470	ZNF697	#N/A	#N/A	protein-coding	#N/A	#N/A	#N/A	#N/A	#N/A	#N/A	#N/A	#N/A	#N/A	#N/A	20	7.89e-08	6.42e-07	120000000	120000000
340	chr1	172835000	172840000	Intergenic	Intergenic	178397	NM_000639	FASLG	#N/A	#N/A	protein-coding	ENHANCER	#N/A	#N/A	#N/A	#N/A	#N/A	#N/A	#N/A	#N/A	#N/A	105000	340	chr1	172935000	172940000	Intergenic	AluSx|SINE|Alu	113463	NM_005092	TNFSF18	0.807057	0.319786	protein-coding	#N/A	#N/A	HLF_2008	67.6007	6.63441	15.2228	5.20216	1.94919	0.0725401	cluster_3	27	1.17e-06	8.17e-06	173000000	173000000
341	chr1	93065000	93070000	Intergenic	LTR33|LTR|ERVL	-11735	NM_001164392	MTF2	-0.0503215	0.528422	protein-coding	#N/A	S.ENHANCER	HLF_931	75.8486	124.203	63.9432	16.2793	2.85662	0.232564	cluster_2	145000	341	chr1	93205000	93210000	intron (NM_001306076, intron 9 of 28)	intron (NM_001306076, intron 9 of 28)	26784	NM_001306076	CCDC18	0.40969	1.27076e-06	protein-coding	#N/A	#N/A	#N/A	#N/A	#N/A	#N/A	#N/A	#N/A	#N/A	#N/A	44	7.95e-18	3.23e-16	93100000	93100000
342	chr1	235885000	235890000	Intergenic	L3|LINE|CR1	-3787	NR_102436	LYST	0.332109	0.0407791	protein-coding	#N/A	#N/A	#N/A	#N/A	#N/A	#N/A	#N/A	#N/A	#N/A	#N/A	75000	342	chr1	235955000	235960000	Intergenic	Intergenic	-73787	NR_102436	LYST	0.332109	0.0407791	protein-coding	ENHANCER	ENHANCER	#N/A	#N/A	#N/A	#N/A	#N/A	#N/A	#N/A	#N/A	31	2.26e-12	3.58e-11	236000000	236000000
343	chr1	171745000	171750000	Intergenic	Intergenic	-5435	NM_003762	VAMP4	-0.649167	4.46021e-11	protein-coding	ENHANCER	S.ENHANCER	HLF_1331	60.6271	541.538	65.37	114.585	2.52789	1.35273	cluster_1	60000	343	chr1	171800000	171805000	Intergenic	MLT1C|LTR|ERVL-MaLR	20840	NM_001007239	EEF1AKNMT	#N/A	#N/A	protein-coding	ENHANCER	ENHANCER	#N/A	#N/A	#N/A	#N/A	#N/A	#N/A	#N/A	#N/A	36	2.97e-12	4.62e-11	172000000	172000000
344	chr1	52025000	52030000	intron (NM_015913, intron 3 of 6)	MIRb|SINE|MIR	6310	NM_138417	KTI12	-0.39529	0.000743152	protein-coding	#N/A	#N/A	#N/A	#N/A	#N/A	#N/A	#N/A	#N/A	#N/A	#N/A	120000	344	chr1	52140000	52145000	intron (NM_007324, intron 1 of 17)	CpG	406	NM_004799	ZFYVE9	-0.493919	6.61735e-09	protein-coding	#N/A	ENHANCER	HLF_2316	97.2542	113.034	42.5642	66.2101	1.52127	1.12474	cluster_2	48	3.3e-19	1.71e-17	52000000	52000000
345	chr1	107955000	107960000	intron (NM_006113, intron 1 of 26)	L2|LINE|L2	-6943	NR_046653	VAV3-AS1	1.77959	0.0448393	ncRNA	#N/A	ENHANCER	#N/A	#N/A	#N/A	#N/A	#N/A	#N/A	#N/A	#N/A	80000	345	chr1	108030000	108035000	Intergenic	AluJr4|SINE|Alu	-67320	NM_006113	VAV3	-0.264017	0.00518601	protein-coding	#N/A	#N/A	#N/A	#N/A	#N/A	#N/A	#N/A	#N/A	#N/A	#N/A	38	8.66e-17	2.93e-15	108000000	108000000
346	chr1	109720000	109725000	Intergenic	Intergenic	10249	NM_000851	GSTM5	-0.556147	0.605634	protein-coding	#N/A	#N/A	#N/A	#N/A	#N/A	#N/A	#N/A	#N/A	#N/A	#N/A	275000	346	chr1	109990000	109995000	intron (NM_001242673, intron 1 of 16)	intron (NM_001242673, intron 1 of 16)	7735	NM_006621	AHCYL1	-0.223299	0.00627703	protein-coding	#N/A	#N/A	#N/A	#N/A	#N/A	#N/A	#N/A	#N/A	#N/A	#N/A	32	3.2e-13	5.85e-12	110000000	110000000
347	chr1	235250000	235255000	intron (NR_135074, intron 6 of 24)	intron (NR_135074, intron 6 of 24)	-62384	NR_039908	MIR4753	#N/A	#N/A	ncRNA	#N/A	#N/A	HLF_1073	20.2463	6.15136	18.5895	3.9896	1.83753	0.0761022	cluster_3	90000	347	chr1	235335000	235340000	intron (NM_001037277, intron 2 of 3)	intron (NM_001037277, intron 2 of 3)	8930	NR_036605	GGPS1	0.245578	0.0193596	protein-coding	#N/A	ENHANCER	#N/A	#N/A	#N/A	#N/A	#N/A	#N/A	#N/A	#N/A	31	3.43e-12	5.29e-11	235000000	235000000
348	chr1	201065000	201070000	intron (NM_000069, intron 19 of 43)	intron (NM_000069, intron 19 of 43)	-43786	NM_001252102	KIF21B	-0.0386766	0.733684	protein-coding	#N/A	#N/A	#N/A	#N/A	#N/A	#N/A	#N/A	#N/A	#N/A	#N/A	80000	348	chr1	201140000	201145000	intron (NM_016456, intron 5 of 5)	intron (NM_016456, intron 5 of 5)	11974	NM_001288565	TMEM9	-0.0685183	0.554624	protein-coding	#N/A	ENHANCER	#N/A	#N/A	#N/A	#N/A	#N/A	#N/A	#N/A	#N/A	31	1.54e-14	3.53e-13	201000000	201000000
349	chr1	83725000	83730000	intron (NR_119375, intron 2 of 2)	MIRc|SINE|MIR	133046	NR_119374	LOC101927560	#N/A	#N/A	ncRNA	#N/A	#N/A	#N/A	#N/A	#N/A	#N/A	#N/A	#N/A	#N/A	#N/A	60000	349	chr1	83780000	83785000	intron (NR_119375, intron 1 of 2)	intron (NR_119375, intron 1 of 2)	78046	NR_119374	LOC101927560	#N/A	#N/A	ncRNA	ENHANCER	ENHANCER	HLF_1012	113.267	93.0037	34.1718	16.9121	2.6044	0.13482	cluster_2	38	4.2e-11	5.45e-10	83700000	83700000
350	chr1	67535000	67540000	Intergenic	MamRep605|LTR?|LTR?	-107098	NM_001018069	SERBP1	-0.641939	1.13624e-10	protein-coding	#N/A	#N/A	#N/A	#N/A	#N/A	#N/A	#N/A	#N/A	#N/A	#N/A	225000	350	chr1	67755000	67760000	intron (NM_018841, intron 2 of 3)	intron (NM_018841, intron 2 of 3)	72299	NM_001924	GADD45A	-0.129717	0.373928	protein-coding	#N/A	ENHANCER	#N/A	#N/A	#N/A	#N/A	#N/A	#N/A	#N/A	#N/A	37	6.45e-19	3.18e-17	67500000	67500000
351	chr1	26015000	26020000	Intergenic	Intergenic	-4275	NM_004455	EXTL1	#N/A	#N/A	protein-coding	ENHANCER	ENHANCER	HLF_2880	87.6568	6.4607	33.5858	3.96385	2.3451	0.321296	cluster_3	375000	351	chr1	26385000	26390000	Intergenic	AluSq2|SINE|Alu	-14706	NM_001114759	ZNF683	#N/A	#N/A	protein-coding	#N/A	#N/A	#N/A	#N/A	#N/A	#N/A	#N/A	#N/A	#N/A	#N/A	28	1.02e-09	1.07e-08	26000000	26000000
352	chr1	8425000	8430000	intron (NR_125999, intron 1 of 3)	L2|LINE|L2	2855	NR_125999	RERE-AS1	#N/A	#N/A	ncRNA	ENHANCER	ENHANCER	HLF_1967	18.0592	20.2531	40.6198	9.03086	1.75705	0.289642	cluster_3	130000	352	chr1	8550000	8555000	intron (NM_001042681, intron 6 of 22)	intron (NM_001042681, intron 6 of 22)	-57587	NR_132752	SNORD128	#N/A	#N/A	snoRNA	#N/A	#N/A	#N/A	#N/A	#N/A	#N/A	#N/A	#N/A	#N/A	#N/A	20	9.94e-06	6.18e-05	8430000	8430000
353	chr1	36010000	36015000	intron (NM_177422, intron 7 of 16)	intron (NM_177422, intron 7 of 16)	-71594	NM_014466	TEKT2	#N/A	#N/A	protein-coding	#N/A	#N/A	#N/A	#N/A	#N/A	#N/A	#N/A	#N/A	#N/A	#N/A	250000	353	chr1	36255000	36260000	intron (NM_001321471, intron 2 of 12)	intron (NM_001321471, intron 2 of 12)	33057	NM_001321471	THRAP3	-0.0139982	0.917773	protein-coding	ENHANCER	ENHANCER	HLF_2016	58.6769	28.2956	65.843	13.2668	2.10279	0.293055	cluster_3	25	8.44e-09	7.83e-08	36000000	36000000
354	chr1	174805000	174810000	intron (NM_001366454, intron 1 of 8)	intron (NM_001366454, intron 1 of 8)	7762	NM_001330989	RABGAP1L	0.0190222	0.860597	protein-coding	#N/A	#N/A	#N/A	#N/A	#N/A	#N/A	#N/A	#N/A	#N/A	#N/A	170000	354	chr1	174970000	174975000	intron (NM_001366451, intron 8 of 12)	intron (NM_001366451, intron 8 of 12)	7722	NM_001243764	RABGAP1L	0.0190222	0.860597	protein-coding	#N/A	#N/A	#N/A	#N/A	#N/A	#N/A	#N/A	#N/A	#N/A	#N/A	45	3.6e-23	3.42e-21	175000000	175000000
355	chr1	235250000	235255000	intron (NR_135074, intron 6 of 24)	intron (NR_135074, intron 6 of 24)	-62384	NR_039908	MIR4753	#N/A	#N/A	ncRNA	#N/A	#N/A	HLF_1073	20.2463	6.15136	18.5895	3.9896	1.83753	0.0761022	cluster_3	60000	355	chr1	235305000	235310000	intron (NR_135074, intron 2 of 24)	intron (NR_135074, intron 2 of 24)	19987	NM_001206794	ARID4B	0.355604	2.60272e-05	protein-coding	ENHANCER	ENHANCER	#N/A	#N/A	#N/A	#N/A	#N/A	#N/A	#N/A	#N/A	35	1.25e-15	3.47e-14	235000000	235000000
356	chr1	23975000	23980000	intron (NM_054016, intron 2 of 5)	intron (NM_054016, intron 2 of 5)	2827	NM_006625	SRSF10	0.0333966	0.685737	protein-coding	#N/A	ENHANCER	#N/A	#N/A	#N/A	#N/A	#N/A	#N/A	#N/A	#N/A	55000	356	chr1	24025000	24030000	Intergenic	AluSx|SINE|Alu	-47037	NR_034035	SRSF10	0.0333966	0.685737	protein-coding	#N/A	#N/A	#N/A	#N/A	#N/A	#N/A	#N/A	#N/A	#N/A	#N/A	23	1.12e-08	1.02e-07	24000000	24000000
357	chr1	180890000	180895000	Intergenic	Intergenic	-20397	NM_020950	KIAA1614	0.244647	0.520752	protein-coding	#N/A	#N/A	#N/A	#N/A	#N/A	#N/A	#N/A	#N/A	#N/A	#N/A	275000	357	chr1	181160000	181165000	Intergenic	AluJb|SINE|Alu	-11984	NR_125966	LINC01732	#N/A	#N/A	ncRNA	ENHANCER	S.ENHANCER	#N/A	#N/A	#N/A	#N/A	#N/A	#N/A	#N/A	#N/A	38	4.91e-19	2.46e-17	181000000	181000000
358	chr1	83660000	83665000	intron (NR_119375, intron 2 of 2)	FLAM_C|SINE|Alu	198046	NR_119374	LOC101927560	#N/A	#N/A	ncRNA	#N/A	#N/A	#N/A	#N/A	#N/A	#N/A	#N/A	#N/A	#N/A	#N/A	125000	358	chr1	83780000	83785000	intron (NR_119375, intron 1 of 2)	intron (NR_119375, intron 1 of 2)	78046	NR_119374	LOC101927560	#N/A	#N/A	ncRNA	ENHANCER	ENHANCER	HLF_1012	113.267	93.0037	34.1718	16.9121	2.6044	0.13482	cluster_2	33	4.18e-10	4.65e-09	83700000	83700000
359	chr1	234520000	234525000	Intergenic	Intergenic	9279	NR_038426	LINC01354	#N/A	#N/A	ncRNA	ENHANCER	S.ENHANCER	#N/A	#N/A	#N/A	#N/A	#N/A	#N/A	#N/A	#N/A	85000	359	chr1	234600000	234605000	Intergenic	Intergenic	7025	NM_001077397	IRF2BP2	0.734032	0.000236974	protein-coding	ENHANCER	S.ENHANCER	HLF_2220	36.2193	90.4646	76.6954	69.76	1.99397	1.20054	cluster_3	29	6.34e-10	6.87e-09	235000000	235000000
360	chr1	212700000	212705000	Intergenic	L1ME4c|LINE|L1	-2660	NM_018664	BATF3	-1.63423	7.89135e-22	protein-coding	ENHANCER	ENHANCER	HLF_3160	90.195	16.6806	21.7072	68.8107	2.39412	1.07617	cluster_2	140000	360	chr1	212835000	212840000	intron (NM_001024601, intron 1 of 2)	AluSx3|SINE|Alu	10149	NM_001024601	SPATA45	#N/A	#N/A	protein-coding	#N/A	#N/A	#N/A	#N/A	#N/A	#N/A	#N/A	#N/A	#N/A	#N/A	33	1.19e-10	1.44e-09	213000000	213000000
361	chr1	235250000	235255000	intron (NR_135074, intron 6 of 24)	intron (NR_135074, intron 6 of 24)	-62384	NR_039908	MIR4753	#N/A	#N/A	ncRNA	#N/A	#N/A	HLF_1073	20.2463	6.15136	18.5895	3.9896	1.83753	0.0761022	cluster_3	550000	361	chr1	235795000	235800000	intron (NM_000081, intron 10 of 52)	L1M4|LINE|L1	55560	NR_031718	MIR1537	#N/A	#N/A	ncRNA	#N/A	#N/A	#N/A	#N/A	#N/A	#N/A	#N/A	#N/A	#N/A	#N/A	25	2.84e-10	3.24e-09	235000000	235000000
362	chr1	174865000	174870000	intron (NM_001366446, intron 19 of 25)	intron (NM_001366446, intron 19 of 25)	-6886	NM_001243763	RABGAP1L	0.0190222	0.860597	protein-coding	#N/A	#N/A	#N/A	#N/A	#N/A	#N/A	#N/A	#N/A	#N/A	#N/A	80000	362	chr1	174940000	174945000	intron (NR_121196, intron 3 of 5)	MIR|SINE|MIR	11761	NR_121196	LOC101928696	#N/A	#N/A	ncRNA	#N/A	ENHANCER	HLF_1353	213.284	28.9394	28.5405	9.61329	2.13963	0.229016	cluster_2	81	5.71e-37	2.11e-34	175000000	175000000
363	chr1	243725000	243730000	intron (NM_001370074, intron 2 of 13).2	AluJr|SINE|Alu	115782	NM_181690	AKT3	0.653928	0.00436422	protein-coding	ENHANCER	ENHANCER	HLF_252	23.9551	14.1398	16.4191	6.11136	4.79788	0.18786	cluster_3	550000	363	chr1	244270000	244275000	Intergenic	Intergenic	-80135	NM_001012970	C1orf100	#N/A	#N/A	protein-coding	#N/A	#N/A	#N/A	#N/A	#N/A	#N/A	#N/A	#N/A	#N/A	#N/A	26	5.62e-11	7.14e-10	244000000	244000000
364	chr1	173600000	173605000	intron (NM_178527, intron 1 of 27)	MER91A|DNA|hAT-Tip100	572	NM_178527	SLC9C2	0.462149	0.516518	protein-coding	#N/A	ENHANCER	#N/A	#N/A	#N/A	#N/A	#N/A	#N/A	#N/A	#N/A	65000	364	chr1	173660000	173665000	intron (NM_198493, intron 1 of 5)	intron (NM_198493, intron 1 of 5)	7351	NM_198493	ANKRD45	#N/A	#N/A	protein-coding	#N/A	#N/A	#N/A	#N/A	#N/A	#N/A	#N/A	#N/A	#N/A	#N/A	22	1.64e-05	9.9e-05	174000000	174000000
365	chr1	176905000	176910000	intron (NM_207108, intron 16 of 21)	intron (NM_207108, intron 16 of 21)	121945	NR_030163	MIR488	#N/A	#N/A	ncRNA	#N/A	#N/A	#N/A	#N/A	#N/A	#N/A	#N/A	#N/A	#N/A	#N/A	180000	365	chr1	177080000	177085000	intron (NM_207108, intron 1 of 21)	intron (NM_207108, intron 1 of 21)	-53055	NR_030163	MIR488	#N/A	#N/A	ncRNA	#N/A	ENHANCER	HLF_784	100.817	12.3882	39.0988	6.69321	2.44627	0.12739	cluster_3	24	5.07e-06	3.27e-05	177000000	177000000
366	chr1	8720000	8725000	intron (NM_001042681, intron 1 of 22)	MIR|SINE|MIR	95140	NM_012102	RERE	0.221033	0.0238495	protein-coding	#N/A	ENHANCER	#N/A	#N/A	#N/A	#N/A	#N/A	#N/A	#N/A	#N/A	265000	366	chr1	8980000	8985000	Intergenic	L1ME3C|LINE|L1	36632	NM_001215	CA6	#N/A	#N/A	protein-coding	#N/A	ENHANCER	#N/A	#N/A	#N/A	#N/A	#N/A	#N/A	#N/A	#N/A	20	1.79e-06	1.22e-05	8720000	8730000
367	chr1	93590000	93595000	non-coding (NR_034091, exon 1 of 4)	non-coding (NR_034091, exon 1 of 4)	532	NR_034091	LOC100129046	#N/A	#N/A	ncRNA	#N/A	ENHANCER	HLF_1873	16.6175	111.131	97.3275	13.9209	1.68337	0.789936	cluster_2	315000	367	chr1	93900000	93905000	intron (NM_001308253, intron 1 of 5)	L1MC1|LINE|L1	6930	NM_002061	GCLM	-0.43382	0.0276917	protein-coding	#N/A	ENHANCER	#N/A	#N/A	#N/A	#N/A	#N/A	#N/A	#N/A	#N/A	15	0.000457652	0.00228724	93600000	93600000
368	chr1	183460000	183465000	intron (NR_040063, intron 3 of 4)	intron (NR_040063, intron 3 of 4)	9482	NR_040063	SMG7-AS1	-0.10853	0.892714	ncRNA	#N/A	#N/A	HLF_619	36.8688	5.83052	8.37332	5.11586	2.55339	0.0400912	cluster_3	1425000	368	chr1	184880000	184885000	intron (NM_052966, intron 5 of 13)	intron (NM_052966, intron 5 of 13)	92008	NM_052966	NIBAN1	0.313837	0.0086672	protein-coding	ENHANCER	#N/A	#N/A	#N/A	#N/A	#N/A	#N/A	#N/A	#N/A	#N/A	21	7.24e-08	5.91e-07	183000000	183000000
369	chr1	150575000	150580000	intron (NM_182763, intron 1 of 1)	intron (NM_182763, intron 1 of 1)	2110	NM_021960	MCL1	0.139267	0.174035	protein-coding	#N/A	ENHANCER	HLF_2952	39.8492	53.7282	21.8742	169.208	1.51616	0.743108	cluster_2	405000	369	chr1	150975000	150980000	Intergenic	Intergenic	-2497	NM_181746	CERS2	-0.183815	0.053813	protein-coding	ENHANCER	ENHANCER	#N/A	#N/A	#N/A	#N/A	#N/A	#N/A	#N/A	#N/A	52	1.34e-33	3.79e-31	151000000	151000000
370	chr1	20990000	20995000	intron (NM_001198802, intron 5 of 34)	intron (NM_001198802, intron 5 of 34)	-4068	NR_031657	MIR1256	#N/A	#N/A	ncRNA	#N/A	#N/A	#N/A	#N/A	#N/A	#N/A	#N/A	#N/A	#N/A	#N/A	945000	370	chr1	21930000	21935000	intron (NM_005529, intron 1 of 96)	L2a|LINE|L2	4810	NM_001291860	HSPG2	-1.05381	1.51056e-17	protein-coding	ENHANCER	ENHANCER	HLF_2754	12.3412	22.6388	43.4135	30.5708	1.5445	0.458202	#N/A	14	0.000379755	0.00192009	21000000	21000000
371	chr1	24205000	24210000	intron (NR_027087, intron 2 of 2)	AluSp|SINE|Alu	7260	NR_027087	LINC02800	#N/A	#N/A	ncRNA	#N/A	#N/A	#N/A	#N/A	#N/A	#N/A	#N/A	#N/A	#N/A	#N/A	405000	371	chr1	24605000	24610000	3' UTR (NM_001010980, exon 4 of 4)	3' UTR (NM_001010980, exon 4 of 4)	-35802	NR_159378	SRRM1	-0.222497	0.00280362	protein-coding	#N/A	#N/A	#N/A	#N/A	#N/A	#N/A	#N/A	#N/A	#N/A	#N/A	16	3.5e-05	0.000203115	24200000	24200000
372	chr1	20875000	20880000	intron (NM_003760, intron 15 of 31)	MIRb|SINE|MIR	-90812	NM_016287	HP1BP3	0.331285	7.44212e-08	protein-coding	#N/A	#N/A	#N/A	#N/A	#N/A	#N/A	#N/A	#N/A	#N/A	#N/A	230000	372	chr1	21100000	21105000	intron (NM_001198802, intron 2 of 34)	intron (NM_001198802, intron 2 of 34)	8883	NM_003760	EIF4G3	-0.0650579	0.604382	protein-coding	ENHANCER	#N/A	HLF_8	23.4469	5.3483	6.99295	4.20666	1.61819	0.0626202	cluster_3	29	2.86e-12	4.47e-11	20900000	20900000
373	chr1	178470000	178475000	intron (NM_004841, intron 15 of 15)	intron (NM_004841, intron 15 of 15)	-40609	NM_001170723	TEX35	#N/A	#N/A	protein-coding	#N/A	S.ENHANCER	#N/A	#N/A	#N/A	#N/A	#N/A	#N/A	#N/A	#N/A	265000	373	chr1	178730000	178735000	intron (NM_152663, intron 1 of 19)	AluSc8|SINE|Alu	7256	NM_152663	RALGPS2	-0.412344	0.0115868	protein-coding	#N/A	S.ENHANCER	#N/A	#N/A	#N/A	#N/A	#N/A	#N/A	#N/A	#N/A	16	0.000388884	0.00196357	178000000	178000000
374	chr1	90930000	90935000	intron (NM_032186, intron 2 of 3)	intron (NM_032186, intron 2 of 3)	80741	NR_146610	LINC01763	#N/A	#N/A	ncRNA	#N/A	#N/A	HLF_916	11.7318	2.60428	7.08972	5.94432	1.8945	0.026964	#N/A	1820000	374	chr1	92745000	92750000	intron (NM_001308248, intron 1 of 18)	AluSx1|SINE|Alu	37608	NM_001350197	EVI5	0.451148	0.00159563	protein-coding	#N/A	#N/A	#N/A	#N/A	#N/A	#N/A	#N/A	#N/A	#N/A	#N/A	12	0.001986	0.00901447	90900000	90900000
375	chr1	178380000	178385000	intron (NM_004841, intron 1 of 15)	intron (NM_004841, intron 1 of 15)	41049	NM_004841	RASAL2	0.404215	0.507043	protein-coding	#N/A	#N/A	#N/A	#N/A	#N/A	#N/A	#N/A	#N/A	#N/A	#N/A	235000	375	chr1	178610000	178615000	Intergenic	Intergenic	-65249	NR_039622	MIR4424	#N/A	#N/A	ncRNA	#N/A	#N/A	#N/A	#N/A	#N/A	#N/A	#N/A	#N/A	#N/A	#N/A	29	1.3e-11	1.82e-10	178000000	178000000
376	chr1	20790000	20795000	Intergenic	Intergenic	-5812	NM_016287	HP1BP3	0.331285	7.44212e-08	protein-coding	#N/A	#N/A	HLF_1181	23.1085	42.5842	7.32623	101.908	1.86417	1.35004	cluster_2	70000	376	chr1	20855000	20860000	intron (NM_003760, intron 19 of 31)	intron (NM_003760, intron 19 of 31)	-70812	NM_016287	HP1BP3	0.331285	7.44212e-08	protein-coding	#N/A	#N/A	#N/A	#N/A	#N/A	#N/A	#N/A	#N/A	#N/A	#N/A	23	1.96e-07	1.52e-06	20800000	20800000
377	chr1	88755000	88760000	intron (NM_006256, intron 2 of 21)	intron (NM_006256, intron 2 of 21)	-72296	NR_110682	PKN2-AS1	0.242245	0.79292	ncRNA	#N/A	#N/A	#N/A	#N/A	#N/A	#N/A	#N/A	#N/A	#N/A	#N/A	2300000	377	chr1	91050000	91055000	Intergenic	L2a|LINE|L2	-30245	NM_032186	ZNF644	0.0305015	0.726288	protein-coding	#N/A	ENHANCER	HLF_777	55.5425	122.752	87.1111	14.9409	1.58418	0.24501	cluster_2	27	2.25e-11	3.03e-10	88800000	88800000
378	chr1	162235000	162240000	intron (NM_014697, intron 2 of 9)	intron (NM_014697, intron 2 of 9)	80393	NR_039798	MIR4654	#N/A	#N/A	ncRNA	#N/A	#N/A	HLF_2351	28.2895	1.65217	3.83146	4.07502	14.5427	0.0326335	cluster_3	1365000	378	chr1	163595000	163600000	Intergenic	L1MA9|LINE|L1	-174309	NR_104294	LOC100422212	#N/A	#N/A	pseudo	#N/A	#N/A	#N/A	#N/A	#N/A	#N/A	#N/A	#N/A	#N/A	#N/A	30	4.94e-15	1.23e-13	162000000	162000000
379	chr1	166980000	166985000	intron (NM_001286378, intron 1 of 12)	intron (NM_001286378, intron 1 of 12)	-6589	NM_001286377	MAEL	#N/A	#N/A	protein-coding	#N/A	#N/A	#N/A	#N/A	#N/A	#N/A	#N/A	#N/A	#N/A	#N/A	725000	379	chr1	167700000	167705000	intron (NM_001322923, intron 5 of 5)	AluSz|SINE|Alu	-19482	NM_024569	MPZL1	0.203507	0.00297267	protein-coding	#N/A	#N/A	#N/A	#N/A	#N/A	#N/A	#N/A	#N/A	#N/A	#N/A	14	0.000241222	0.00125381	167000000	167000000
380	chr1	100580000	100585000	Intergenic	Intergenic	44361	NM_022049	GPR88	#N/A	#N/A	protein-coding	#N/A	#N/A	HLF_909	25.2772	1.58641	2.70838	4.29734	10.9572	0.0147238	cluster_3	275000	380	chr1	100850000	100855000	Intergenic	Intergenic	42342	NM_001033025	EXTL2	-0.247839	0.0239968	protein-coding	#N/A	#N/A	#N/A	#N/A	#N/A	#N/A	#N/A	#N/A	#N/A	#N/A	17	0.000101189	0.000552606	101000000	101000000
381	chr1	39040000	39045000	Intergenic	AluSz|SINE|Alu	16150	NM_004552	NDUFS5	-0.37215	0.00506932	protein-coding	ENHANCER	#N/A	#N/A	#N/A	#N/A	#N/A	#N/A	#N/A	#N/A	#N/A	55000	381	chr1	39090000	39095000	intron (NM_012090, intron 1 of 92)	MER91C|DNA|hAT-Tip100	8333	NM_012090	MACF1	0.428419	7.88254e-05	protein-coding	#N/A	#N/A	#N/A	#N/A	#N/A	#N/A	#N/A	#N/A	#N/A	#N/A	16	0.000779315	0.00376285	39000000	39000000
382	chr1	25845000	25850000	intron (NM_024037, intron 1 of 2)	AluSz|SINE|Alu	11957	NM_024037	AUNIP	0.00110158	0.995169	protein-coding	#N/A	#N/A	#N/A	#N/A	#N/A	#N/A	#N/A	#N/A	#N/A	#N/A	175000	382	chr1	26015000	26020000	Intergenic	Intergenic	-4275	NM_004455	EXTL1	#N/A	#N/A	protein-coding	ENHANCER	ENHANCER	HLF_2880	87.6568	6.4607	33.5858	3.96385	2.3451	0.321296	cluster_3	35	3.72e-12	5.7e-11	25800000	25900000
383	chr1	232575000	232580000	Intergenic	Tigger1|DNA|TcMar-Tigger	-61892	NM_020808	SIPA1L2	-0.52968	2.76159e-05	protein-coding	ENHANCER	ENHANCER	#N/A	#N/A	#N/A	#N/A	#N/A	#N/A	#N/A	#N/A	565000	383	chr1	233135000	233140000	intron (NM_014801, intron 20 of 33)	MER6A|DNA|TcMar-Tigger	158225	NM_001328607	PCNX2	0.467745	0.0242638	protein-coding	#N/A	#N/A	#N/A	#N/A	#N/A	#N/A	#N/A	#N/A	#N/A	#N/A	29	6.08e-13	1.06e-11	233000000	233000000
384	chr1	23360000	23365000	exon (NM_001077195, exon 4 of 4)	exon (NM_001077195, exon 4 of 4)	5886	NM_030634	ZNF436	0.610785	5.95501e-09	protein-coding	#N/A	#N/A	#N/A	#N/A	#N/A	#N/A	#N/A	#N/A	#N/A	#N/A	650000	384	chr1	24005000	24010000	Intergenic	AluJr|SINE|Alu	-27037	NR_034035	SRSF10	0.0333966	0.685737	protein-coding	#N/A	#N/A	#N/A	#N/A	#N/A	#N/A	#N/A	#N/A	#N/A	#N/A	19	5.41e-07	3.94e-06	23400000	23400000
385	chr1	44675000	44680000	intron (NM_001145636, intron 1 of 11)	L2|LINE|L2	2786	NM_001145636	ARMH1	0.533562	0.0399852	protein-coding	#N/A	ENHANCER	HLF_3192	19.7551	101.31	42.0183	43.8145	2.15267	1.66676	cluster_2	85000	385	chr1	44755000	44760000	intron (NM_006845, intron 10 of 20)	intron (NM_006845, intron 10 of 20)	-4535	NR_145793	SNORD160	#N/A	#N/A	snoRNA	#N/A	#N/A	#N/A	#N/A	#N/A	#N/A	#N/A	#N/A	#N/A	#N/A	32	8.25e-14	1.67e-12	44700000	44700000
386	chr1	48850000	48855000	intron (NR_136623, intron 5 of 12)	intron (NR_136623, intron 5 of 12)	-75531	NM_001349795	BEND5	0.396452	5.29856e-05	protein-coding	ENHANCER	ENHANCER	HLF_2231	28.2858	24.0208	41.619	6.29536	2.24732	0.163628	cluster_3	105000	386	chr1	48950000	48955000	intron (NM_001323575, intron 5 of 12)	L2a|LINE|L2	-175531	NM_001349794	BEND5	0.396452	5.29856e-05	protein-coding	#N/A	#N/A	#N/A	#N/A	#N/A	#N/A	#N/A	#N/A	#N/A	#N/A	23	1.07e-06	7.52e-06	48900000	48900000
387	chr1	20550000	20555000	promoter-TSS (NM_207334)	promoter-TSS (NM_207334)	-73	NM_207334	FAM43B	#N/A	#N/A	protein-coding	#N/A	#N/A	#N/A	#N/A	#N/A	#N/A	#N/A	#N/A	#N/A	#N/A	80000	387	chr1	20625000	20630000	Intergenic	Intergenic	-5958	NM_032409	PINK1	-0.0911687	0.632658	protein-coding	#N/A	#N/A	#N/A	#N/A	#N/A	#N/A	#N/A	#N/A	#N/A	#N/A	28	1.9e-13	3.61e-12	20600000	20600000
388	chr1	183300000	183305000	intron (NM_015039, intron 1 of 10)	MER74A|LTR|ERVL	2374	NM_170706	NMNAT2	#N/A	#N/A	protein-coding	#N/A	#N/A	#N/A	#N/A	#N/A	#N/A	#N/A	#N/A	#N/A	#N/A	60000	388	chr1	183355000	183360000	intron (NM_015039, intron 1 of 10)	AluY|SINE|Alu	-52626	NM_170706	NMNAT2	#N/A	#N/A	protein-coding	#N/A	#N/A	#N/A	#N/A	#N/A	#N/A	#N/A	#N/A	#N/A	#N/A	18	1.83e-05	0.00011018	183000000	183000000
389	chr1	182945000	182950000	intron (NM_030933, intron 2 of 9)	intron (NM_030933, intron 2 of 9)	5666	NM_030933	SHCBP1L	#N/A	#N/A	protein-coding	#N/A	#N/A	#N/A	#N/A	#N/A	#N/A	#N/A	#N/A	#N/A	#N/A	215000	389	chr1	183155000	183160000	Intergenic	MER44B|DNA|TcMar-Tigger	-16230	NR_149048	LAMC1-AS1	#N/A	#N/A	ncRNA	ENHANCER	#N/A	#N/A	#N/A	#N/A	#N/A	#N/A	#N/A	#N/A	#N/A	17	2.42e-05	0.00014317	183000000	183000000
390	chr1	4400000	4405000	Intergenic	AluJr|SINE|Alu	-9551	NR_027088	LINC01777	#N/A	#N/A	ncRNA	#N/A	#N/A	#N/A	#N/A	#N/A	#N/A	#N/A	#N/A	#N/A	#N/A	2420000	390	chr1	6815000	6820000	intron (NM_001349627, intron 2 of 3)	intron (NM_001349627, intron 2 of 3)	32046	NM_015215	CAMTA1	-0.24121	0.0816109	protein-coding	#N/A	#N/A	#N/A	#N/A	#N/A	#N/A	#N/A	#N/A	#N/A	#N/A	36	8.77e-21	5.84e-19	4400000	4410000
391	chr1	212160000	212165000	Intergenic	Intergenic	72236	NR_125983	LINC02608	0.79879	0.0387723	ncRNA	#N/A	ENHANCER	#N/A	#N/A	#N/A	#N/A	#N/A	#N/A	#N/A	#N/A	85000	391	chr1	212240000	212245000	intron (NR_125984, intron 1 of 3)	intron (NR_125984, intron 1 of 3)	-7764	NR_125982	LINC02608	0.79879	0.0387723	ncRNA	#N/A	ENHANCER	#N/A	#N/A	#N/A	#N/A	#N/A	#N/A	#N/A	#N/A	24	9.62e-09	8.86e-08	212000000	212000000
392	chr1	230885000	230890000	Intergenic	AluSz|SINE|Alu	12654	NR_110681	LOC101927604	#N/A	#N/A	ncRNA	#N/A	#N/A	#N/A	#N/A	#N/A	#N/A	#N/A	#N/A	#N/A	#N/A	225000	392	chr1	231105000	231110000	Intergenic	Intergenic	-55428	NM_001004342	TRIM67	#N/A	#N/A	protein-coding	#N/A	#N/A	#N/A	#N/A	#N/A	#N/A	#N/A	#N/A	#N/A	#N/A	18	2.7e-06	1.8e-05	231000000	231000000
393	chr1	4795000	4800000	Intergenic	Intergenic	142891	NM_018836	AJAP1	#N/A	#N/A	protein-coding	#N/A	ENHANCER	#N/A	#N/A	#N/A	#N/A	#N/A	#N/A	#N/A	#N/A	60000	393	chr1	4850000	4855000	Intergenic	Intergenic	197891	NM_018836	AJAP1	#N/A	#N/A	protein-coding	#N/A	#N/A	HLF_1129	15.7483	1.59956	4.54641	6.34977	14.0352	0.0244308	cluster_3	28	1.01e-11	1.44e-10	4800000	4800000
394	chr1	147715000	147720000	Intergenic	LTR18B|LTR|ERVL	43102	NM_181703	GJA5	0.50709	0.55957	protein-coding	ENHANCER	ENHANCER	HLF_2410	20.7408	16.4041	24.6324	5.68455	3.43645	0.339944	cluster_3	110000	394	chr1	147820000	147825000	Intergenic	Intergenic	-49138	NM_005266	GJA5	0.50709	0.55957	protein-coding	#N/A	#N/A	#N/A	#N/A	#N/A	#N/A	#N/A	#N/A	#N/A	#N/A	30	3.76e-12	5.75e-11	148000000	148000000
395	chr1	222655000	222660000	intron (NM_001300867, intron 13 of 22)	L1MEg|LINE|L1	13197	NM_001300867	MIA3	-0.395306	0.000204973	protein-coding	ENHANCER	S.ENHANCER	HLF_2158	75.3212	301.632	83.6926	20.9692	1.83612	0.445969	cluster_1	160000	395	chr1	222810000	222815000	Intergenic	Intergenic	-2539	NM_032890	DISP1	0.313621	0.0278355	protein-coding	#N/A	ENHANCER	#N/A	#N/A	#N/A	#N/A	#N/A	#N/A	#N/A	#N/A	24	5.6e-07	4.07e-06	223000000	223000000
396	chr1	179030000	179035000	intron (NM_001324311, intron 1 of 7)	MIR|SINE|MIR	6376	NM_001324311	FAM20B	-0.260925	0.00167342	protein-coding	#N/A	ENHANCER	HLF_1919	14.9314	16.9808	23.2014	44.1747	1.31779	0.213675	#N/A	770000	396	chr1	179795000	179800000	intron (NM_001329719, intron 1 of 4)	L1MA8|LINE|L1	-6424	NR_162130	MIR12116	#N/A	#N/A	ncRNA	#N/A	#N/A	#N/A	#N/A	#N/A	#N/A	#N/A	#N/A	#N/A	#N/A	17	1.01e-05	6.29e-05	179000000	179000000
397	chr1	152790000	152795000	Intergenic	AluSc|SINE|Alu	-4221	NM_178352	LCE1D	#N/A	#N/A	protein-coding	ENHANCER	#N/A	#N/A	#N/A	#N/A	#N/A	#N/A	#N/A	#N/A	#N/A	115000	397	chr1	152900000	152905000	Intergenic	Intergenic	-6045	NM_005547	IVL	#N/A	#N/A	protein-coding	#N/A	#N/A	HLF_134	11.4007	1.18556	2.14598	4.50738	22.5016	0.0145464	#N/A	14	0.000963815	0.00458969	153000000	153000000
398	chr1	216035000	216040000	intron (NM_206933, intron 32 of 71)	HSMAR2|DNA|TcMar-Mariner	-34965	NR_125992	LOC102723833	#N/A	#N/A	ncRNA	#N/A	#N/A	#N/A	#N/A	#N/A	#N/A	#N/A	#N/A	#N/A	#N/A	190000	398	chr1	216220000	216225000	intron (NM_206933, intron 14 of 71)	MLT1D|LTR|ERVL-MaLR	150035	NR_125992	LOC102723833	#N/A	#N/A	ncRNA	#N/A	ENHANCER	#N/A	#N/A	#N/A	#N/A	#N/A	#N/A	#N/A	#N/A	46	1.61e-27	2.65e-25	216000000	216000000
399	chr1	2605000	2610000	intron (NM_033467, intron 6 of 23)	intron (NM_033467, intron 6 of 23)	20723	NM_001195737	PRXL2B	-0.851752	2.92322e-07	protein-coding	#N/A	#N/A	#N/A	#N/A	#N/A	#N/A	#N/A	#N/A	#N/A	#N/A	2825000	399	chr1	5425000	5430000	Intergenic	Intergenic	435241	NR_039838	MIR4689	#N/A	#N/A	ncRNA	#N/A	#N/A	HLF_439	15.0787	1.42475	1.5426	4.30583	20.1837	0.0432842	cluster_3	35	4.24e-21	2.97e-19	2610000	2610000
400	chr1	83845000	83850000	intron (NR_119374, intron 2 of 2)	intron (NR_119374, intron 2 of 2)	13046	NR_119374	LOC101927560	#N/A	#N/A	ncRNA	#N/A	ENHANCER	HLF_2435	35.691	57.4329	30.7326	9.30789	2.28076	0.0647489	cluster_2	570000	400	chr1	84410000	84415000	exon (NM_058248, exon 3 of 4)	exon (NM_058248, exon 3 of 4)	4149	NM_058248	DNASE2B	#N/A	#N/A	protein-coding	#N/A	#N/A	#N/A	#N/A	#N/A	#N/A	#N/A	#N/A	#N/A	#N/A	16	0.000226736	0.00118242	83800000	83900000
401	chr1	235250000	235255000	intron (NR_135074, intron 6 of 24)	intron (NR_135074, intron 6 of 24)	-62384	NR_039908	MIR4753	#N/A	#N/A	ncRNA	#N/A	#N/A	HLF_1073	20.2463	6.15136	18.5895	3.9896	1.83753	0.0761022	cluster_3	180000	401	chr1	235425000	235430000	intron (NM_001287801, intron 6 of 17).2	LTR9|LTR|ERV1	60073	NM_003193	TBCE	-0.358923	0.0128205	protein-coding	#N/A	ENHANCER	#N/A	#N/A	#N/A	#N/A	#N/A	#N/A	#N/A	#N/A	23	4.71e-08	3.95e-07	235000000	235000000
402	chr1	211620000	211625000	Intergenic	AluJo|SINE|Alu	-17308	NR_131925	LINC01693	#N/A	#N/A	ncRNA	#N/A	#N/A	#N/A	#N/A	#N/A	#N/A	#N/A	#N/A	#N/A	#N/A	1085000	402	chr1	212700000	212705000	Intergenic	L1ME4c|LINE|L1	-2660	NM_018664	BATF3	-1.63423	7.89135e-22	protein-coding	ENHANCER	ENHANCER	HLF_3160	90.195	16.6806	21.7072	68.8107	2.39412	1.07617	cluster_2	29	3.89e-12	5.94e-11	212000000	212000000
403	chr1	168475000	168480000	intron (NR_125956, intron 4 of 4)	intron (NR_125956, intron 4 of 4)	18144	NR_125956	LOC101928565	#N/A	#N/A	ncRNA	#N/A	#N/A	#N/A	#N/A	#N/A	#N/A	#N/A	#N/A	#N/A	#N/A	75000	403	chr1	168545000	168550000	Intergenic	L1PA5|LINE|L1	-3503	NM_003175	XCL2	#N/A	#N/A	protein-coding	#N/A	#N/A	HLF_2705	21.9338	3.67148	2.30537	4.79027	3.63029	0.0289153	cluster_3	36	9.5e-17	3.19e-15	168000000	168000000
404	chr1	107875000	107880000	intron (NM_006113, intron 1 of 26)	intron (NM_006113, intron 1 of 26)	-19723	NR_107006	MIR7852	#N/A	#N/A	ncRNA	#N/A	S.ENHANCER	HLF_210	96.5916	97.6602	59.6191	15.4523	2.5874	0.297901	cluster_2	925000	404	chr1	108795000	108800000	intron (NM_007269, intron 15 of 18)	AluSx1|SINE|Alu	50826	NM_007269	STXBP3	0.143518	0.0482966	protein-coding	#N/A	#N/A	#N/A	#N/A	#N/A	#N/A	#N/A	#N/A	#N/A	#N/A	25	2.44e-09	2.44e-08	108000000	108000000
405	chr1	211345000	211350000	intron (NM_145759, intron 1 of 10)	intron (NM_145759, intron 1 of 10)	1136	NM_145759	TRAF5	0.247109	0.00933407	protein-coding	#N/A	#N/A	HLF_3019	24.636	5.2313	9.75284	3.09824	1.95514	0.0673459	cluster_3	690000	405	chr1	212030000	212035000	intron (NM_015434, intron 1 of 19)	AluY|SINE|Alu	-3053	NM_001286230	DTL	0.0765683	0.525109	protein-coding	#N/A	ENHANCER	#N/A	#N/A	#N/A	#N/A	#N/A	#N/A	#N/A	#N/A	25	8.25e-10	8.8e-09	211000000	211000000
406	chr1	199120000	199125000	Intergenic	Intergenic	-26098	NR_147896	LINC02789	#N/A	#N/A	ncRNA	#N/A	#N/A	#N/A	#N/A	#N/A	#N/A	#N/A	#N/A	#N/A	#N/A	75000	406	chr1	199190000	199195000	intron (NR_147896, intron 3 of 3)	intron (NR_147896, intron 3 of 3)	43902	NR_147896	LINC02789	#N/A	#N/A	ncRNA	#N/A	#N/A	#N/A	#N/A	#N/A	#N/A	#N/A	#N/A	#N/A	#N/A	27	5.24e-10	5.74e-09	199000000	199000000
407	chr1	5425000	5430000	Intergenic	Intergenic	435241	NR_039838	MIR4689	#N/A	#N/A	ncRNA	#N/A	#N/A	HLF_439	15.0787	1.42475	1.5426	4.30583	20.1837	0.0432842	cluster_3	70000	407	chr1	5490000	5495000	Intergenic	AluSc8|SINE|Alu	370241	NR_039838	MIR4689	#N/A	#N/A	ncRNA	ENHANCER	#N/A	#N/A	#N/A	#N/A	#N/A	#N/A	#N/A	#N/A	#N/A	33	3.39e-16	1.03e-14	5430000	5430000
408	chr1	31390000	31395000	Intergenic	MER39B|LTR|ERV1	-17277	NM_001199038	SERINC2	1.25699	6.58931e-13	protein-coding	#N/A	ENHANCER	#N/A	#N/A	#N/A	#N/A	#N/A	#N/A	#N/A	#N/A	920000	408	chr1	32305000	32310000	intron (NM_004964, intron 2 of 13)	Tigger7|DNA|TcMar-Tigger	15417	NM_004964	HDAC1	0.181094	0.0265229	protein-coding	#N/A	#N/A	#N/A	#N/A	#N/A	#N/A	#N/A	#N/A	#N/A	#N/A	23	3.53e-10	3.96e-09	31400000	31400000
409	chr1	62905000	62910000	Intergenic	Intergenic	103425	NR_146607	LINC01739	#N/A	#N/A	ncRNA	#N/A	#N/A	HLF_1260	12.9972	1.65628	2.46475	2.97508	7.96058	0.0246933	#N/A	95000	409	chr1	62995000	63000000	Intergenic	Intergenic	13425	NR_146607	LINC01739	#N/A	#N/A	ncRNA	#N/A	#N/A	#N/A	#N/A	#N/A	#N/A	#N/A	#N/A	#N/A	#N/A	23	2.81e-08	2.43e-07	62900000	62900000
410	chr1	203040000	203045000	intron (NM_001304331, intron 2 of 29)	intron (NM_001304331, intron 2 of 29)	16009	NM_001304332	PPFIA4	-0.206168	0.553682	protein-coding	#N/A	ENHANCER	#N/A	#N/A	#N/A	#N/A	#N/A	#N/A	#N/A	#N/A	195000	410	chr1	203230000	203235000	Intergenic	Intergenic	-2827	NM_003465	CHIT1	#N/A	#N/A	protein-coding	#N/A	ENHANCER	#N/A	#N/A	#N/A	#N/A	#N/A	#N/A	#N/A	#N/A	13	0.00214962	0.00970064	203000000	203000000
411	chr1	235950000	235955000	Intergenic	AluY|SINE|Alu	-68787	NR_102436	LYST	0.332109	0.0407791	protein-coding	ENHANCER	ENHANCER	#N/A	#N/A	#N/A	#N/A	#N/A	#N/A	#N/A	#N/A	215000	411	chr1	236160000	236165000	intron (NM_003272, intron 1 of 6)	THE1A-int|LTR|ERVL-MaLR	19961	NM_003272	GPR137B	-0.214344	0.0919114	protein-coding	#N/A	ENHANCER	#N/A	#N/A	#N/A	#N/A	#N/A	#N/A	#N/A	#N/A	17	0.000171266	0.000907528	236000000	236000000
412	chr1	247160000	247165000	intron (NM_003431, intron 1 of 3)	Tigger3c|DNA|TcMar-Tigger	9517	NM_001297567	ZNF124	0.0671996	0.468901	protein-coding	ENHANCER	#N/A	#N/A	#N/A	#N/A	#N/A	#N/A	#N/A	#N/A	#N/A	235000	412	chr1	247390000	247395000	Intergenic	Intergenic	-23656	NM_001127461	NLRP3	0.431722	0.000482902	protein-coding	ENHANCER	ENHANCER	#N/A	#N/A	#N/A	#N/A	#N/A	#N/A	#N/A	#N/A	22	3.31e-08	2.84e-07	247000000	247000000
413	chr1	40255000	40260000	promoter-TSS (NM_005857)	promoter-TSS (NM_005857)	-736	NM_005857	ZMPSTE24	-0.371051	1.05381e-05	protein-coding	#N/A	ENHANCER	#N/A	#N/A	#N/A	#N/A	#N/A	#N/A	#N/A	#N/A	145000	413	chr1	40395000	40400000	intron (NM_001198980, intron 1 of 9)	L3|LINE|CR1	700	NM_001198980	SMAP2	0.195808	0.00570291	protein-coding	ENHANCER	S.ENHANCER	#N/A	#N/A	#N/A	#N/A	#N/A	#N/A	#N/A	#N/A	23	2.64e-06	1.76e-05	40300000	40300000
414	chr1	195625000	195630000	Intergenic	(AAC)n|Simple_repeat|Simple_repeat	461215	NR_146895	LINC01724	#N/A	#N/A	ncRNA	#N/A	ENHANCER	HLF_1804	48.2973	33.4077	14.0499	9.22656	3.45742	0.0812465	cluster_2	70000	414	chr1	195690000	195695000	Intergenic	L1M4|LINE|L1	396215	NR_146895	LINC01724	#N/A	#N/A	ncRNA	#N/A	#N/A	#N/A	#N/A	#N/A	#N/A	#N/A	#N/A	#N/A	#N/A	41	8.19e-18	3.32e-16	196000000	196000000
415	chr1	82910000	82915000	intron (NR_147074, intron 2 of 10)	intron (NR_147074, intron 2 of 10)	9317	NR_147074	LINC01362	#N/A	#N/A	ncRNA	#N/A	#N/A	#N/A	#N/A	#N/A	#N/A	#N/A	#N/A	#N/A	#N/A	875000	415	chr1	83780000	83785000	intron (NR_119375, intron 1 of 2)	intron (NR_119375, intron 1 of 2)	78046	NR_119374	LOC101927560	#N/A	#N/A	ncRNA	ENHANCER	ENHANCER	HLF_1012	113.267	93.0037	34.1718	16.9121	2.6044	0.13482	cluster_2	34	1.9e-15	5.08e-14	82900000	82900000
416	chr1	147290000	147295000	intron (NM_001348462, intron 20 of 22)	intron (NM_001348462, intron 20 of 22)	49358	NM_001348452	CHD1L	-0.0975461	0.273386	protein-coding	ENHANCER	#N/A	#N/A	#N/A	#N/A	#N/A	#N/A	#N/A	#N/A	#N/A	210000	416	chr1	147495000	147500000	intron (NR_038423, intron 3 of 3)	MIRc|SINE|MIR	20375	NR_038423	LINC00624	#N/A	#N/A	ncRNA	#N/A	ENHANCER	HLF_2267	36.6376	15.823	50.5288	5.31975	1.72729	0.273187	cluster_3	21	2.16e-06	1.46e-05	147000000	147000000
417	chr1	158220000	158225000	Intergenic	THE1B|LTR|ERVL-MaLR	-25836	NM_001320652	CD1A	1.24852	1.65401e-06	protein-coding	#N/A	#N/A	#N/A	#N/A	#N/A	#N/A	#N/A	#N/A	#N/A	#N/A	115000	417	chr1	158330000	158335000	promoter-TSS (NM_001764)	promoter-TSS (NM_001764)	-969	NM_001764	CD1B	#N/A	#N/A	protein-coding	ENHANCER	#N/A	HLF_512	30.973	5.12362	18.5813	4.4518	3.89102	0.119557	cluster_3	60	3.18e-38	1.3e-35	158000000	158000000
418	chr1	32015000	32020000	intron (NR_073498, intron 1 of 8)	intron (NR_073498, intron 1 of 8)	3632	NM_006559	KHDRBS1	0.0889276	0.283631	protein-coding	#N/A	ENHANCER	#N/A	#N/A	#N/A	#N/A	#N/A	#N/A	#N/A	#N/A	60000	418	chr1	32070000	32075000	promoter-TSS (NM_018056)	promoter-TSS (NM_018056)	-439	NM_001319678	TMEM39B	0.0678179	0.542471	protein-coding	#N/A	ENHANCER	#N/A	#N/A	#N/A	#N/A	#N/A	#N/A	#N/A	#N/A	36	9.57e-20	5.33e-18	32000000	32000000
419	chr1	60945000	60950000	intron (NR_110617, intron 5 of 6)	intron (NR_110617, intron 5 of 6)	23276	NR_110617	NFIA-AS2	#N/A	#N/A	ncRNA	ENHANCER	ENHANCER	#N/A	#N/A	#N/A	#N/A	#N/A	#N/A	#N/A	#N/A	1120000	419	chr1	62060000	62065000	intron (NM_001350145, intron 31 of 43)	AluJr|SINE|Alu	-16286	NR_036058	MIR3116-1	#N/A	#N/A	ncRNA	#N/A	#N/A	#N/A	#N/A	#N/A	#N/A	#N/A	#N/A	#N/A	#N/A	16	4.24e-05	0.000243718	60900000	61000000
420	chr1	77925000	77930000	intron (NM_001172309, intron 7 of 11)	intron (NM_001172309, intron 7 of 11)	-37961	NR_103535	NEXN-AS1	#N/A	#N/A	ncRNA	#N/A	ENHANCER	#N/A	#N/A	#N/A	#N/A	#N/A	#N/A	#N/A	#N/A	110000	420	chr1	78030000	78035000	Intergenic	(TA)n|Simple_repeat|Simple_repeat	-12470	NM_001304725	GIPC2	#N/A	#N/A	protein-coding	#N/A	#N/A	#N/A	#N/A	#N/A	#N/A	#N/A	#N/A	#N/A	#N/A	14	0.00153614	0.00708748	77900000	77900000
421	chr1	235335000	235340000	intron (NM_001037277, intron 2 of 3)	intron (NM_001037277, intron 2 of 3)	8930	NR_036605	GGPS1	0.245578	0.0193596	protein-coding	#N/A	ENHANCER	#N/A	#N/A	#N/A	#N/A	#N/A	#N/A	#N/A	#N/A	170000	421	chr1	235500000	235505000	intron (NM_001277155, intron 1 of 7).2	intron (NM_001277155, intron 1 of 7).2	1952	NM_001277155	B3GALNT2	-0.163451	0.037141	protein-coding	#N/A	ENHANCER	HLF_1506	18.6958	64.1906	17.2641	113.9	1.52183	1.93677	cluster_2	37	1.14e-17	4.49e-16	235000000	235000000
422	chr1	200610000	200615000	intron (NM_001305792, intron 2 of 27)	intron (NM_001305792, intron 2 of 27)	6338	NM_001305792	KIF14	0.31537	4.84436e-07	protein-coding	#N/A	#N/A	#N/A	#N/A	#N/A	#N/A	#N/A	#N/A	#N/A	#N/A	115000	422	chr1	200720000	200725000	Intergenic	(TTAT)n|Simple_repeat|Simple_repeat	-17072	NM_203459	CAMSAP2	-0.186997	0.0305011	protein-coding	#N/A	#N/A	HLF_806	15.3772	2.45331	3.48082	2.42951	2.59023	0.0242818	cluster_3	36	4.4e-18	1.86e-16	201000000	201000000
423	chr1	200320000	200325000	Intergenic	AluSc8|SINE|Alu	51292	NR_040064	LINC00862	#N/A	#N/A	ncRNA	#N/A	#N/A	#N/A	#N/A	#N/A	#N/A	#N/A	#N/A	#N/A	#N/A	190000	423	chr1	200505000	200510000	Intergenic	Intergenic	-97464	NM_001281293	ZNF281	-0.281211	0.000111046	protein-coding	#N/A	#N/A	#N/A	#N/A	#N/A	#N/A	#N/A	#N/A	#N/A	#N/A	17	5.29e-06	3.4e-05	200000000	200000000
424	chr1	177005000	177010000	intron (NM_207108, intron 8 of 21)	intron (NM_207108, intron 8 of 21)	21945	NR_030163	MIR488	#N/A	#N/A	ncRNA	#N/A	#N/A	#N/A	#N/A	#N/A	#N/A	#N/A	#N/A	#N/A	#N/A	55000	424	chr1	177055000	177060000	intron (NM_207108, intron 2 of 21)	intron (NM_207108, intron 2 of 21)	-28055	NR_030163	MIR488	#N/A	#N/A	ncRNA	#N/A	#N/A	#N/A	#N/A	#N/A	#N/A	#N/A	#N/A	#N/A	#N/A	39	1.05e-17	4.17e-16	177000000	177000000
425	chr1	153295000	153300000	TTS (NM_052891)	TTS (NM_052891)	13218	NM_052891	PGLYRP3	#N/A	#N/A	protein-coding	#N/A	ENHANCER	#N/A	#N/A	#N/A	#N/A	#N/A	#N/A	#N/A	#N/A	55000	425	chr1	153345000	153350000	intron (NM_020393, intron 2 of 8)	AluSc|SINE|Alu	1341	NM_020393	PGLYRP4	#N/A	#N/A	protein-coding	#N/A	ENHANCER	#N/A	#N/A	#N/A	#N/A	#N/A	#N/A	#N/A	#N/A	46	5.51e-19	2.74e-17	153000000	153000000
426	chr1	184590000	184595000	intron (NM_030806, intron 4 of 5)	intron (NM_030806, intron 4 of 5)	162358	NM_001319960	EDEM3	-0.10417	0.344718	protein-coding	#N/A	#N/A	#N/A	#N/A	#N/A	#N/A	#N/A	#N/A	#N/A	#N/A	750000	426	chr1	185335000	185340000	Intergenic	LTR54|LTR|ERV1	-2461	NR_038424	GS1-279B7.1	#N/A	#N/A	pseudo	ENHANCER	ENHANCER	HLF_377	29.6699	5.70038	25.8714	7.2578	3.41208	0.26822	cluster_3	33	5.14e-16	1.52e-14	185000000	185000000
427	chr1	14765000	14770000	intron (NM_201628, intron 1 of 14)	intron (NM_201628, intron 1 of 14)	-156629	NM_001018000	KAZN	-1.59017	4.67949e-20	protein-coding	#N/A	#N/A	#N/A	#N/A	#N/A	#N/A	#N/A	#N/A	#N/A	#N/A	915000	427	chr1	15675000	15680000	Intergenic	L2a|LINE|L2	-6820	NM_015164	PLEKHM2	-0.00218486	0.989076	protein-coding	#N/A	#N/A	#N/A	#N/A	#N/A	#N/A	#N/A	#N/A	#N/A	#N/A	28	1.42e-13	2.75e-12	14800000	14800000
428	chr1	96560000	96565000	Intergenic	LTR48|LTR|ERV1	-159105	NM_021190	PTBP2	-0.100442	0.268617	protein-coding	ENHANCER	#N/A	#N/A	#N/A	#N/A	#N/A	#N/A	#N/A	#N/A	#N/A	455000	428	chr1	97010000	97015000	Intergenic	Intergenic	-83423	NR_046590	DPYD-AS1	#N/A	#N/A	ncRNA	#N/A	#N/A	#N/A	#N/A	#N/A	#N/A	#N/A	#N/A	#N/A	#N/A	23	1.92e-09	1.95e-08	96600000	96600000
429	chr1	111615000	111620000	TTS (NR_160737)	TTS (NR_160737)	-2283	NM_001010935	RAP1A	0.0515121	0.66889	protein-coding	#N/A	ENHANCER	#N/A	#N/A	#N/A	#N/A	#N/A	#N/A	#N/A	#N/A	245000	429	chr1	111855000	111860000	promoter-TSS (NR_046783)	promoter-TSS (NR_046783)	-595	NR_046783	KCND3-IT1	#N/A	#N/A	ncRNA	#N/A	#N/A	#N/A	#N/A	#N/A	#N/A	#N/A	#N/A	#N/A	#N/A	27	1.7e-11	2.34e-10	112000000	112000000
430	chr1	246280000	246285000	intron (NM_022743, intron 5 of 11)	AluJo|SINE|Alu	134912	NM_022743	SMYD3	-0.330985	0.00155039	protein-coding	#N/A	#N/A	#N/A	#N/A	#N/A	#N/A	#N/A	#N/A	#N/A	#N/A	850000	430	chr1	247125000	247130000	intron (NM_001243740, intron 3 of 3)	LTR2|LTR|ERV1	-15083	NM_207401	C1orf229	#N/A	#N/A	protein-coding	#N/A	ENHANCER	HLF_1291	12.9326	15.7764	8.03037	39.8948	1.82875	0.466724	#N/A	16	4.19e-06	2.73e-05	246000000	246000000
431	chr1	97535000	97540000	intron (NM_000110, intron 12 of 22)	intron (NM_000110, intron 12 of 22)	-259421	NR_046591	DPYD-AS2	#N/A	#N/A	ncRNA	#N/A	#N/A	#N/A	#N/A	#N/A	#N/A	#N/A	#N/A	#N/A	#N/A	540000	431	chr1	98070000	98075000	Intergenic	Intergenic	-22807	NR_046105	MIR137HG	#N/A	#N/A	ncRNA	#N/A	#N/A	#N/A	#N/A	#N/A	#N/A	#N/A	#N/A	#N/A	#N/A	28	2.6e-13	4.83e-12	97500000	97500000
432	chr1	243340000	243345000	intron (NM_006642, intron 11 of 17).2	intron (NM_006642, intron 11 of 17).2	-3676	NR_039824	MIR4677	#N/A	#N/A	ncRNA	#N/A	#N/A	#N/A	#N/A	#N/A	#N/A	#N/A	#N/A	#N/A	#N/A	370000	432	chr1	243705000	243710000	intron (NM_001370074, intron 2 of 13).2	intron (NM_001370074, intron 2 of 13).2	135782	NM_181690	AKT3	0.653928	0.00436422	protein-coding	#N/A	#N/A	HLF_2808	17.1795	1.10144	3.10598	2.60766	9.95001	0.0278509	cluster_3	15	0.000238838	0.00124191	243000000	243000000
433	chr1	234700000	234705000	Intergenic	Intergenic	-21542	NR_038856	LINC01132	1.12477	0.00033595	ncRNA	#N/A	#N/A	#N/A	#N/A	#N/A	#N/A	#N/A	#N/A	#N/A	#N/A	555000	433	chr1	235250000	235255000	intron (NR_135074, intron 6 of 24)	intron (NR_135074, intron 6 of 24)	-62384	NR_039908	MIR4753	#N/A	#N/A	ncRNA	#N/A	#N/A	HLF_1073	20.2463	6.15136	18.5895	3.9896	1.83753	0.0761022	cluster_3	30	7.6e-14	1.55e-12	235000000	235000000
434	chr1	41110000	41115000	intron (NM_001172222, intron 4 of 10)	intron (NM_001172222, intron 4 of 10)	48932	NR_135092	SCMH1	0.330384	8.41111e-06	protein-coding	#N/A	#N/A	#N/A	#N/A	#N/A	#N/A	#N/A	#N/A	#N/A	#N/A	2610000	434	chr1	43715000	43720000	intron (NR_125986, intron 3 of 3)	AluJb|SINE|Alu	9843	NR_125986	LOC101929592	#N/A	#N/A	ncRNA	#N/A	ENHANCER	HLF_2403	13.0144	12.7184	17.6446	7.09427	2.22692	0.0686729	#N/A	13	0.000666351	0.00325111	41100000	41100000
435	chr1	178730000	178735000	intron (NM_152663, intron 1 of 19)	AluSc8|SINE|Alu	7256	NM_152663	RALGPS2	-0.412344	0.0115868	protein-coding	#N/A	S.ENHANCER	#N/A	#N/A	#N/A	#N/A	#N/A	#N/A	#N/A	#N/A	55000	435	chr1	178780000	178785000	intron (NM_152663, intron 2 of 19)	L1MCb|LINE|L1	57256	NM_152663	RALGPS2	-0.412344	0.0115868	protein-coding	#N/A	#N/A	#N/A	#N/A	#N/A	#N/A	#N/A	#N/A	#N/A	#N/A	28	1.99e-08	1.76e-07	179000000	179000000
436	chr1	245335000	245340000	intron (NM_018012, intron 2 of 14)	intron (NM_018012, intron 2 of 14)	-102983	NR_151721	KIF26B-AS1	#N/A	#N/A	ncRNA	#N/A	#N/A	#N/A	#N/A	#N/A	#N/A	#N/A	#N/A	#N/A	#N/A	1060000	436	chr1	246390000	246395000	intron (NM_001167740, intron 1 of 11)	AluJr|SINE|Alu	24912	NM_022743	SMYD3	-0.330985	0.00155039	protein-coding	#N/A	#N/A	#N/A	#N/A	#N/A	#N/A	#N/A	#N/A	#N/A	#N/A	14	0.000173075	0.000916477	245000000	245000000
437	chr1	35590000	35595000	intron (NM_178548, intron 6 of 6)	AluSx1|SINE|Alu	19186	NM_178548	TFAP2E	0.853322	0.0253434	protein-coding	#N/A	#N/A	#N/A	#N/A	#N/A	#N/A	#N/A	#N/A	#N/A	#N/A	250000	437	chr1	35835000	35840000	intron (NR_146062, intron 13 of 19)	AluJo|SINE|Alu	29484	NM_017629	AGO4	0.478329	8.28958e-08	protein-coding	#N/A	#N/A	HLF_2969	15.131	1.873	1.72618	2.97889	1.19224	0.0310441	cluster_3	29	1.6e-13	3.08e-12	35600000	35600000
438	chr1	226735000	226740000	5' UTR (NM_002221, exon 2 of 8)	5' UTR (NM_002221, exon 2 of 8)	1675	NM_002221	ITPKB	0.141963	0.116042	protein-coding	ENHANCER	S.ENHANCER	#N/A	#N/A	#N/A	#N/A	#N/A	#N/A	#N/A	#N/A	70000	438	chr1	226800000	226805000	Intergenic	Intergenic	-63325	NM_002221	ITPKB	0.141963	0.116042	protein-coding	#N/A	#N/A	#N/A	#N/A	#N/A	#N/A	#N/A	#N/A	#N/A	#N/A	33	5.34e-12	7.97e-11	227000000	227000000
439	chr1	67220000	67225000	intron (NM_144701, intron 7 of 10)	intron (NM_144701, intron 7 of 10)	56046	NM_144701	IL23R	#N/A	#N/A	protein-coding	#N/A	#N/A	#N/A	#N/A	#N/A	#N/A	#N/A	#N/A	#N/A	#N/A	230000	439	chr1	67445000	67450000	Intergenic	Intergenic	-17098	NM_001018069	SERBP1	-0.641939	1.13624e-10	protein-coding	#N/A	ENHANCER	HLF_794	40.7585	9.85818	28.8439	4.00773	2.15947	0.137282	cluster_3	31	1.08e-12	1.81e-11	67200000	67200000
440	chr1	109630000	109635000	TTS (NM_001257361)	TTS (NM_001257361)	8512	NM_001257361	AMPD2	-0.225381	0.00851662	protein-coding	#N/A	#N/A	#N/A	#N/A	#N/A	#N/A	#N/A	#N/A	#N/A	#N/A	360000	440	chr1	109985000	109990000	intron (NM_001242673, intron 1 of 16)	intron (NM_001242673, intron 1 of 16)	2735	NM_006621	AHCYL1	-0.223299	0.00627703	protein-coding	#N/A	ENHANCER	#N/A	#N/A	#N/A	#N/A	#N/A	#N/A	#N/A	#N/A	18	7.33e-05	0.000407687	110000000	110000000
441	chr1	161820000	161825000	intron (NM_007348, intron 9 of 15)	L2c|LINE|L2	56180	NM_007348	ATF6	-0.040058	0.720444	protein-coding	#N/A	#N/A	#N/A	#N/A	#N/A	#N/A	#N/A	#N/A	#N/A	#N/A	180000	441	chr1	161995000	162000000	intron (NM_001347700, intron 6 of 7)	L2a|LINE|L2	26965	NM_015441	OLFML2B	#N/A	#N/A	protein-coding	#N/A	#N/A	#N/A	#N/A	#N/A	#N/A	#N/A	#N/A	#N/A	#N/A	18	2.63e-06	1.76e-05	162000000	162000000
442	chr1	9050000	9055000	intron (NM_003039, intron 3 of 11)	L1MC1|LINE|L1	17135	NM_001135585	SLC2A5	-0.103515	0.657973	protein-coding	ENHANCER	#N/A	#N/A	#N/A	#N/A	#N/A	#N/A	#N/A	#N/A	#N/A	515000	442	chr1	9560000	9565000	intron (NM_032315, intron 2 of 6)	intron (NM_032315, intron 2 of 6)	23035	NM_032315	SLC25A33	-0.510612	3.64631e-10	protein-coding	#N/A	ENHANCER	HLF_647	73.248	108.418	82.4149	20.3713	1.3056	0.258016	cluster_2	38	1.68e-18	7.67e-17	9050000	9060000
443	chr1	60925000	60930000	Intergenic	Intergenic	43276	NR_110617	NFIA-AS2	#N/A	#N/A	ncRNA	#N/A	#N/A	#N/A	#N/A	#N/A	#N/A	#N/A	#N/A	#N/A	#N/A	215000	443	chr1	61135000	61140000	intron (NM_001134673, intron 2 of 10)	intron (NM_001134673, intron 2 of 10)	54939	NM_001134673	NFIA	-0.975778	7.51158e-17	protein-coding	#N/A	#N/A	#N/A	#N/A	#N/A	#N/A	#N/A	#N/A	#N/A	#N/A	25	1.39e-09	1.43e-08	60900000	60900000
444	chr1	52480000	52485000	intron (NM_001009881, intron 9 of 29)	AluJb|SINE|Alu	70590	NM_015269	TUT4	0.130775	0.238124	protein-coding	#N/A	#N/A	#N/A	#N/A	#N/A	#N/A	#N/A	#N/A	#N/A	#N/A	300000	444	chr1	52775000	52780000	intron (NM_024646, intron 3 of 13)	AluJo|SINE|Alu	51047	NM_024646	ZYG11B	0.0455198	0.603956	protein-coding	#N/A	#N/A	#N/A	#N/A	#N/A	#N/A	#N/A	#N/A	#N/A	#N/A	16	9.91e-05	0.000541812	52500000	52500000
445	chr1	111110000	111115000	Intergenic	MSTA|LTR|ERVL-MaLR	-26883	NM_001007794	CEPT1	0.180333	0.140788	protein-coding	#N/A	#N/A	#N/A	#N/A	#N/A	#N/A	#N/A	#N/A	#N/A	#N/A	110000	445	chr1	111215000	111220000	Intergenic	MLT1L|LTR|ERVL-MaLR	-10159	NM_001025197	CHI3L2	1.12066	2.00458e-13	protein-coding	ENHANCER	S.ENHANCER	HLF_769	48.6061	506.527	162.08	19.1467	1.85029	0.729225	cluster_1	25	5.07e-07	3.71e-06	111000000	111000000
446	chr1	15250000	15255000	intron (NM_052929, intron 2 of 30)	MER66B|LTR|ERV1	5275	NM_052929	FHAD1	#N/A	#N/A	protein-coding	#N/A	#N/A	#N/A	#N/A	#N/A	#N/A	#N/A	#N/A	#N/A	#N/A	1480000	446	chr1	16725000	16730000	Intergenic	Intergenic	-7343	NR_026567	ESPNP	#N/A	#N/A	pseudo	#N/A	#N/A	#N/A	#N/A	#N/A	#N/A	#N/A	#N/A	#N/A	#N/A	12	0.00172867	0.0079192	15300000	15300000
447	chr1	234720000	234725000	Intergenic	Intergenic	-1542	NR_038856	LINC01132	1.12477	0.00033595	ncRNA	ENHANCER	S.ENHANCER	HLF_275	42.5775	336.962	117.111	21.2697	1.59268	0.906838	cluster_1	310000	447	chr1	235025000	235030000	Intergenic	Intergenic	42318	NR_027454	LINC01348	#N/A	#N/A	ncRNA	#N/A	ENHANCER	#N/A	#N/A	#N/A	#N/A	#N/A	#N/A	#N/A	#N/A	40	1.63e-19	8.81e-18	235000000	235000000
448	chr1	52380000	52385000	intron (NM_001190818, intron 13 of 16)	L2b|LINE|L2	-16295	NM_001330585	CC2D1B	0.497136	1.17467e-05	protein-coding	#N/A	#N/A	#N/A	#N/A	#N/A	#N/A	#N/A	#N/A	#N/A	#N/A	200000	448	chr1	52575000	52580000	Intergenic	L2c|LINE|L2	-24408	NM_001009881	TUT4	0.130775	0.238124	protein-coding	#N/A	#N/A	#N/A	#N/A	#N/A	#N/A	#N/A	#N/A	#N/A	#N/A	24	2.04e-09	2.06e-08	52400000	52400000
449	chr1	199020000	199025000	intron (NR_126351, intron 1 of 2)	(AATTTAT)n|Simple_repeat|Simple_repeat	-3536	NR_110525	LINC01222	#N/A	#N/A	ncRNA	ENHANCER	S.ENHANCER	#N/A	#N/A	#N/A	#N/A	#N/A	#N/A	#N/A	#N/A	165000	449	chr1	199180000	199185000	intron (NR_147896, intron 3 of 3)	intron (NR_147896, intron 3 of 3)	33902	NR_147896	LINC02789	#N/A	#N/A	ncRNA	ENHANCER	ENHANCER	HLF_737	35.7634	90.2945	33.5471	7.61616	1.93842	0.189038	cluster_2	38	8.15e-18	3.3e-16	199000000	199000000
450	chr1	21325000	21330000	intron (NM_001113348, intron 1 of 18)	intron (NM_001113348, intron 1 of 18)	18004	NM_001113348	ECE1	-0.442028	4.4566e-05	protein-coding	ENHANCER	ENHANCER	#N/A	#N/A	#N/A	#N/A	#N/A	#N/A	#N/A	#N/A	300000	450	chr1	21620000	21625000	intron (NM_001350526, intron 6 of 28)	CpG	29398	NM_001145658	RAP1GAP	#N/A	#N/A	protein-coding	#N/A	#N/A	#N/A	#N/A	#N/A	#N/A	#N/A	#N/A	#N/A	#N/A	24	5.35e-10	5.85e-09	21300000	21300000
451	chr1	52140000	52145000	intron (NM_007324, intron 1 of 17)	CpG	406	NM_004799	ZFYVE9	-0.493919	6.61735e-09	protein-coding	#N/A	ENHANCER	HLF_2316	97.2542	113.034	42.5642	66.2101	1.52127	1.12474	cluster_2	270000	451	chr1	52405000	52410000	intron (NM_032864, intron 2 of 9)	MIRb|SINE|MIR	2898	NM_032864	PRPF38A	0.10601	0.26334	protein-coding	#N/A	ENHANCER	#N/A	#N/A	#N/A	#N/A	#N/A	#N/A	#N/A	#N/A	21	2.19e-05	0.000130505	52100000	52100000
452	chr1	39275000	39280000	intron (NM_012090, intron 5 of 92)	intron (NM_012090, intron 5 of 92)	-131573	NM_015038	KIAA0754	#N/A	#N/A	protein-coding	#N/A	ENHANCER	#N/A	#N/A	#N/A	#N/A	#N/A	#N/A	#N/A	#N/A	80000	452	chr1	39350000	39355000	intron (NM_012090, intron 37 of 92)	intron (NM_012090, intron 37 of 92)	-56573	NM_015038	KIAA0754	#N/A	#N/A	protein-coding	#N/A	#N/A	#N/A	#N/A	#N/A	#N/A	#N/A	#N/A	#N/A	#N/A	24	2.17e-07	1.67e-06	39300000	39300000
453	chr1	218470000	218475000	intron (NR_031644, intron 2 of 6)	MER58D|DNA|hAT-Charlie	29874	NR_125715	TGFB2-OT1	#N/A	#N/A	ncRNA	ENHANCER	ENHANCER	#N/A	#N/A	#N/A	#N/A	#N/A	#N/A	#N/A	#N/A	625000	453	chr1	219090000	219095000	intron (NR_038845, intron 3 of 4)	L1MA4|LINE|L1	81288	NR_038845	LYPLAL1-DT	#N/A	#N/A	ncRNA	ENHANCER	#N/A	#N/A	#N/A	#N/A	#N/A	#N/A	#N/A	#N/A	#N/A	66	2.04e-49	1.73e-46	218000000	218000000
454	chr1	99745000	99750000	intron (NM_001013660, intron 3 of 16)	intron (NM_001013660, intron 3 of 16)	18293	NM_001013660	FRRS1	-0.457057	0.057684	protein-coding	#N/A	#N/A	#N/A	#N/A	#N/A	#N/A	#N/A	#N/A	#N/A	#N/A	60000	454	chr1	99800000	99805000	Intergenic	AluSz|SINE|Alu	-35865	NM_001361041	FRRS1	-0.457057	0.057684	protein-coding	#N/A	#N/A	#N/A	#N/A	#N/A	#N/A	#N/A	#N/A	#N/A	#N/A	25	6.93e-10	7.46e-09	99700000	99800000
455	chr1	172665000	172670000	TTS (NM_000639)	TTS (NM_000639)	8397	NM_000639	FASLG	#N/A	#N/A	protein-coding	#N/A	ENHANCER	#N/A	#N/A	#N/A	#N/A	#N/A	#N/A	#N/A	#N/A	1925000	455	chr1	174585000	174590000	intron (NM_001366446, intron 13 of 25)	intron (NM_001366446, intron 13 of 25)	-113039	NM_001366451	RABGAP1L	0.0190222	0.860597	protein-coding	#N/A	#N/A	#N/A	#N/A	#N/A	#N/A	#N/A	#N/A	#N/A	#N/A	33	1.39e-18	6.43e-17	173000000	173000000
456	chr1	92130000	92135000	intron (NM_183242, intron 5 of 8)	intron (NM_183242, intron 5 of 8)	-36424	NM_015237	KIAA1107	#N/A	#N/A	protein-coding	ENHANCER	#N/A	#N/A	#N/A	#N/A	#N/A	#N/A	#N/A	#N/A	#N/A	560000	456	chr1	92685000	92690000	intron (NM_001350198, intron 9 of 19)	L1PA6|LINE|L1	97608	NM_001350197	EVI5	0.451148	0.00159563	protein-coding	#N/A	#N/A	#N/A	#N/A	#N/A	#N/A	#N/A	#N/A	#N/A	#N/A	14	0.000350269	0.00177954	92100000	92100000
457	chr1	221885000	221890000	Intergenic	Intergenic	-46834	NR_125989	LINC01655	#N/A	#N/A	ncRNA	ENHANCER	S.ENHANCER	HLF_2024	36.8262	48.0594	58.9602	7.02992	1.82818	0.231741	cluster_2	80000	457	chr1	221960000	221965000	intron (NR_149057, intron 1 of 3)	LTR54|LTR|ERV1	-3910	NR_149071	LINC02474	#N/A	#N/A	ncRNA	ENHANCER	#N/A	#N/A	#N/A	#N/A	#N/A	#N/A	#N/A	#N/A	#N/A	28	2.77e-09	2.75e-08	222000000	222000000
458	chr1	7645000	7650000	intron (NM_001349608, intron 6 of 21)	intron (NM_001349608, intron 6 of 21)	-22230	NM_001349614	CAMTA1	-0.24121	0.0816109	protein-coding	ENHANCER	S.ENHANCER	HLF_507	32.8288	270.353	100.012	6.42232	2.51938	0.774375	cluster_1	185000	458	chr1	7825000	7830000	exon (NM_001289863, exon 18 of 23)	exon (NM_001289863, exon 18 of 23)	25565	NM_006786	UTS2	-0.354699	0.0289476	protein-coding	#N/A	ENHANCER	#N/A	#N/A	#N/A	#N/A	#N/A	#N/A	#N/A	#N/A	26	2.78e-09	2.76e-08	7650000	7650000
459	chr1	9400000	9405000	Intergenic	Intergenic	26416	NR_104623	LINC02606	0.594944	0.0466962	ncRNA	ENHANCER	S.ENHANCER	HLF_603	26.1053	192.908	112.884	10.218	2.72258	1.06354	cluster_2	110000	459	chr1	9505000	9510000	Intergenic	AluSz|SINE|Alu	-31965	NM_032315	SLC25A33	-0.510612	3.64631e-10	protein-coding	#N/A	#N/A	#N/A	#N/A	#N/A	#N/A	#N/A	#N/A	#N/A	#N/A	18	0.000143221	0.000766527	9400000	9410000
460	chr1	76095000	76100000	intron (NM_001349108, intron 1 of 3)	THE1C|LTR|ERVL-MaLR	22754	NM_001349111	ST6GALNAC3	-0.488415	0.0196436	protein-coding	#N/A	#N/A	#N/A	#N/A	#N/A	#N/A	#N/A	#N/A	#N/A	#N/A	2985000	460	chr1	79075000	79080000	Intergenic	Intergenic	-70770	NM_022159	ADGRL4	#N/A	#N/A	protein-coding	#N/A	#N/A	HLF_959	33.2081	2.86046	10.2062	4.8751	11.3642	0.0537504	cluster_3	14	8.23e-05	0.000454831	76100000	76100000
461	chr1	246165000	246170000	intron (NM_022743, intron 5 of 11)	L1MB5|LINE|L1	249912	NM_022743	SMYD3	-0.330985	0.00155039	protein-coding	#N/A	#N/A	#N/A	#N/A	#N/A	#N/A	#N/A	#N/A	#N/A	#N/A	915000	461	chr1	247075000	247080000	intron (NM_033213, intron 1 of 3)	intron (NM_033213, intron 1 of 3)	1311	NM_001204220	ZNF670	0.222366	0.0241365	protein-coding	#N/A	ENHANCER	HLF_460	13.6784	30.7801	15.0375	76.2508	3.11168	0.605411	#N/A	34	9.6e-19	4.57e-17	246000000	246000000
462	chr1	223555000	223560000	intron (NM_001143962, intron 13 of 20)	intron (NM_001143962, intron 13 of 20)	108201	NM_001143962	CAPN8	#N/A	#N/A	protein-coding	#N/A	#N/A	HLF_3034	11.1578	2.16398	2.72033	0.864442	0.943706	0.0522462	#N/A	70000	462	chr1	223620000	223625000	intron (NM_001143962, intron 7 of 20)	intron (NM_001143962, intron 7 of 20)	43201	NM_001143962	CAPN8	#N/A	#N/A	protein-coding	#N/A	ENHANCER	#N/A	#N/A	#N/A	#N/A	#N/A	#N/A	#N/A	#N/A	28	3.49e-09	3.41e-08	224000000	224000000
463	chr1	42295000	42300000	intron (NM_001198850, intron 2 of 12)	L1PB4|LINE|L1	37455	NM_001198851	FOXJ3	-0.118538	0.111488	protein-coding	ENHANCER	#N/A	#N/A	#N/A	#N/A	#N/A	#N/A	#N/A	#N/A	#N/A	535000	463	chr1	42825000	42830000	intron (NM_001017922, intron 2 of 11)	L1ME4a|LINE|L1	1922	NM_018538	ERMAP	0.657024	6.17751e-05	protein-coding	#N/A	#N/A	#N/A	#N/A	#N/A	#N/A	#N/A	#N/A	#N/A	#N/A	13	0.000951151	0.00453343	42300000	42300000
464	chr1	199640000	199645000	Intergenic	AluSx|SINE|Alu	-385210	NM_003822	NR5A2	-2.24536	9.637e-13	protein-coding	#N/A	#N/A	#N/A	#N/A	#N/A	#N/A	#N/A	#N/A	#N/A	#N/A	605000	464	chr1	200240000	200245000	Intergenic	Intergenic	131292	NR_040064	LINC00862	#N/A	#N/A	ncRNA	#N/A	S.ENHANCER	HLF_1245	36.095	197.573	44.696	15.605	1.70434	0.284689	cluster_1	16	0.000195249	0.00102703	200000000	200000000
465	chr1	21910000	21915000	intron (NM_005529, intron 1 of 96)	MIR3|SINE|MIR	24810	NM_005529	HSPG2	-1.05381	1.51056e-17	protein-coding	#N/A	ENHANCER	#N/A	#N/A	#N/A	#N/A	#N/A	#N/A	#N/A	#N/A	2070000	465	chr1	23975000	23980000	intron (NM_054016, intron 2 of 5)	intron (NM_054016, intron 2 of 5)	2827	NM_001191005	SRSF10	0.0333966	0.685737	protein-coding	#N/A	ENHANCER	#N/A	#N/A	#N/A	#N/A	#N/A	#N/A	#N/A	#N/A	25	1.86e-11	2.55e-10	21900000	21900000
466	chr1	157320000	157325000	Intergenic	L1PA6|LINE|L1	-183909	NM_005240	ETV3	0.144581	0.111996	protein-coding	#N/A	#N/A	#N/A	#N/A	#N/A	#N/A	#N/A	#N/A	#N/A	#N/A	185000	466	chr1	157500000	157505000	Intergenic	MER61-int|LTR|ERV1	50015	NM_001195388	FCRL5	#N/A	#N/A	protein-coding	#N/A	#N/A	#N/A	#N/A	#N/A	#N/A	#N/A	#N/A	#N/A	#N/A	13	0.000770773	0.00372505	157000000	157000000
467	chr1	105035000	105040000	Intergenic	Intergenic	581435	NR_125955	LINC01676	#N/A	#N/A	ncRNA	#N/A	#N/A	#N/A	#N/A	#N/A	#N/A	#N/A	#N/A	#N/A	#N/A	2565000	467	chr1	107595000	107600000	intron (NM_006113, intron 24 of 26)	L2c|LINE|L2	90999	NM_001079874	VAV3	-0.264017	0.00518601	protein-coding	#N/A	ENHANCER	HLF_638	16.5786	7.90052	12.8594	5.43472	2.17931	0.0368981	cluster_3	14	0.00021069	0.00110359	105000000	105000000
468	chr1	185335000	185340000	Intergenic	LTR54|LTR|ERV1	-2461	NR_038424	GS1-279B7.1	#N/A	#N/A	pseudo	ENHANCER	ENHANCER	HLF_377	29.6699	5.70038	25.8714	7.2578	3.41208	0.26822	cluster_3	160000	468	chr1	185490000	185495000	Intergenic	L3|LINE|CR1	135988	NR_110793	LINC01350	#N/A	#N/A	ncRNA	#N/A	#N/A	#N/A	#N/A	#N/A	#N/A	#N/A	#N/A	#N/A	#N/A	21	3.37e-06	2.22e-05	185000000	185000000
469	chr1	36450000	36455000	Intergenic	Intergenic	-2015	NM_001330493	OSCP1	0.104444	0.733067	protein-coding	#N/A	ENHANCER	HLF_3053	74.4141	75.6522	25.5768	35.8283	2.23287	0.700685	cluster_2	1060000	469	chr1	37505000	37510000	intron (NR_073092, intron 4 of 8)	intron (NR_073092, intron 4 of 8)	-6506	NR_049844	MIR5581	#N/A	#N/A	ncRNA	#N/A	#N/A	#N/A	#N/A	#N/A	#N/A	#N/A	#N/A	#N/A	#N/A	25	8.28e-10	8.82e-09	36500000	36500000
470	chr1	67160000	67165000	Intergenic	Intergenic	-3954	NM_144701	IL23R	#N/A	#N/A	protein-coding	#N/A	#N/A	#N/A	#N/A	#N/A	#N/A	#N/A	#N/A	#N/A	#N/A	290000	470	chr1	67445000	67450000	Intergenic	Intergenic	-17098	NM_001018069	SERBP1	-0.641939	1.13624e-10	protein-coding	#N/A	ENHANCER	HLF_794	40.7585	9.85818	28.8439	4.00773	2.15947	0.137282	cluster_3	15	0.00106442	0.00503889	67200000	67200000
471	chr1	199745000	199750000	Intergenic	Intergenic	-280210	NM_003822	NR5A2	-2.24536	9.637e-13	protein-coding	#N/A	#N/A	#N/A	#N/A	#N/A	#N/A	#N/A	#N/A	#N/A	#N/A	160000	471	chr1	199900000	199905000	Intergenic	AluSx1|SINE|Alu	-125210	NM_003822	NR5A2	-2.24536	9.637e-13	protein-coding	#N/A	#N/A	#N/A	#N/A	#N/A	#N/A	#N/A	#N/A	#N/A	#N/A	20	1.07e-07	8.53e-07	200000000	200000000
472	chr1	74335000	74340000	intron (NM_015978, intron 7 of 24)	intron (NM_015978, intron 7 of 24)	102113	NM_015978	TNNI3K	#N/A	#N/A	protein-coding	#N/A	#N/A	#N/A	#N/A	#N/A	#N/A	#N/A	#N/A	#N/A	#N/A	325000	472	chr1	74655000	74660000	intron (NM_001002912, intron 1 of 14)	intron (NM_001002912, intron 1 of 14)	16292	NM_001002912	ERICH3	#N/A	#N/A	protein-coding	#N/A	#N/A	#N/A	#N/A	#N/A	#N/A	#N/A	#N/A	#N/A	#N/A	30	8.91e-15	2.13e-13	74300000	74300000
473	chr1	52380000	52385000	intron (NM_001190818, intron 13 of 16)	L2b|LINE|L2	-16295	NM_001330585	CC2D1B	0.497136	1.17467e-05	protein-coding	#N/A	#N/A	#N/A	#N/A	#N/A	#N/A	#N/A	#N/A	#N/A	#N/A	390000	473	chr1	52765000	52770000	intron (NM_024646, intron 2 of 13)	AluSx3|SINE|Alu	41047	NM_024646	ZYG11B	0.0455198	0.603956	protein-coding	#N/A	#N/A	#N/A	#N/A	#N/A	#N/A	#N/A	#N/A	#N/A	#N/A	22	1.01e-08	9.27e-08	52400000	52400000
474	chr1	95920000	95925000	Intergenic	AluJr|SINE|Alu	-69568	NR_125991	LINC02790	#N/A	#N/A	ncRNA	#N/A	#N/A	#N/A	#N/A	#N/A	#N/A	#N/A	#N/A	#N/A	#N/A	2165000	474	chr1	98080000	98085000	Intergenic	MER33|DNA|hAT-Charlie	-32807	NR_046105	MIR137HG	#N/A	#N/A	ncRNA	#N/A	#N/A	#N/A	#N/A	#N/A	#N/A	#N/A	#N/A	#N/A	#N/A	13	0.000360047	0.0018265	95900000	95900000
475	chr1	93705000	93710000	intron (NM_001261408, intron 2 of 13)	AluSz|SINE|Alu	-25663	NM_003567	BCAR3	-0.159196	0.144616	protein-coding	#N/A	S.ENHANCER	#N/A	#N/A	#N/A	#N/A	#N/A	#N/A	#N/A	#N/A	1095000	475	chr1	94795000	94800000	intron (NR_160783, intron 1 of 3)	intron (NR_160783, intron 1 of 3)	22732	NR_104131	SLC44A3-AS1	#N/A	#N/A	ncRNA	ENHANCER	S.ENHANCER	#N/A	#N/A	#N/A	#N/A	#N/A	#N/A	#N/A	#N/A	28	3.54e-12	5.44e-11	93700000	93700000
476	chr1	31505000	31510000	non-coding (NR_034112, exon 7 of 8)	non-coding (NR_034112, exon 7 of 8)	7415	NR_034112	LDC1P	1.40848	7.94246e-10	pseudo	#N/A	ENHANCER	#N/A	#N/A	#N/A	#N/A	#N/A	#N/A	#N/A	#N/A	70000	476	chr1	31570000	31575000	Intergenic	AluSz|SINE|Alu	-3985	NM_001204414	TINAGL1	0.147322	0.594379	protein-coding	#N/A	S.ENHANCER	#N/A	#N/A	#N/A	#N/A	#N/A	#N/A	#N/A	#N/A	17	0.000888368	0.00425294	31500000	31500000
477	chr1	156490000	156495000	intron (NM_005920, intron 1 of 11)	intron (NM_005920, intron 1 of 11)	-1813	NM_001271629	MEF2D	0.0879331	0.473692	protein-coding	ENHANCER	S.ENHANCER	#N/A	#N/A	#N/A	#N/A	#N/A	#N/A	#N/A	#N/A	85000	477	chr1	156570000	156575000	promoter-TSS (NM_178229)	promoter-TSS (NM_178229)	65	NM_178229	IQGAP3	0.41745	3.2633e-08	protein-coding	#N/A	ENHANCER	#N/A	#N/A	#N/A	#N/A	#N/A	#N/A	#N/A	#N/A	20	0.000162805	0.000865494	156000000	156000000
478	chr1	225980000	225985000	TTS (NM_152608)	TTS (NM_152608)	16843	NM_152608	SDE2	-0.0258029	0.782868	protein-coding	#N/A	ENHANCER	#N/A	#N/A	#N/A	#N/A	#N/A	#N/A	#N/A	#N/A	75000	478	chr1	226050000	226055000	Intergenic	AluJr4|SINE|Alu	-10216	NM_002107	H3F3A	#N/A	#N/A	protein-coding	#N/A	#N/A	#N/A	#N/A	#N/A	#N/A	#N/A	#N/A	#N/A	#N/A	37	6.05e-19	2.99e-17	226000000	226000000
479	chr1	35770000	35775000	Intergenic	Intergenic	-2522	NM_001190481	CLSPN	0.00095985	0.994802	protein-coding	#N/A	ENHANCER	HLF_427	12.1608	20.412	12.2401	50.5931	2.4372	1.04433	#N/A	75000	479	chr1	35840000	35845000	intron (NR_146062, intron 15 of 19)	MIR|SINE|MIR	-27308	NM_001317123	AGO1	-0.0389634	0.672526	protein-coding	#N/A	#N/A	#N/A	#N/A	#N/A	#N/A	#N/A	#N/A	#N/A	#N/A	31	2.41e-13	4.5e-12	35800000	35800000
480	chr1	21510000	21515000	intron (NM_001177520, intron 1 of 9)	intron (NM_001177520, intron 1 of 9)	3077	NM_001127501	ALPL	#N/A	#N/A	protein-coding	ENHANCER	ENHANCER	#N/A	#N/A	#N/A	#N/A	#N/A	#N/A	#N/A	#N/A	170000	480	chr1	21675000	21680000	TTS (NM_001350168)	TTS (NM_001350168)	-8143	NM_001350526	RAP1GAP	#N/A	#N/A	protein-coding	#N/A	ENHANCER	#N/A	#N/A	#N/A	#N/A	#N/A	#N/A	#N/A	#N/A	28	5.55e-11	7.06e-10	21500000	21500000
481	chr1	108645000	108650000	TTS (NM_144584)	TTS (NM_144584)	13593	NM_001102592	HENMT1	#N/A	#N/A	protein-coding	ENHANCER	ENHANCER	HLF_1622	69.0002	15.6024	12.8315	4.77622	1.84207	0.224354	cluster_3	135000	481	chr1	108775000	108780000	intron (NM_007269, intron 8 of 18)	intron (NM_007269, intron 8 of 18)	30826	NM_007269	STXBP3	0.143518	0.0482966	protein-coding	#N/A	#N/A	#N/A	#N/A	#N/A	#N/A	#N/A	#N/A	#N/A	#N/A	25	2.16e-06	1.46e-05	109000000	109000000
482	chr1	223875000	223880000	Intergenic	AluJb|SINE|Alu	-31528	NM_005426	TP53BP2	0.0753694	0.36203	protein-coding	#N/A	#N/A	#N/A	#N/A	#N/A	#N/A	#N/A	#N/A	#N/A	#N/A	365000	482	chr1	224235000	224240000	intron (NM_002533, intron 19 of 22)	intron (NM_002533, intron 19 of 22)	17887	NR_110668	LOC101927164	#N/A	#N/A	ncRNA	#N/A	#N/A	#N/A	#N/A	#N/A	#N/A	#N/A	#N/A	#N/A	#N/A	25	8.55e-11	1.06e-09	224000000	224000000
483	chr1	225995000	226000000	intron (NM_152608, intron 1 of 6)	AluSx1|SINE|Alu	1843	NM_152608	SDE2	-0.0258029	0.782868	protein-coding	ENHANCER	ENHANCER	#N/A	#N/A	#N/A	#N/A	#N/A	#N/A	#N/A	#N/A	295000	483	chr1	226285000	226290000	intron (NM_001366239, intron 5 of 13)	intron (NM_001366239, intron 5 of 13)	21664	NM_001366245	LIN9	0.268492	0.000311176	protein-coding	#N/A	#N/A	#N/A	#N/A	#N/A	#N/A	#N/A	#N/A	#N/A	#N/A	23	6.24e-08	5.14e-07	226000000	226000000
484	chr1	168545000	168550000	Intergenic	L1PA5|LINE|L1	-3503	NM_003175	XCL2	#N/A	#N/A	protein-coding	#N/A	#N/A	HLF_2705	21.9338	3.67148	2.30537	4.79027	3.63029	0.0289153	cluster_3	1080000	484	chr1	169620000	169625000	intron (NM_003005, intron 1 of 16)	Charlie2b|DNA|hAT-Charlie	7624	NM_003005	SELP	#N/A	#N/A	protein-coding	#N/A	#N/A	#N/A	#N/A	#N/A	#N/A	#N/A	#N/A	#N/A	#N/A	20	6.86e-08	5.62e-07	169000000	169000000
485	chr1	245945000	245950000	intron (NM_022743, intron 5 of 11)	intron (NM_022743, intron 5 of 11)	469912	NM_022743	SMYD3	-0.330985	0.00155039	protein-coding	ENHANCER	#N/A	#N/A	#N/A	#N/A	#N/A	#N/A	#N/A	#N/A	#N/A	300000	485	chr1	246240000	246245000	intron (NM_022743, intron 5 of 11)	L1PA5|LINE|L1	174912	NM_022743	SMYD3	-0.330985	0.00155039	protein-coding	#N/A	#N/A	HLF_2601	14.1784	3.33255	4.34405	3.68594	3.17488	0.0286102	#N/A	18	1.96e-06	1.33e-05	246000000	246000000
486	chr1	206630000	206635000	Intergenic	MIRb|SINE|MIR	-3036	NM_001004023	DYRK3	-0.00421355	0.967774	protein-coding	ENHANCER	S.ENHANCER	#N/A	#N/A	#N/A	#N/A	#N/A	#N/A	#N/A	#N/A	355000	486	chr1	206980000	206985000	Intergenic	Intergenic	-11875	NM_032029	FCAMR	#N/A	#N/A	protein-coding	#N/A	#N/A	#N/A	#N/A	#N/A	#N/A	#N/A	#N/A	#N/A	#N/A	56	2.21e-38	9.13e-36	207000000	207000000
487	chr1	58830000	58835000	intron (NR_108106, intron 1 of 1)	MLT1K|LTR|ERVL-MaLR	47349	NR_034014	LINC01135	#N/A	#N/A	ncRNA	#N/A	#N/A	#N/A	#N/A	#N/A	#N/A	#N/A	#N/A	#N/A	#N/A	90000	487	chr1	58915000	58920000	Intergenic	L1M7|LINE|L1	-102976	NR_110626	LINC01358	#N/A	#N/A	ncRNA	#N/A	#N/A	HLF_215	50.9948	3.09336	3.3479	2.65651	1.94608	0.0178033	cluster_3	21	7.96e-05	0.000440417	58800000	58800000
488	chr1	14750000	14755000	intron (NM_201628, intron 1 of 14)	MLT1A1|LTR|ERVL-MaLR	153783	NM_015209	KAZN	-1.59017	4.67949e-20	protein-coding	#N/A	#N/A	#N/A	#N/A	#N/A	#N/A	#N/A	#N/A	#N/A	#N/A	165000	488	chr1	14910000	14915000	intron (NM_201628, intron 1 of 14)	AluJb|SINE|Alu	-11629	NM_001370229	KAZN	-1.59017	4.67949e-20	protein-coding	ENHANCER	ENHANCER	HLF_875	29.8686	111.097	85.6678	8.40366	1.81571	0.969636	cluster_2	21	4.59e-06	2.98e-05	14800000	14800000
489	chr1	119780000	119785000	Intergenic	Intergenic	-13568	NM_005518	HMGCS2	#N/A	#N/A	protein-coding	#N/A	#N/A	#N/A	#N/A	#N/A	#N/A	#N/A	#N/A	#N/A	#N/A	80000	489	chr1	119855000	119860000	Intergenic	L1MA10|LINE|L1	-12620	NM_001047980	NBPF7	#N/A	#N/A	protein-coding	#N/A	ENHANCER	HLF_2140	17.3826	34.4132	36.1866	7.31689	2.42501	0.314406	cluster_3	15	0.00108333	0.00512149	120000000	120000000
490	chr1	104765000	104770000	Intergenic	Intergenic	694477	NR_033990	LOC100129138	#N/A	#N/A	pseudo	ENHANCER	#N/A	#N/A	#N/A	#N/A	#N/A	#N/A	#N/A	#N/A	#N/A	1305000	490	chr1	106065000	106070000	Intergenic	(TAT)n|Simple_repeat|Simple_repeat	-39247	NR_146609	LINC01677	#N/A	#N/A	ncRNA	#N/A	ENHANCER	#N/A	#N/A	#N/A	#N/A	#N/A	#N/A	#N/A	#N/A	15	4.56e-05	0.000260718	105000000	105000000
491	chr1	38615000	38620000	Intergenic	MSTD|LTR|ERVL-MaLR	142304	NR_146761	LINC01685	#N/A	#N/A	ncRNA	#N/A	#N/A	#N/A	#N/A	#N/A	#N/A	#N/A	#N/A	#N/A	#N/A	480000	491	chr1	39090000	39095000	intron (NM_012090, intron 1 of 92)	MER91C|DNA|hAT-Tip100	8333	NM_012090	MACF1	0.428419	7.88254e-05	protein-coding	#N/A	#N/A	#N/A	#N/A	#N/A	#N/A	#N/A	#N/A	#N/A	#N/A	40	1.07e-22	9.52e-21	38600000	38600000
492	chr1	225720000	225725000	Intergenic	AluSg|SINE|Alu	-55313	NM_001130440	SRP9	-0.0265007	0.827368	protein-coding	#N/A	#N/A	#N/A	#N/A	#N/A	#N/A	#N/A	#N/A	#N/A	#N/A	1025000	492	chr1	226740000	226745000	Intergenic	L1ME1|LINE|L1	-3325	NM_002221	ITPKB	0.141963	0.116042	protein-coding	ENHANCER	S.ENHANCER	#N/A	#N/A	#N/A	#N/A	#N/A	#N/A	#N/A	#N/A	27	2.16e-11	2.93e-10	226000000	226000000
493	chr1	200240000	200245000	Intergenic	Intergenic	131292	NR_040064	LINC00862	#N/A	#N/A	ncRNA	#N/A	S.ENHANCER	HLF_1245	36.095	197.573	44.696	15.605	1.70434	0.284689	cluster_1	370000	493	chr1	200605000	200610000	intron (NM_014875, intron 5 of 29)	intron (NM_014875, intron 5 of 29)	11338	NM_001305792	KIF14	0.31537	4.84436e-07	protein-coding	#N/A	#N/A	#N/A	#N/A	#N/A	#N/A	#N/A	#N/A	#N/A	#N/A	16	0.000448645	0.0022451	200000000	200000000
494	chr1	153195000	153200000	Intergenic	Intergenic	-5930	NM_001010857	LELP1	#N/A	#N/A	protein-coding	#N/A	#N/A	#N/A	#N/A	#N/A	#N/A	#N/A	#N/A	#N/A	#N/A	155000	494	chr1	153345000	153350000	intron (NM_020393, intron 2 of 8)	AluSc|SINE|Alu	1341	NM_020393	PGLYRP4	#N/A	#N/A	protein-coding	#N/A	ENHANCER	#N/A	#N/A	#N/A	#N/A	#N/A	#N/A	#N/A	#N/A	29	1.21e-11	1.71e-10	153000000	153000000
495	chr1	224090000	224095000	Intergenic	Intergenic	-21611	NM_001136115	FBXO28	0.0881796	0.445907	protein-coding	#N/A	#N/A	HLF_1793	11.5796	1.77902	1.64506	4.5969	9.14375	0.0150786	#N/A	280000	495	chr1	224365000	224370000	intron (NM_001277197, intron 3 of 3)	intron (NM_001277197, intron 3 of 3)	10621	NM_001277199	CNIH4	-0.2112	0.0639539	protein-coding	#N/A	#N/A	#N/A	#N/A	#N/A	#N/A	#N/A	#N/A	#N/A	#N/A	19	6.78e-07	4.88e-06	224000000	224000000
496	chr1	40860000	40865000	promoter-TSS (NM_133467)	promoter-TSS (NM_133467)	-137	NM_133467	CITED4	-1.2805	3.00851e-12	protein-coding	#N/A	ENHANCER	HLF_2752	13.0129	23.9504	16.3664	26.3823	1.28038	1.04372	#N/A	95000	496	chr1	40950000	40955000	Intergenic	Intergenic	-27196	NR_125440	CTPS1	-0.387657	6.4162e-08	protein-coding	#N/A	ENHANCER	#N/A	#N/A	#N/A	#N/A	#N/A	#N/A	#N/A	#N/A	19	1.48e-06	1.02e-05	40900000	40900000
497	chr1	171745000	171750000	Intergenic	Intergenic	-5435	NM_003762	VAMP4	-0.649167	4.46021e-11	protein-coding	ENHANCER	S.ENHANCER	HLF_1331	60.6271	541.538	65.37	114.585	2.52789	1.35273	cluster_1	760000	497	chr1	172500000	172505000	Intergenic	MIR|SINE|MIR	-29849	NM_016227	SUCO	0.230462	0.18534	protein-coding	ENHANCER	#N/A	#N/A	#N/A	#N/A	#N/A	#N/A	#N/A	#N/A	#N/A	18	1.92e-05	0.000115252	172000000	172000000
498	chr1	108685000	108690000	Intergenic	AluSz|SINE|Alu	-4810	NM_001349757	PRPF38B	-0.33802	0.00108648	protein-coding	#N/A	#N/A	HLF_471	25.6647	127.876	20.8932	184.501	2.45647	0.961994	cluster_2	215000	498	chr1	108895000	108900000	exon (NM_001321038, exon 4 of 15)	exon (NM_001321038, exon 4 of 15)	20515	NM_001321038	GPSM2	0.528587	3.70079e-13	protein-coding	#N/A	#N/A	#N/A	#N/A	#N/A	#N/A	#N/A	#N/A	#N/A	#N/A	15	0.00105402	0.00499253	109000000	109000000
499	chr1	45395000	45400000	intron (NM_007170, intron 3 of 10)	L2c|LINE|L2	-57030	NM_012222	MUTYH	0.181062	0.153515	protein-coding	#N/A	ENHANCER	HLF_146	19.7492	26.7867	28.4352	5.64593	2.35388	0.18378	cluster_3	90000	499	chr1	45480000	45485000	intron (NM_007170, intron 1 of 10)	AluJr|SINE|Alu	8663	NM_001320800	TESK2	0.631859	1.81073e-07	protein-coding	#N/A	#N/A	#N/A	#N/A	#N/A	#N/A	#N/A	#N/A	#N/A	#N/A	26	5.53e-09	5.26e-08	45400000	45400000
500	chr1	203845000	203850000	exon (NM_001350262, exon 15 of 20)	exon (NM_001350262, exon 15 of 20)	-14099	NR_130746	SNRPE	-0.339898	0.00948705	protein-coding	#N/A	#N/A	#N/A	#N/A	#N/A	#N/A	#N/A	#N/A	#N/A	#N/A	345000	500	chr1	204185000	204190000	Intergenic	Intergenic	8991	NM_002256	KISS1	#N/A	#N/A	protein-coding	ENHANCER	ENHANCER	#N/A	#N/A	#N/A	#N/A	#N/A	#N/A	#N/A	#N/A	29	1.63e-12	2.65e-11	204000000	204000000
501	chr1	70625000	70630000	Intergenic	THE1D|LTR|ERVL-MaLR	-78953	NR_125938	LINC01788	#N/A	#N/A	ncRNA	#N/A	#N/A	HLF_917	20.1132	1.14254	1.96098	2.82852	9.46059	0.0248352	cluster_3	245000	501	chr1	70865000	70870000	intron (NR_028294, intron 3 of 5)	AluSx1|SINE|Alu	161047	NR_125938	LINC01788	#N/A	#N/A	ncRNA	#N/A	#N/A	#N/A	#N/A	#N/A	#N/A	#N/A	#N/A	#N/A	#N/A	21	2.44e-07	1.86e-06	70600000	70600000
502	chr1	85295000	85300000	Intergenic	FLAM_A|SINE|Alu	-20868	NM_003921	BCL10	0.308337	0.000811118	protein-coding	ENHANCER	ENHANCER	#N/A	#N/A	#N/A	#N/A	#N/A	#N/A	#N/A	#N/A	165000	502	chr1	85455000	85460000	intron (NM_001134445, intron 2 of 6)	L2c|LINE|L2	7659	NM_012137	DDAH1	#N/A	#N/A	protein-coding	#N/A	#N/A	#N/A	#N/A	#N/A	#N/A	#N/A	#N/A	#N/A	#N/A	39	3.36e-18	1.45e-16	85300000	85300000
503	chr1	107405000	107410000	intron (NM_001113226, intron 3 of 6)	(TG)n|Simple_repeat|Simple_repeat	259431	NM_001113228	NTNG1	#N/A	#N/A	protein-coding	#N/A	#N/A	HLF_2127	59.4929	3.68134	7.27984	2.75627	2.03478	0.0349467	cluster_3	75000	503	chr1	107475000	107480000	intron (NM_001113226, intron 6 of 6)	LTR50|LTR|ERVL	210999	NM_001079874	VAV3	-0.264017	0.00518601	protein-coding	#N/A	#N/A	#N/A	#N/A	#N/A	#N/A	#N/A	#N/A	#N/A	#N/A	38	3.86e-13	6.96e-12	107000000	107000000
504	chr1	200645000	200650000	intron (NM_001349804, intron 4 of 4)	intron (NM_001349804, intron 4 of 4)	19251	NM_001320182	DDX59	0.235246	0.00695474	protein-coding	#N/A	#N/A	#N/A	#N/A	#N/A	#N/A	#N/A	#N/A	#N/A	#N/A	140000	504	chr1	200780000	200785000	intron (NM_001297707, intron 2 of 17)	L1ME2|LINE|L1	42928	NM_001297708	CAMSAP2	-0.186997	0.0305011	protein-coding	#N/A	ENHANCER	#N/A	#N/A	#N/A	#N/A	#N/A	#N/A	#N/A	#N/A	23	2.13e-08	1.87e-07	201000000	201000000
505	chr1	43240000	43245000	intron (NM_001195831, intron 22 of 23)	intron (NM_001195831, intron 22 of 23)	-27483	NM_001320244	TMEM125	#N/A	#N/A	protein-coding	#N/A	ENHANCER	#N/A	#N/A	#N/A	#N/A	#N/A	#N/A	#N/A	#N/A	2155000	505	chr1	45390000	45395000	intron (NM_007170, intron 3 of 10)	AluSp|SINE|Alu	-52030	NM_001128425	MUTYH	0.181062	0.153515	protein-coding	#N/A	ENHANCER	HLF_146	19.7492	26.7867	28.4352	5.64593	2.35388	0.18378	cluster_3	19	4.04e-07	3e-06	43200000	43200000
506	chr1	36555000	36560000	Intergenic	Intergenic	-74186	NM_156039	CSF3R	#N/A	#N/A	protein-coding	#N/A	#N/A	#N/A	#N/A	#N/A	#N/A	#N/A	#N/A	#N/A	#N/A	1050000	506	chr1	37600000	37605000	Intergenic	AluSx1|SINE|Alu	-6515	NM_001323624	GNL2	-0.442669	1.76479e-07	protein-coding	#N/A	#N/A	#N/A	#N/A	#N/A	#N/A	#N/A	#N/A	#N/A	#N/A	14	0.000265353	0.00137177	36600000	36600000
507	chr1	225440000	225445000	Intergenic	Intergenic	-13645	NM_194442	LBR	0.0765345	0.431423	protein-coding	#N/A	ENHANCER	#N/A	#N/A	#N/A	#N/A	#N/A	#N/A	#N/A	#N/A	1170000	507	chr1	226605000	226610000	3' UTR (NM_001003665, exon 4 of 4)	3' UTR (NM_001003665, exon 4 of 4)	58736	NM_001003665	STUM	#N/A	#N/A	protein-coding	#N/A	ENHANCER	#N/A	#N/A	#N/A	#N/A	#N/A	#N/A	#N/A	#N/A	17	1.1e-05	6.8e-05	225000000	225000000
508	chr1	247500000	247505000	Intergenic	MER89-int|LTR|ERV1	-4558	NM_001281853	GCSAML	#N/A	#N/A	protein-coding	#N/A	#N/A	#N/A	#N/A	#N/A	#N/A	#N/A	#N/A	#N/A	#N/A	1295000	508	chr1	248790000	248795000	Intergenic	MER65A|LTR|ERV1	32866	NM_001322463	SH3BP5L	0.150588	0.111488	protein-coding	#N/A	ENHANCER	HLF_1970	15.4137	21.745	39.6264	7.63342	2.58003	0.197695	cluster_2	31	3.15e-16	9.69e-15	248000000	248000000
509	chr1	7745000	7750000	intron (NM_001349624, intron 8 of 11)	intron (NM_001349624, intron 8 of 11)	-23796	NM_004781	VAMP3	0.0910593	0.467812	protein-coding	#N/A	ENHANCER	HLF_743	61.1415	11.6693	29.6684	7.27214	1.6692	0.0572345	cluster_3	65000	509	chr1	7805000	7810000	intron (NM_001289861, intron 10 of 22)	intron (NM_001289861, intron 10 of 22)	23071	NM_001289862	PER3	-0.255984	0.103988	protein-coding	#N/A	#N/A	#N/A	#N/A	#N/A	#N/A	#N/A	#N/A	#N/A	#N/A	28	3.42e-07	2.56e-06	7750000	7750000
510	chr1	211335000	211340000	intron (NM_001319207, intron 1 of 10)	L2a|LINE|L2	-8864	NM_145759	TRAF5	0.247109	0.00933407	protein-coding	#N/A	ENHANCER	#N/A	#N/A	#N/A	#N/A	#N/A	#N/A	#N/A	#N/A	510000	510	chr1	211840000	211845000	intron (NR_135820, intron 3 of 5)	Tigger1|DNA|TcMar-Tigger	11539	NR_135820	LPGAT1-AS1	#N/A	#N/A	ncRNA	#N/A	ENHANCER	#N/A	#N/A	#N/A	#N/A	#N/A	#N/A	#N/A	#N/A	27	1.36e-11	1.9e-10	211000000	211000000
511	chr1	5510000	5515000	Intergenic	Intergenic	350241	NR_039838	MIR4689	#N/A	#N/A	ncRNA	#N/A	#N/A	#N/A	#N/A	#N/A	#N/A	#N/A	#N/A	#N/A	#N/A	140000	511	chr1	5645000	5650000	Intergenic	MER77B|LTR|ERVL	215241	NR_039838	MIR4689	#N/A	#N/A	ncRNA	#N/A	ENHANCER	#N/A	#N/A	#N/A	#N/A	#N/A	#N/A	#N/A	#N/A	47	1.19e-28	2.21e-26	5510000	5520000
512	chr1	54405000	54410000	Intergenic	Intergenic	-1106	NM_001009955	SSBP3	0.00833539	0.983068	protein-coding	ENHANCER	#N/A	#N/A	#N/A	#N/A	#N/A	#N/A	#N/A	#N/A	#N/A	1240000	512	chr1	55640000	55645000	Intergenic	Intergenic	302463	NR_147162	LINC01753	#N/A	#N/A	ncRNA	#N/A	#N/A	#N/A	#N/A	#N/A	#N/A	#N/A	#N/A	#N/A	#N/A	31	4.59e-17	1.64e-15	54400000	54400000
513	chr1	48615000	48620000	intron (NM_001323575, intron 9 of 12)	intron (NM_001323575, intron 9 of 12)	-145292	NM_001286239	SPATA6	0.195538	0.372996	protein-coding	#N/A	ENHANCER	HLF_499	56.7439	53.1145	38.3061	7.06619	2.82262	0.252574	cluster_2	90000	513	chr1	48700000	48705000	intron (NR_136623, intron 5 of 12)	AluSx1|SINE|Alu	74391	NM_024603	BEND5	0.396452	5.29856e-05	protein-coding	#N/A	#N/A	#N/A	#N/A	#N/A	#N/A	#N/A	#N/A	#N/A	#N/A	30	1.69e-08	1.51e-07	48600000	48600000
514	chr1	61135000	61140000	intron (NM_001134673, intron 2 of 10)	intron (NM_001134673, intron 2 of 10)	54939	NM_005595	NFIA	-0.975778	7.51158e-17	protein-coding	#N/A	#N/A	#N/A	#N/A	#N/A	#N/A	#N/A	#N/A	#N/A	#N/A	215000	514	chr1	61345000	61350000	intron (NM_001134673, intron 4 of 10)	L2c|LINE|L2	-93982	NR_104180	NFIA-AS1	#N/A	#N/A	ncRNA	#N/A	#N/A	#N/A	#N/A	#N/A	#N/A	#N/A	#N/A	#N/A	#N/A	21	3.56e-07	2.65e-06	61100000	61100000
515	chr1	243475000	243480000	intron (NM_006642, intron 16 of 17).2	intron (NM_006642, intron 16 of 17).2	131324	NR_039824	MIR4677	#N/A	#N/A	ncRNA	ENHANCER	#N/A	#N/A	#N/A	#N/A	#N/A	#N/A	#N/A	#N/A	#N/A	60000	515	chr1	243530000	243535000	intron (NM_001370074, intron 12 of 13).2	L1M4|LINE|L1	186324	NR_039824	MIR4677	#N/A	#N/A	ncRNA	#N/A	#N/A	#N/A	#N/A	#N/A	#N/A	#N/A	#N/A	#N/A	#N/A	16	0.000606991	0.00297943	243000000	243000000
516	chr1	93140000	93145000	Intergenic	Intergenic	37913	NR_030761	TMED5	-0.15927	0.0370233	protein-coding	#N/A	#N/A	HLF_1591	14.767	4.40303	5.9043	3.46947	2.4457	0.073725	#N/A	120000	516	chr1	93255000	93260000	intron (NM_001306076, intron 25 of 28)	intron (NM_001306076, intron 25 of 28)	76784	NM_001306076	CCDC18	0.40969	1.27076e-06	protein-coding	#N/A	#N/A	#N/A	#N/A	#N/A	#N/A	#N/A	#N/A	#N/A	#N/A	18	1.61e-05	9.77e-05	93100000	93100000
517	chr1	90940000	90945000	intron (NM_201269, intron 2 of 5)	L2c|LINE|L2	79008	NM_016620	ZNF644	0.0305015	0.726288	protein-coding	#N/A	#N/A	#N/A	#N/A	#N/A	#N/A	#N/A	#N/A	#N/A	#N/A	2130000	517	chr1	93065000	93070000	Intergenic	LTR33|LTR|ERVL	-11735	NM_001164391	MTF2	-0.0503215	0.528422	protein-coding	#N/A	S.ENHANCER	HLF_931	75.8486	124.203	63.9432	16.2793	2.85662	0.232564	cluster_2	36	8.09e-19	3.91e-17	90900000	90900000
518	chr1	27395000	27400000	Intergenic	Intergenic	4878	NM_005281	GPR3	-0.153044	0.84698	protein-coding	#N/A	#N/A	#N/A	#N/A	#N/A	#N/A	#N/A	#N/A	#N/A	#N/A	85000	518	chr1	27475000	27480000	intron (NM_006990, intron 1 of 8)	AluSx|SINE|Alu	12667	NM_006990	WASF2	0.282586	0.00752605	protein-coding	#N/A	ENHANCER	HLF_732	29.9611	16.8814	42.8844	12.6993	2.72938	0.118854	cluster_3	17	0.000763194	0.00369075	27400000	27400000
519	chr1	31930000	31935000	intron (NM_001369859, intron 1 of 6)	intron (NM_001369859, intron 1 of 6)	5318	NM_001369860	PTP4A2	-0.101889	0.542471	protein-coding	ENHANCER	ENHANCER	#N/A	#N/A	#N/A	#N/A	#N/A	#N/A	#N/A	#N/A	100000	519	chr1	32025000	32030000	intron (NR_073498, intron 1 of 8)	intron (NR_073498, intron 1 of 8)	13632	NM_006559	KHDRBS1	0.0889276	0.283631	protein-coding	#N/A	#N/A	#N/A	#N/A	#N/A	#N/A	#N/A	#N/A	#N/A	#N/A	21	5.91e-07	4.29e-06	31900000	31900000
520	chr1	211700000	211705000	Intergenic	Intergenic	26738	NR_148994	LOC91548	#N/A	#N/A	ncRNA	#N/A	ENHANCER	#N/A	#N/A	#N/A	#N/A	#N/A	#N/A	#N/A	#N/A	195000	520	chr1	211890000	211895000	Intergenic	Charlie20a|DNA|hAT-Charlie	61539	NR_135820	LPGAT1-AS1	#N/A	#N/A	ncRNA	#N/A	#N/A	HLF_3030	12.4752	2.39797	3.95641	3.17986	2.27481	0.0407368	#N/A	14	0.00103466	0.00490497	212000000	212000000
521	chr1	155240000	155245000	intron (NM_001005741, intron 1 of 11)	AluSx1|SINE|Alu	-1251	NM_000157	GBA	#N/A	#N/A	protein-coding	#N/A	ENHANCER	#N/A	#N/A	#N/A	#N/A	#N/A	#N/A	#N/A	#N/A	65000	521	chr1	155300000	155305000	Intergenic	AluSx|SINE|Alu	-1062	NM_000298	PKLR	#N/A	#N/A	protein-coding	#N/A	#N/A	#N/A	#N/A	#N/A	#N/A	#N/A	#N/A	#N/A	#N/A	27	5.46e-11	6.96e-10	155000000	155000000
522	chr1	174785000	174790000	intron (NM_001366451, intron 3 of 12)	L2c|LINE|L2	-12238	NM_001366456	RABGAP1L	0.0190222	0.860597	protein-coding	#N/A	#N/A	HLF_352	56.4065	6.93471	36.0947	5.18665	2.04328	0.140141	cluster_3	1315000	522	chr1	176095000	176100000	intron (NM_022457, intron 9 of 19)	MER61-int|LTR|ERV1	109744	NM_001286644	COP1	0.244769	0.0849838	protein-coding	#N/A	#N/A	#N/A	#N/A	#N/A	#N/A	#N/A	#N/A	#N/A	#N/A	23	1.49e-08	1.34e-07	175000000	175000000
523	chr1	234535000	234540000	Intergenic	Intergenic	-5721	NR_038426	LINC01354	#N/A	#N/A	ncRNA	ENHANCER	S.ENHANCER	HLF_1387	29.9889	104.29	110.329	10.7887	2.05462	0.470626	cluster_2	655000	523	chr1	235185000	235190000	intron (NR_135074, intron 19 of 24)	intron (NR_135074, intron 19 of 24)	2616	NR_039908	MIR4753	#N/A	#N/A	ncRNA	#N/A	#N/A	#N/A	#N/A	#N/A	#N/A	#N/A	#N/A	#N/A	#N/A	33	4.2e-16	1.26e-14	235000000	235000000
524	chr1	7680000	7685000	intron (NM_001349613, intron 1 of 11)	intron (NM_001349613, intron 1 of 11)	2412	NM_001349613	CAMTA1	-0.24121	0.0816109	protein-coding	#N/A	S.ENHANCER	#N/A	#N/A	#N/A	#N/A	#N/A	#N/A	#N/A	#N/A	70000	524	chr1	7745000	7750000	intron (NM_001349624, intron 8 of 11)	intron (NM_001349624, intron 8 of 11)	-23796	NM_004781	VAMP3	0.0910593	0.467812	protein-coding	#N/A	ENHANCER	HLF_743	61.1415	11.6693	29.6684	7.27214	1.6692	0.0572345	cluster_3	65	2.02e-34	6.1e-32	7680000	7690000
525	chr1	174800000	174805000	intron (NM_001366454, intron 1 of 8)	AluSp|SINE|Alu	2762	NM_001330989	RABGAP1L	0.0190222	0.860597	protein-coding	ENHANCER	ENHANCER	#N/A	#N/A	#N/A	#N/A	#N/A	#N/A	#N/A	#N/A	85000	525	chr1	174880000	174885000	intron (NM_001366451, intron 5 of 12)	MER112|DNA|hAT-Charlie	6982	NM_001035230	RABGAP1L	0.0190222	0.860597	protein-coding	#N/A	#N/A	HLF_242	19.2947	3.372	8.83838	2.99936	1.9951	0.0366284	cluster_3	18	0.00033862	0.00172421	175000000	175000000
526	chr1	174870000	174875000	intron (NM_001366446, intron 19 of 25)	intron (NM_001366446, intron 19 of 25)	-1886	NM_001243763	RABGAP1L	0.0190222	0.860597	protein-coding	#N/A	ENHANCER	#N/A	#N/A	#N/A	#N/A	#N/A	#N/A	#N/A	#N/A	95000	526	chr1	174960000	174965000	intron (NM_001366451, intron 7 of 12)	intron (NM_001366451, intron 7 of 12)	-2278	NM_001243764	RABGAP1L	0.0190222	0.860597	protein-coding	#N/A	ENHANCER	#N/A	#N/A	#N/A	#N/A	#N/A	#N/A	#N/A	#N/A	22	6.34e-06	4.04e-05	175000000	175000000
527	chr1	212355000	212360000	intron (NM_006243, intron 11 of 12)	intron (NM_006243, intron 11 of 12)	4682	NR_004389	SNORA16B	#N/A	#N/A	snoRNA	#N/A	ENHANCER	#N/A	#N/A	#N/A	#N/A	#N/A	#N/A	#N/A	#N/A	130000	527	chr1	212480000	212485000	Intergenic	Intergenic	49580	NM_013349	NENF	-0.485644	8.09505e-05	protein-coding	ENHANCER	#N/A	#N/A	#N/A	#N/A	#N/A	#N/A	#N/A	#N/A	#N/A	17	0.00025444	0.00131849	212000000	212000000
528	chr1	25820000	25825000	non-coding (NR_024498, exon 1 of 1)	non-coding (NR_024498, exon 1 of 1)	1106	NR_024498	LOC646471	#N/A	#N/A	ncRNA	#N/A	S.ENHANCER	#N/A	#N/A	#N/A	#N/A	#N/A	#N/A	#N/A	#N/A	1895000	528	chr1	27710000	27715000	Intergenic	Zaphod|DNA|hAT-Tip100	-13461	NM_001143912	FAM76A	0.142399	0.215267	protein-coding	#N/A	#N/A	#N/A	#N/A	#N/A	#N/A	#N/A	#N/A	#N/A	#N/A	21	4.04e-09	3.91e-08	25800000	25800000
529	chr1	206635000	206640000	intron (NM_001004023, intron 2 of 3)	intron (NM_001004023, intron 2 of 3)	1964	NM_003582	DYRK3	-0.00421355	0.967774	protein-coding	#N/A	S.ENHANCER	#N/A	#N/A	#N/A	#N/A	#N/A	#N/A	#N/A	#N/A	1150000	529	chr1	207780000	207785000	intron (NM_172352, intron 7 of 11)	L1MB4|LINE|L1	19439	NR_029832	MIR29C	#N/A	#N/A	ncRNA	#N/A	#N/A	#N/A	#N/A	#N/A	#N/A	#N/A	#N/A	#N/A	#N/A	33	1.46e-17	5.68e-16	207000000	207000000
530	chr1	33705000	33710000	intron (NM_052896, intron 22 of 69)	intron (NM_052896, intron 22 of 69)	-152975	NM_145205	HMGB4	#N/A	#N/A	protein-coding	#N/A	#N/A	#N/A	#N/A	#N/A	#N/A	#N/A	#N/A	#N/A	#N/A	895000	530	chr1	34595000	34600000	Intergenic	AluYe5|SINE|Alu	72194	NR_030278	MIR552	#N/A	#N/A	ncRNA	#N/A	#N/A	#N/A	#N/A	#N/A	#N/A	#N/A	#N/A	#N/A	#N/A	29	4.59e-15	1.15e-13	33700000	33700000
531	chr1	172570000	172575000	intron (NM_014283, intron 9 of 23)	SVA_D|Retroposon|SVA	39350	NM_001282750	SUCO	0.230462	0.18534	protein-coding	#N/A	#N/A	#N/A	#N/A	#N/A	#N/A	#N/A	#N/A	#N/A	#N/A	2375000	531	chr1	174940000	174945000	intron (NR_121196, intron 3 of 5)	MIR|SINE|MIR	11761	NR_121196	LOC101928696	#N/A	#N/A	ncRNA	#N/A	ENHANCER	HLF_1353	213.284	28.9394	28.5405	9.61329	2.13963	0.229016	cluster_2	15	0.00199375	0.00904713	173000000	173000000
532	chr1	246605000	246610000	intron (NM_152609, intron 2 of 10)	MER48|LTR|ERV1	41044	NM_152609	CNST	0.0499252	0.705833	protein-coding	ENHANCER	ENHANCER	#N/A	#N/A	#N/A	#N/A	#N/A	#N/A	#N/A	#N/A	230000	532	chr1	246830000	246835000	Intergenic	AluY|SINE|Alu	42883	NR_015422	LINC01341	#N/A	#N/A	ncRNA	#N/A	ENHANCER	#N/A	#N/A	#N/A	#N/A	#N/A	#N/A	#N/A	#N/A	24	1.68e-09	1.71e-08	247000000	247000000
533	chr1	194485000	194490000	Intergenic	Intergenic	1182755	NR_125789	LINC01031	#N/A	#N/A	ncRNA	#N/A	#N/A	#N/A	#N/A	#N/A	#N/A	#N/A	#N/A	#N/A	#N/A	195000	533	chr1	194675000	194680000	Intergenic	Intergenic	1372755	NR_125789	LINC01031	#N/A	#N/A	ncRNA	#N/A	ENHANCER	#N/A	#N/A	#N/A	#N/A	#N/A	#N/A	#N/A	#N/A	16	0.000105501	0.000574732	194000000	194000000
534	chr1	245445000	245450000	intron (NM_018012, intron 4 of 14)	MLT1A0|LTR|ERVL-MaLR	-212983	NR_151721	KIF26B-AS1	#N/A	#N/A	ncRNA	#N/A	#N/A	#N/A	#N/A	#N/A	#N/A	#N/A	#N/A	#N/A	#N/A	500000	534	chr1	245940000	245945000	intron (NM_022743, intron 5 of 11)	L1PA10|LINE|L1	474912	NM_022743	SMYD3	-0.330985	0.00155039	protein-coding	#N/A	#N/A	#N/A	#N/A	#N/A	#N/A	#N/A	#N/A	#N/A	#N/A	19	5.1e-07	3.73e-06	245000000	245000000
535	chr1	47255000	47260000	intron (NM_001282938, intron 18 of 18)	AluJr4|SINE|Alu	-25165	NM_001290403	TAL1	#N/A	#N/A	protein-coding	#N/A	#N/A	#N/A	#N/A	#N/A	#N/A	#N/A	#N/A	#N/A	#N/A	1365000	535	chr1	48615000	48620000	intron (NM_001323575, intron 9 of 12)	intron (NM_001323575, intron 9 of 12)	-145292	NM_001286239	SPATA6	0.195538	0.372996	protein-coding	#N/A	ENHANCER	HLF_499	56.7439	53.1145	38.3061	7.06619	2.82262	0.252574	cluster_2	20	4.88e-07	3.58e-06	47300000	47300000
536	chr1	245095000	245100000	intron (NM_001143943, intron 6 of 6)	AluSx1|SINE|Alu	-57485	NM_018012	KIF26B	-0.498097	0.46903	protein-coding	#N/A	#N/A	#N/A	#N/A	#N/A	#N/A	#N/A	#N/A	#N/A	#N/A	1495000	536	chr1	246585000	246590000	intron (NM_001139459, intron 1 of 8)	intron (NM_001139459, intron 1 of 8)	21044	NM_152609	CNST	0.0499252	0.705833	protein-coding	ENHANCER	#N/A	#N/A	#N/A	#N/A	#N/A	#N/A	#N/A	#N/A	#N/A	23	1.77e-10	2.08e-09	245000000	245000000
537	chr1	99345000	99350000	Intergenic	L1MCa|LINE|L1	83208	NM_001166252	PLPPR4	#N/A	#N/A	protein-coding	#N/A	ENHANCER	HLF_2254	34.674	19.1257	13.8163	3.89891	6.93128	0.0578305	cluster_3	1105000	537	chr1	100445000	100450000	intron (NM_001319212, intron 7 of 13)	MamGypsy2-I|LTR|Gypsy	-90639	NM_022049	GPR88	#N/A	#N/A	protein-coding	ENHANCER	#N/A	#N/A	#N/A	#N/A	#N/A	#N/A	#N/A	#N/A	#N/A	21	1.12e-07	8.91e-07	99300000	99400000
538	chr1	97550000	97555000	intron (NM_000110, intron 11 of 22)	intron (NM_000110, intron 11 of 22)	-244421	NR_046591	DPYD-AS2	#N/A	#N/A	ncRNA	#N/A	#N/A	#N/A	#N/A	#N/A	#N/A	#N/A	#N/A	#N/A	#N/A	1800000	538	chr1	99345000	99350000	Intergenic	L1MCa|LINE|L1	83208	NM_001166252	PLPPR4	#N/A	#N/A	protein-coding	#N/A	ENHANCER	HLF_2254	34.674	19.1257	13.8163	3.89891	6.93128	0.0578305	cluster_3	22	1.76e-08	1.56e-07	97600000	97600000
539	chr1	98080000	98085000	Intergenic	MER33|DNA|hAT-Charlie	-32807	NR_046105	MIR137HG	#N/A	#N/A	ncRNA	#N/A	#N/A	#N/A	#N/A	#N/A	#N/A	#N/A	#N/A	#N/A	#N/A	70000	539	chr1	98145000	98150000	Intergenic	MLT2C1|LTR|ERVL	-63211	NR_046088	LINC01776	#N/A	#N/A	ncRNA	#N/A	#N/A	#N/A	#N/A	#N/A	#N/A	#N/A	#N/A	#N/A	#N/A	20	4.36e-07	3.22e-06	98100000	98100000
540	chr1	210765000	210770000	intron (NM_002238, intron 10 of 10)	intron (NM_002238, intron 10 of 10)	365874	NR_046784	KCNH1-IT1	#N/A	#N/A	ncRNA	#N/A	#N/A	#N/A	#N/A	#N/A	#N/A	#N/A	#N/A	#N/A	#N/A	805000	540	chr1	211565000	211570000	Intergenic	AluJb|SINE|Alu	11661	NM_021194	SLC30A1	-0.0951413	0.375992	protein-coding	#N/A	#N/A	HLF_233	24.1175	1.59189	3.64362	3.15763	2.72683	0.0400912	cluster_3	26	1.95e-11	2.66e-10	211000000	211000000
541	chr1	93330000	93335000	intron (NR_034089, intron 5 of 8)	intron (NR_034089, intron 5 of 8)	13311	NR_034089	CCDC18-AS1	#N/A	#N/A	ncRNA	#N/A	#N/A	#N/A	#N/A	#N/A	#N/A	#N/A	#N/A	#N/A	#N/A	265000	541	chr1	93590000	93595000	non-coding (NR_034091, exon 1 of 4)	non-coding (NR_034091, exon 1 of 4)	532	NR_034091	LOC100129046	#N/A	#N/A	ncRNA	#N/A	ENHANCER	HLF_1873	16.6175	111.131	97.3275	13.9209	1.68337	0.789936	cluster_2	17	6.55e-05	0.00036659	93300000	93300000
542	chr1	104700000	104705000	Intergenic	L1M1|LINE|L1	629477	NR_033990	LOC100129138	#N/A	#N/A	pseudo	#N/A	#N/A	#N/A	#N/A	#N/A	#N/A	#N/A	#N/A	#N/A	#N/A	70000	542	chr1	104765000	104770000	Intergenic	Intergenic	694477	NR_033990	LOC100129138	#N/A	#N/A	pseudo	ENHANCER	#N/A	#N/A	#N/A	#N/A	#N/A	#N/A	#N/A	#N/A	#N/A	20	3.69e-07	2.75e-06	105000000	105000000
543	chr1	107950000	107955000	intron (NM_006113, intron 1 of 26)	intron (NM_006113, intron 1 of 26)	-11943	NR_046653	VAV3-AS1	1.77959	0.0448393	ncRNA	#N/A	ENHANCER	#N/A	#N/A	#N/A	#N/A	#N/A	#N/A	#N/A	#N/A	1015000	543	chr1	108960000	108965000	intron (NM_015127, intron 1 of 11)	intron (NM_015127, intron 1 of 11)	999	NM_015127	CLCC1	-0.000683241	0.995878	protein-coding	#N/A	ENHANCER	HLF_42	18.31	26.2757	12.2853	53.3892	1.62669	0.639683	cluster_2	14	0.000710739	0.00345303	108000000	108000000
544	chr1	73445000	73450000	Intergenic	MSTA-int|LTR|ERVL-MaLR	141330	NR_110676	LINC01360	#N/A	#N/A	ncRNA	#N/A	#N/A	#N/A	#N/A	#N/A	#N/A	#N/A	#N/A	#N/A	#N/A	210000	544	chr1	73650000	73655000	Intergenic	L2a|LINE|L2	-22179	NR_146300	LINC02238	#N/A	#N/A	ncRNA	#N/A	#N/A	#N/A	#N/A	#N/A	#N/A	#N/A	#N/A	#N/A	#N/A	15	0.000198477	0.00104294	73400000	73500000
545	chr1	234145000	234150000	intron (NM_173508, intron 2 of 7)	L1MEh|LINE|L1	-66711	NM_001300845	SLC35F3	#N/A	#N/A	protein-coding	#N/A	#N/A	#N/A	#N/A	#N/A	#N/A	#N/A	#N/A	#N/A	#N/A	200000	545	chr1	234340000	234345000	Intergenic	MLT1A0|LTR|ERVL-MaLR	30903	NR_125962	COA6-AS1	0.487122	0.247357	ncRNA	#N/A	#N/A	#N/A	#N/A	#N/A	#N/A	#N/A	#N/A	#N/A	#N/A	15	0.000418585	0.00210411	234000000	234000000
546	chr1	196200000	196205000	Intergenic	MER110-int|LTR|ERV1	-113785	NR_146895	LINC01724	#N/A	#N/A	ncRNA	#N/A	#N/A	#N/A	#N/A	#N/A	#N/A	#N/A	#N/A	#N/A	#N/A	1540000	546	chr1	197735000	197740000	intron (NM_001195216, intron 2 of 2)	intron (NM_001195216, intron 2 of 2)	37980	NM_001300858	DENND1B	0.130796	0.316759	protein-coding	#N/A	ENHANCER	HLF_2442	21.887	65.5255	25.3522	7.36019	2.51542	0.114199	cluster_2	28	1.45e-13	2.8e-12	196000000	196000000
547	chr1	83690000	83695000	intron (NR_119375, intron 2 of 2)	intron (NR_119375, intron 2 of 2)	168046	NR_119374	LOC101927560	#N/A	#N/A	ncRNA	#N/A	ENHANCER	#N/A	#N/A	#N/A	#N/A	#N/A	#N/A	#N/A	#N/A	95000	547	chr1	83780000	83785000	intron (NR_119375, intron 1 of 2)	intron (NR_119375, intron 1 of 2)	78046	NR_119374	LOC101927560	#N/A	#N/A	ncRNA	ENHANCER	ENHANCER	HLF_1012	113.267	93.0037	34.1718	16.9121	2.6044	0.13482	cluster_2	49	8.2e-19	3.96e-17	83700000	83700000
548	chr1	243705000	243710000	intron (NM_001370074, intron 2 of 13).2	intron (NM_001370074, intron 2 of 13).2	135782	NM_181690	AKT3	0.653928	0.00436422	protein-coding	#N/A	#N/A	HLF_2808	17.1795	1.10144	3.10598	2.60766	9.95001	0.0278509	cluster_3	470000	548	chr1	244170000	244175000	Intergenic	Intergenic	119295	NM_006352	ZBTB18	0.929198	3.34515e-15	protein-coding	#N/A	#N/A	#N/A	#N/A	#N/A	#N/A	#N/A	#N/A	#N/A	#N/A	20	2.59e-07	1.97e-06	244000000	244000000
549	chr1	98285000	98290000	Intergenic	L1MEd|LINE|L1	76789	NR_046088	LINC01776	#N/A	#N/A	ncRNA	#N/A	#N/A	#N/A	#N/A	#N/A	#N/A	#N/A	#N/A	#N/A	#N/A	1065000	549	chr1	99345000	99350000	Intergenic	L1MCa|LINE|L1	83208	NM_001166252	PLPPR4	#N/A	#N/A	protein-coding	#N/A	ENHANCER	HLF_2254	34.674	19.1257	13.8163	3.89891	6.93128	0.0578305	cluster_3	14	0.00077636	0.00374969	98300000	98300000
550	chr1	211015000	211020000	intron (NM_002238, intron 6 of 10)	intron (NM_002238, intron 6 of 10)	115874	NR_046784	KCNH1-IT1	#N/A	#N/A	ncRNA	#N/A	#N/A	#N/A	#N/A	#N/A	#N/A	#N/A	#N/A	#N/A	#N/A	575000	550	chr1	211585000	211590000	Intergenic	Intergenic	-8339	NM_021194	SLC30A1	-0.0951413	0.375992	protein-coding	#N/A	#N/A	HLF_1687	17.7755	4.92252	10.9605	2.98152	2.07389	0.119741	cluster_3	33	2.88e-17	1.06e-15	211000000	211000000
551	chr1	33525000	33530000	intron (NM_052896, intron 63 of 69)	Charlie4a|DNA|hAT-Charlie	54855	NM_145238	ZSCAN20	0.0839922	0.575724	protein-coding	#N/A	#N/A	#N/A	#N/A	#N/A	#N/A	#N/A	#N/A	#N/A	#N/A	165000	551	chr1	33685000	33690000	intron (NM_052896, intron 25 of 69)	intron (NM_052896, intron 25 of 69)	-172975	NM_145205	HMGB4	#N/A	#N/A	protein-coding	#N/A	#N/A	#N/A	#N/A	#N/A	#N/A	#N/A	#N/A	#N/A	#N/A	27	1.95e-12	3.12e-11	33500000	33500000
552	chr1	235190000	235195000	intron (NR_135074, intron 19 of 24)	intron (NR_135074, intron 19 of 24)	-2384	NR_039908	MIR4753	#N/A	#N/A	ncRNA	#N/A	#N/A	#N/A	#N/A	#N/A	#N/A	#N/A	#N/A	#N/A	#N/A	110000	552	chr1	235295000	235300000	intron (NR_135074, intron 2 of 24)	L1MC5a|LINE|L1	29987	NM_001206794	ARID4B	0.355604	2.60272e-05	protein-coding	ENHANCER	ENHANCER	#N/A	#N/A	#N/A	#N/A	#N/A	#N/A	#N/A	#N/A	29	1.56e-11	2.16e-10	235000000	235000000
553	chr1	156960000	156965000	intron (NM_014784, intron 12 of 39)	intron (NM_014784, intron 12 of 39)	-26256	NR_030527	MIR765	#N/A	#N/A	ncRNA	#N/A	ENHANCER	#N/A	#N/A	#N/A	#N/A	#N/A	#N/A	#N/A	#N/A	145000	553	chr1	157100000	157105000	Intergenic	Intergenic	-2692	NM_001004341	ETV3L	#N/A	#N/A	protein-coding	#N/A	ENHANCER	HLF_144	32.912	5.21404	12.4447	3.54553	6.58894	0.0741508	cluster_3	19	5.2e-05	0.000295274	157000000	157000000
554	chr1	174685000	174690000	intron (NM_001366446, intron 15 of 25)	intron (NM_001366446, intron 15 of 25)	-13039	NM_001366451	RABGAP1L	0.0190222	0.860597	protein-coding	#N/A	#N/A	#N/A	#N/A	#N/A	#N/A	#N/A	#N/A	#N/A	#N/A	260000	554	chr1	174940000	174945000	intron (NR_121196, intron 3 of 5)	MIR|SINE|MIR	11761	NR_121196	LOC101928696	#N/A	#N/A	ncRNA	#N/A	ENHANCER	HLF_1353	213.284	28.9394	28.5405	9.61329	2.13963	0.229016	cluster_2	27	1.74e-07	1.35e-06	175000000	175000000
555	chr1	21675000	21680000	TTS (NM_001350168)	TTS (NM_001350168)	-8143	NM_001330383	RAP1GAP	#N/A	#N/A	protein-coding	#N/A	ENHANCER	#N/A	#N/A	#N/A	#N/A	#N/A	#N/A	#N/A	#N/A	1360000	555	chr1	23030000	23035000	intron (NM_015013, intron 2 of 18)	intron (NM_015013, intron 2 of 18)	-11805	NR_036057	MIR3115	#N/A	#N/A	ncRNA	ENHANCER	ENHANCER	#N/A	#N/A	#N/A	#N/A	#N/A	#N/A	#N/A	#N/A	28	6.37e-13	1.11e-11	21700000	21700000
556	chr1	38465000	38470000	Intergenic	L2a|LINE|L2	-7696	NR_146761	LINC01685	#N/A	#N/A	ncRNA	#N/A	#N/A	#N/A	#N/A	#N/A	#N/A	#N/A	#N/A	#N/A	#N/A	80000	556	chr1	38540000	38545000	Intergenic	Intergenic	67304	NR_146761	LINC01685	#N/A	#N/A	ncRNA	#N/A	#N/A	HLF_1646	10.184	0.832933	2.68675	4.26107	18.2416	0.0147237	#N/A	24	6.52e-10	7.06e-09	38500000	38500000
557	chr1	182825000	182830000	intron (NM_001200056, intron 12 of 12)	L1MEd|LINE|L1	-11847	NR_033302	DHX9	-0.176236	0.0187	protein-coding	#N/A	#N/A	#N/A	#N/A	#N/A	#N/A	#N/A	#N/A	#N/A	#N/A	665000	557	chr1	183485000	183490000	intron (NM_001174061, intron 1 of 21)	MLT1D|LTR|ERVL-MaLR	15001	NM_001350222	SMG7	-0.314728	0.0752944	protein-coding	#N/A	#N/A	#N/A	#N/A	#N/A	#N/A	#N/A	#N/A	#N/A	#N/A	13	0.00151377	0.00699163	183000000	183000000
558	chr1	64260000	64265000	intron (NM_001366232, intron 9 of 9)	MLT1E1A|LTR|ERVL-MaLR	58877	NR_158768	UBE2U	#N/A	#N/A	protein-coding	#N/A	#N/A	#N/A	#N/A	#N/A	#N/A	#N/A	#N/A	#N/A	#N/A	805000	558	chr1	65060000	65065000	intron (NM_001321853, intron 2 of 26)	intron (NM_001321853, intron 2 of 26)	-3992	NR_029516	MIR101-1	#N/A	#N/A	ncRNA	#N/A	#N/A	#N/A	#N/A	#N/A	#N/A	#N/A	#N/A	#N/A	#N/A	12	0.00209303	0.00946457	64300000	64300000
559	chr1	197465000	197470000	intron (NR_047564, intron 11 of 11)	L1MC4|LINE|L1	199248	NM_201253	CRB1	#N/A	#N/A	protein-coding	ENHANCER	ENHANCER	#N/A	#N/A	#N/A	#N/A	#N/A	#N/A	#N/A	#N/A	440000	559	chr1	197900000	197905000	promoter-TSS (NM_001024594)	promoter-TSS (NM_001024594)	-130	NM_001024594	C1orf53	-1.15748	0.103849	protein-coding	#N/A	ENHANCER	#N/A	#N/A	#N/A	#N/A	#N/A	#N/A	#N/A	#N/A	17	2.75e-05	0.000161818	197000000	197000000
560	chr1	236095000	236100000	Intergenic	LTR10A|LTR|ERV1	-32410	NM_002508	NID1	#N/A	#N/A	protein-coding	#N/A	#N/A	#N/A	#N/A	#N/A	#N/A	#N/A	#N/A	#N/A	#N/A	470000	560	chr1	236560000	236565000	intron (NM_018072, intron 32 of 44)	L1ME3C|LINE|L1	-37992	NR_034040	LGALS8-AS1	#N/A	#N/A	ncRNA	#N/A	#N/A	#N/A	#N/A	#N/A	#N/A	#N/A	#N/A	#N/A	#N/A	34	1.81e-18	8.19e-17	236000000	236000000
561	chr1	19460000	19465000	intron (NM_001206541, intron 1 of 8)	MIR3|SINE|MIR	21795	NM_001282162	CAPZB	0.00748623	0.956681	protein-coding	#N/A	ENHANCER	HLF_2213	17.504	27.9553	41.1266	6.71515	1.44815	0.136771	cluster_2	685000	561	chr1	20140000	20145000	intron (NM_022819, intron 2 of 4)	intron (NM_022819, intron 2 of 4)	3177	NM_001360869	PLA2G2F	#N/A	#N/A	protein-coding	#N/A	#N/A	#N/A	#N/A	#N/A	#N/A	#N/A	#N/A	#N/A	#N/A	35	3.97e-19	2.02e-17	19500000	19500000
562	chr1	178675000	178680000	promoter-TSS (NR_039622)	promoter-TSS (NR_039622)	-249	NR_039622	MIR4424	#N/A	#N/A	ncRNA	#N/A	#N/A	#N/A	#N/A	#N/A	#N/A	#N/A	#N/A	#N/A	#N/A	65000	562	chr1	178735000	178740000	intron (NM_152663, intron 1 of 19)	AluSg7|SINE|Alu	12256	NM_152663	RALGPS2	-0.412344	0.0115868	protein-coding	#N/A	S.ENHANCER	HLF_1133	46.3865	148.091	27.9063	16.0909	1.95826	0.206487	cluster_1	56	3.77e-28	6.64e-26	179000000	179000000
563	chr1	71790000	71795000	intron (NM_173808, intron 2 of 6)	intron (NM_173808, intron 2 of 6)	44512	NR_046218	NEGR1-IT1	#N/A	#N/A	ncRNA	#N/A	ENHANCER	#N/A	#N/A	#N/A	#N/A	#N/A	#N/A	#N/A	#N/A	385000	563	chr1	72170000	72175000	intron (NM_173808, intron 1 of 6)	intron (NM_173808, intron 1 of 6)	110039	NM_173808	NEGR1	-0.500366	0.0902089	protein-coding	#N/A	#N/A	#N/A	#N/A	#N/A	#N/A	#N/A	#N/A	#N/A	#N/A	22	5.55e-08	4.61e-07	71800000	71800000
564	chr1	202280000	202285000	intron (NM_001017403, intron 6 of 17)	L2c|LINE|L2	59436	NM_014176	UBE2T	-0.043248	0.762125	protein-coding	ENHANCER	#N/A	HLF_181	21.8108	3.4079	24.6447	4.90289	7.04521	0.223538	cluster_3	455000	564	chr1	202730000	202735000	intron (NM_001314042, intron 24 of 27)	intron (NM_001314042, intron 24 of 27)	-22046	NM_177402	SYT2	#N/A	#N/A	protein-coding	#N/A	ENHANCER	#N/A	#N/A	#N/A	#N/A	#N/A	#N/A	#N/A	#N/A	18	9.05e-06	5.66e-05	202000000	202000000
565	chr1	202475000	202480000	intron (NM_032104, intron 1 of 12)	intron (NM_032104, intron 1 of 12)	14786	NM_032104	PPP1R12B	0.302534	0.0937729	protein-coding	#N/A	ENHANCER	HLF_927	18.4178	32.3087	48.1444	11.5004	2.6129	0.14513	cluster_3	535000	565	chr1	203005000	203010000	promoter-TSS (NR_146289)	promoter-TSS (NR_146289)	126	NM_138391	TMEM183A	-0.0972099	0.326759	protein-coding	#N/A	ENHANCER	#N/A	#N/A	#N/A	#N/A	#N/A	#N/A	#N/A	#N/A	29	1.36e-14	3.16e-13	202000000	202000000
566	chr1	212450000	212455000	Intergenic	L2c|LINE|L2	19580	NR_026598	NENF	-0.485644	8.09505e-05	protein-coding	ENHANCER	#N/A	#N/A	#N/A	#N/A	#N/A	#N/A	#N/A	#N/A	#N/A	105000	566	chr1	212550000	212555000	intron (NR_125985, intron 1 of 2)	LTR33|LTR|ERVL	6806	NR_125985	LINC01740	#N/A	#N/A	ncRNA	ENHANCER	ENHANCER	HLF_196	39.4145	55.2376	20.6883	6.66571	1.95996	0.0810691	cluster_2	18	0.000746467	0.00361555	212000000	212000000
567	chr1	194615000	194620000	Intergenic	LTR12|LTR|ERV1	1312755	NR_125789	LINC01031	#N/A	#N/A	ncRNA	#N/A	S.ENHANCER	#N/A	#N/A	#N/A	#N/A	#N/A	#N/A	#N/A	#N/A	1530000	567	chr1	196140000	196145000	Intergenic	L2c|LINE|L2	-53785	NR_146895	LINC01724	#N/A	#N/A	ncRNA	#N/A	#N/A	#N/A	#N/A	#N/A	#N/A	#N/A	#N/A	#N/A	#N/A	36	7.59e-22	5.98e-20	195000000	195000000
568	chr1	107405000	107410000	intron (NM_001113226, intron 3 of 6)	(TG)n|Simple_repeat|Simple_repeat	259431	NM_001113228	NTNG1	#N/A	#N/A	protein-coding	#N/A	#N/A	HLF_2127	59.4929	3.68134	7.27984	2.75627	2.03478	0.0349467	cluster_3	250000	568	chr1	107650000	107655000	intron (NM_006113, intron 19 of 26)	MER41A|LTR|ERV1	35999	NM_001079874	VAV3	-0.264017	0.00518601	protein-coding	#N/A	#N/A	#N/A	#N/A	#N/A	#N/A	#N/A	#N/A	#N/A	#N/A	18	0.000318316	0.00162703	107000000	107000000
569	chr1	5670000	5675000	Intergenic	Intergenic	190241	NR_039838	MIR4689	#N/A	#N/A	ncRNA	#N/A	#N/A	#N/A	#N/A	#N/A	#N/A	#N/A	#N/A	#N/A	#N/A	115000	569	chr1	5780000	5785000	Intergenic	AluSz6|SINE|Alu	80241	NR_039838	MIR4689	#N/A	#N/A	ncRNA	#N/A	#N/A	#N/A	#N/A	#N/A	#N/A	#N/A	#N/A	#N/A	#N/A	19	5.95e-07	4.32e-06	5670000	5680000
570	chr1	204505000	204510000	Intergenic	Intergenic	-8879	NM_001204171	MDM4	0.439563	0.00104496	protein-coding	ENHANCER	S.ENHANCER	HLF_2274	20.8864	127.447	39.7224	47.2491	1.73551	0.694697	cluster_2	620000	570	chr1	205120000	205125000	promoter-TSS (NM_005057)	promoter-TSS (NM_005057)	-522	NM_001193272	RBBP5	0.105815	0.297132	protein-coding	#N/A	ENHANCER	#N/A	#N/A	#N/A	#N/A	#N/A	#N/A	#N/A	#N/A	39	6.98e-22	5.52e-20	205000000	205000000
571	chr1	147485000	147490000	intron (NR_038423, intron 3 of 3)	L2-3_Crp|LINE|L2	30375	NR_038423	LINC00624	#N/A	#N/A	ncRNA	#N/A	#N/A	#N/A	#N/A	#N/A	#N/A	#N/A	#N/A	#N/A	#N/A	110000	571	chr1	147590000	147595000	intron (NM_004326, intron 1 of 9)	intron (NM_004326, intron 1 of 9)	50999	NM_004326	BCL9	0.173024	0.348355	protein-coding	#N/A	ENHANCER	HLF_571	31.2112	20.9343	32.5413	8.37382	2.94731	0.184206	cluster_3	38	1.91e-16	6.09e-15	147000000	147000000
572	chr1	107945000	107950000	intron (NM_006113, intron 1 of 26)	MIRb|SINE|MIR	-16943	NR_046653	VAV3-AS1	1.77959	0.0448393	ncRNA	#N/A	ENHANCER	#N/A	#N/A	#N/A	#N/A	#N/A	#N/A	#N/A	#N/A	180000	572	chr1	108120000	108125000	Intergenic	Intergenic	70335	NM_213651	SLC25A24	-0.089616	0.491241	protein-coding	#N/A	ENHANCER	HLF_1176	19.5547	18.1354	40.27	5.37534	2.64266	0.208651	cluster_3	29	9.17e-11	1.13e-09	108000000	108000000
573	chr1	21325000	21330000	intron (NM_001113348, intron 1 of 18)	intron (NM_001113348, intron 1 of 18)	18004	NM_001113348	ECE1	-0.442028	4.4566e-05	protein-coding	ENHANCER	ENHANCER	#N/A	#N/A	#N/A	#N/A	#N/A	#N/A	#N/A	#N/A	265000	573	chr1	21585000	21590000	Intergenic	Intergenic	36230	NM_001369803	ALPL	#N/A	#N/A	protein-coding	#N/A	#N/A	#N/A	#N/A	#N/A	#N/A	#N/A	#N/A	#N/A	#N/A	15	0.000207982	0.0010902	21300000	21300000
574	chr1	112415000	112420000	intron (NM_018704, intron 3 of 5)	intron (NM_018704, intron 3 of 5)	21286	NM_018704	CTTNBP2NL	0.255592	0.208896	protein-coding	#N/A	#N/A	#N/A	#N/A	#N/A	#N/A	#N/A	#N/A	#N/A	#N/A	465000	574	chr1	112875000	112880000	Intergenic	LTR55|LTR|ERVL?	-4550	NR_162120	MIR11399	#N/A	#N/A	ncRNA	#N/A	#N/A	HLF_585	16.2311	4.24549	7.16969	3.03856	6.42741	0.110779	cluster_3	18	9.3e-06	5.81e-05	112000000	112000000
575	chr1	91610000	91615000	Intergenic	Intergenic	111392	NM_001134420	CDC7	0.0676822	0.462708	protein-coding	#N/A	#N/A	#N/A	#N/A	#N/A	#N/A	#N/A	#N/A	#N/A	#N/A	260000	575	chr1	91865000	91870000	intron (NM_001195684, intron 2 of 17)	intron (NM_001195684, intron 2 of 17)	18651	NR_036634	TGFBR3	-0.962048	1.0846e-11	protein-coding	#N/A	#N/A	HLF_1810	12.702	4.1211	13.4366	3.55723	2.05915	0.0443486	#N/A	21	1.58e-07	1.24e-06	91600000	91600000
576	chr1	201010000	201015000	intron (NM_001252103, intron 1 of 33)	MIRb|SINE|MIR	11214	NM_001252103	KIF21B	-0.0386766	0.733684	protein-coding	ENHANCER	#N/A	#N/A	#N/A	#N/A	#N/A	#N/A	#N/A	#N/A	#N/A	60000	576	chr1	201065000	201070000	intron (NM_000069, intron 19 of 43)	intron (NM_000069, intron 19 of 43)	-43786	NM_001252103	KIF21B	-0.0386766	0.733684	protein-coding	#N/A	#N/A	#N/A	#N/A	#N/A	#N/A	#N/A	#N/A	#N/A	#N/A	32	1.3e-15	3.58e-14	201000000	201000000
577	chr1	234535000	234540000	Intergenic	Intergenic	-5721	NR_038426	LINC01354	#N/A	#N/A	ncRNA	ENHANCER	S.ENHANCER	HLF_1387	29.9889	104.29	110.329	10.7887	2.05462	0.470626	cluster_2	70000	577	chr1	234600000	234605000	Intergenic	Intergenic	7025	NM_001077397	IRF2BP2	0.734032	0.000236974	protein-coding	ENHANCER	S.ENHANCER	HLF_2220	36.2193	90.4646	76.6954	69.76	1.99397	1.20054	cluster_3	48	4.79e-21	3.32e-19	235000000	235000000
578	chr1	111200000	111205000	intron (NM_001271833, intron 1 of 11)	intron (NM_001271833, intron 1 of 11)	-1854	NM_024901	DENND2D	0.431577	1.63078e-06	protein-coding	ENHANCER	S.ENHANCER	#N/A	#N/A	#N/A	#N/A	#N/A	#N/A	#N/A	#N/A	405000	578	chr1	111600000	111605000	intron (NR_034126, intron 3 of 4)	intron (NR_034126, intron 3 of 4)	5818	NR_034126	LINC01160	#N/A	#N/A	ncRNA	ENHANCER	ENHANCER	#N/A	#N/A	#N/A	#N/A	#N/A	#N/A	#N/A	#N/A	16	0.000142706	0.000763918	111000000	111000000
579	chr1	152900000	152905000	Intergenic	Intergenic	-6045	NM_005547	IVL	#N/A	#N/A	protein-coding	#N/A	#N/A	HLF_134	11.4007	1.18556	2.14598	4.50738	22.5016	0.0145464	#N/A	1165000	579	chr1	154060000	154065000	intron (NM_001159484, intron 17 of 37)	(TTTCTC)n|Simple_repeat|Simple_repeat	42092	NR_049883	MIR5698	#N/A	#N/A	ncRNA	#N/A	#N/A	#N/A	#N/A	#N/A	#N/A	#N/A	#N/A	#N/A	#N/A	13	0.000623312	0.00305484	153000000	153000000
580	chr1	59435000	59440000	intron (NM_001350794, intron 5 of 14)	intron (NM_001350794, intron 5 of 14)	-78130	NM_001278224	FGGY	0.720874	0.000526055	protein-coding	#N/A	#N/A	#N/A	#N/A	#N/A	#N/A	#N/A	#N/A	#N/A	#N/A	1820000	580	chr1	61250000	61255000	intron (NR_104180, intron 1 of 3)	Tigger13a|DNA|TcMar-Tigger	1018	NR_104180	NFIA-AS1	#N/A	#N/A	ncRNA	#N/A	ENHANCER	HLF_1354	80.2397	91.091	62.2976	18.9139	2.55906	0.352517	cluster_2	23	3.47e-08	2.96e-07	59400000	59400000
581	chr1	39210000	39215000	intron (NM_012090, intron 1 of 92)	intron (NM_012090, intron 1 of 92)	128333	NM_012090	MACF1	0.428419	7.88254e-05	protein-coding	#N/A	S.ENHANCER	#N/A	#N/A	#N/A	#N/A	#N/A	#N/A	#N/A	#N/A	115000	581	chr1	39320000	39325000	intron (NM_012090, intron 30 of 92)	intron (NM_012090, intron 30 of 92)	-86573	NM_015038	KIAA0754	#N/A	#N/A	protein-coding	#N/A	#N/A	#N/A	#N/A	#N/A	#N/A	#N/A	#N/A	#N/A	#N/A	25	5.69e-09	5.41e-08	39200000	39200000
582	chr1	165420000	165425000	intron (NM_006917, intron 2 of 9)	L2b|LINE|L2	2484	NM_001256571	RXRG	#N/A	#N/A	protein-coding	#N/A	#N/A	#N/A	#N/A	#N/A	#N/A	#N/A	#N/A	#N/A	#N/A	2285000	582	chr1	167700000	167705000	intron (NM_001322923, intron 5 of 5)	AluSz|SINE|Alu	-19482	NM_024569	MPZL1	0.203507	0.00297267	protein-coding	#N/A	#N/A	#N/A	#N/A	#N/A	#N/A	#N/A	#N/A	#N/A	#N/A	27	3.52e-13	6.39e-12	165000000	165000000
583	chr1	154450000	154455000	intron (NM_181359, intron 8 of 8)	L2a|LINE|L2	-45936	NR_147855	IL6R-AS1	#N/A	#N/A	ncRNA	#N/A	#N/A	#N/A	#N/A	#N/A	#N/A	#N/A	#N/A	#N/A	#N/A	380000	583	chr1	154825000	154830000	intron (NM_001204087, intron 1 of 8)	intron (NM_001204087, intron 1 of 8)	32376	NM_170782	KCNN3	#N/A	#N/A	protein-coding	#N/A	#N/A	#N/A	#N/A	#N/A	#N/A	#N/A	#N/A	#N/A	#N/A	29	3.1e-13	5.69e-12	154000000	154000000
584	chr1	212435000	212440000	intron (NR_026598, intron 1 of 2)	intron (NR_026598, intron 1 of 2)	4580	NR_026598	NENF	-0.485644	8.09505e-05	protein-coding	#N/A	#N/A	HLF_453	19.0798	9.13759	9.71499	29.594	1.23844	0.475381	cluster_3	160000	584	chr1	212590000	212595000	intron (NM_001030287, intron 1 of 3)	L1MC5a|LINE|L1	-16261	NM_001206488	ATF3	-0.140685	0.499017	protein-coding	#N/A	#N/A	#N/A	#N/A	#N/A	#N/A	#N/A	#N/A	#N/A	#N/A	20	5.93e-06	3.79e-05	212000000	212000000
585	chr1	92185000	92190000	Intergenic	Intergenic	18576	NM_015237	KIAA1107	#N/A	#N/A	protein-coding	#N/A	#N/A	#N/A	#N/A	#N/A	#N/A	#N/A	#N/A	#N/A	#N/A	885000	585	chr1	93065000	93070000	Intergenic	LTR33|LTR|ERVL	-11735	NM_001164391	MTF2	-0.0503215	0.528422	protein-coding	#N/A	S.ENHANCER	HLF_931	75.8486	124.203	63.9432	16.2793	2.85662	0.232564	cluster_2	30	1.72e-12	2.79e-11	92200000	92200000
586	chr1	36145000	36150000	intron (NM_001270895, intron 1 of 4)	AluJb|SINE|Alu	1986	NM_014408	TRAPPC3	-0.156662	0.158778	protein-coding	#N/A	ENHANCER	#N/A	#N/A	#N/A	#N/A	#N/A	#N/A	#N/A	#N/A	110000	586	chr1	36250000	36255000	intron (NM_001321471, intron 2 of 12)	Cheshire|DNA|hAT-Charlie	28057	NM_001321471	THRAP3	-0.0139982	0.917773	protein-coding	#N/A	ENHANCER	HLF_2016	58.6769	28.2956	65.843	13.2668	2.10279	0.293055	cluster_3	31	5.03e-11	6.44e-10	36100000	36200000
587	chr1	62300000	62305000	intron (NM_181712, intron 1 of 9)	MLT1A0|LTR|ERVL-MaLR	16934	NM_181712	KANK4	#N/A	#N/A	protein-coding	#N/A	#N/A	HLF_2007	19.8098	11.6334	19.8694	4.68232	2.42218	0.151069	cluster_3	200000	587	chr1	62495000	62500000	intron (NM_001367561, intron 37 of 49)	L2|LINE|L2	60451	NM_003368	USP1	0.0937209	0.280875	protein-coding	#N/A	#N/A	#N/A	#N/A	#N/A	#N/A	#N/A	#N/A	#N/A	#N/A	32	2.87e-14	6.29e-13	62300000	62300000
588	chr1	158830000	158835000	intron (NM_002432, intron 1 of 6)	L1MEd|LINE|L1	1149	NM_002432	MNDA	#N/A	#N/A	protein-coding	#N/A	#N/A	HLF_1500	39.2201	1.8056	4.3728	5.41337	4.20332	0.0264318	cluster_3	115000	588	chr1	158940000	158945000	intron (NM_198928, intron 5 of 8)	intron (NM_198928, intron 5 of 8)	10948	NM_198928	PYHIN1	0.623314	0.359855	protein-coding	#N/A	#N/A	#N/A	#N/A	#N/A	#N/A	#N/A	#N/A	#N/A	#N/A	27	4.2e-08	3.55e-07	159000000	159000000
589	chr1	203825000	203830000	intron (NM_014827, intron 6 of 19)	AluY|SINE|Alu	29977	NM_001174108	ZBED6	0.0265294	0.812218	protein-coding	ENHANCER	#N/A	#N/A	#N/A	#N/A	#N/A	#N/A	#N/A	#N/A	#N/A	370000	589	chr1	204190000	204195000	intron (NM_002256, intron 2 of 2)	intron (NM_002256, intron 2 of 2)	3991	NM_002256	KISS1	#N/A	#N/A	protein-coding	#N/A	ENHANCER	HLF_1806	40.078	8.7425	34.9897	7.4949	3.04253	0.295922	cluster_3	34	2.31e-16	7.25e-15	204000000	204000000
590	chr1	200665000	200670000	promoter-TSS (NM_001349800)	promoter-TSS (NM_001349800)	-560	NM_001349800	DDX59	0.235246	0.00695474	protein-coding	#N/A	ENHANCER	#N/A	#N/A	#N/A	#N/A	#N/A	#N/A	#N/A	#N/A	60000	590	chr1	200720000	200725000	Intergenic	(TTAT)n|Simple_repeat|Simple_repeat	-17072	NM_203459	CAMSAP2	-0.186997	0.0305011	protein-coding	#N/A	#N/A	HLF_806	15.3772	2.45331	3.48082	2.42951	2.59023	0.0242818	cluster_3	22	5.15e-08	4.3e-07	201000000	201000000
591	chr1	238435000	238440000	Intergenic	Intergenic	48517	NR_015407	LINC01139	0.338871	0.00922795	ncRNA	#N/A	#N/A	#N/A	#N/A	#N/A	#N/A	#N/A	#N/A	#N/A	#N/A	520000	591	chr1	238950000	238955000	Intergenic	Intergenic	-434068	NM_001347716	CHRM3	#N/A	#N/A	protein-coding	#N/A	#N/A	#N/A	#N/A	#N/A	#N/A	#N/A	#N/A	#N/A	#N/A	37	1.68e-20	1.07e-18	238000000	238000000
592	chr1	107800000	107805000	intron (NM_006113, intron 2 of 26)	L1MA4|LINE|L1	-94723	NR_107006	MIR7852	#N/A	#N/A	ncRNA	ENHANCER	ENHANCER	#N/A	#N/A	#N/A	#N/A	#N/A	#N/A	#N/A	#N/A	125000	592	chr1	107920000	107925000	intron (NM_006113, intron 1 of 26)	(TATATAA)n|Simple_repeat|Simple_repeat	25277	NR_107006	MIR7852	#N/A	#N/A	ncRNA	#N/A	S.ENHANCER	#N/A	#N/A	#N/A	#N/A	#N/A	#N/A	#N/A	#N/A	19	5.68e-05	0.000320766	108000000	108000000
593	chr1	40060000	40065000	intron (NM_001350484, intron 5 of 13)	AluJr|SINE|Alu	21649	NM_001350481	CAP1	0.0494131	0.633863	protein-coding	#N/A	S.ENHANCER	HLF_1472	31.8823	192.813	118.742	26.0342	2.28417	0.359081	cluster_1	210000	593	chr1	40265000	40270000	intron (NM_005857, intron 2 of 9)	AluJb|SINE|Alu	9264	NM_005857	ZMPSTE24	-0.371051	1.05381e-05	protein-coding	#N/A	#N/A	#N/A	#N/A	#N/A	#N/A	#N/A	#N/A	#N/A	#N/A	17	0.000168186	0.000892264	40100000	40100000
594	chr1	182795000	182800000	intron (NM_001200056, intron 3 of 12)	intron (NM_001200056, intron 3 of 12)	7727	NM_001200056	NPL	-0.465952	0.00851281	protein-coding	ENHANCER	#N/A	#N/A	#N/A	#N/A	#N/A	#N/A	#N/A	#N/A	#N/A	365000	594	chr1	183155000	183160000	Intergenic	MER44B|DNA|TcMar-Tigger	-16230	NR_149048	LAMC1-AS1	#N/A	#N/A	ncRNA	ENHANCER	#N/A	#N/A	#N/A	#N/A	#N/A	#N/A	#N/A	#N/A	#N/A	27	6.77e-12	9.95e-11	183000000	183000000
595	chr1	60695000	60700000	intron (NR_110628, intron 4 of 5)	intron (NR_110628, intron 4 of 5)	-74815	NR_146508	LINC01748	#N/A	#N/A	ncRNA	#N/A	#N/A	#N/A	#N/A	#N/A	#N/A	#N/A	#N/A	#N/A	#N/A	560000	595	chr1	61250000	61255000	intron (NR_104180, intron 1 of 3)	Tigger13a|DNA|TcMar-Tigger	1018	NR_104180	NFIA-AS1	#N/A	#N/A	ncRNA	#N/A	ENHANCER	HLF_1354	80.2397	91.091	62.2976	18.9139	2.55906	0.352517	cluster_2	21	1.84e-06	1.26e-05	60700000	60700000
596	chr1	157290000	157295000	Intergenic	MLT1F2|LTR|ERVL-MaLR	-153909	NM_005240	ETV3	0.144581	0.111996	protein-coding	#N/A	#N/A	#N/A	#N/A	#N/A	#N/A	#N/A	#N/A	#N/A	#N/A	215000	596	chr1	157500000	157505000	Intergenic	MER61-int|LTR|ERV1	50015	NM_001195388	FCRL5	#N/A	#N/A	protein-coding	#N/A	#N/A	#N/A	#N/A	#N/A	#N/A	#N/A	#N/A	#N/A	#N/A	22	1.72e-09	1.75e-08	157000000	157000000
597	chr1	223555000	223560000	intron (NM_001143962, intron 13 of 20)	intron (NM_001143962, intron 13 of 20)	108201	NM_001143962	CAPN8	#N/A	#N/A	protein-coding	#N/A	#N/A	HLF_3034	11.1578	2.16398	2.72033	0.864442	0.943706	0.0522462	#N/A	95000	597	chr1	223645000	223650000	intron (NM_001143962, intron 2 of 20)	MER4CL34|LTR|ERV1	18201	NM_001143962	CAPN8	#N/A	#N/A	protein-coding	#N/A	#N/A	#N/A	#N/A	#N/A	#N/A	#N/A	#N/A	#N/A	#N/A	18	0.000304727	0.00156154	224000000	224000000
598	chr1	242235000	242240000	intron (NM_001320272, intron 5 of 10)	LTR41B|LTR|ERVL	211968	NM_001195812	PLD5	#N/A	#N/A	protein-coding	#N/A	#N/A	#N/A	#N/A	#N/A	#N/A	#N/A	#N/A	#N/A	#N/A	390000	598	chr1	242620000	242625000	Intergenic	Intergenic	-97803	NM_001320272	PLD5	#N/A	#N/A	protein-coding	#N/A	#N/A	HLF_2035	36.8446	5.12089	11.5966	4.29734	4.72477	0.0261195	cluster_3	30	2.57e-13	4.77e-12	242000000	242000000
599	chr1	28140000	28145000	Intergenic	MIRc|SINE|MIR	34190	NM_000952	PTAFR	0.845886	0.0292672	protein-coding	ENHANCER	#N/A	HLF_2308	37.1667	3.92629	22.7096	3.30302	2.17081	0.211624	cluster_3	125000	599	chr1	28260000	28265000	intron (NM_031459, intron 1 of 9)	AluJb|SINE|Alu	2982	NM_031459	SESN2	-0.297429	0.00124539	protein-coding	#N/A	ENHANCER	#N/A	#N/A	#N/A	#N/A	#N/A	#N/A	#N/A	#N/A	17	0.000549064	0.00271191	28100000	28100000
600	chr1	161780000	161785000	intron (NM_007348, intron 3 of 15)	LTR50|LTR|ERVL	16180	NM_007348	ATF6	-0.040058	0.720444	protein-coding	#N/A	#N/A	#N/A	#N/A	#N/A	#N/A	#N/A	#N/A	#N/A	#N/A	555000	600	chr1	162330000	162335000	intron (NM_014697, intron 4 of 9)	intron (NM_014697, intron 4 of 9)	-10046	NR_030283	MIR556	#N/A	#N/A	ncRNA	#N/A	#N/A	HLF_1955	33.8181	2.09	3.19051	5.11937	18.714	0.0147237	cluster_3	15	0.000611589	0.00300087	162000000	162000000
601	chr1	160100000	160105000	Intergenic	Intergenic	-3672	NM_001206665	IGSF8	-0.489405	0.00313726	protein-coding	ENHANCER	ENHANCER	HLF_1469	12.0675	15.6188	20.0735	43.6316	1.25544	0.768042	#N/A	105000	601	chr1	160200000	160205000	TTS (NM_001231)	TTS (NM_001231)	-2884	NM_001297578	PEA15	-0.225628	0.0555022	protein-coding	#N/A	#N/A	#N/A	#N/A	#N/A	#N/A	#N/A	#N/A	#N/A	#N/A	15	0.000491507	0.00244563	160000000	160000000
602	chr1	222705000	222710000	intron (NM_022831, intron 1 of 9)	intron (NM_022831, intron 1 of 9)	4991	NM_022831	AIDA	-0.300672	6.4793e-06	protein-coding	#N/A	#N/A	#N/A	#N/A	#N/A	#N/A	#N/A	#N/A	#N/A	#N/A	85000	602	chr1	222785000	222790000	Intergenic	MER91A|DNA|hAT-Tip100	-27539	NM_032890	DISP1	0.313621	0.0278355	protein-coding	#N/A	ENHANCER	#N/A	#N/A	#N/A	#N/A	#N/A	#N/A	#N/A	#N/A	17	0.000210009	0.00110014	223000000	223000000
603	chr1	211345000	211350000	intron (NM_145759, intron 1 of 10)	intron (NM_145759, intron 1 of 10)	1136	NM_145759	TRAF5	0.247109	0.00933407	protein-coding	#N/A	#N/A	HLF_3019	24.636	5.2313	9.75284	3.09824	1.95514	0.0673459	cluster_3	1005000	603	chr1	212345000	212350000	intron (NM_006243, intron 6 of 12)	intron (NM_006243, intron 6 of 12)	-5318	NR_004389	SNORA16B	#N/A	#N/A	snoRNA	#N/A	#N/A	#N/A	#N/A	#N/A	#N/A	#N/A	#N/A	#N/A	#N/A	17	2.31e-05	0.000137287	211000000	211000000
604	chr1	223280000	223285000	intron (NM_017982, intron 3 of 8)	L1PA5|LINE|L1	81676	NM_001037175	SUSD4	#N/A	#N/A	protein-coding	#N/A	#N/A	#N/A	#N/A	#N/A	#N/A	#N/A	#N/A	#N/A	#N/A	355000	604	chr1	223630000	223635000	intron (NM_001143962, intron 2 of 20)	AluJr|SINE|Alu	33201	NM_001143962	CAPN8	#N/A	#N/A	protein-coding	ENHANCER	ENHANCER	HLF_1905	90.9693	16.0608	42.3377	9.14114	2.41169	0.315705	cluster_3	19	2.75e-05	0.000161771	223000000	223000000
605	chr1	36450000	36455000	Intergenic	Intergenic	-2015	NM_001330493	OSCP1	0.104444	0.733067	protein-coding	#N/A	ENHANCER	HLF_3053	74.4141	75.6522	25.5768	35.8283	2.23287	0.700685	cluster_2	185000	605	chr1	36630000	36635000	Intergenic	AluYb8|SINE|Alu	-149186	NM_156039	CSF3R	#N/A	#N/A	protein-coding	#N/A	#N/A	#N/A	#N/A	#N/A	#N/A	#N/A	#N/A	#N/A	#N/A	21	3.12e-05	0.000182283	36500000	36500000
606	chr1	30025000	30030000	intron (NR_110790, intron 3 of 6)	L1MB3|LINE|L1	10112	NR_110790	LINC01648	#N/A	#N/A	ncRNA	#N/A	#N/A	#N/A	#N/A	#N/A	#N/A	#N/A	#N/A	#N/A	#N/A	1500000	606	chr1	31520000	31525000	non-coding (NR_027085, exon 3 of 3)	non-coding (NR_027085, exon 3 of 3)	4065	NR_027085	LINC01226	#N/A	#N/A	ncRNA	#N/A	#N/A	HLF_514	41.76	5.02499	7.35441	3.92875	2.86796	0.075428	cluster_3	30	1.32e-14	3.07e-13	30000000	30000000
607	chr1	107605000	107610000	intron (NM_006113, intron 22 of 26)	HAL1|LINE|L1	80999	NM_001079874	VAV3	-0.264017	0.00518601	protein-coding	ENHANCER	#N/A	#N/A	#N/A	#N/A	#N/A	#N/A	#N/A	#N/A	#N/A	1680000	607	chr1	109280000	109285000	intron (NM_001005290, intron 3 of 7)	intron (NM_001005290, intron 3 of 7)	644	NM_001350237	PSRC1	0.340528	0.00101078	protein-coding	#N/A	ENHANCER	#N/A	#N/A	#N/A	#N/A	#N/A	#N/A	#N/A	#N/A	31	1.46e-16	4.74e-15	108000000	108000000
608	chr1	83125000	83130000	intron (NR_147074, intron 9 of 10)	L1ME1|LINE|L1	-141292	NR_110633	LINC01361	#N/A	#N/A	ncRNA	#N/A	#N/A	#N/A	#N/A	#N/A	#N/A	#N/A	#N/A	#N/A	#N/A	1175000	608	chr1	84295000	84300000	Intergenic	MIR|SINE|MIR	-1038	NM_001010971	SAMD13	0.179443	0.453228	protein-coding	#N/A	ENHANCER	HLF_3155	15.4822	138.348	36.6824	84.1961	2.8365	0.623806	cluster_2	27	3.37e-13	6.14e-12	83100000	83100000
609	chr1	111445000	111450000	exon (NM_001317062, exon 3 of 10)	exon (NM_001317062, exon 3 of 10)	1756	NM_024102	WDR77	-0.4128	0.000138876	protein-coding	#N/A	ENHANCER	#N/A	#N/A	#N/A	#N/A	#N/A	#N/A	#N/A	#N/A	175000	609	chr1	111615000	111620000	TTS (NR_160737)	TTS (NR_160737)	-2283	NM_002884	RAP1A	0.0515121	0.66889	protein-coding	#N/A	ENHANCER	#N/A	#N/A	#N/A	#N/A	#N/A	#N/A	#N/A	#N/A	24	5.26e-09	5.02e-08	111000000	111000000
610	chr1	71230000	71235000	intron (NR_046217, intron 3 of 3)	intron (NR_046217, intron 3 of 3)	151176	NR_046217	ZRANB2-AS2	#N/A	#N/A	ncRNA	#N/A	#N/A	#N/A	#N/A	#N/A	#N/A	#N/A	#N/A	#N/A	#N/A	560000	610	chr1	71785000	71790000	intron (NM_173808, intron 2 of 6)	intron (NM_173808, intron 2 of 6)	49512	NR_046218	NEGR1-IT1	#N/A	#N/A	ncRNA	#N/A	ENHANCER	HLF_1569	49.2278	44.9093	37.2844	8.29543	2.25583	0.0892293	cluster_3	33	2.24e-15	5.94e-14	71200000	71200000
611	chr1	113790000	113795000	intron (NM_018364, intron 2 of 6)	AluJb|SINE|Alu	19976	NR_130896	RSBN1	0.0739702	0.394914	protein-coding	#N/A	ENHANCER	HLF_1729	28.7346	129.755	70.1586	42.1646	2.02911	0.261018	cluster_2	75000	611	chr1	113860000	113865000	intron (NM_012411, intron 1 of 18)	intron (NM_012411, intron 1 of 18)	5865	NR_037864	AP4B1-AS1	#N/A	#N/A	ncRNA	#N/A	ENHANCER	#N/A	#N/A	#N/A	#N/A	#N/A	#N/A	#N/A	#N/A	20	7.06e-05	0.000393671	114000000	114000000
612	chr1	207430000	207435000	Intergenic	L3|LINE|CR1	-21800	NM_001006658	CR2	#N/A	#N/A	protein-coding	ENHANCER	ENHANCER	HLF_982	57.5796	34.7538	57.7848	12.782	3.07994	0.131797	cluster_3	210000	612	chr1	207635000	207640000	intron (NM_000573, intron 38 of 38)	HERVK-int|LTR|ERVK	-7633	NM_175710	CR1L	#N/A	#N/A	protein-coding	#N/A	#N/A	#N/A	#N/A	#N/A	#N/A	#N/A	#N/A	#N/A	#N/A	35	1.47e-15	4.03e-14	207000000	207000000
613	chr1	35930000	35935000	intron (NM_177422, intron 1 of 16)	intron (NM_177422, intron 1 of 16)	1395	NM_177422	AGO3	0.0362831	0.821153	protein-coding	ENHANCER	ENHANCER	HLF_182	18.8459	21.6823	16.7267	86.9789	2.14814	0.848057	cluster_2	965000	613	chr1	36890000	36895000	intron (NM_000831, intron 1 of 15)	L1ME3G|LINE|L1	142015	NM_000831	GRIK3	#N/A	#N/A	protein-coding	#N/A	#N/A	#N/A	#N/A	#N/A	#N/A	#N/A	#N/A	#N/A	#N/A	13	0.00118348	0.00555716	35900000	35900000
614	chr1	178605000	178610000	Intergenic	MLT1O|LTR|ERVL-MaLR	64704	NR_033186	C1orf220	-0.107955	0.826724	ncRNA	ENHANCER	ENHANCER	HLF_175	84.7711	103.147	72.427	8.06666	2.304	0.515436	cluster_2	150000	614	chr1	178750000	178755000	intron (NM_152663, intron 1 of 19)	intron (NM_152663, intron 1 of 19)	27256	NM_152663	RALGPS2	-0.412344	0.0115868	protein-coding	#N/A	S.ENHANCER	#N/A	#N/A	#N/A	#N/A	#N/A	#N/A	#N/A	#N/A	26	1.54e-06	1.06e-05	179000000	179000000
615	chr1	84685000	84690000	intron (NM_014021, intron 1 of 14)	L2c|LINE|L2	2961	NM_001166294	SSX2IP	-0.00589406	0.960284	protein-coding	#N/A	ENHANCER	HLF_2735	28.1393	77.0665	28.7849	74.4043	1.74458	1.13192	cluster_2	305000	615	chr1	84985000	84990000	intron (NM_001330647, intron 1 of 14)	intron (NM_001330647, intron 1 of 14)	9613	NM_001330647	MCOLN2	0.20716	0.0178418	protein-coding	#N/A	#N/A	#N/A	#N/A	#N/A	#N/A	#N/A	#N/A	#N/A	#N/A	22	8.07e-08	6.55e-07	84700000	84700000
616	chr1	10255000	10260000	intron (NM_001365953, intron 3 of 20)	intron (NM_001365953, intron 3 of 20)	26736	NM_001365953	KIF1B	-0.366113	0.000395822	protein-coding	#N/A	#N/A	#N/A	#N/A	#N/A	#N/A	#N/A	#N/A	#N/A	#N/A	55000	616	chr1	10305000	10310000	3' UTR (NM_183416, exon 21 of 21)	3' UTR (NM_183416, exon 21 of 21)	8534	NR_004394	RNU6-1	#N/A	#N/A	snRNA	#N/A	ENHANCER	HLF_2183	57.0175	46.0296	27.9174	5.15506	1.97526	0.121338	cluster_2	40	8.67e-14	1.75e-12	10300000	10300000
617	chr1	180980000	180985000	intron (NM_005819, intron 7 of 7)	intron (NM_005819, intron 7 of 7)	-27613	NR_145481	KIAA1614-AS1	0.2898	0.377495	ncRNA	#N/A	ENHANCER	#N/A	#N/A	#N/A	#N/A	#N/A	#N/A	#N/A	#N/A	1700000	617	chr1	182675000	182680000	Intergenic	Intergenic	-4568	NM_001102450	RGS8	#N/A	#N/A	protein-coding	#N/A	ENHANCER	HLF_3265	43.269	10.0571	30.9523	3.98433	1.57284	0.127014	cluster_3	19	3.43e-06	2.26e-05	181000000	181000000
618	chr1	67015000	67020000	intron (NM_015139, intron 10 of 11)	LTR49-int|LTR|ERV1	36648	NM_015139	SLC35D1	0.239969	0.0016762	protein-coding	#N/A	#N/A	#N/A	#N/A	#N/A	#N/A	#N/A	#N/A	#N/A	#N/A	100000	618	chr1	67110000	67115000	intron (NM_001276352, intron 5 of 8)	AluJb|SINE|Alu	22470	NR_075077	C1orf141	#N/A	#N/A	protein-coding	#N/A	ENHANCER	#N/A	#N/A	#N/A	#N/A	#N/A	#N/A	#N/A	#N/A	22	8.36e-08	6.78e-07	67000000	67000000
619	chr1	160125000	160130000	intron (NM_000702, intron 7 of 22)	intron (NM_000702, intron 7 of 22)	11741	NM_000702	ATP1A2	#N/A	#N/A	protein-coding	#N/A	#N/A	#N/A	#N/A	#N/A	#N/A	#N/A	#N/A	#N/A	#N/A	2210000	619	chr1	162330000	162335000	intron (NM_014697, intron 4 of 9)	intron (NM_014697, intron 4 of 9)	-10046	NR_030283	MIR556	#N/A	#N/A	ncRNA	#N/A	#N/A	HLF_1955	33.8181	2.09	3.19051	5.11937	18.714	0.0147237	cluster_3	18	4.2e-06	2.74e-05	160000000	160000000
620	chr1	83720000	83725000	intron (NR_119375, intron 2 of 2)	L2c|LINE|L2	138046	NR_119374	LOC101927560	#N/A	#N/A	ncRNA	#N/A	#N/A	#N/A	#N/A	#N/A	#N/A	#N/A	#N/A	#N/A	#N/A	1580000	620	chr1	85295000	85300000	Intergenic	FLAM_A|SINE|Alu	-20868	NM_001320715	BCL10	0.308337	0.000811118	protein-coding	ENHANCER	ENHANCER	#N/A	#N/A	#N/A	#N/A	#N/A	#N/A	#N/A	#N/A	21	2.23e-08	1.95e-07	83700000	83700000
621	chr1	66565000	66570000	intron (NM_001350218, intron 1 of 22)	L1PA8|LINE|L1	33347	NM_032291	SGIP1	#N/A	#N/A	protein-coding	#N/A	#N/A	HLF_671	15.8516	1.43516	3.32997	4.07063	12.0851	0.0234161	cluster_3	870000	621	chr1	67430000	67435000	Intergenic	Intergenic	-2098	NM_001018069	SERBP1	-0.641939	1.13624e-10	protein-coding	#N/A	ENHANCER	#N/A	#N/A	#N/A	#N/A	#N/A	#N/A	#N/A	#N/A	17	1.22e-05	7.48e-05	66600000	66600000
622	chr1	111495000	111500000	intron (NM_001081976, intron 1 of 5)	intron (NM_001081976, intron 1 of 5)	6133	NM_001302678	ADORA3	#N/A	#N/A	protein-coding	ENHANCER	#N/A	#N/A	#N/A	#N/A	#N/A	#N/A	#N/A	#N/A	#N/A	245000	622	chr1	111735000	111740000	intron (NM_198926, intron 1 of 1)	intron (NM_198926, intron 1 of 1)	1895	NM_019099	INKA2	0.0144562	0.933949	protein-coding	ENHANCER	ENHANCER	#N/A	#N/A	#N/A	#N/A	#N/A	#N/A	#N/A	#N/A	22	4.42e-08	3.72e-07	111000000	112000000
623	chr1	183825000	183830000	intron (NM_001297671, intron 2 of 17)	intron (NM_001297671, intron 2 of 17)	22380	NM_001297671	RGL1	0.50205	7.73515e-05	protein-coding	#N/A	#N/A	HLF_722	39.1327	6.26425	12.2099	4.93097	1.65786	0.0733135	cluster_3	75000	623	chr1	183895000	183900000	intron (NM_001297669, intron 10 of 18)	AluSx|SINE|Alu	92380	NM_001297671	RGL1	0.50205	7.73515e-05	protein-coding	ENHANCER	#N/A	#N/A	#N/A	#N/A	#N/A	#N/A	#N/A	#N/A	#N/A	30	1.26e-09	1.31e-08	184000000	184000000
624	chr1	203940000	203945000	Intergenic	Charlie1a|DNA|hAT-Charlie	80653	NM_001328638	SNRPE	-0.339898	0.00948705	protein-coding	#N/A	#N/A	#N/A	#N/A	#N/A	#N/A	#N/A	#N/A	#N/A	#N/A	255000	624	chr1	204190000	204195000	intron (NM_002256, intron 2 of 2)	intron (NM_002256, intron 2 of 2)	3991	NM_002256	KISS1	#N/A	#N/A	protein-coding	#N/A	ENHANCER	HLF_1806	40.078	8.7425	34.9897	7.4949	3.04253	0.295922	cluster_3	22	6.09e-07	4.41e-06	204000000	204000000
625	chr1	39150000	39155000	intron (NM_012090, intron 1 of 92)	L1ME3Cz|LINE|L1	68333	NM_012090	MACF1	0.428419	7.88254e-05	protein-coding	#N/A	ENHANCER	HLF_1995	38.6025	58.5954	61.9894	11.2275	2.03591	0.131293	cluster_3	265000	625	chr1	39410000	39415000	exon (NM_015038, exon 1 of 1)	exon (NM_015038, exon 1 of 1)	3427	NM_015038	KIAA0754	#N/A	#N/A	protein-coding	#N/A	ENHANCER	#N/A	#N/A	#N/A	#N/A	#N/A	#N/A	#N/A	#N/A	28	8.21e-11	1.02e-09	39200000	39200000
626	chr1	40860000	40865000	promoter-TSS (NM_133467)	promoter-TSS (NM_133467)	-137	NM_133467	CITED4	-1.2805	3.00851e-12	protein-coding	#N/A	ENHANCER	HLF_2752	13.0129	23.9504	16.3664	26.3823	1.28038	1.04372	#N/A	120000	626	chr1	40975000	40980000	Intergenic	L2a|LINE|L2	-2196	NR_125440	CTPS1	-0.387657	6.4162e-08	protein-coding	#N/A	S.ENHANCER	#N/A	#N/A	#N/A	#N/A	#N/A	#N/A	#N/A	#N/A	15	0.000305171	0.00156369	40900000	40900000
627	chr1	9140000	9145000	Intergenic	Intergenic	9277	NR_029610	MIR34A	#N/A	#N/A	ncRNA	#N/A	#N/A	HLF_1914	12.9343	3.86464	5.70536	2.70215	2.01919	0.103953	#N/A	2115000	627	chr1	11250000	11255000	intron (NM_004958, intron 6 of 57)	MER2|DNA|TcMar-Tigger	10051	NM_004958	MTOR	-0.022856	0.842929	protein-coding	#N/A	#N/A	#N/A	#N/A	#N/A	#N/A	#N/A	#N/A	#N/A	#N/A	24	3.11e-11	4.11e-10	9140000	9150000
628	chr1	21675000	21680000	TTS (NM_001350168)	TTS (NM_001350168)	-8143	NM_001330383	RAP1GAP	#N/A	#N/A	protein-coding	#N/A	ENHANCER	#N/A	#N/A	#N/A	#N/A	#N/A	#N/A	#N/A	#N/A	225000	628	chr1	21895000	21900000	intron (NM_005529, intron 1 of 96)	L2c|LINE|L2	39810	NM_001291860	HSPG2	-1.05381	1.51056e-17	protein-coding	ENHANCER	ENHANCER	#N/A	#N/A	#N/A	#N/A	#N/A	#N/A	#N/A	#N/A	16	0.000275111	0.0014189	21700000	21700000
629	chr1	214015000	214020000	intron (NM_001270616, intron 4 of 4)	intron (NM_001270616, intron 4 of 4)	28967	NM_002763	PROX1	#N/A	#N/A	protein-coding	#N/A	#N/A	#N/A	#N/A	#N/A	#N/A	#N/A	#N/A	#N/A	#N/A	2130000	629	chr1	216140000	216145000	intron (NM_206933, intron 21 of 71)	intron (NM_206933, intron 21 of 71)	70035	NR_125992	LOC102723833	#N/A	#N/A	ncRNA	#N/A	ENHANCER	HLF_197	53.92	90.0761	40.2543	10.3186	2.15607	0.169766	cluster_2	28	1.02e-12	1.71e-11	214000000	214000000
630	chr1	26015000	26020000	Intergenic	Intergenic	-4275	NM_004455	EXTL1	#N/A	#N/A	protein-coding	ENHANCER	ENHANCER	HLF_2880	87.6568	6.4607	33.5858	3.96385	2.3451	0.321296	cluster_3	270000	630	chr1	26280000	26285000	TTS (NM_031286)	TTS (NM_031286)	2414	NM_031286	SH3BGRL3	0.401366	1.72872e-08	protein-coding	#N/A	S.ENHANCER	#N/A	#N/A	#N/A	#N/A	#N/A	#N/A	#N/A	#N/A	25	9.32e-08	7.51e-07	26000000	26000000
631	chr1	61315000	61320000	intron (NM_001134673, intron 3 of 10)	intron (NM_001134673, intron 3 of 10)	-63982	NR_104180	NFIA-AS1	#N/A	#N/A	ncRNA	ENHANCER	#N/A	#N/A	#N/A	#N/A	#N/A	#N/A	#N/A	#N/A	#N/A	285000	631	chr1	61595000	61600000	Intergenic	AluSx4|SINE|Alu	-56742	NR_073400	MGC34796	#N/A	#N/A	pseudo	#N/A	#N/A	#N/A	#N/A	#N/A	#N/A	#N/A	#N/A	#N/A	#N/A	20	2.29e-07	1.76e-06	61300000	61300000
632	chr1	35565000	35570000	TTS (NM_001014839)	TTS (NM_001014839)	-5814	NM_178548	TFAP2E	0.853322	0.0253434	protein-coding	#N/A	ENHANCER	#N/A	#N/A	#N/A	#N/A	#N/A	#N/A	#N/A	#N/A	275000	632	chr1	35835000	35840000	intron (NR_146062, intron 13 of 19)	AluJo|SINE|Alu	29484	NM_017629	AGO4	0.478329	8.28958e-08	protein-coding	#N/A	#N/A	HLF_2969	15.131	1.873	1.72618	2.97889	1.19224	0.0310441	cluster_3	34	6.29e-18	2.6e-16	35600000	35600000
633	chr1	241320000	241325000	intron (NM_001350116, intron 1 of 16)	intron (NM_001350116, intron 1 of 16)	33326	NM_001350116	RGS7	#N/A	#N/A	protein-coding	#N/A	#N/A	#N/A	#N/A	#N/A	#N/A	#N/A	#N/A	#N/A	#N/A	1305000	633	chr1	242620000	242625000	Intergenic	Intergenic	-97803	NM_001320272	PLD5	#N/A	#N/A	protein-coding	#N/A	#N/A	HLF_2035	36.8446	5.12089	11.5966	4.29734	4.72477	0.0261195	cluster_3	21	4.89e-08	4.09e-07	241000000	241000000
634	chr1	81835000	81840000	intron (NM_001366002, intron 3 of 20)	intron (NM_001366002, intron 3 of 20)	35047	NM_001366007	ADGRL2	#N/A	#N/A	protein-coding	#N/A	#N/A	#N/A	#N/A	#N/A	#N/A	#N/A	#N/A	#N/A	#N/A	1745000	634	chr1	83575000	83580000	non-coding (NR_119375, exon 3 of 3)	non-coding (NR_119375, exon 3 of 3)	131446	NR_146478	LINC01712	#N/A	#N/A	ncRNA	#N/A	#N/A	#N/A	#N/A	#N/A	#N/A	#N/A	#N/A	#N/A	#N/A	28	1.47e-14	3.39e-13	81800000	81800000
635	chr1	152900000	152905000	Intergenic	Intergenic	-6045	NM_005547	IVL	#N/A	#N/A	protein-coding	#N/A	#N/A	HLF_134	11.4007	1.18556	2.14598	4.50738	22.5016	0.0145464	#N/A	175000	635	chr1	153070000	153075000	promoter-TSS (NM_001017418)	promoter-TSS (NM_001017418)	-889	NM_001017418	SPRR2B	#N/A	#N/A	protein-coding	#N/A	#N/A	#N/A	#N/A	#N/A	#N/A	#N/A	#N/A	#N/A	#N/A	16	5.9e-05	0.000332733	153000000	153000000
636	chr1	221150000	221155000	Intergenic	AluSx1|SINE|Alu	183796	NR_024236	C1orf140	#N/A	#N/A	ncRNA	#N/A	#N/A	#N/A	#N/A	#N/A	#N/A	#N/A	#N/A	#N/A	#N/A	2545000	636	chr1	223690000	223695000	Intergenic	Intergenic	-9093	NM_001146068	CAPN2	-0.752191	2.21387e-10	protein-coding	#N/A	#N/A	#N/A	#N/A	#N/A	#N/A	#N/A	#N/A	#N/A	#N/A	13	0.00081328	0.00391491	221000000	221000000
637	chr1	154805000	154810000	intron (NM_170782, intron 2 of 7)	intron (NM_170782, intron 2 of 7)	52376	NM_170782	KCNN3	#N/A	#N/A	protein-coding	#N/A	#N/A	#N/A	#N/A	#N/A	#N/A	#N/A	#N/A	#N/A	#N/A	1690000	637	chr1	156490000	156495000	intron (NM_005920, intron 1 of 11)	intron (NM_005920, intron 1 of 11)	-1813	NM_001271629	MEF2D	0.0879331	0.473692	protein-coding	ENHANCER	S.ENHANCER	#N/A	#N/A	#N/A	#N/A	#N/A	#N/A	#N/A	#N/A	28	1.11e-12	1.85e-11	155000000	155000000
638	chr1	66135000	66140000	intron (NM_001037340, intron 1 of 14)	intron (NM_001037340, intron 1 of 14)	-86782	NR_123718	LOC101927139	#N/A	#N/A	ncRNA	ENHANCER	#N/A	#N/A	#N/A	#N/A	#N/A	#N/A	#N/A	#N/A	#N/A	975000	638	chr1	67105000	67110000	intron (NM_001276352, intron 6 of 8)	L1MEb|LINE|L1	27470	NR_075077	C1orf141	#N/A	#N/A	protein-coding	#N/A	#N/A	#N/A	#N/A	#N/A	#N/A	#N/A	#N/A	#N/A	#N/A	16	1.78e-05	0.000107351	66100000	66100000
639	chr1	61135000	61140000	intron (NM_001134673, intron 2 of 10)	intron (NM_001134673, intron 2 of 10)	54939	NM_005595	NFIA	-0.975778	7.51158e-17	protein-coding	#N/A	#N/A	#N/A	#N/A	#N/A	#N/A	#N/A	#N/A	#N/A	#N/A	240000	639	chr1	61370000	61375000	intron (NM_001134673, intron 6 of 10)	intron (NM_001134673, intron 6 of 10)	-118982	NR_104180	NFIA-AS1	#N/A	#N/A	ncRNA	#N/A	#N/A	#N/A	#N/A	#N/A	#N/A	#N/A	#N/A	#N/A	#N/A	26	2.06e-10	2.41e-09	61100000	61100000
640	chr1	97200000	97205000	intron (NM_000110, intron 19 of 22)	intron (NM_000110, intron 19 of 22)	106577	NR_046590	DPYD-AS1	#N/A	#N/A	ncRNA	ENHANCER	#N/A	#N/A	#N/A	#N/A	#N/A	#N/A	#N/A	#N/A	#N/A	195000	640	chr1	97390000	97395000	intron (NM_000110, intron 14 of 22)	Tigger1|DNA|TcMar-Tigger	296577	NR_046590	DPYD-AS1	#N/A	#N/A	ncRNA	#N/A	#N/A	#N/A	#N/A	#N/A	#N/A	#N/A	#N/A	#N/A	#N/A	17	7.41e-06	4.68e-05	97200000	97200000
641	chr1	76430000	76435000	intron (NM_001349109, intron 3 of 3)	AluJb|SINE|Alu	346767	NR_149059	LINC02567	#N/A	#N/A	ncRNA	#N/A	#N/A	#N/A	#N/A	#N/A	#N/A	#N/A	#N/A	#N/A	#N/A	105000	641	chr1	76530000	76535000	intron (NM_001349109, intron 3 of 3)	intron (NM_001349109, intron 3 of 3)	246767	NR_149059	LINC02567	#N/A	#N/A	ncRNA	#N/A	ENHANCER	#N/A	#N/A	#N/A	#N/A	#N/A	#N/A	#N/A	#N/A	15	0.00031522	0.00161215	76400000	76400000
642	chr1	37135000	37140000	Intergenic	Intergenic	-24063	NR_036217	MIR4255	#N/A	#N/A	ncRNA	#N/A	#N/A	#N/A	#N/A	#N/A	#N/A	#N/A	#N/A	#N/A	#N/A	165000	642	chr1	37295000	37300000	Intergenic	L2c|LINE|L2	135937	NR_036217	MIR4255	#N/A	#N/A	ncRNA	#N/A	#N/A	#N/A	#N/A	#N/A	#N/A	#N/A	#N/A	#N/A	#N/A	14	0.00104361	0.00494589	37100000	37100000
643	chr1	113790000	113795000	intron (NM_018364, intron 2 of 6)	AluJb|SINE|Alu	19976	NR_130896	RSBN1	0.0739702	0.394914	protein-coding	#N/A	ENHANCER	HLF_1729	28.7346	129.755	70.1586	42.1646	2.02911	0.261018	cluster_2	60000	643	chr1	113845000	113850000	intron (NM_012411, intron 9 of 18)	L1MDa|LINE|L1	-9135	NR_037864	AP4B1-AS1	#N/A	#N/A	ncRNA	#N/A	#N/A	#N/A	#N/A	#N/A	#N/A	#N/A	#N/A	#N/A	#N/A	20	4.68e-05	0.000267497	114000000	114000000
644	chr1	162555000	162560000	Intergenic	Intergenic	-3940	NM_001324115	UAP1	-0.70275	9.59828e-21	protein-coding	#N/A	#N/A	#N/A	#N/A	#N/A	#N/A	#N/A	#N/A	#N/A	#N/A	2945000	644	chr1	165495000	165500000	intron (NR_026744, intron 5 of 6)	intron (NR_026744, intron 5 of 6)	-46741	NM_001005214	LRRC52	#N/A	#N/A	protein-coding	#N/A	#N/A	#N/A	#N/A	#N/A	#N/A	#N/A	#N/A	#N/A	#N/A	31	2.38e-17	8.91e-16	163000000	163000000
645	chr1	109660000	109665000	TTS (NR_024538)	TTS (NR_024538)	-5522	NM_001142368	GSTM2	-0.0188462	0.936059	protein-coding	#N/A	ENHANCER	HLF_1715	63.6076	54.1899	73.3981	37.5542	1.74855	0.747893	cluster_3	1680000	645	chr1	111335000	111340000	Intergenic	L1PA3|LINE|L1	-9060	NM_001300831	PIFO	#N/A	#N/A	protein-coding	#N/A	#N/A	#N/A	#N/A	#N/A	#N/A	#N/A	#N/A	#N/A	#N/A	21	7.21e-09	6.75e-08	110000000	110000000
646	chr1	178605000	178610000	Intergenic	MLT1O|LTR|ERVL-MaLR	64704	NR_033186	C1orf220	-0.107955	0.826724	ncRNA	ENHANCER	ENHANCER	HLF_175	84.7711	103.147	72.427	8.06666	2.304	0.515436	cluster_2	185000	646	chr1	178785000	178790000	intron (NM_152663, intron 4 of 19)	MER33|DNA|hAT-Charlie	62256	NM_152663	RALGPS2	-0.412344	0.0115868	protein-coding	#N/A	#N/A	#N/A	#N/A	#N/A	#N/A	#N/A	#N/A	#N/A	#N/A	21	5.88e-05	0.00033172	179000000	179000000
647	chr1	47560000	47565000	Intergenic	MIRb|SINE|MIR	-125183	NR_126355	LINC01389	#N/A	#N/A	ncRNA	#N/A	ENHANCER	#N/A	#N/A	#N/A	#N/A	#N/A	#N/A	#N/A	#N/A	205000	647	chr1	47760000	47765000	3' UTR (NM_001194986, exon 7 of 7)	3' UTR (NM_001194986, exon 7 of 7)	234885	NM_001194986	TRABD2B	#N/A	#N/A	protein-coding	#N/A	#N/A	#N/A	#N/A	#N/A	#N/A	#N/A	#N/A	#N/A	#N/A	38	8.17e-21	5.46e-19	47600000	47600000
648	chr1	157100000	157105000	Intergenic	Intergenic	-2692	NM_001004341	ETV3L	#N/A	#N/A	protein-coding	#N/A	ENHANCER	HLF_144	32.912	5.21404	12.4447	3.54553	6.58894	0.0741508	cluster_3	410000	648	chr1	157505000	157510000	Intergenic	Intergenic	45015	NM_001195388	FCRL5	#N/A	#N/A	protein-coding	#N/A	#N/A	#N/A	#N/A	#N/A	#N/A	#N/A	#N/A	#N/A	#N/A	26	1.12e-10	1.36e-09	157000000	157000000
649	chr1	224525000	224530000	intron (NM_001322304, intron 2 of 6)	intron (NM_001322304, intron 2 of 6)	-88817	NM_152495	CNIH3	-0.429546	0.271807	protein-coding	#N/A	#N/A	#N/A	#N/A	#N/A	#N/A	#N/A	#N/A	#N/A	#N/A	115000	649	chr1	224635000	224640000	intron (NM_152495, intron 1 of 5)	intron (NM_152495, intron 1 of 5)	21183	NR_136287	CNIH3	-0.429546	0.271807	protein-coding	#N/A	#N/A	#N/A	#N/A	#N/A	#N/A	#N/A	#N/A	#N/A	#N/A	26	1.59e-11	2.19e-10	225000000	225000000
650	chr1	26015000	26020000	Intergenic	Intergenic	-4275	NM_004455	EXTL1	#N/A	#N/A	protein-coding	ENHANCER	ENHANCER	HLF_2880	87.6568	6.4607	33.5858	3.96385	2.3451	0.321296	cluster_3	140000	650	chr1	26150000	26155000	Intergenic	Tigger7|DNA|TcMar-Tigger	-6579	NM_024869	FAM110D	#N/A	#N/A	protein-coding	#N/A	#N/A	HLF_430	27.2152	5.61654	59.1101	12.156	9.17436	0.299484	cluster_3	39	1.41e-13	2.74e-12	26000000	26000000
651	chr1	179030000	179035000	intron (NM_001324311, intron 1 of 7)	MIR|SINE|MIR	6376	NM_001324311	FAM20B	-0.260925	0.00167342	protein-coding	#N/A	ENHANCER	HLF_1919	14.9314	16.9808	23.2014	44.1747	1.31779	0.213675	#N/A	95000	651	chr1	179120000	179125000	intron (NM_007314, intron 4 of 11)	intron (NM_007314, intron 4 of 11)	20576	NM_005158	ABL2	-0.243023	0.0124491	protein-coding	#N/A	#N/A	#N/A	#N/A	#N/A	#N/A	#N/A	#N/A	#N/A	#N/A	29	2.18e-12	3.47e-11	179000000	179000000
652	chr1	183770000	183775000	intron (NM_001297669, intron 3 of 18)	intron (NM_001297669, intron 3 of 18)	-32620	NM_001297672	RGL1	0.50205	7.73515e-05	protein-coding	ENHANCER	ENHANCER	#N/A	#N/A	#N/A	#N/A	#N/A	#N/A	#N/A	#N/A	120000	652	chr1	183885000	183890000	intron (NM_001297669, intron 8 of 18)	intron (NM_001297669, intron 8 of 18)	82380	NM_001297671	RGL1	0.50205	7.73515e-05	protein-coding	ENHANCER	S.ENHANCER	#N/A	#N/A	#N/A	#N/A	#N/A	#N/A	#N/A	#N/A	29	1.15e-11	1.63e-10	184000000	184000000
653	chr1	108645000	108650000	TTS (NM_144584)	TTS (NM_144584)	13593	NM_001102592	HENMT1	#N/A	#N/A	protein-coding	ENHANCER	ENHANCER	HLF_1622	69.0002	15.6024	12.8315	4.77622	1.84207	0.224354	cluster_3	105000	653	chr1	108745000	108750000	intron (NM_007269, intron 1 of 18)	intron (NM_007269, intron 1 of 18)	826	NM_007269	STXBP3	0.143518	0.0482966	protein-coding	#N/A	ENHANCER	#N/A	#N/A	#N/A	#N/A	#N/A	#N/A	#N/A	#N/A	22	7.19e-05	0.000400558	109000000	109000000
654	chr1	8425000	8430000	intron (NR_125999, intron 1 of 3)	L2|LINE|L2	2855	NR_125999	RERE-AS1	#N/A	#N/A	ncRNA	ENHANCER	ENHANCER	HLF_1967	18.0592	20.2531	40.6198	9.03086	1.75705	0.289642	cluster_3	150000	654	chr1	8570000	8575000	intron (NM_001042681, intron 4 of 22)	intron (NM_001042681, intron 4 of 22)	-77587	NR_132752	SNORD128	#N/A	#N/A	snoRNA	#N/A	#N/A	#N/A	#N/A	#N/A	#N/A	#N/A	#N/A	#N/A	#N/A	19	1.29e-05	7.9e-05	8430000	8430000
655	chr1	48760000	48765000	intron (NR_146232, intron 1 of 4)	intron (NR_146232, intron 1 of 4)	14391	NM_024603	BEND5	0.396452	5.29856e-05	protein-coding	#N/A	#N/A	#N/A	#N/A	#N/A	#N/A	#N/A	#N/A	#N/A	#N/A	95000	655	chr1	48850000	48855000	intron (NR_136623, intron 5 of 12)	intron (NR_136623, intron 5 of 12)	-75531	NM_001349794	BEND5	0.396452	5.29856e-05	protein-coding	ENHANCER	ENHANCER	HLF_2231	28.2858	24.0208	41.619	6.29536	2.24732	0.163628	cluster_3	21	1.09e-05	6.78e-05	48800000	48800000
656	chr1	47385000	47390000	intron (NR_126355, intron 3 of 4)	L3|LINE|CR1	-28785	NM_012186	FOXE3	#N/A	#N/A	protein-coding	ENHANCER	#N/A	#N/A	#N/A	#N/A	#N/A	#N/A	#N/A	#N/A	#N/A	335000	656	chr1	47715000	47720000	Intergenic	MIRb|SINE|MIR	279885	NM_001194986	TRABD2B	#N/A	#N/A	protein-coding	#N/A	#N/A	HLF_773	16.5372	1.53983	1.5298	3.97848	21.8314	0.0233451	cluster_3	26	4.91e-11	6.31e-10	47400000	47400000
657	chr1	173470000	173475000	intron (NR_037845, intron 1 of 2)	Tigger3b|DNA|TcMar-Tigger	4655	NR_037845	LOC100506023	#N/A	#N/A	ncRNA	#N/A	#N/A	#N/A	#N/A	#N/A	#N/A	#N/A	#N/A	#N/A	#N/A	135000	657	chr1	173600000	173605000	intron (NM_178527, intron 1 of 27)	MER91A|DNA|hAT-Tip100	572	NM_178527	SLC9C2	0.462149	0.516518	protein-coding	#N/A	ENHANCER	#N/A	#N/A	#N/A	#N/A	#N/A	#N/A	#N/A	#N/A	20	1.65e-05	9.97e-05	173000000	173000000
658	chr1	241530000	241535000	intron (NM_003679, intron 1 of 14)	intron (NM_003679, intron 1 of 14)	122	NM_003679	KMO	1.68493	2.29158e-10	protein-coding	ENHANCER	ENHANCER	HLF_3173	16.1078	34.5883	16.2588	33.3511	2.50181	0.258818	cluster_3	310000	658	chr1	241835000	241840000	Intergenic	Intergenic	-10691	NM_001319224	EXO1	-0.0889313	0.3869	protein-coding	#N/A	#N/A	#N/A	#N/A	#N/A	#N/A	#N/A	#N/A	#N/A	#N/A	24	2.32e-09	2.32e-08	242000000	242000000
659	chr1	197705000	197710000	intron (NR_125340, intron 3 of 19)	L1MA5|LINE|L1	67980	NM_001195216	DENND1B	0.130796	0.316759	protein-coding	#N/A	#N/A	#N/A	#N/A	#N/A	#N/A	#N/A	#N/A	#N/A	#N/A	140000	659	chr1	197840000	197845000	Intergenic	Intergenic	-60130	NM_001024594	C1orf53	-1.15748	0.103849	protein-coding	ENHANCER	#N/A	#N/A	#N/A	#N/A	#N/A	#N/A	#N/A	#N/A	#N/A	21	9.79e-09	9.01e-08	198000000	198000000
660	chr1	66335000	66340000	intron (NM_001037339, intron 1 of 9)	intron (NM_001037339, intron 1 of 9)	5392	NM_001037339	PDE4B	0.679077	6.79241e-19	protein-coding	#N/A	S.ENHANCER	HLF_2453	21.8943	536.255	81.8067	173.236	2.55764	1.12485	cluster_1	280000	660	chr1	66610000	66615000	intron (NM_001350218, intron 1 of 22)	intron (NM_001350218, intron 1 of 22)	-15940	NR_036060	MIR3117	#N/A	#N/A	ncRNA	#N/A	#N/A	#N/A	#N/A	#N/A	#N/A	#N/A	#N/A	#N/A	#N/A	23	1.25e-08	1.13e-07	66300000	66300000
661	chr1	10605000	10610000	intron (NM_004565, intron 4 of 8)	L1ME2|LINE|L1	132550	NM_004565	PEX14	-0.105975	0.409849	protein-coding	#N/A	#N/A	#N/A	#N/A	#N/A	#N/A	#N/A	#N/A	#N/A	#N/A	190000	661	chr1	10790000	10795000	intron (NM_001079843, intron 1 of 20)	intron (NM_001079843, intron 1 of 20)	4146	NM_017766	CASZ1	-0.122735	0.603956	protein-coding	ENHANCER	#N/A	#N/A	#N/A	#N/A	#N/A	#N/A	#N/A	#N/A	#N/A	20	1.35e-07	1.06e-06	10600000	10600000
662	chr1	211565000	211570000	Intergenic	AluJb|SINE|Alu	11661	NM_021194	SLC30A1	-0.0951413	0.375992	protein-coding	#N/A	#N/A	HLF_233	24.1175	1.59189	3.64362	3.15763	2.72683	0.0400912	cluster_3	1110000	662	chr1	212670000	212675000	Intergenic	Intergenic	27340	NM_018664	BATF3	-1.63423	7.89135e-22	protein-coding	ENHANCER	#N/A	#N/A	#N/A	#N/A	#N/A	#N/A	#N/A	#N/A	#N/A	33	1.1e-16	3.63e-15	212000000	212000000
663	chr1	204180000	204185000	Intergenic	HAL1|LINE|L1	13991	NM_002256	KISS1	#N/A	#N/A	protein-coding	#N/A	ENHANCER	#N/A	#N/A	#N/A	#N/A	#N/A	#N/A	#N/A	#N/A	215000	663	chr1	204390000	204395000	Intergenic	MER20|DNA|hAT-Charlie	19317	NM_032833	PPP1R15B	0.00690208	0.947156	protein-coding	ENHANCER	#N/A	HLF_2891	14.5021	1.80341	3.10228	2.62053	3.05047	0.0314911	#N/A	14	0.00171878	0.00787757	204000000	204000000
664	chr1	152520000	152525000	Intergenic	Intergenic	8018	NM_019060	CRCT1	#N/A	#N/A	protein-coding	#N/A	#N/A	#N/A	#N/A	#N/A	#N/A	#N/A	#N/A	#N/A	#N/A	850000	664	chr1	153365000	153370000	Intergenic	Intergenic	8121	NM_005621	S100A12	#N/A	#N/A	protein-coding	ENHANCER	ENHANCER	HLF_358	131.216	60.6958	77.6235	8.60259	1.8466	0.193714	cluster_2	22	7.06e-07	5.08e-06	153000000	153000000
665	chr1	83780000	83785000	intron (NR_119375, intron 1 of 2)	intron (NR_119375, intron 1 of 2)	78046	NR_119374	LOC101927560	#N/A	#N/A	ncRNA	ENHANCER	ENHANCER	HLF_1012	113.267	93.0037	34.1718	16.9121	2.6044	0.13482	cluster_2	270000	665	chr1	84045000	84050000	Intergenic	L2|LINE|L2	-30475	NM_002731	PRKACB	0.596795	2.85259e-19	protein-coding	#N/A	#N/A	#N/A	#N/A	#N/A	#N/A	#N/A	#N/A	#N/A	#N/A	26	2.17e-08	1.91e-07	83800000	83800000
666	chr1	182675000	182680000	Intergenic	Intergenic	-4568	NM_033345	RGS8	#N/A	#N/A	protein-coding	#N/A	ENHANCER	HLF_3265	43.269	10.0571	30.9523	3.98433	1.57284	0.127014	cluster_3	100000	666	chr1	182770000	182775000	Intergenic	Intergenic	-16949	NM_001200052	NPL	-0.465952	0.00851281	protein-coding	#N/A	#N/A	#N/A	#N/A	#N/A	#N/A	#N/A	#N/A	#N/A	#N/A	42	6.43e-17	2.23e-15	183000000	183000000
667	chr1	200125000	200130000	intron (NM_205860, intron 7 of 7)	AluSx1|SINE|Alu	84675	NM_001276464	NR5A2	-2.24536	9.637e-13	protein-coding	ENHANCER	ENHANCER	#N/A	#N/A	#N/A	#N/A	#N/A	#N/A	#N/A	#N/A	385000	667	chr1	200505000	200510000	Intergenic	Intergenic	-97464	NM_001281293	ZNF281	-0.281211	0.000111046	protein-coding	#N/A	#N/A	#N/A	#N/A	#N/A	#N/A	#N/A	#N/A	#N/A	#N/A	33	1.03e-16	3.43e-15	200000000	200000000
668	chr1	17420000	17425000	intron (NM_001136204, intron 4 of 11).2	intron (NM_001136204, intron 4 of 11).2	16036	NM_001136204	RCC2	-0.0975849	0.143328	protein-coding	#N/A	#N/A	#N/A	#N/A	#N/A	#N/A	#N/A	#N/A	#N/A	#N/A	100000	668	chr1	17515000	17520000	Intergenic	AluSz6|SINE|Alu	-22198	NM_018125	ARHGEF10L	#N/A	#N/A	protein-coding	#N/A	#N/A	#N/A	#N/A	#N/A	#N/A	#N/A	#N/A	#N/A	#N/A	39	9.78e-19	4.65e-17	17400000	17400000
669	chr1	162330000	162335000	intron (NM_014697, intron 4 of 9)	intron (NM_014697, intron 4 of 9)	-10046	NR_030283	MIR556	#N/A	#N/A	ncRNA	#N/A	#N/A	HLF_1955	33.8181	2.09	3.19051	5.11937	18.714	0.0147237	cluster_3	565000	669	chr1	162890000	162895000	Intergenic	Intergenic	-23685	NM_178550	CCDC190	#N/A	#N/A	protein-coding	#N/A	#N/A	#N/A	#N/A	#N/A	#N/A	#N/A	#N/A	#N/A	#N/A	16	0.000145181	0.000776477	162000000	162000000
670	chr1	52140000	52145000	intron (NM_007324, intron 1 of 17)	CpG	406	NM_004799	ZFYVE9	-0.493919	6.61735e-09	protein-coding	#N/A	ENHANCER	HLF_2316	97.2542	113.034	42.5642	66.2101	1.52127	1.12474	cluster_2	690000	670	chr1	52825000	52830000	TTS (NM_024646)	TTS (NM_024646)	-15260	NM_001004339	ZYG11A	-0.384632	0.00267623	protein-coding	#N/A	#N/A	#N/A	#N/A	#N/A	#N/A	#N/A	#N/A	#N/A	#N/A	27	1.11e-10	1.35e-09	52100000	52100000
671	chr1	107780000	107785000	intron (NM_006113, intron 2 of 26)	intron (NM_006113, intron 2 of 26)	-94001	NM_001079874	VAV3	-0.264017	0.00518601	protein-coding	#N/A	ENHANCER	#N/A	#N/A	#N/A	#N/A	#N/A	#N/A	#N/A	#N/A	185000	671	chr1	107960000	107965000	intron (NM_006113, intron 1 of 26)	MIR|SINE|MIR	-1943	NR_046653	VAV3-AS1	1.77959	0.0448393	ncRNA	#N/A	ENHANCER	#N/A	#N/A	#N/A	#N/A	#N/A	#N/A	#N/A	#N/A	21	1.98e-06	1.35e-05	108000000	108000000
672	chr1	223875000	223880000	Intergenic	AluJb|SINE|Alu	-31528	NM_005426	TP53BP2	0.0753694	0.36203	protein-coding	#N/A	#N/A	#N/A	#N/A	#N/A	#N/A	#N/A	#N/A	#N/A	#N/A	780000	672	chr1	224650000	224655000	intron (NM_152495, intron 1 of 5)	intron (NM_152495, intron 1 of 5)	36183	NR_136287	CNIH3	-0.429546	0.271807	protein-coding	#N/A	#N/A	#N/A	#N/A	#N/A	#N/A	#N/A	#N/A	#N/A	#N/A	31	4.2e-16	1.26e-14	224000000	224000000
673	chr1	61315000	61320000	intron (NM_001134673, intron 3 of 10)	intron (NM_001134673, intron 3 of 10)	-63982	NR_104180	NFIA-AS1	#N/A	#N/A	ncRNA	ENHANCER	#N/A	#N/A	#N/A	#N/A	#N/A	#N/A	#N/A	#N/A	#N/A	2525000	673	chr1	63835000	63840000	intron (NM_005012, intron 1 of 8)	intron (NM_005012, intron 1 of 8)	63483	NM_001083592	ROR1	-0.319986	8.05507e-05	protein-coding	#N/A	ENHANCER	#N/A	#N/A	#N/A	#N/A	#N/A	#N/A	#N/A	#N/A	19	1.01e-06	7.11e-06	61300000	61300000
674	chr1	84080000	84085000	intron (NM_002731, intron 1 of 9)	intron (NM_002731, intron 1 of 9)	4421	NM_207578	PRKACB	0.596795	2.85259e-19	protein-coding	#N/A	ENHANCER	#N/A	#N/A	#N/A	#N/A	#N/A	#N/A	#N/A	#N/A	1180000	674	chr1	85255000	85260000	intron (NR_024113, intron 3 of 3)	intron (NR_024113, intron 3 of 3)	2162	NR_024113	C1orf52	0.266302	0.303251	protein-coding	#N/A	ENHANCER	#N/A	#N/A	#N/A	#N/A	#N/A	#N/A	#N/A	#N/A	21	1.78e-08	1.58e-07	84100000	84100000
675	chr1	232310000	232315000	Intergenic	Intergenic	203108	NM_020808	SIPA1L2	-0.52968	2.76159e-05	protein-coding	ENHANCER	#N/A	#N/A	#N/A	#N/A	#N/A	#N/A	#N/A	#N/A	#N/A	1865000	675	chr1	234170000	234175000	intron (NM_173508, intron 2 of 7)	AluSx|SINE|Alu	-41711	NM_001300845	SLC35F3	#N/A	#N/A	protein-coding	#N/A	ENHANCER	#N/A	#N/A	#N/A	#N/A	#N/A	#N/A	#N/A	#N/A	22	1.43e-08	1.29e-07	232000000	232000000
676	chr1	153005000	153010000	Intergenic	L1PA3|LINE|L1	5751	NM_001097589	SPRR3	#N/A	#N/A	protein-coding	#N/A	#N/A	#N/A	#N/A	#N/A	#N/A	#N/A	#N/A	#N/A	#N/A	305000	676	chr1	153305000	153310000	intron (NM_052891, intron 1 of 6)	intron (NM_052891, intron 1 of 6)	3218	NM_052891	PGLYRP3	#N/A	#N/A	protein-coding	#N/A	ENHANCER	HLF_2436	75.3402	58.7957	42.3192	6.37581	3.23779	0.331727	cluster_2	14	0.00201465	0.00913604	153000000	153000000
677	chr1	194530000	194535000	Intergenic	L1PBa|LINE|L1	1227755	NR_125789	LINC01031	#N/A	#N/A	ncRNA	#N/A	#N/A	#N/A	#N/A	#N/A	#N/A	#N/A	#N/A	#N/A	#N/A	90000	677	chr1	194615000	194620000	Intergenic	LTR12|LTR|ERV1	1312755	NR_125789	LINC01031	#N/A	#N/A	ncRNA	#N/A	S.ENHANCER	#N/A	#N/A	#N/A	#N/A	#N/A	#N/A	#N/A	#N/A	14	0.000409659	0.0020619	195000000	195000000
678	chr1	150360000	150365000	Intergenic	L1MC1|LINE|L1	-1611	NM_001297673	RPRD2	0.144082	0.185676	protein-coding	#N/A	ENHANCER	HLF_811	24.5176	87.0233	11.8278	163.29	1.28746	0.963428	cluster_2	120000	678	chr1	150475000	150480000	TTS (NM_001297673)	TTS (NM_001297673)	-9919	NR_073514	TARS2	-0.356996	0.0023296	protein-coding	#N/A	#N/A	#N/A	#N/A	#N/A	#N/A	#N/A	#N/A	#N/A	#N/A	33	1.62e-13	3.11e-12	150000000	150000000
679	chr1	108030000	108035000	Intergenic	AluJr4|SINE|Alu	-67320	NM_006113	VAV3	-0.264017	0.00518601	protein-coding	#N/A	#N/A	#N/A	#N/A	#N/A	#N/A	#N/A	#N/A	#N/A	#N/A	95000	679	chr1	108120000	108125000	Intergenic	Intergenic	70335	NM_213651	SLC25A24	-0.089616	0.491241	protein-coding	#N/A	ENHANCER	HLF_1176	19.5547	18.1354	40.27	5.37534	2.64266	0.208651	cluster_3	33	2.26e-15	5.99e-14	108000000	108000000
680	chr1	212170000	212175000	Intergenic	Intergenic	62236	NR_125983	LINC02608	0.79879	0.0387723	ncRNA	#N/A	#N/A	#N/A	#N/A	#N/A	#N/A	#N/A	#N/A	#N/A	#N/A	190000	680	chr1	212355000	212360000	intron (NM_006243, intron 11 of 12)	intron (NM_006243, intron 11 of 12)	4682	NR_004389	SNORA16B	#N/A	#N/A	snoRNA	#N/A	ENHANCER	#N/A	#N/A	#N/A	#N/A	#N/A	#N/A	#N/A	#N/A	27	9.74e-11	1.2e-09	212000000	212000000
681	chr1	62370000	62375000	Intergenic	Intergenic	-53066	NM_001320269	KANK4	#N/A	#N/A	protein-coding	#N/A	#N/A	#N/A	#N/A	#N/A	#N/A	#N/A	#N/A	#N/A	#N/A	65000	681	chr1	62430000	62435000	Intergenic	MLT1J-int|LTR|ERVL-MaLR	-3804	NM_001017416	USP1	0.0937209	0.280875	protein-coding	#N/A	#N/A	#N/A	#N/A	#N/A	#N/A	#N/A	#N/A	#N/A	#N/A	33	4.92e-14	1.04e-12	62400000	62400000
682	chr1	82765000	82770000	Intergenic	Intergenic	-135683	NR_147074	LINC01362	#N/A	#N/A	ncRNA	#N/A	#N/A	#N/A	#N/A	#N/A	#N/A	#N/A	#N/A	#N/A	#N/A	1020000	682	chr1	83780000	83785000	intron (NR_119375, intron 1 of 2)	intron (NR_119375, intron 1 of 2)	78046	NR_119374	LOC101927560	#N/A	#N/A	ncRNA	ENHANCER	ENHANCER	HLF_1012	113.267	93.0037	34.1718	16.9121	2.6044	0.13482	cluster_2	15	0.000892381	0.00427098	82800000	82800000
683	chr1	177050000	177055000	intron (NM_207108, intron 2 of 21)	MIRb|SINE|MIR	-23055	NR_030163	MIR488	#N/A	#N/A	ncRNA	#N/A	#N/A	#N/A	#N/A	#N/A	#N/A	#N/A	#N/A	#N/A	#N/A	195000	683	chr1	177240000	177245000	intron (NM_021165, intron 2 of 7)	L2c|LINE|L2	71542	NM_021165	BRINP2	#N/A	#N/A	protein-coding	#N/A	#N/A	#N/A	#N/A	#N/A	#N/A	#N/A	#N/A	#N/A	#N/A	21	5.98e-07	4.33e-06	177000000	177000000
684	chr1	91440000	91445000	Intergenic	L1PA6|LINE|L1	-37663	NM_001017975	HFM1	#N/A	#N/A	protein-coding	#N/A	#N/A	#N/A	#N/A	#N/A	#N/A	#N/A	#N/A	#N/A	#N/A	350000	684	chr1	91785000	91790000	intron (NR_036634, intron 4 of 17)	intron (NR_036634, intron 4 of 17)	98651	NR_036634	TGFBR3	-0.962048	1.0846e-11	protein-coding	#N/A	ENHANCER	#N/A	#N/A	#N/A	#N/A	#N/A	#N/A	#N/A	#N/A	25	3.18e-09	3.13e-08	91400000	91400000
685	chr1	94905000	94910000	intron (NM_001839, intron 1 of 6)	intron (NM_001839, intron 1 of 6)	18308	NM_001286056	CNN3	-0.145359	0.0687507	protein-coding	#N/A	#N/A	#N/A	#N/A	#N/A	#N/A	#N/A	#N/A	#N/A	#N/A	95000	685	chr1	94995000	95000000	intron (NM_144988, intron 3 of 3)	intron (NM_144988, intron 3 of 3)	-64096	NR_132786	LOC101928098	#N/A	#N/A	ncRNA	#N/A	#N/A	HLF_2941	26.7626	9.15403	20.2872	3.2764	2.35501	0.0685452	cluster_3	16	0.000958906	0.00456765	94900000	94900000
686	chr1	109580000	109585000	exon (NM_006496, exon 5 of 9)	exon (NM_006496, exon 5 of 9)	-16393	NR_029583	MIR197	#N/A	#N/A	ncRNA	#N/A	#N/A	#N/A	#N/A	#N/A	#N/A	#N/A	#N/A	#N/A	#N/A	60000	686	chr1	109635000	109640000	Intergenic	MIRc|SINE|MIR	13512	NM_001257361	AMPD2	-0.225381	0.00851662	protein-coding	#N/A	#N/A	HLF_780	22.3227	3.24926	3.81325	1.32518	1.85907	0.157391	cluster_3	25	9.66e-08	7.76e-07	110000000	110000000
687	chr1	87265000	87270000	Intergenic	Intergenic	54831	NM_001290053	LINC02801	#N/A	#N/A	protein-coding	#N/A	#N/A	#N/A	#N/A	#N/A	#N/A	#N/A	#N/A	#N/A	#N/A	835000	687	chr1	88095000	88100000	Intergenic	Intergenic	-586644	NM_001320707	PKN2	0.356702	5.82023e-06	protein-coding	#N/A	#N/A	#N/A	#N/A	#N/A	#N/A	#N/A	#N/A	#N/A	#N/A	18	7.89e-07	5.64e-06	87300000	87300000
688	chr1	195225000	195230000	Intergenic	L1PA7|LINE|L1	861215	NR_146895	LINC01724	#N/A	#N/A	ncRNA	#N/A	#N/A	#N/A	#N/A	#N/A	#N/A	#N/A	#N/A	#N/A	#N/A	2250000	688	chr1	197470000	197475000	intron (NR_047564, intron 11 of 11)	intron (NR_047564, intron 11 of 11)	204248	NM_201253	CRB1	#N/A	#N/A	protein-coding	#N/A	ENHANCER	#N/A	#N/A	#N/A	#N/A	#N/A	#N/A	#N/A	#N/A	26	3.14e-12	4.87e-11	195000000	195000000
689	chr1	94715000	94720000	intron (NR_160784, intron 1 of 3)	intron (NR_160784, intron 1 of 3)	28400	NR_039620	MIR378G	#N/A	#N/A	ncRNA	#N/A	ENHANCER	#N/A	#N/A	#N/A	#N/A	#N/A	#N/A	#N/A	#N/A	155000	689	chr1	94865000	94870000	intron (NM_001258340, intron 12 of 14)	MER58B|DNA|hAT-Charlie	43007	NM_001350223	SLC44A3	#N/A	#N/A	protein-coding	ENHANCER	#N/A	#N/A	#N/A	#N/A	#N/A	#N/A	#N/A	#N/A	#N/A	38	5.95e-19	2.95e-17	94700000	94700000
690	chr1	211750000	211755000	intron (NM_014873, intron 6 of 7)	LTR24B|LTR|ERV1	76738	NR_148994	LOC91548	#N/A	#N/A	ncRNA	ENHANCER	#N/A	#N/A	#N/A	#N/A	#N/A	#N/A	#N/A	#N/A	#N/A	960000	690	chr1	212705000	212710000	Intergenic	AluSp|SINE|Alu	-7660	NM_018664	BATF3	-1.63423	7.89135e-22	protein-coding	#N/A	#N/A	#N/A	#N/A	#N/A	#N/A	#N/A	#N/A	#N/A	#N/A	14	0.00154687	0.00713504	212000000	212000000
691	chr1	94045000	94050000	intron (NM_000350, intron 18 of 49)	intron (NM_000350, intron 18 of 49)	73648	NM_000350	ABCA4	3.47751	0.00140172	protein-coding	ENHANCER	ENHANCER	#N/A	#N/A	#N/A	#N/A	#N/A	#N/A	#N/A	#N/A	205000	691	chr1	94245000	94250000	intron (NM_001328664, intron 1 of 22)	CpG	246	NM_001328665	ARHGAP29	#N/A	#N/A	protein-coding	ENHANCER	#N/A	#N/A	#N/A	#N/A	#N/A	#N/A	#N/A	#N/A	#N/A	18	5.54e-06	3.56e-05	94000000	94100000
692	chr1	178605000	178610000	Intergenic	MLT1O|LTR|ERVL-MaLR	64704	NR_033186	C1orf220	-0.107955	0.826724	ncRNA	ENHANCER	ENHANCER	HLF_175	84.7711	103.147	72.427	8.06666	2.304	0.515436	cluster_2	160000	692	chr1	178760000	178765000	intron (NM_152663, intron 1 of 19)	L1PA15|LINE|L1	37256	NM_152663	RALGPS2	-0.412344	0.0115868	protein-coding	#N/A	#N/A	#N/A	#N/A	#N/A	#N/A	#N/A	#N/A	#N/A	#N/A	22	4.13e-05	0.000237435	179000000	179000000
693	chr1	243475000	243480000	intron (NM_006642, intron 16 of 17).2	intron (NM_006642, intron 16 of 17).2	131324	NR_039824	MIR4677	#N/A	#N/A	ncRNA	ENHANCER	#N/A	#N/A	#N/A	#N/A	#N/A	#N/A	#N/A	#N/A	#N/A	210000	693	chr1	243680000	243685000	intron (NM_001370074, intron 3 of 13).2	intron (NM_001370074, intron 3 of 13).2	160782	NM_181690	AKT3	0.653928	0.00436422	protein-coding	#N/A	#N/A	#N/A	#N/A	#N/A	#N/A	#N/A	#N/A	#N/A	#N/A	20	3.96e-07	2.94e-06	243000000	243000000
694	chr1	44560000	44565000	intron (NM_001319957, intron 1 of 13)	intron (NM_001319957, intron 1 of 13)	17007	NR_049849	MIR5584	#N/A	#N/A	ncRNA	#N/A	#N/A	#N/A	#N/A	#N/A	#N/A	#N/A	#N/A	#N/A	#N/A	120000	694	chr1	44675000	44680000	intron (NM_001145636, intron 1 of 11)	L2|LINE|L2	2786	NM_001145636	ARMH1	0.533562	0.0399852	protein-coding	#N/A	ENHANCER	HLF_3192	19.7551	101.31	42.0183	43.8145	2.15267	1.66676	cluster_2	20	4.69e-06	3.04e-05	44600000	44600000
695	chr1	40470000	40475000	Intergenic	LTR5A|LTR|ERVK	-4790	NM_001320179	ZFP69	-0.20587	0.11386	protein-coding	#N/A	#N/A	#N/A	#N/A	#N/A	#N/A	#N/A	#N/A	#N/A	#N/A	475000	695	chr1	40940000	40945000	Intergenic	Intergenic	-37196	NR_125440	CTPS1	-0.387657	6.4162e-08	protein-coding	#N/A	#N/A	#N/A	#N/A	#N/A	#N/A	#N/A	#N/A	#N/A	#N/A	28	1.48e-13	2.86e-12	40500000	40500000
696	chr1	202405000	202410000	intron (NM_002481, intron 1 of 23)	intron (NM_002481, intron 1 of 23)	-55214	NM_032103	PPP1R12B	0.302534	0.0937729	protein-coding	#N/A	#N/A	#N/A	#N/A	#N/A	#N/A	#N/A	#N/A	#N/A	#N/A	2010000	696	chr1	204410000	204415000	promoter-TSS (NM_032833)	promoter-TSS (NM_032833)	-683	NM_032833	PPP1R15B	0.00690208	0.947156	protein-coding	ENHANCER	ENHANCER	HLF_3214	22.7182	71.3634	17.2553	208.324	2.20538	0.677461	cluster_2	18	3.89e-07	2.89e-06	202000000	202000000
697	chr1	113435000	113440000	intron (NM_001142782, intron 1 of 20)	intron (NM_001142782, intron 1 of 20)	46985	NM_152900	MAGI3	#N/A	#N/A	protein-coding	#N/A	#N/A	#N/A	#N/A	#N/A	#N/A	#N/A	#N/A	#N/A	#N/A	515000	697	chr1	113945000	113950000	intron (NM_198268, intron 2 of 15)	intron (NM_198268, intron 2 of 15)	-3645	NM_198269	HIPK1	0.319691	8.65718e-06	protein-coding	#N/A	ENHANCER	HLF_2340	15.0983	29.1082	37.5095	13.303	1.81373	0.0688219	cluster_3	32	6.9e-16	2e-14	113000000	113000000
698	chr1	107770000	107775000	intron (NM_006113, intron 5 of 26)	MIR3|SINE|MIR	-84001	NM_001079874	VAV3	-0.264017	0.00518601	protein-coding	#N/A	#N/A	#N/A	#N/A	#N/A	#N/A	#N/A	#N/A	#N/A	#N/A	110000	698	chr1	107875000	107880000	intron (NM_006113, intron 1 of 26)	intron (NM_006113, intron 1 of 26)	-19723	NR_107006	MIR7852	#N/A	#N/A	ncRNA	#N/A	S.ENHANCER	HLF_210	96.5916	97.6602	59.6191	15.4523	2.5874	0.297901	cluster_2	66	4.8e-34	1.41e-31	108000000	108000000
699	chr1	158330000	158335000	promoter-TSS (NM_001764)	promoter-TSS (NM_001764)	-969	NM_001764	CD1B	#N/A	#N/A	protein-coding	ENHANCER	#N/A	HLF_512	30.973	5.12362	18.5813	4.4518	3.89102	0.119557	cluster_3	90000	699	chr1	158415000	158420000	Intergenic	Intergenic	3366	NM_001004476	OR10K2	#N/A	#N/A	protein-coding	#N/A	#N/A	#N/A	#N/A	#N/A	#N/A	#N/A	#N/A	#N/A	#N/A	19	0.000107833	0.000586642	158000000	158000000
700	chr1	238435000	238440000	Intergenic	Intergenic	48517	NR_015407	LINC01139	0.338871	0.00922795	ncRNA	#N/A	#N/A	#N/A	#N/A	#N/A	#N/A	#N/A	#N/A	#N/A	#N/A	975000	700	chr1	239405000	239410000	intron (NM_001347716, intron 1 of 7)	L2a|LINE|L2	20932	NM_001347716	CHRM3	#N/A	#N/A	protein-coding	#N/A	#N/A	#N/A	#N/A	#N/A	#N/A	#N/A	#N/A	#N/A	#N/A	32	3.29e-17	1.2e-15	238000000	238000000
701	chr1	84575000	84580000	Intergenic	L1MC1|LINE|L1	-3060	NM_004388	CTBS	0.137746	0.217818	protein-coding	#N/A	#N/A	#N/A	#N/A	#N/A	#N/A	#N/A	#N/A	#N/A	#N/A	115000	701	chr1	84685000	84690000	intron (NM_014021, intron 1 of 14)	L2c|LINE|L2	2961	NM_001166417	SSX2IP	-0.00589406	0.960284	protein-coding	#N/A	ENHANCER	HLF_2735	28.1393	77.0665	28.7849	74.4043	1.74458	1.13192	cluster_2	40	4.1e-18	1.75e-16	84600000	84600000
702	chr1	226735000	226740000	5' UTR (NM_002221, exon 2 of 8)	5' UTR (NM_002221, exon 2 of 8)	1675	NM_002221	ITPKB	0.141963	0.116042	protein-coding	ENHANCER	S.ENHANCER	#N/A	#N/A	#N/A	#N/A	#N/A	#N/A	#N/A	#N/A	100000	702	chr1	226830000	226835000	Intergenic	Intergenic	-38072	NM_012486	PSEN2	-1.10224	0.00747937	protein-coding	#N/A	#N/A	#N/A	#N/A	#N/A	#N/A	#N/A	#N/A	#N/A	#N/A	31	8.08e-12	1.17e-10	227000000	227000000
703	chr1	111215000	111220000	Intergenic	MLT1L|LTR|ERVL-MaLR	-10159	NM_001025197	CHI3L2	1.12066	2.00458e-13	protein-coding	ENHANCER	S.ENHANCER	HLF_769	48.6061	506.527	162.08	19.1467	1.85029	0.729225	cluster_1	590000	703	chr1	111800000	111805000	intron (NM_172198, intron 2 of 6)	MIRc|SINE|MIR	46599	NM_007204	DDX20	-0.196328	0.0277257	protein-coding	#N/A	#N/A	#N/A	#N/A	#N/A	#N/A	#N/A	#N/A	#N/A	#N/A	18	1.67e-05	0.000100801	111000000	111000000
704	chr1	86785000	86790000	Intergenic	L1MB2|LINE|L1	82924	NM_016009	SH3GLB1	0.204002	0.351121	protein-coding	ENHANCER	#N/A	#N/A	#N/A	#N/A	#N/A	#N/A	#N/A	#N/A	#N/A	95000	704	chr1	86875000	86880000	intron (NR_144512, intron 3 of 4)	Tigger4b|DNA|TcMar-Tigger	36626	NM_004261	SELENOF	-0.197859	0.060662	protein-coding	#N/A	#N/A	#N/A	#N/A	#N/A	#N/A	#N/A	#N/A	#N/A	#N/A	25	1.09e-09	1.14e-08	86800000	86800000
705	chr1	45395000	45400000	intron (NM_007170, intron 3 of 10)	L2c|LINE|L2	-57030	NM_012222	MUTYH	0.181062	0.153515	protein-coding	#N/A	ENHANCER	HLF_146	19.7492	26.7867	28.4352	5.64593	2.35388	0.18378	cluster_3	265000	705	chr1	45655000	45660000	intron (NM_021639, intron 4 of 12)	AluJb|SINE|Alu	-10815	NR_026768	RPS15AP10	#N/A	#N/A	pseudo	ENHANCER	#N/A	#N/A	#N/A	#N/A	#N/A	#N/A	#N/A	#N/A	#N/A	17	5.82e-05	0.000328235	45400000	45400000
706	chr1	27115000	27120000	intron (NM_003047, intron 1 of 11)	intron (NM_003047, intron 1 of 11)	37625	NR_046474	SLC9A1	-0.146245	0.562504	protein-coding	ENHANCER	ENHANCER	HLF_2624	14.3788	13.742	27.3499	4.69373	2.17648	0.253319	#N/A	690000	706	chr1	27800000	27805000	intron (NM_177424, intron 4 of 8)	GA-rich|Low_complexity|Low_complexity	-28282	NM_002713	PPP1R8	0.0920852	0.467214	protein-coding	#N/A	#N/A	#N/A	#N/A	#N/A	#N/A	#N/A	#N/A	#N/A	#N/A	32	9.77e-17	3.27e-15	27100000	27100000
707	chr1	73125000	73130000	Intergenic	Intergenic	-178670	NR_110677	LINC01360	#N/A	#N/A	ncRNA	#N/A	#N/A	#N/A	#N/A	#N/A	#N/A	#N/A	#N/A	#N/A	#N/A	180000	707	chr1	73300000	73305000	Intergenic	Intergenic	-3670	NR_110676	LINC01360	#N/A	#N/A	ncRNA	#N/A	#N/A	#N/A	#N/A	#N/A	#N/A	#N/A	#N/A	#N/A	#N/A	20	4.72e-09	4.54e-08	73100000	73100000
708	chr1	230910000	230915000	intron (NM_024525, intron 19 of 22)	intron (NM_024525, intron 19 of 22)	37654	NR_110681	LOC101927604	#N/A	#N/A	ncRNA	#N/A	#N/A	#N/A	#N/A	#N/A	#N/A	#N/A	#N/A	#N/A	#N/A	55000	708	chr1	230960000	230965000	intron (NM_024525, intron 1 of 22)	L1MB5|LINE|L1	16361	NM_024525	TTC13	-0.10638	0.528069	protein-coding	#N/A	#N/A	#N/A	#N/A	#N/A	#N/A	#N/A	#N/A	#N/A	#N/A	28	8.96e-12	1.29e-10	231000000	231000000
709	chr1	113790000	113795000	intron (NM_018364, intron 2 of 6)	AluJb|SINE|Alu	19976	NR_130896	RSBN1	0.0739702	0.394914	protein-coding	#N/A	ENHANCER	HLF_1729	28.7346	129.755	70.1586	42.1646	2.02911	0.261018	cluster_2	140000	709	chr1	113925000	113930000	non-coding (NR_110725, exon 3 of 5)	non-coding (NR_110725, exon 3 of 5)	1758	NR_110725	HIPK1-AS1	0.427814	0.448786	ncRNA	#N/A	ENHANCER	#N/A	#N/A	#N/A	#N/A	#N/A	#N/A	#N/A	#N/A	23	2.46e-07	1.88e-06	114000000	114000000
710	chr1	223480000	223485000	Intergenic	Intergenic	89085	NM_152610	CCDC185	#N/A	#N/A	protein-coding	#N/A	#N/A	#N/A	#N/A	#N/A	#N/A	#N/A	#N/A	#N/A	#N/A	155000	710	chr1	223630000	223635000	intron (NM_001143962, intron 2 of 20)	AluJr|SINE|Alu	33201	NM_001143962	CAPN8	#N/A	#N/A	protein-coding	ENHANCER	ENHANCER	HLF_1905	90.9693	16.0608	42.3377	9.14114	2.41169	0.315705	cluster_3	20	2.93e-05	0.000172084	223000000	223000000
711	chr1	34835000	34840000	Intergenic	Intergenic	21545	NM_001164824	SMIM12	-0.159441	0.235168	protein-coding	#N/A	#N/A	#N/A	#N/A	#N/A	#N/A	#N/A	#N/A	#N/A	#N/A	730000	711	chr1	35560000	35565000	exon (NM_001014839, exon 5 of 8)	exon (NM_001014839, exon 5 of 8)	4701	NM_014284	NCDN	-0.644326	3.46786e-09	protein-coding	ENHANCER	ENHANCER	HLF_34	12.8411	31.7802	18.7603	92.4441	1.22994	0.889241	#N/A	17	4.03e-06	2.63e-05	34800000	34800000
712	chr1	79080000	79085000	Intergenic	Intergenic	-75770	NM_022159	ADGRL4	#N/A	#N/A	protein-coding	#N/A	#N/A	HLF_959	33.2081	2.86046	10.2062	4.8751	11.3642	0.0537504	cluster_3	440000	712	chr1	79515000	79520000	Intergenic	Intergenic	-510770	NM_022159	ADGRL4	#N/A	#N/A	protein-coding	#N/A	#N/A	#N/A	#N/A	#N/A	#N/A	#N/A	#N/A	#N/A	#N/A	21	3.87e-08	3.29e-07	79100000	79100000
713	chr1	240815000	240820000	intron (NM_001350116, intron 10 of 16)	intron (NM_001350116, intron 10 of 16)	-205345	NM_022469	GREM2	#N/A	#N/A	protein-coding	#N/A	#N/A	#N/A	#N/A	#N/A	#N/A	#N/A	#N/A	#N/A	#N/A	830000	713	chr1	241640000	241645000	Intergenic	LTR19A|LTR|ERV1	-2131	NM_014322	OPN3	-0.102749	0.312585	protein-coding	ENHANCER	ENHANCER	HLF_2145	17.5463	32.5844	30.547	85.3834	2.19915	0.827025	cluster_2	19	4.63e-07	3.41e-06	241000000	241000000
714	chr1	244375000	244380000	intron (NM_001276349, intron 3 of 3)	L1ME4a|LINE|L1	24865	NM_001276349	C1orf100	#N/A	#N/A	protein-coding	#N/A	#N/A	#N/A	#N/A	#N/A	#N/A	#N/A	#N/A	#N/A	#N/A	170000	714	chr1	244540000	244545000	intron (NM_001130957, intron 8 of 21)	L1PA17|LINE|L1	81129	NM_001242340	CATSPERE	0.900761	0.0212906	protein-coding	#N/A	#N/A	#N/A	#N/A	#N/A	#N/A	#N/A	#N/A	#N/A	#N/A	14	0.000212905	0.00111455	244000000	244000000
715	chr1	209375000	209380000	intron (NR_146491, intron 2 of 2)	MIRb|SINE|MIR	5445	NR_146491	LINC01698	#N/A	#N/A	ncRNA	#N/A	#N/A	#N/A	#N/A	#N/A	#N/A	#N/A	#N/A	#N/A	#N/A	1975000	715	chr1	211345000	211350000	intron (NM_145759, intron 1 of 10)	intron (NM_145759, intron 1 of 10)	1136	NM_145759	TRAF5	0.247109	0.00933407	protein-coding	#N/A	#N/A	HLF_3019	24.636	5.2313	9.75284	3.09824	1.95514	0.0673459	cluster_3	15	8.48e-05	0.000467625	209000000	209000000
716	chr1	94560000	94565000	Intergenic	MER1A|DNA|hAT-Charlie	18798	NR_162147	MIR12133	#N/A	#N/A	ncRNA	#N/A	#N/A	#N/A	#N/A	#N/A	#N/A	#N/A	#N/A	#N/A	#N/A	240000	716	chr1	94795000	94800000	intron (NR_160783, intron 1 of 3)	intron (NR_160783, intron 1 of 3)	22732	NR_104131	SLC44A3-AS1	#N/A	#N/A	ncRNA	ENHANCER	S.ENHANCER	#N/A	#N/A	#N/A	#N/A	#N/A	#N/A	#N/A	#N/A	24	1.48e-07	1.16e-06	94600000	94600000
717	chr1	159585000	159590000	promoter-TSS (NM_001639)	promoter-TSS (NM_001639)	-326	NM_001639	APCS	#N/A	#N/A	protein-coding	#N/A	#N/A	#N/A	#N/A	#N/A	#N/A	#N/A	#N/A	#N/A	#N/A	185000	717	chr1	159765000	159770000	Intergenic	MLT1H2-int|LTR|ERVL-MaLR	-13462	NM_001319659	DUSP23	#N/A	#N/A	protein-coding	#N/A	#N/A	#N/A	#N/A	#N/A	#N/A	#N/A	#N/A	#N/A	#N/A	25	8.25e-11	1.02e-09	160000000	160000000
718	chr1	48530000	48535000	TTS (NM_032785)	TTS (NM_032785)	-60292	NM_001286239	SPATA6	0.195538	0.372996	protein-coding	#N/A	#N/A	#N/A	#N/A	#N/A	#N/A	#N/A	#N/A	#N/A	#N/A	90000	718	chr1	48615000	48620000	intron (NM_001323575, intron 9 of 12)	intron (NM_001323575, intron 9 of 12)	-145292	NM_001286239	SPATA6	0.195538	0.372996	protein-coding	#N/A	ENHANCER	HLF_499	56.7439	53.1145	38.3061	7.06619	2.82262	0.252574	cluster_2	33	8.02e-10	8.56e-09	48500000	48500000
719	chr1	242930000	242935000	Intergenic	MIRc|SINE|MIR	169244	NR_029401	LINC01347	0.588297	0.562926	ncRNA	#N/A	#N/A	#N/A	#N/A	#N/A	#N/A	#N/A	#N/A	#N/A	#N/A	800000	719	chr1	243725000	243730000	intron (NM_001370074, intron 2 of 13).2	AluJr|SINE|Alu	115782	NM_181690	AKT3	0.653928	0.00436422	protein-coding	ENHANCER	ENHANCER	HLF_252	23.9551	14.1398	16.4191	6.11136	4.79788	0.18786	cluster_3	18	6.13e-07	4.44e-06	243000000	243000000
720	chr1	212000000	212005000	intron (NM_015434, intron 7 of 19)	L2a|LINE|L2	-33053	NM_001286230	DTL	0.0765683	0.525109	protein-coding	#N/A	#N/A	#N/A	#N/A	#N/A	#N/A	#N/A	#N/A	#N/A	#N/A	1035000	720	chr1	213030000	213035000	Intergenic	L1MEi|LINE|L1	-16625	NM_001300753	ANGEL2	0.0918062	0.428714	protein-coding	#N/A	#N/A	#N/A	#N/A	#N/A	#N/A	#N/A	#N/A	#N/A	#N/A	17	7.56e-06	4.77e-05	212000000	212000000
721	chr1	238350000	238355000	Intergenic	L1PA15|LINE|L1	133517	NR_015407	LINC01139	0.338871	0.00922795	ncRNA	#N/A	#N/A	#N/A	#N/A	#N/A	#N/A	#N/A	#N/A	#N/A	#N/A	255000	721	chr1	238600000	238605000	Intergenic	Intergenic	-116483	NR_015407	LINC01139	0.338871	0.00922795	ncRNA	#N/A	#N/A	HLF_565	19.0454	3.31337	7.6931	4.70134	4.45809	0.0246152	cluster_3	15	0.000166983	0.000886321	238000000	238000000
722	chr1	23305000	23310000	3' UTR (NM_001102398, exon 11 of 11)	3' UTR (NM_001102398, exon 11 of 11)	-21982	NR_110616	LINC01355	#N/A	#N/A	ncRNA	#N/A	#N/A	#N/A	#N/A	#N/A	#N/A	#N/A	#N/A	#N/A	#N/A	90000	722	chr1	23390000	23395000	intron (NM_003196, intron 8 of 10).2	(AC)n|Simple_repeat|Simple_repeat	-22664	NM_001077195	ZNF436	0.610785	5.95501e-09	protein-coding	ENHANCER	#N/A	#N/A	#N/A	#N/A	#N/A	#N/A	#N/A	#N/A	#N/A	16	0.000419431	0.00210801	23300000	23300000
723	chr1	183685000	183690000	intron (NM_001297670, intron 1 of 17)	intron (NM_001297670, intron 1 of 17)	-34184	NM_203454	APOBEC4	#N/A	#N/A	protein-coding	#N/A	#N/A	HLF_404	16.6616	7.30349	14.4803	4.30436	2.08352	0.0695385	cluster_3	55000	723	chr1	183735000	183740000	intron (NM_001297669, intron 2 of 18)	FLAM_C|SINE|Alu	-67620	NM_001297672	RGL1	0.50205	7.73515e-05	protein-coding	#N/A	#N/A	#N/A	#N/A	#N/A	#N/A	#N/A	#N/A	#N/A	#N/A	16	0.00109439	0.00516926	184000000	184000000
724	chr1	22120000	22125000	intron (NM_030761, intron 2 of 4)	intron (NM_030761, intron 2 of 4)	20597	NM_030761	WNT4	#N/A	#N/A	protein-coding	#N/A	#N/A	#N/A	#N/A	#N/A	#N/A	#N/A	#N/A	#N/A	#N/A	1260000	724	chr1	23375000	23380000	Intergenic	Intergenic	-7664	NM_001077195	ZNF436	0.610785	5.95501e-09	protein-coding	ENHANCER	#N/A	HLF_1656	25.4275	5.46392	7.23146	2.82852	1.3943	0.085504	cluster_3	28	2e-13	3.79e-12	22100000	22100000
725	chr1	174855000	174860000	intron (NM_001366446, intron 19 of 25)	MIR3|SINE|MIR	-16886	NM_001243763	RABGAP1L	0.0190222	0.860597	protein-coding	#N/A	#N/A	#N/A	#N/A	#N/A	#N/A	#N/A	#N/A	#N/A	#N/A	90000	725	chr1	174940000	174945000	intron (NR_121196, intron 3 of 5)	MIR|SINE|MIR	11761	NR_121196	LOC101928696	#N/A	#N/A	ncRNA	#N/A	ENHANCER	HLF_1353	213.284	28.9394	28.5405	9.61329	2.13963	0.229016	cluster_2	109	1.03e-62	1.64e-59	175000000	175000000
726	chr1	8945000	8950000	intron (NM_001270502, intron 1 of 5)	intron (NM_001270502, intron 1 of 5)	1632	NM_001270500	CA6	#N/A	#N/A	protein-coding	#N/A	ENHANCER	#N/A	#N/A	#N/A	#N/A	#N/A	#N/A	#N/A	#N/A	620000	726	chr1	9560000	9565000	intron (NM_032315, intron 2 of 6)	intron (NM_032315, intron 2 of 6)	23035	NM_032315	SLC25A33	-0.510612	3.64631e-10	protein-coding	#N/A	ENHANCER	HLF_647	73.248	108.418	82.4149	20.3713	1.3056	0.258016	cluster_2	30	1.7e-12	2.75e-11	8950000	8950000
727	chr1	109315000	109320000	intron (NM_001205228, intron 16 of 19)	FordPrefect|DNA|hAT-Tip100	-10489	NM_001265613	MYBPHL	-1.84082	0.0655023	protein-coding	#N/A	#N/A	#N/A	#N/A	#N/A	#N/A	#N/A	#N/A	#N/A	#N/A	2125000	727	chr1	111435000	111440000	Intergenic	Intergenic	-9765	NM_002557	OVGP1	-0.00710314	0.98699	protein-coding	ENHANCER	#N/A	#N/A	#N/A	#N/A	#N/A	#N/A	#N/A	#N/A	#N/A	41	6.19e-26	8.49e-24	109000000	109000000
728	chr1	84300000	84305000	promoter-TSS (NM_001134664)	promoter-TSS (NM_001134664)	-151	NM_001134664	SAMD13	0.179443	0.453228	protein-coding	#N/A	ENHANCER	HLF_3155	15.4822	138.348	36.6824	84.1961	2.8365	0.623806	cluster_2	150000	728	chr1	84445000	84450000	Intergenic	L1PA7|LINE|L1	-31766	NM_025065	RPF1	-0.278334	0.0140847	protein-coding	#N/A	#N/A	#N/A	#N/A	#N/A	#N/A	#N/A	#N/A	#N/A	#N/A	29	4.49e-13	8.01e-12	84300000	84300000
729	chr1	108205000	108210000	Intergenic	L1PA7|LINE|L1	-7157	NM_013386	SLC25A24	-0.089616	0.491241	protein-coding	#N/A	#N/A	#N/A	#N/A	#N/A	#N/A	#N/A	#N/A	#N/A	#N/A	415000	729	chr1	108615000	108620000	intron (NM_001010883, intron 5 of 10)	L2a|LINE|L2	43593	NM_001102592	HENMT1	#N/A	#N/A	protein-coding	ENHANCER	#N/A	#N/A	#N/A	#N/A	#N/A	#N/A	#N/A	#N/A	#N/A	51	8.68e-33	2.28e-30	108000000	108000000
730	chr1	93285000	93290000	Intergenic	THE1C|LTR|ERVL-MaLR	58311	NR_034089	CCDC18-AS1	#N/A	#N/A	ncRNA	#N/A	#N/A	#N/A	#N/A	#N/A	#N/A	#N/A	#N/A	#N/A	#N/A	720000	730	chr1	94000000	94005000	intron (NM_000350, intron 44 of 49)	L2a|LINE|L2	-92902	NM_001308253	GCLM	-0.43382	0.0276917	protein-coding	#N/A	#N/A	#N/A	#N/A	#N/A	#N/A	#N/A	#N/A	#N/A	#N/A	18	1.81e-06	1.24e-05	93300000	93300000
731	chr1	197770000	197775000	intron (NM_001195216, intron 2 of 2)	intron (NM_001195216, intron 2 of 2)	2980	NM_001195216	DENND1B	0.130796	0.316759	protein-coding	ENHANCER	ENHANCER	HLF_1751	15.1846	57.3408	28.524	63.5123	1.88316	0.829229	cluster_2	1125000	731	chr1	198890000	198895000	intron (NR_040073, intron 2 of 2)	intron (NR_040073, intron 2 of 2)	-33347	NR_029626	MIR181A1	#N/A	#N/A	ncRNA	#N/A	#N/A	#N/A	#N/A	#N/A	#N/A	#N/A	#N/A	#N/A	#N/A	23	1.14e-09	1.19e-08	198000000	198000000
732	chr1	49100000	49105000	intron (NM_001323575, intron 4 of 12)	LTR81B|LTR|Gypsy	-154911	NR_125988	LOC101929721	#N/A	#N/A	ncRNA	#N/A	#N/A	#N/A	#N/A	#N/A	#N/A	#N/A	#N/A	#N/A	#N/A	2025000	732	chr1	51120000	51125000	intron (NM_001136508, intron 3 of 4)	L1MC1|LINE|L1	20272	NM_001136508	C1orf185	#N/A	#N/A	protein-coding	#N/A	#N/A	#N/A	#N/A	#N/A	#N/A	#N/A	#N/A	#N/A	#N/A	13	0.000465808	0.00232563	49100000	49100000
733	chr1	173190000	173195000	intron (NM_003326, intron 1 of 2)	L1MC1|LINE|L1	13032	NM_001297562	TNFSF4	-0.97569	2.6835e-29	protein-coding	#N/A	ENHANCER	#N/A	#N/A	#N/A	#N/A	#N/A	#N/A	#N/A	#N/A	1755000	733	chr1	174940000	174945000	intron (NR_121196, intron 3 of 5)	MIR|SINE|MIR	11761	NR_121196	LOC101928696	#N/A	#N/A	ncRNA	#N/A	ENHANCER	HLF_1353	213.284	28.9394	28.5405	9.61329	2.13963	0.229016	cluster_2	19	4.18e-05	0.000240244	173000000	173000000
734	chr1	211700000	211705000	Intergenic	Intergenic	26738	NR_148994	LOC91548	#N/A	#N/A	ncRNA	#N/A	ENHANCER	#N/A	#N/A	#N/A	#N/A	#N/A	#N/A	#N/A	#N/A	740000	734	chr1	212435000	212440000	intron (NR_026598, intron 1 of 2)	intron (NR_026598, intron 1 of 2)	4580	NM_013349	NENF	-0.485644	8.09505e-05	protein-coding	#N/A	#N/A	HLF_453	19.0798	9.13759	9.71499	29.594	1.23844	0.475381	cluster_3	21	5.77e-08	4.78e-07	212000000	212000000
735	chr1	199180000	199185000	intron (NR_147896, intron 3 of 3)	intron (NR_147896, intron 3 of 3)	33902	NR_147896	LINC02789	#N/A	#N/A	ncRNA	ENHANCER	ENHANCER	HLF_737	35.7634	90.2945	33.5471	7.61616	1.93842	0.189038	cluster_2	230000	735	chr1	199405000	199410000	Intergenic	Intergenic	258902	NR_147896	LINC02789	#N/A	#N/A	ncRNA	#N/A	#N/A	#N/A	#N/A	#N/A	#N/A	#N/A	#N/A	#N/A	#N/A	15	0.00203806	0.00923452	199000000	199000000
736	chr1	52265000	52270000	intron (NM_004799, intron 6 of 18)	intron (NM_004799, intron 6 of 18)	98705	NM_032449	CC2D1B	0.497136	1.17467e-05	protein-coding	#N/A	#N/A	#N/A	#N/A	#N/A	#N/A	#N/A	#N/A	#N/A	#N/A	1060000	736	chr1	53320000	53325000	intron (NM_004631, intron 2 of 18)	L2c|LINE|L2	5570	NM_001018054	LRP8	-0.468698	2.53019e-07	protein-coding	#N/A	ENHANCER	HLF_2793	13.2485	61.9679	58.828	94.3075	1.70887	1.80123	#N/A	13	0.00122769	0.00575166	52300000	52300000
737	chr1	223090000	223095000	Intergenic	LTR55|LTR|ERVL?	50748	NM_003268	TLR5	#N/A	#N/A	protein-coding	#N/A	#N/A	#N/A	#N/A	#N/A	#N/A	#N/A	#N/A	#N/A	#N/A	470000	737	chr1	223555000	223560000	intron (NM_001143962, intron 13 of 20)	intron (NM_001143962, intron 13 of 20)	108201	NM_001143962	CAPN8	#N/A	#N/A	protein-coding	#N/A	#N/A	HLF_3034	11.1578	2.16398	2.72033	0.864442	0.943706	0.0522462	#N/A	26	3.77e-11	4.92e-10	223000000	223000000
738	chr1	158570000	158575000	Intergenic	MLT1J|LTR|ERVL-MaLR	7399	NM_001004477	OR10X1	#N/A	#N/A	protein-coding	#N/A	#N/A	#N/A	#N/A	#N/A	#N/A	#N/A	#N/A	#N/A	#N/A	265000	738	chr1	158830000	158835000	intron (NM_002432, intron 1 of 6)	L1MEd|LINE|L1	1149	NM_002432	MNDA	#N/A	#N/A	protein-coding	#N/A	#N/A	HLF_1500	39.2201	1.8056	4.3728	5.41337	4.20332	0.0264318	cluster_3	26	2.61e-09	2.59e-08	159000000	159000000
739	chr1	211345000	211350000	intron (NM_145759, intron 1 of 10)	intron (NM_145759, intron 1 of 10)	1136	NM_145759	TRAF5	0.247109	0.00933407	protein-coding	#N/A	#N/A	HLF_3019	24.636	5.2313	9.75284	3.09824	1.95514	0.0673459	cluster_3	420000	739	chr1	211760000	211765000	intron (NM_014873, intron 6 of 7)	intron (NM_014873, intron 6 of 7)	-67137	NR_135818	LPGAT1-AS1	#N/A	#N/A	ncRNA	#N/A	#N/A	#N/A	#N/A	#N/A	#N/A	#N/A	#N/A	#N/A	#N/A	21	2.42e-07	1.84e-06	211000000	211000000
740	chr1	94580000	94585000	Intergenic	Intergenic	38798	NR_162147	MIR12133	#N/A	#N/A	ncRNA	#N/A	#N/A	#N/A	#N/A	#N/A	#N/A	#N/A	#N/A	#N/A	#N/A	115000	740	chr1	94690000	94695000	intron (NR_160779, intron 2 of 5)	MIR|SINE|MIR	53400	NR_039620	MIR378G	#N/A	#N/A	ncRNA	ENHANCER	#N/A	#N/A	#N/A	#N/A	#N/A	#N/A	#N/A	#N/A	#N/A	34	1.78e-16	5.72e-15	94600000	94600000
741	chr1	163580000	163585000	Intergenic	LTR78B|LTR|ERV1	-159309	NR_104294	LOC100422212	#N/A	#N/A	pseudo	#N/A	#N/A	#N/A	#N/A	#N/A	#N/A	#N/A	#N/A	#N/A	#N/A	250000	741	chr1	163825000	163830000	Intergenic	Intergenic	-404309	NR_104294	LOC100422212	#N/A	#N/A	pseudo	#N/A	#N/A	#N/A	#N/A	#N/A	#N/A	#N/A	#N/A	#N/A	#N/A	16	3.11e-05	0.000181866	164000000	164000000
742	chr1	40060000	40065000	intron (NM_001350484, intron 5 of 13)	AluJr|SINE|Alu	21649	NM_001350481	CAP1	0.0494131	0.633863	protein-coding	#N/A	S.ENHANCER	HLF_1472	31.8823	192.813	118.742	26.0342	2.28417	0.359081	cluster_1	305000	742	chr1	40360000	40365000	Intergenic	HAL1|LINE|L1	-11227	NM_022733	SMAP2	0.195808	0.00570291	protein-coding	#N/A	#N/A	#N/A	#N/A	#N/A	#N/A	#N/A	#N/A	#N/A	#N/A	24	2.55e-08	2.21e-07	40100000	40100000
743	chr1	172935000	172940000	Intergenic	AluSx|SINE|Alu	113463	NM_005092	TNFSF18	0.807057	0.319786	protein-coding	#N/A	#N/A	HLF_2008	67.6007	6.63441	15.2228	5.20216	1.94919	0.0725401	cluster_3	310000	743	chr1	173240000	173245000	intron (NR_037845, intron 2 of 2)	intron (NR_037845, intron 2 of 2)	-35169	NM_003326	TNFSF4	-0.97569	2.6835e-29	protein-coding	#N/A	#N/A	#N/A	#N/A	#N/A	#N/A	#N/A	#N/A	#N/A	#N/A	38	7.3e-17	2.51e-15	173000000	173000000
744	chr1	241530000	241535000	intron (NM_003679, intron 1 of 14)	intron (NM_003679, intron 1 of 14)	122	NM_003679	KMO	1.68493	2.29158e-10	protein-coding	ENHANCER	ENHANCER	HLF_3173	16.1078	34.5883	16.2588	33.3511	2.50181	0.258818	cluster_3	380000	744	chr1	241905000	241910000	Intergenic	Intergenic	-50267	NM_001290693	BECN2	#N/A	#N/A	protein-coding	#N/A	#N/A	#N/A	#N/A	#N/A	#N/A	#N/A	#N/A	#N/A	#N/A	18	2.59e-06	1.74e-05	242000000	242000000
745	chr1	235250000	235255000	intron (NR_135074, intron 6 of 24)	intron (NR_135074, intron 6 of 24)	-62384	NR_039908	MIR4753	#N/A	#N/A	ncRNA	#N/A	#N/A	HLF_1073	20.2463	6.15136	18.5895	3.9896	1.83753	0.0761022	cluster_3	1045000	745	chr1	236290000	236295000	Intergenic	Intergenic	-10542	NM_019891	ERO1B	0.48428	5.0477e-08	protein-coding	ENHANCER	#N/A	#N/A	#N/A	#N/A	#N/A	#N/A	#N/A	#N/A	#N/A	14	0.000504519	0.00250555	235000000	235000000
746	chr1	27385000	27390000	Intergenic	AluSq|SINE|Alu	-4167	NM_001330448	CD164L2	#N/A	#N/A	protein-coding	#N/A	#N/A	#N/A	#N/A	#N/A	#N/A	#N/A	#N/A	#N/A	#N/A	230000	746	chr1	27610000	27615000	3' UTR (NM_005248, exon 13 of 13)	3' UTR (NM_005248, exon 13 of 13)	-9006	NM_001029882	AHDC1	0.478848	0.323341	protein-coding	#N/A	#N/A	#N/A	#N/A	#N/A	#N/A	#N/A	#N/A	#N/A	#N/A	18	3.6e-06	2.37e-05	27400000	27400000
747	chr1	178595000	178600000	Intergenic	MER21B|LTR|ERVL	54704	NR_033186	C1orf220	-0.107955	0.826724	ncRNA	#N/A	ENHANCER	#N/A	#N/A	#N/A	#N/A	#N/A	#N/A	#N/A	#N/A	245000	747	chr1	178835000	178840000	intron (NM_152663, intron 8 of 19)	intron (NM_152663, intron 8 of 19)	33577	NM_004673	ANGPTL1	#N/A	#N/A	protein-coding	#N/A	#N/A	HLF_2593	13.73	4.10274	2.68732	10.058	5.30885	0.0230613	#N/A	27	3.21e-11	4.23e-10	179000000	179000000
748	chr1	197685000	197690000	intron (NR_125340, intron 3 of 19)	L2|LINE|L2	87980	NM_001195216	DENND1B	0.130796	0.316759	protein-coding	#N/A	#N/A	#N/A	#N/A	#N/A	#N/A	#N/A	#N/A	#N/A	#N/A	90000	748	chr1	197770000	197775000	intron (NM_001195216, intron 2 of 2)	intron (NM_001195216, intron 2 of 2)	2980	NM_001300858	DENND1B	0.130796	0.316759	protein-coding	ENHANCER	ENHANCER	HLF_1751	15.1846	57.3408	28.524	63.5123	1.88316	0.829229	cluster_2	17	5.72e-05	0.000323057	198000000	198000000
749	chr1	41375000	41380000	intron (NM_001291281, intron 1 of 2)	intron (NM_001291281, intron 1 of 2)	-1831	NR_135817	LOC101929901	#N/A	#N/A	ncRNA	#N/A	ENHANCER	#N/A	#N/A	#N/A	#N/A	#N/A	#N/A	#N/A	#N/A	505000	749	chr1	41875000	41880000	intron (NR_038261, intron 2 of 3)	intron (NR_038261, intron 2 of 3)	41422	NR_038260	HIVEP3	0.0645756	0.89375	protein-coding	#N/A	#N/A	#N/A	#N/A	#N/A	#N/A	#N/A	#N/A	#N/A	#N/A	28	1.58e-12	2.58e-11	41400000	41400000
750	chr1	158820000	158825000	Intergenic	L1PREC2|LINE|L1	-8851	NM_002432	MNDA	#N/A	#N/A	protein-coding	#N/A	#N/A	#N/A	#N/A	#N/A	#N/A	#N/A	#N/A	#N/A	#N/A	65000	750	chr1	158880000	158885000	Intergenic	Intergenic	-49052	NM_198929	PYHIN1	0.623314	0.359855	protein-coding	#N/A	#N/A	#N/A	#N/A	#N/A	#N/A	#N/A	#N/A	#N/A	#N/A	19	2.6e-05	0.000153344	159000000	159000000
751	chr1	39150000	39155000	intron (NM_012090, intron 1 of 92)	L1ME3Cz|LINE|L1	68333	NM_012090	MACF1	0.428419	7.88254e-05	protein-coding	#N/A	ENHANCER	HLF_1995	38.6025	58.5954	61.9894	11.2275	2.03591	0.131293	cluster_3	320000	751	chr1	39465000	39470000	intron (NM_012090, intron 89 of 92)	intron (NM_012090, intron 89 of 92)	-24136	NM_181809	BMP8A	-0.374555	0.203123	protein-coding	#N/A	#N/A	#N/A	#N/A	#N/A	#N/A	#N/A	#N/A	#N/A	#N/A	20	7.87e-06	4.96e-05	39200000	39200000
752	chr1	234720000	234725000	Intergenic	Intergenic	-1542	NR_038856	LINC01132	1.12477	0.00033595	ncRNA	ENHANCER	S.ENHANCER	HLF_275	42.5775	336.962	117.111	21.2697	1.59268	0.906838	cluster_1	295000	752	chr1	235010000	235015000	Intergenic	Intergenic	-48501	NR_125945	LOC101927851	#N/A	#N/A	ncRNA	ENHANCER	ENHANCER	#N/A	#N/A	#N/A	#N/A	#N/A	#N/A	#N/A	#N/A	37	3.08e-16	9.48e-15	235000000	235000000
753	chr1	153790000	153795000	Intergenic	AluSx1|SINE|Alu	-1447	NR_126565	LOC343052	#N/A	#N/A	pseudo	ENHANCER	S.ENHANCER	HLF_2164	13.7063	20.0202	38.4997	7.21275	1.81628	0.300279	#N/A	200000	753	chr1	153985000	153990000	Intergenic	AluY|SINE|Alu	-1161	NM_002870	RAB13	0.139358	0.604254	protein-coding	#N/A	S.ENHANCER	#N/A	#N/A	#N/A	#N/A	#N/A	#N/A	#N/A	#N/A	20	3.89e-07	2.89e-06	154000000	154000000
754	chr1	24325000	24330000	intron (NM_021180, intron 1 of 15)	intron (NM_021180, intron 1 of 15)	4460	NM_021180	GRHL3	#N/A	#N/A	protein-coding	#N/A	#N/A	#N/A	#N/A	#N/A	#N/A	#N/A	#N/A	#N/A	#N/A	960000	754	chr1	25280000	25285000	intron (NM_001282869, intron 1 of 7)	intron (NM_001282869, intron 1 of 7)	9991	NM_001282869	RHD	#N/A	#N/A	protein-coding	#N/A	ENHANCER	HLF_3055	26.369	12.1578	28.5752	4.32016	2.31534	0.258641	cluster_3	14	9.08e-05	0.000499098	24300000	24300000
755	chr1	14680000	14685000	intron (NM_201628, intron 1 of 14)	AluJb|SINE|Alu	83783	NM_015209	KAZN	-1.59017	4.67949e-20	protein-coding	#N/A	ENHANCER	#N/A	#N/A	#N/A	#N/A	#N/A	#N/A	#N/A	#N/A	235000	755	chr1	14910000	14915000	intron (NM_201628, intron 1 of 14)	AluJb|SINE|Alu	-11629	NM_001370229	KAZN	-1.59017	4.67949e-20	protein-coding	ENHANCER	ENHANCER	HLF_875	29.8686	111.097	85.6678	8.40366	1.81571	0.969636	cluster_2	21	2.9e-06	1.93e-05	14700000	14700000
756	chr1	39855000	39860000	intron (NM_017646, intron 1 of 10)	intron (NM_017646, intron 1 of 10)	26004	NM_017646	TRIT1	-0.505639	6.38635e-07	protein-coding	#N/A	#N/A	#N/A	#N/A	#N/A	#N/A	#N/A	#N/A	#N/A	#N/A	530000	756	chr1	40380000	40385000	intron (NM_001198978, intron 1 of 9)	intron (NM_001198978, intron 1 of 9)	7867	NM_001198978	SMAP2	0.195808	0.00570291	protein-coding	ENHANCER	S.ENHANCER	HLF_3097	34.2087	143.343	88.1266	23.2764	1.52863	0.421034	cluster_2	17	0.000110206	0.00059877	39900000	39900000
757	chr1	244930000	244935000	Intergenic	AluSz|SINE|Alu	-37369	NM_032328	EFCAB2	0.0299931	0.862495	protein-coding	#N/A	#N/A	#N/A	#N/A	#N/A	#N/A	#N/A	#N/A	#N/A	#N/A	1315000	757	chr1	246240000	246245000	intron (NM_022743, intron 5 of 11)	L1PA5|LINE|L1	174912	NM_022743	SMYD3	-0.330985	0.00155039	protein-coding	#N/A	#N/A	HLF_2601	14.1784	3.33255	4.34405	3.68594	3.17488	0.0286102	#N/A	26	1.44e-12	2.36e-11	245000000	245000000
758	chr1	176010000	176015000	intron (NM_022457, intron 15 of 19)	Tigger3b|DNA|TcMar-Tigger	-43960	NR_002998	SCARNA3	0.276506	0.699774	ncRNA	#N/A	#N/A	#N/A	#N/A	#N/A	#N/A	#N/A	#N/A	#N/A	#N/A	85000	758	chr1	176090000	176095000	intron (NM_022457, intron 9 of 19)	L1ME3F|LINE|L1	114744	NM_001286644	COP1	0.244769	0.0849838	protein-coding	#N/A	#N/A	HLF_183	18.3506	1.7297	2.72204	3.78365	2.35473	0.0211951	cluster_3	23	4.71e-08	3.95e-07	176000000	176000000
759	chr1	174470000	174475000	intron (NM_001366446, intron 13 of 25)	MER68|LTR|ERVL	24536	NM_005684	GPR52	0.272714	0.765321	protein-coding	#N/A	#N/A	#N/A	#N/A	#N/A	#N/A	#N/A	#N/A	#N/A	#N/A	500000	759	chr1	174965000	174970000	intron (NM_001243764, intron 1 of 6)	AluSz|SINE|Alu	2722	NM_001243764	RABGAP1L	0.0190222	0.860597	protein-coding	ENHANCER	ENHANCER	#N/A	#N/A	#N/A	#N/A	#N/A	#N/A	#N/A	#N/A	26	1.67e-10	1.98e-09	174000000	174000000
760	chr1	28055000	28060000	intron (NM_001282562, intron 2 of 16)	intron (NM_001282562, intron 2 of 16)	31110	NM_001282560	EYA3	-0.115359	0.205817	protein-coding	#N/A	#N/A	#N/A	#N/A	#N/A	#N/A	#N/A	#N/A	#N/A	#N/A	90000	760	chr1	28140000	28145000	Intergenic	MIRc|SINE|MIR	34190	NM_000952	PTAFR	0.845886	0.0292672	protein-coding	ENHANCER	#N/A	HLF_2308	37.1667	3.92629	22.7096	3.30302	2.17081	0.211624	cluster_3	30	5.14e-10	5.64e-09	28100000	28100000
761	chr1	212005000	212010000	intron (NM_015434, intron 5 of 19)	intron (NM_015434, intron 5 of 19)	-28053	NM_001286230	DTL	0.0765683	0.525109	protein-coding	ENHANCER	#N/A	#N/A	#N/A	#N/A	#N/A	#N/A	#N/A	#N/A	#N/A	435000	761	chr1	212435000	212440000	intron (NR_026598, intron 1 of 2)	intron (NR_026598, intron 1 of 2)	4580	NM_013349	NENF	-0.485644	8.09505e-05	protein-coding	#N/A	#N/A	HLF_453	19.0798	9.13759	9.71499	29.594	1.23844	0.475381	cluster_3	24	4.08e-09	3.95e-08	212000000	212000000
762	chr1	200170000	200175000	intron (NM_205860, intron 7 of 7)	intron (NM_205860, intron 7 of 7)	129675	NM_001276464	NR5A2	-2.24536	9.637e-13	protein-coding	#N/A	#N/A	#N/A	#N/A	#N/A	#N/A	#N/A	#N/A	#N/A	#N/A	75000	762	chr1	200240000	200245000	Intergenic	Intergenic	131292	NR_040064	LINC00862	#N/A	#N/A	ncRNA	#N/A	S.ENHANCER	HLF_1245	36.095	197.573	44.696	15.605	1.70434	0.284689	cluster_1	28	1.51e-08	1.35e-07	200000000	200000000
763	chr1	63695000	63700000	Intergenic	MLT1J2|LTR|ERVL-MaLR	74284	NM_001172818	PGM1	-0.774145	5.6836e-10	protein-coding	#N/A	ENHANCER	#N/A	#N/A	#N/A	#N/A	#N/A	#N/A	#N/A	#N/A	130000	763	chr1	63820000	63825000	intron (NM_005012, intron 1 of 8)	A-rich|Low_complexity|Low_complexity	48483	NM_001083592	ROR1	-0.319986	8.05507e-05	protein-coding	#N/A	ENHANCER	HLF_1937	28.1792	40.0079	48.2548	13.7451	1.83782	0.139134	cluster_2	29	1.09e-09	1.15e-08	63700000	63700000
764	chr1	145960000	145965000	5' UTR (NM_001039888, exon 3 of 4)	5' UTR (NM_001039888, exon 3 of 4)	2075	NM_001039888	ANKRD34A	-0.443543	0.258593	protein-coding	#N/A	ENHANCER	#N/A	#N/A	#N/A	#N/A	#N/A	#N/A	#N/A	#N/A	55000	764	chr1	146010000	146015000	Intergenic	AluSz|SINE|Alu	9235	NM_145277	HJV	#N/A	#N/A	protein-coding	#N/A	#N/A	#N/A	#N/A	#N/A	#N/A	#N/A	#N/A	#N/A	#N/A	16	0.000120689	0.000652448	146000000	146000000
765	chr1	109545000	109550000	Intergenic	Intergenic	-1115	NM_006496	GNAI3	0.0694347	0.347732	protein-coding	#N/A	ENHANCER	#N/A	#N/A	#N/A	#N/A	#N/A	#N/A	#N/A	#N/A	490000	765	chr1	110030000	110035000	intron (NM_001270768, intron 1 of 20)	intron (NM_001270768, intron 1 of 20)	923	NM_001270768	STRIP1	0.0952385	0.322166	protein-coding	#N/A	ENHANCER	#N/A	#N/A	#N/A	#N/A	#N/A	#N/A	#N/A	#N/A	17	4.37e-05	0.00025071	110000000	110000000
766	chr1	111205000	111210000	Intergenic	Intergenic	-2962	NM_001271833	DENND2D	0.431577	1.63078e-06	protein-coding	#N/A	S.ENHANCER	#N/A	#N/A	#N/A	#N/A	#N/A	#N/A	#N/A	#N/A	770000	766	chr1	111970000	111975000	intron (NM_172198, intron 2 of 6)	intron (NM_172198, intron 2 of 6)	16655	NM_172198	KCND3	#N/A	#N/A	protein-coding	#N/A	#N/A	#N/A	#N/A	#N/A	#N/A	#N/A	#N/A	#N/A	#N/A	21	8.37e-08	6.79e-07	111000000	111000000
767	chr1	203110000	203115000	Intergenic	Charlie13a|DNA|hAT-Charlie	-15226	NM_001365065	ADORA1	#N/A	#N/A	protein-coding	#N/A	#N/A	#N/A	#N/A	#N/A	#N/A	#N/A	#N/A	#N/A	#N/A	80000	767	chr1	203185000	203190000	promoter-TSS (NM_001276)	promoter-TSS (NM_001276)	-796	NM_001276	CHI3L1	#N/A	#N/A	protein-coding	#N/A	#N/A	#N/A	#N/A	#N/A	#N/A	#N/A	#N/A	#N/A	#N/A	17	0.000218898	0.00114388	203000000	203000000
768	chr1	109160000	109165000	intron (NM_020775, intron 2 of 21)	intron (NM_020775, intron 2 of 21)	-24049	NM_001284353	KIAA1324	#N/A	#N/A	protein-coding	#N/A	#N/A	HLF_2681	20.3444	3.95232	13.5078	2.8569	3.08277	0.217294	cluster_3	135000	768	chr1	109290000	109295000	3' UTR (NM_001010985, exon 9 of 9)	3' UTR (NM_001010985, exon 9 of 9)	-9332	NM_001350241	PSRC1	0.340528	0.00101078	protein-coding	#N/A	#N/A	#N/A	#N/A	#N/A	#N/A	#N/A	#N/A	#N/A	#N/A	16	0.00163551	0.00751798	109000000	109000000
769	chr1	52385000	52390000	intron (NM_001190819, intron 8 of 16)	AluSx1|SINE|Alu	16923	NM_004153	ORC1	0.0735721	0.445359	protein-coding	#N/A	#N/A	#N/A	#N/A	#N/A	#N/A	#N/A	#N/A	#N/A	#N/A	290000	769	chr1	52670000	52675000	Intergenic	AluJb|SINE|Alu	25847	NM_023077	COA7	-0.779764	3.50302e-13	protein-coding	#N/A	ENHANCER	#N/A	#N/A	#N/A	#N/A	#N/A	#N/A	#N/A	#N/A	33	3.71e-17	1.34e-15	52400000	52400000
770	chr1	106835000	106840000	intron (NR_147165, intron 2 of 2)	L1MC1|LINE|L1	19261	NR_147165	LINC01661	#N/A	#N/A	ncRNA	#N/A	#N/A	#N/A	#N/A	#N/A	#N/A	#N/A	#N/A	#N/A	#N/A	575000	770	chr1	107405000	107410000	intron (NM_001113226, intron 3 of 6)	(TG)n|Simple_repeat|Simple_repeat	259431	NM_001113228	NTNG1	#N/A	#N/A	protein-coding	#N/A	#N/A	HLF_2127	59.4929	3.68134	7.27984	2.75627	2.03478	0.0349467	cluster_3	17	0.000131326	0.000706407	107000000	107000000
771	chr1	212605000	212610000	intron (NM_001030287, intron 1 of 3)	CpG	-1261	NM_001040619	ATF3	-0.140685	0.499017	protein-coding	#N/A	ENHANCER	#N/A	#N/A	#N/A	#N/A	#N/A	#N/A	#N/A	#N/A	105000	771	chr1	212705000	212710000	Intergenic	AluSp|SINE|Alu	-7660	NM_018664	BATF3	-1.63423	7.89135e-22	protein-coding	#N/A	#N/A	#N/A	#N/A	#N/A	#N/A	#N/A	#N/A	#N/A	#N/A	23	5.88e-06	3.76e-05	213000000	213000000
772	chr1	5165000	5170000	Intergenic	L2|LINE|L2	512891	NM_018836	AJAP1	#N/A	#N/A	protein-coding	#N/A	#N/A	#N/A	#N/A	#N/A	#N/A	#N/A	#N/A	#N/A	#N/A	55000	772	chr1	5215000	5220000	Intergenic	Intergenic	562891	NM_018836	AJAP1	#N/A	#N/A	protein-coding	#N/A	#N/A	#N/A	#N/A	#N/A	#N/A	#N/A	#N/A	#N/A	#N/A	22	1.92e-08	1.7e-07	5170000	5170000
773	chr1	107945000	107950000	intron (NM_006113, intron 1 of 26)	MIRb|SINE|MIR	-16943	NR_046653	VAV3-AS1	1.77959	0.0448393	ncRNA	#N/A	ENHANCER	#N/A	#N/A	#N/A	#N/A	#N/A	#N/A	#N/A	#N/A	90000	773	chr1	108030000	108035000	Intergenic	AluJr4|SINE|Alu	-67320	NM_006113	VAV3	-0.264017	0.00518601	protein-coding	#N/A	#N/A	#N/A	#N/A	#N/A	#N/A	#N/A	#N/A	#N/A	#N/A	31	1.07e-11	1.53e-10	108000000	108000000
774	chr1	166140000	166145000	intron (NR_163271, intron 1 of 2)	intron (NR_163271, intron 1 of 2)	12298	NR_030626	MIR921	#N/A	#N/A	ncRNA	#N/A	#N/A	#N/A	#N/A	#N/A	#N/A	#N/A	#N/A	#N/A	#N/A	360000	774	chr1	166495000	166500000	Intergenic	L1M2|LINE|L1	-7461	NR_146890	LINC01675	#N/A	#N/A	ncRNA	#N/A	#N/A	#N/A	#N/A	#N/A	#N/A	#N/A	#N/A	#N/A	#N/A	15	7.52e-05	0.000417978	166000000	166000000
775	chr1	113585000	113590000	intron (NM_001142782, intron 4 of 20)	intron (NM_001142782, intron 4 of 20)	171655	NM_006608	PHTF1	0.172142	0.023428	protein-coding	#N/A	#N/A	HLF_2703	13.7818	1.26584	2.61901	5.01318	18.1498	0.00283832	#N/A	1005000	775	chr1	114585000	114590000	intron (NM_001256404, intron 19 of 20)	intron (NM_001256404, intron 19 of 20)	-5885	NM_005872	BCAS2	-0.0752137	0.4884	protein-coding	#N/A	#N/A	#N/A	#N/A	#N/A	#N/A	#N/A	#N/A	#N/A	#N/A	29	1.38e-14	3.19e-13	114000000	114000000
776	chr1	183460000	183465000	intron (NR_040063, intron 3 of 4)	intron (NR_040063, intron 3 of 4)	9482	NR_040063	SMG7-AS1	-0.10853	0.892714	ncRNA	#N/A	#N/A	HLF_619	36.8688	5.83052	8.37332	5.11586	2.55339	0.0400912	cluster_3	150000	776	chr1	183605000	183610000	Intergenic	Intergenic	-16586	NM_001127651	NCF2	0.986229	5.6461e-23	protein-coding	ENHANCER	#N/A	#N/A	#N/A	#N/A	#N/A	#N/A	#N/A	#N/A	#N/A	41	8.46e-19	4.07e-17	183000000	183000000
777	chr1	97320000	97325000	intron (NR_046590, intron 4 of 4)	intron (NR_046590, intron 4 of 4)	226577	NR_046590	DPYD-AS1	#N/A	#N/A	ncRNA	#N/A	#N/A	#N/A	#N/A	#N/A	#N/A	#N/A	#N/A	#N/A	#N/A	1205000	777	chr1	98520000	98525000	Intergenic	L1MA3|LINE|L1	-139221	NM_001364903	SNX7	#N/A	#N/A	protein-coding	#N/A	#N/A	#N/A	#N/A	#N/A	#N/A	#N/A	#N/A	#N/A	#N/A	26	7.47e-14	1.52e-12	97300000	97300000
778	chr1	235145000	235150000	intron (NR_144492, intron 4 of 8)	intron (NR_144492, intron 4 of 8)	13750	NM_001346738	RBM34	0.0801586	0.643768	protein-coding	#N/A	#N/A	#N/A	#N/A	#N/A	#N/A	#N/A	#N/A	#N/A	#N/A	320000	778	chr1	235460000	235465000	TTS (NM_001277155).2	TTS (NM_001277155).2	41952	NM_001277155	B3GALNT2	-0.163451	0.037141	protein-coding	#N/A	#N/A	#N/A	#N/A	#N/A	#N/A	#N/A	#N/A	#N/A	#N/A	21	6.44e-08	5.3e-07	235000000	235000000
779	chr1	245370000	245375000	intron (NM_018012, intron 3 of 14)	L1PA15|LINE|L1	-137983	NR_151721	KIF26B-AS1	#N/A	#N/A	ncRNA	#N/A	#N/A	#N/A	#N/A	#N/A	#N/A	#N/A	#N/A	#N/A	#N/A	2070000	779	chr1	247435000	247440000	intron (NM_001127462, intron 5 of 7)	intron (NM_001127462, intron 5 of 7)	14482	NM_001004492	OR2B11	#N/A	#N/A	protein-coding	ENHANCER	#N/A	HLF_1808	24.9125	2.68511	6.05373	2.58016	1.536	0.0783373	cluster_3	24	1.43e-10	1.71e-09	245000000	245000000
780	chr1	153305000	153310000	intron (NM_052891, intron 1 of 6)	intron (NM_052891, intron 1 of 6)	3218	NM_052891	PGLYRP3	#N/A	#N/A	protein-coding	#N/A	ENHANCER	HLF_2436	75.3402	58.7957	42.3192	6.37581	3.23779	0.331727	cluster_2	935000	780	chr1	154235000	154240000	intron (NM_001127320, intron 8 of 24)	intron (NM_001127320, intron 8 of 24)	16545	NM_014847	UBAP2L	-0.171528	0.108021	protein-coding	#N/A	#N/A	#N/A	#N/A	#N/A	#N/A	#N/A	#N/A	#N/A	#N/A	17	7.41e-05	0.000411667	153000000	153000000
781	chr1	56040000	56045000	Intergenic	Intergenic	97413	NR_147161	LINC01755	#N/A	#N/A	ncRNA	#N/A	#N/A	#N/A	#N/A	#N/A	#N/A	#N/A	#N/A	#N/A	#N/A	1535000	781	chr1	57570000	57575000	intron (NM_001353980, intron 4 of 5)	MIR|SINE|MIR	-147579	NM_001353983	DAB1	#N/A	#N/A	protein-coding	#N/A	#N/A	#N/A	#N/A	#N/A	#N/A	#N/A	#N/A	#N/A	#N/A	12	0.00126908	0.0059313	56000000	56000000
782	chr1	173530000	173535000	intron (NM_178527, intron 17 of 27)	intron (NM_178527, intron 17 of 27)	55165	NM_004905	PRDX6	-0.459142	1.40511e-07	protein-coding	#N/A	#N/A	#N/A	#N/A	#N/A	#N/A	#N/A	#N/A	#N/A	#N/A	2565000	782	chr1	176090000	176095000	intron (NM_022457, intron 9 of 19)	L1ME3F|LINE|L1	114744	NM_001286644	COP1	0.244769	0.0849838	protein-coding	#N/A	#N/A	HLF_183	18.3506	1.7297	2.72204	3.78365	2.35473	0.0211951	cluster_3	13	0.000826148	0.00397367	174000000	174000000
783	chr1	198250000	198255000	intron (NM_133494, intron 2 of 9)	intron (NM_133494, intron 2 of 9)	95502	NM_133494	NEK7	0.297175	0.00120341	protein-coding	#N/A	#N/A	#N/A	#N/A	#N/A	#N/A	#N/A	#N/A	#N/A	#N/A	410000	783	chr1	198655000	198660000	intron (NM_002838, intron 2 of 32)	intron (NM_002838, intron 2 of 32)	18460	NM_002838	PTPRC	1.60254	5.45676e-17	protein-coding	ENHANCER	#N/A	#N/A	#N/A	#N/A	#N/A	#N/A	#N/A	#N/A	#N/A	28	4.02e-14	8.61e-13	198000000	198000000
784	chr1	84775000	84780000	Intergenic	Intergenic	-87032	NM_001166295	SSX2IP	-0.00589406	0.960284	protein-coding	ENHANCER	ENHANCER	#N/A	#N/A	#N/A	#N/A	#N/A	#N/A	#N/A	#N/A	140000	784	chr1	84910000	84915000	Intergenic	L1MC4|LINE|L1	-19294	NM_012152	LPAR3	1.21759	0.0615966	protein-coding	#N/A	#N/A	HLF_1377	50.4422	5.44913	15.1409	3.15792	3.23921	0.144665	cluster_3	36	3.09e-14	6.75e-13	84800000	84800000
785	chr1	211565000	211570000	Intergenic	AluJb|SINE|Alu	11661	NM_021194	SLC30A1	-0.0951413	0.375992	protein-coding	#N/A	#N/A	HLF_233	24.1175	1.59189	3.64362	3.15763	2.72683	0.0400912	cluster_3	405000	785	chr1	211965000	211970000	intron (NM_015434, intron 15 of 19)	intron (NM_015434, intron 15 of 19)	-68053	NM_001286230	DTL	0.0765683	0.525109	protein-coding	#N/A	#N/A	#N/A	#N/A	#N/A	#N/A	#N/A	#N/A	#N/A	#N/A	18	1.35e-05	8.27e-05	212000000	212000000
786	chr1	9555000	9560000	intron (NM_032315, intron 2 of 6)	AluJb|SINE|Alu	18035	NM_032315	SLC25A33	-0.510612	3.64631e-10	protein-coding	#N/A	ENHANCER	HLF_1745	72.5765	106.584	77.6206	20.3692	1.29795	0.24232	cluster_2	710000	786	chr1	10260000	10265000	intron (NM_001365953, intron 5 of 20)	intron (NM_001365953, intron 5 of 20)	31736	NM_001365953	KIF1B	-0.366113	0.000395822	protein-coding	#N/A	#N/A	#N/A	#N/A	#N/A	#N/A	#N/A	#N/A	#N/A	#N/A	15	0.000572033	0.00281759	9560000	9560000
787	chr1	64970000	64975000	intron (NM_001321853, intron 2 of 26)	intron (NM_001321853, intron 2 of 26)	-5564	NM_001320923	JAK1	0.734361	3.85394e-15	protein-coding	#N/A	#N/A	#N/A	#N/A	#N/A	#N/A	#N/A	#N/A	#N/A	#N/A	95000	787	chr1	65060000	65065000	intron (NM_001321853, intron 2 of 26)	intron (NM_001321853, intron 2 of 26)	-3992	NR_029516	MIR101-1	#N/A	#N/A	ncRNA	#N/A	#N/A	#N/A	#N/A	#N/A	#N/A	#N/A	#N/A	#N/A	#N/A	20	3.65e-07	2.72e-06	65000000	65000000
788	chr1	107975000	107980000	intron (NR_046653, intron 1 of 2)	intron (NR_046653, intron 1 of 2)	-12320	NM_006113	VAV3	-0.264017	0.00518601	protein-coding	#N/A	#N/A	#N/A	#N/A	#N/A	#N/A	#N/A	#N/A	#N/A	#N/A	675000	788	chr1	108645000	108650000	TTS (NM_144584)	TTS (NM_144584)	13593	NM_001102592	HENMT1	#N/A	#N/A	protein-coding	ENHANCER	ENHANCER	HLF_1622	69.0002	15.6024	12.8315	4.77622	1.84207	0.224354	cluster_3	29	2.37e-11	3.19e-10	108000000	108000000
789	chr1	73140000	73145000	Intergenic	L1PB1|LINE|L1	-163670	NR_110677	LINC01360	#N/A	#N/A	ncRNA	#N/A	#N/A	#N/A	#N/A	#N/A	#N/A	#N/A	#N/A	#N/A	#N/A	1200000	789	chr1	74335000	74340000	intron (NM_015978, intron 7 of 24)	intron (NM_015978, intron 7 of 24)	102113	NM_015978	TNNI3K	#N/A	#N/A	protein-coding	#N/A	#N/A	#N/A	#N/A	#N/A	#N/A	#N/A	#N/A	#N/A	#N/A	19	1.39e-07	1.09e-06	73100000	73100000
790	chr1	9620000	9625000	Intergenic	AluSx1|SINE|Alu	-29231	NM_005026	PIK3CD	0.190769	0.0152997	protein-coding	#N/A	#N/A	#N/A	#N/A	#N/A	#N/A	#N/A	#N/A	#N/A	#N/A	110000	790	chr1	9725000	9730000	3' UTR (NM_001350235, exon 23 of 23)	3' UTR (NM_001350235, exon 23 of 23)	36033	NM_001350235	PIK3CD	0.190769	0.0152997	protein-coding	#N/A	ENHANCER	#N/A	#N/A	#N/A	#N/A	#N/A	#N/A	#N/A	#N/A	16	2.1e-05	0.000125233	9620000	9630000
791	chr1	207310000	207315000	Intergenic	LTR8|LTR|ERV1	-9178	NM_001300902	CD55	-0.595841	8.17883e-05	protein-coding	#N/A	ENHANCER	#N/A	#N/A	#N/A	#N/A	#N/A	#N/A	#N/A	#N/A	125000	791	chr1	207430000	207435000	Intergenic	L3|LINE|CR1	-21800	NM_001006658	CR2	#N/A	#N/A	protein-coding	ENHANCER	ENHANCER	HLF_982	57.5796	34.7538	57.7848	12.782	3.07994	0.131797	cluster_3	49	1.75e-22	1.51e-20	207000000	207000000
792	chr1	224270000	224275000	intron (NM_002533, intron 17 of 22)	AluSx|SINE|Alu	-15390	NR_031574	MIR320B2	#N/A	#N/A	ncRNA	ENHANCER	#N/A	#N/A	#N/A	#N/A	#N/A	#N/A	#N/A	#N/A	#N/A	185000	792	chr1	224450000	224455000	intron (NR_136293, intron 2 of 9)	AluY|SINE|Alu	17651	NR_136295	CNIH3	-0.429546	0.271807	protein-coding	#N/A	#N/A	HLF_351	16.2848	2.53716	2.30252	2.58601	2.01777	0.0522958	cluster_3	26	7.1e-11	8.9e-10	224000000	224000000
793	chr1	84480000	84485000	intron (NM_025065, intron 2 of 8)	L1ME3G|LINE|L1	3234	NM_025065	RPF1	-0.278334	0.0140847	protein-coding	#N/A	ENHANCER	#N/A	#N/A	#N/A	#N/A	#N/A	#N/A	#N/A	#N/A	210000	793	chr1	84685000	84690000	intron (NM_014021, intron 1 of 14)	L2c|LINE|L2	2961	NM_001166417	SSX2IP	-0.00589406	0.960284	protein-coding	#N/A	ENHANCER	HLF_2735	28.1393	77.0665	28.7849	74.4043	1.74458	1.13192	cluster_2	18	6.43e-05	0.000360305	84500000	84500000
794	chr1	150320000	150325000	intron (NM_004698, intron 1 of 15)	intron (NM_004698, intron 1 of 15)	967	NM_004698	PRPF3	0.0722436	0.475434	protein-coding	ENHANCER	ENHANCER	#N/A	#N/A	#N/A	#N/A	#N/A	#N/A	#N/A	#N/A	110000	794	chr1	150425000	150430000	intron (NM_015203, intron 2 of 10)	AluSz|SINE|Alu	-59919	NR_073514	TARS2	-0.356996	0.0023296	protein-coding	#N/A	#N/A	HLF_747	17.6971	3.18131	3.17828	2.53248	2.22862	0.0450582	cluster_3	21	6.08e-07	4.41e-06	150000000	150000000
795	chr1	71460000	71465000	intron (NM_173808, intron 6 of 6)	intron (NM_173808, intron 6 of 6)	374512	NR_046218	NEGR1-IT1	#N/A	#N/A	ncRNA	#N/A	#N/A	HLF_2138	18.1432	1.54257	2.40783	2.88147	9.34921	0.0141916	cluster_3	1080000	795	chr1	72535000	72540000	Intergenic	HERVL32-int|LTR|ERVL	-254961	NM_173808	NEGR1	-0.500366	0.0902089	protein-coding	#N/A	#N/A	#N/A	#N/A	#N/A	#N/A	#N/A	#N/A	#N/A	#N/A	19	7.38e-07	5.3e-06	71500000	71500000
796	chr1	25620000	25625000	intron (NM_020379, intron 1 of 11)	intron (NM_020379, intron 1 of 11)	5032	NM_001289010	MAN1C1	-0.309145	0.00657446	protein-coding	#N/A	#N/A	#N/A	#N/A	#N/A	#N/A	#N/A	#N/A	#N/A	#N/A	95000	796	chr1	25710000	25715000	intron (NM_020379, intron 2 of 11)	intron (NM_020379, intron 2 of 11)	-87693	NM_020451	SELENON	-0.192262	0.0375294	protein-coding	#N/A	#N/A	#N/A	#N/A	#N/A	#N/A	#N/A	#N/A	#N/A	#N/A	25	5.76e-08	4.78e-07	25600000	25600000
797	chr1	108040000	108045000	Intergenic	AluJo|SINE|Alu	-77320	NM_006113	VAV3	-0.264017	0.00518601	protein-coding	ENHANCER	S.ENHANCER	#N/A	#N/A	#N/A	#N/A	#N/A	#N/A	#N/A	#N/A	85000	797	chr1	108120000	108125000	Intergenic	Intergenic	70335	NM_213651	SLC25A24	-0.089616	0.491241	protein-coding	#N/A	ENHANCER	HLF_1176	19.5547	18.1354	40.27	5.37534	2.64266	0.208651	cluster_3	24	3.44e-07	2.57e-06	108000000	108000000
798	chr1	71790000	71795000	intron (NM_173808, intron 2 of 6)	intron (NM_173808, intron 2 of 6)	44512	NR_046218	NEGR1-IT1	#N/A	#N/A	ncRNA	#N/A	ENHANCER	#N/A	#N/A	#N/A	#N/A	#N/A	#N/A	#N/A	#N/A	70000	798	chr1	71855000	71860000	intron (NM_173808, intron 2 of 6)	AluJb|SINE|Alu	-20488	NR_046218	NEGR1-IT1	#N/A	#N/A	ncRNA	#N/A	ENHANCER	#N/A	#N/A	#N/A	#N/A	#N/A	#N/A	#N/A	#N/A	33	2.54e-11	3.41e-10	71800000	71800000
799	chr1	48790000	48795000	intron (NR_136623, intron 5 of 12)	intron (NR_136623, intron 5 of 12)	-15531	NM_001349795	BEND5	0.396452	5.29856e-05	protein-coding	#N/A	ENHANCER	#N/A	#N/A	#N/A	#N/A	#N/A	#N/A	#N/A	#N/A	65000	799	chr1	48850000	48855000	intron (NR_136623, intron 5 of 12)	intron (NR_136623, intron 5 of 12)	-75531	NM_001349794	BEND5	0.396452	5.29856e-05	protein-coding	ENHANCER	ENHANCER	HLF_2231	28.2858	24.0208	41.619	6.29536	2.24732	0.163628	cluster_3	18	0.00195593	0.00888715	48800000	48800000
800	chr1	183175000	183180000	Intergenic	MER4A|LTR|ERV1	-8764	NM_005562	LAMC2	#N/A	#N/A	protein-coding	#N/A	#N/A	HLF_217	12.6166	6.81689	14.5864	3.36708	1.74742	0.0475417	#N/A	365000	800	chr1	183535000	183540000	intron (NM_001331007, intron 12 of 23)	intron (NM_001331007, intron 12 of 23)	53104	NM_001190789	NCF2	0.986229	5.6461e-23	protein-coding	#N/A	#N/A	#N/A	#N/A	#N/A	#N/A	#N/A	#N/A	#N/A	#N/A	18	4.95e-06	3.2e-05	183000000	183000000
801	chr1	43120000	43125000	Intergenic	MER44A|DNA|TcMar-Tigger	-25404	NM_001101376	FAM183A	#N/A	#N/A	protein-coding	#N/A	#N/A	#N/A	#N/A	#N/A	#N/A	#N/A	#N/A	#N/A	#N/A	1075000	801	chr1	44190000	44195000	Intergenic	AluSx1|SINE|Alu	-20971	NM_001034024	DMAP1	0.260922	0.00698157	protein-coding	#N/A	#N/A	HLF_2123	20.2013	1.52887	1.93281	3.7778	8.00989	0.0260131	cluster_3	29	7.32e-15	1.77e-13	43100000	43100000
802	chr1	108530000	108535000	Intergenic	L4_B_Mam|LINE|RTE-X	-27600	NM_001010883	FAM102B	#N/A	#N/A	protein-coding	#N/A	#N/A	#N/A	#N/A	#N/A	#N/A	#N/A	#N/A	#N/A	#N/A	120000	802	chr1	108645000	108650000	TTS (NM_144584)	TTS (NM_144584)	13593	NM_001102592	HENMT1	#N/A	#N/A	protein-coding	ENHANCER	ENHANCER	HLF_1622	69.0002	15.6024	12.8315	4.77622	1.84207	0.224354	cluster_3	19	0.00149957	0.0069315	109000000	109000000
803	chr1	171725000	171730000	intron (NM_003762, intron 3 of 7)	L1ME1|LINE|L1	14565	NM_001185127	VAMP4	-0.649167	4.46021e-11	protein-coding	#N/A	#N/A	#N/A	#N/A	#N/A	#N/A	#N/A	#N/A	#N/A	#N/A	465000	803	chr1	172185000	172190000	intron (NR_146559, intron 15 of 20)	intron (NR_146559, intron 15 of 20)	-42665	NR_103486	DNM3OS	#N/A	#N/A	ncRNA	#N/A	#N/A	#N/A	#N/A	#N/A	#N/A	#N/A	#N/A	#N/A	#N/A	14	0.000575049	0.00283159	172000000	172000000
804	chr1	211565000	211570000	Intergenic	AluJb|SINE|Alu	11661	NM_021194	SLC30A1	-0.0951413	0.375992	protein-coding	#N/A	#N/A	HLF_233	24.1175	1.59189	3.64362	3.15763	2.72683	0.0400912	cluster_3	85000	804	chr1	211645000	211650000	intron (NR_131925, intron 2 of 2)	L1ME4a|LINE|L1	7692	NR_131925	LINC01693	#N/A	#N/A	ncRNA	#N/A	#N/A	#N/A	#N/A	#N/A	#N/A	#N/A	#N/A	#N/A	#N/A	29	9.39e-11	1.16e-09	212000000	212000000
805	chr1	47560000	47565000	Intergenic	MIRb|SINE|MIR	-125183	NR_126355	LINC01389	#N/A	#N/A	ncRNA	#N/A	ENHANCER	#N/A	#N/A	#N/A	#N/A	#N/A	#N/A	#N/A	#N/A	100000	805	chr1	47655000	47660000	Intergenic	Intergenic	-220183	NR_126355	LINC01389	#N/A	#N/A	ncRNA	#N/A	#N/A	#N/A	#N/A	#N/A	#N/A	#N/A	#N/A	#N/A	#N/A	59	5.73e-38	2.28e-35	47600000	47600000
806	chr1	5645000	5650000	Intergenic	MER77B|LTR|ERVL	215241	NR_039838	MIR4689	#N/A	#N/A	ncRNA	#N/A	ENHANCER	#N/A	#N/A	#N/A	#N/A	#N/A	#N/A	#N/A	#N/A	235000	806	chr1	5875000	5880000	intron (NM_015102, intron 19 of 29)	intron (NM_015102, intron 19 of 29)	-14759	NR_039838	MIR4689	#N/A	#N/A	ncRNA	#N/A	#N/A	#N/A	#N/A	#N/A	#N/A	#N/A	#N/A	#N/A	#N/A	20	1.89e-07	1.46e-06	5650000	5650000
807	chr1	9555000	9560000	intron (NM_032315, intron 2 of 6)	AluJb|SINE|Alu	18035	NM_032315	SLC25A33	-0.510612	3.64631e-10	protein-coding	#N/A	ENHANCER	HLF_1745	72.5765	106.584	77.6206	20.3692	1.29795	0.24232	cluster_2	1820000	807	chr1	11370000	11375000	Intergenic	AluSc5|SINE|Alu	99302	NM_001330349	UBIAD1	-0.319367	0.000118911	protein-coding	#N/A	ENHANCER	#N/A	#N/A	#N/A	#N/A	#N/A	#N/A	#N/A	#N/A	17	1.79e-05	0.000107951	9560000	9560000
808	chr1	107345000	107350000	intron (NM_001113226, intron 2 of 6)	AluJr|SINE|Alu	199431	NM_001113228	NTNG1	#N/A	#N/A	protein-coding	#N/A	#N/A	#N/A	#N/A	#N/A	#N/A	#N/A	#N/A	#N/A	#N/A	65000	808	chr1	107405000	107410000	intron (NM_001113226, intron 3 of 6)	(TG)n|Simple_repeat|Simple_repeat	259431	NM_001113228	NTNG1	#N/A	#N/A	protein-coding	#N/A	#N/A	HLF_2127	59.4929	3.68134	7.27984	2.75627	2.03478	0.0349467	cluster_3	30	7.43e-08	6.07e-07	107000000	107000000
809	chr1	75375000	75380000	intron (NM_001320283, intron 1 of 21)	LTR5_Hs|LTR|ERVK	233614	NM_001320287	SLC44A5	#N/A	#N/A	protein-coding	#N/A	#N/A	#N/A	#N/A	#N/A	#N/A	#N/A	#N/A	#N/A	#N/A	910000	809	chr1	76280000	76285000	intron (NM_001349108, intron 1 of 3)	L1M5|LINE|L1	207754	NM_001349105	ST6GALNAC3	-0.488415	0.0196436	protein-coding	#N/A	#N/A	#N/A	#N/A	#N/A	#N/A	#N/A	#N/A	#N/A	#N/A	20	1.63e-09	1.67e-08	75400000	75400000
810	chr1	71220000	71225000	intron (NR_046217, intron 2 of 3)	intron (NR_046217, intron 2 of 3)	141176	NR_046217	ZRANB2-AS2	#N/A	#N/A	ncRNA	#N/A	#N/A	#N/A	#N/A	#N/A	#N/A	#N/A	#N/A	#N/A	#N/A	245000	810	chr1	71460000	71465000	intron (NM_173808, intron 6 of 6)	intron (NM_173808, intron 6 of 6)	374512	NR_046218	NEGR1-IT1	#N/A	#N/A	ncRNA	#N/A	#N/A	HLF_2138	18.1432	1.54257	2.40783	2.88147	9.34921	0.0141916	cluster_3	16	4.45e-05	0.000254702	71200000	71200000
811	chr1	8445000	8450000	intron (NM_001042681, intron 11 of 22)	L1P2|LINE|L1	22855	NR_125999	RERE-AS1	#N/A	#N/A	ncRNA	#N/A	ENHANCER	#N/A	#N/A	#N/A	#N/A	#N/A	#N/A	#N/A	#N/A	100000	811	chr1	8540000	8545000	intron (NM_001042681, intron 6 of 22)	intron (NM_001042681, intron 6 of 22)	-47587	NR_132752	SNORD128	#N/A	#N/A	snoRNA	#N/A	#N/A	#N/A	#N/A	#N/A	#N/A	#N/A	#N/A	#N/A	#N/A	30	2.66e-13	4.93e-12	8450000	8450000
812	chr1	94800000	94805000	intron (NR_160783, intron 1 of 3)	intron (NR_160783, intron 1 of 3)	17732	NR_160781	SLC44A3-AS1	#N/A	#N/A	ncRNA	#N/A	S.ENHANCER	#N/A	#N/A	#N/A	#N/A	#N/A	#N/A	#N/A	#N/A	215000	812	chr1	95010000	95015000	intron (NM_144988, intron 3 of 3)	intron (NM_144988, intron 3 of 3)	-49096	NR_132786	LOC101928098	#N/A	#N/A	ncRNA	#N/A	#N/A	#N/A	#N/A	#N/A	#N/A	#N/A	#N/A	#N/A	#N/A	22	2.77e-07	2.1e-06	94800000	94800000
813	chr1	174785000	174790000	intron (NM_001366451, intron 3 of 12)	L2c|LINE|L2	-12238	NM_001366456	RABGAP1L	0.0190222	0.860597	protein-coding	#N/A	#N/A	HLF_352	56.4065	6.93471	36.0947	5.18665	2.04328	0.140141	cluster_3	295000	813	chr1	175075000	175080000	exon (NM_022093, exon 2 of 19)	exon (NM_022093, exon 2 of 19)	9667	NM_022093	TNN	#N/A	#N/A	protein-coding	#N/A	#N/A	#N/A	#N/A	#N/A	#N/A	#N/A	#N/A	#N/A	#N/A	27	8.16e-10	8.71e-09	175000000	175000000
814	chr1	43530000	43535000	intron (NM_002840, intron 1 of 33)	intron (NM_002840, intron 1 of 33)	1617	NM_002840	PTPRF	-0.948898	1.07873e-09	protein-coding	ENHANCER	ENHANCER	#N/A	#N/A	#N/A	#N/A	#N/A	#N/A	#N/A	#N/A	540000	814	chr1	44065000	44070000	Intergenic	LTR16A1|LTR|ERVL	-36038	NM_001328626	SLC6A9	-0.936519	5.03828e-06	protein-coding	#N/A	ENHANCER	#N/A	#N/A	#N/A	#N/A	#N/A	#N/A	#N/A	#N/A	17	7.69e-06	4.85e-05	43500000	43500000
815	chr1	201310000	201315000	intron (NM_001005337, intron 2 of 13)	intron (NM_001005337, intron 2 of 13)	28994	NM_001005337	PKP1	#N/A	#N/A	protein-coding	ENHANCER	ENHANCER	#N/A	#N/A	#N/A	#N/A	#N/A	#N/A	#N/A	#N/A	175000	815	chr1	201480000	201485000	Intergenic	Intergenic	-13312	NM_012396	PHLDA3	-0.120423	0.388454	protein-coding	#N/A	ENHANCER	#N/A	#N/A	#N/A	#N/A	#N/A	#N/A	#N/A	#N/A	43	7.33e-23	6.67e-21	201000000	201000000
816	chr1	72155000	72160000	intron (NM_173808, intron 1 of 6)	intron (NM_173808, intron 1 of 6)	125039	NM_173808	NEGR1	-0.500366	0.0902089	protein-coding	#N/A	#N/A	#N/A	#N/A	#N/A	#N/A	#N/A	#N/A	#N/A	#N/A	80000	816	chr1	72230000	72235000	intron (NM_173808, intron 1 of 6)	intron (NM_173808, intron 1 of 6)	50039	NM_173808	NEGR1	-0.500366	0.0902089	protein-coding	#N/A	ENHANCER	HLF_963	26.3281	49.6811	18.7162	6.86493	1.93276	0.056234	cluster_2	19	6.94e-05	0.000387273	72200000	72200000
817	chr1	89760000	89765000	Intergenic	Intergenic	-58532	NM_001134479	LRRC8D	-0.0589184	0.638977	protein-coding	ENHANCER	ENHANCER	#N/A	#N/A	#N/A	#N/A	#N/A	#N/A	#N/A	#N/A	1500000	817	chr1	91255000	91260000	Intergenic	L1PREC2|LINE|L1	147337	NM_001017975	HFM1	#N/A	#N/A	protein-coding	#N/A	#N/A	#N/A	#N/A	#N/A	#N/A	#N/A	#N/A	#N/A	#N/A	32	9.67e-18	3.86e-16	89800000	89800000
818	chr1	84810000	84815000	3' UTR (NM_012152, exon 3 of 3)	3' UTR (NM_012152, exon 3 of 3)	80706	NM_012152	LPAR3	1.21759	0.0615966	protein-coding	#N/A	#N/A	#N/A	#N/A	#N/A	#N/A	#N/A	#N/A	#N/A	#N/A	105000	818	chr1	84910000	84915000	Intergenic	L1MC4|LINE|L1	-19294	NM_012152	LPAR3	1.21759	0.0615966	protein-coding	#N/A	#N/A	HLF_1377	50.4422	5.44913	15.1409	3.15792	3.23921	0.144665	cluster_3	28	4.15e-09	4.02e-08	84800000	84800000
819	chr1	243705000	243710000	intron (NM_001370074, intron 2 of 13).2	intron (NM_001370074, intron 2 of 13).2	135782	NM_181690	AKT3	0.653928	0.00436422	protein-coding	#N/A	#N/A	HLF_2808	17.1795	1.10144	3.10598	2.60766	9.95001	0.0278509	cluster_3	780000	819	chr1	244480000	244485000	intron (NM_001242340, intron 4 of 18)	AluJo|SINE|Alu	21129	NM_001242340	CATSPERE	0.900761	0.0212906	protein-coding	#N/A	#N/A	#N/A	#N/A	#N/A	#N/A	#N/A	#N/A	#N/A	#N/A	15	0.000126234	0.000680705	244000000	244000000
820	chr1	83435000	83440000	Intergenic	Intergenic	-8554	NR_146478	LINC01712	#N/A	#N/A	ncRNA	#N/A	#N/A	#N/A	#N/A	#N/A	#N/A	#N/A	#N/A	#N/A	#N/A	125000	820	chr1	83555000	83560000	Intergenic	MIR|SINE|MIR	111446	NR_146478	LINC01712	#N/A	#N/A	ncRNA	#N/A	ENHANCER	#N/A	#N/A	#N/A	#N/A	#N/A	#N/A	#N/A	#N/A	24	3.1e-13	5.68e-12	83400000	83400000
821	chr1	113805000	113810000	intron (NR_130896, intron 1 of 7)	AluSq2|SINE|Alu	4976	NR_130896	RSBN1	0.0739702	0.394914	protein-coding	#N/A	ENHANCER	HLF_1839	23.6184	79.7848	22.6339	129.011	1.85907	0.959347	cluster_2	525000	821	chr1	114325000	114330000	Intergenic	MER1A|DNA|hAT-Charlie	-173631	NM_001366226	SYT6	#N/A	#N/A	protein-coding	#N/A	ENHANCER	#N/A	#N/A	#N/A	#N/A	#N/A	#N/A	#N/A	#N/A	16	0.000137762	0.000739085	114000000	114000000
822	chr1	171745000	171750000	Intergenic	Intergenic	-5435	NM_003762	VAMP4	-0.649167	4.46021e-11	protein-coding	ENHANCER	S.ENHANCER	HLF_1331	60.6271	541.538	65.37	114.585	2.52789	1.35273	cluster_1	865000	822	chr1	172605000	172610000	intron (NM_014283, intron 22 of 23)	L1ME3Cz|LINE|L1	-51508	NM_001302746	FASLG	#N/A	#N/A	protein-coding	#N/A	#N/A	#N/A	#N/A	#N/A	#N/A	#N/A	#N/A	#N/A	#N/A	18	1.88e-05	0.000113079	172000000	172000000
823	chr1	150425000	150430000	intron (NM_015203, intron 2 of 10)	AluSz|SINE|Alu	-59919	NM_001271895	TARS2	-0.356996	0.0023296	protein-coding	#N/A	#N/A	HLF_747	17.6971	3.18131	3.17828	2.53248	2.22862	0.0450582	cluster_3	580000	823	chr1	151000000	151005000	exon (NM_018379, exon 3 of 11)	exon (NM_018379, exon 3 of 11)	4297	NM_001163259	MINDY1	0.106481	0.443747	protein-coding	#N/A	#N/A	#N/A	#N/A	#N/A	#N/A	#N/A	#N/A	#N/A	#N/A	28	3.09e-13	5.66e-12	150000000	150000000
824	chr1	212340000	212345000	intron (NM_006243, intron 4 of 12)	intron (NM_006243, intron 4 of 12)	-10318	NR_004389	SNORA16B	#N/A	#N/A	snoRNA	ENHANCER	#N/A	#N/A	#N/A	#N/A	#N/A	#N/A	#N/A	#N/A	#N/A	100000	824	chr1	212435000	212440000	intron (NR_026598, intron 1 of 2)	intron (NR_026598, intron 1 of 2)	4580	NM_013349	NENF	-0.485644	8.09505e-05	protein-coding	#N/A	#N/A	HLF_453	19.0798	9.13759	9.71499	29.594	1.23844	0.475381	cluster_3	16	0.000678109	0.00330414	212000000	212000000
825	chr1	198520000	198525000	TTS (NM_133326)	TTS (NM_133326)	18445	NM_133326	ATP6V1G3	#N/A	#N/A	protein-coding	#N/A	#N/A	#N/A	#N/A	#N/A	#N/A	#N/A	#N/A	#N/A	#N/A	140000	825	chr1	198655000	198660000	intron (NM_002838, intron 2 of 32)	intron (NM_002838, intron 2 of 32)	18460	NM_002838	PTPRC	1.60254	5.45676e-17	protein-coding	ENHANCER	#N/A	#N/A	#N/A	#N/A	#N/A	#N/A	#N/A	#N/A	#N/A	25	7.32e-10	7.86e-09	199000000	199000000
826	chr1	107810000	107815000	intron (NM_006113, intron 2 of 26)	intron (NM_006113, intron 2 of 26)	-84723	NR_107006	MIR7852	#N/A	#N/A	ncRNA	ENHANCER	ENHANCER	#N/A	#N/A	#N/A	#N/A	#N/A	#N/A	#N/A	#N/A	115000	826	chr1	107920000	107925000	intron (NM_006113, intron 1 of 26)	(TATATAA)n|Simple_repeat|Simple_repeat	25277	NR_107006	MIR7852	#N/A	#N/A	ncRNA	#N/A	S.ENHANCER	#N/A	#N/A	#N/A	#N/A	#N/A	#N/A	#N/A	#N/A	26	1.34e-08	1.21e-07	108000000	108000000
827	chr1	162175000	162180000	intron (NM_014697, intron 2 of 9)	intron (NM_014697, intron 2 of 9)	20393	NR_039798	MIR4654	#N/A	#N/A	ncRNA	#N/A	#N/A	#N/A	#N/A	#N/A	#N/A	#N/A	#N/A	#N/A	#N/A	65000	827	chr1	162235000	162240000	intron (NM_014697, intron 2 of 9)	intron (NM_014697, intron 2 of 9)	80393	NR_039798	MIR4654	#N/A	#N/A	ncRNA	#N/A	#N/A	HLF_2351	28.2895	1.65217	3.83146	4.07502	14.5427	0.0326335	cluster_3	30	2.82e-10	3.21e-09	162000000	162000000
828	chr1	197230000	197235000	intron (NM_001257965, intron 1 of 14)	ERV3-16A3_I-int|LTR|ERVL	30996	NM_001257965	CRB1	#N/A	#N/A	protein-coding	#N/A	#N/A	#N/A	#N/A	#N/A	#N/A	#N/A	#N/A	#N/A	#N/A	245000	828	chr1	197470000	197475000	intron (NR_047564, intron 11 of 11)	intron (NR_047564, intron 11 of 11)	204248	NM_201253	CRB1	#N/A	#N/A	protein-coding	#N/A	ENHANCER	#N/A	#N/A	#N/A	#N/A	#N/A	#N/A	#N/A	#N/A	17	9.08e-05	0.000498882	197000000	197000000
829	chr1	201310000	201315000	intron (NM_001005337, intron 2 of 13)	intron (NM_001005337, intron 2 of 13)	28994	NM_001005337	PKP1	#N/A	#N/A	protein-coding	ENHANCER	ENHANCER	#N/A	#N/A	#N/A	#N/A	#N/A	#N/A	#N/A	#N/A	420000	829	chr1	201725000	201730000	intron (NM_020443, intron 3 of 29)	MamSINE1|SINE|tRNA-RTE	7992	NR_049823	MIR5191	#N/A	#N/A	ncRNA	#N/A	ENHANCER	#N/A	#N/A	#N/A	#N/A	#N/A	#N/A	#N/A	#N/A	16	0.000167586	0.000889318	201000000	201000000
830	chr1	7035000	7040000	intron (NM_001349608, intron 2 of 21)	intron (NM_001349608, intron 2 of 21)	252046	NM_001349608	CAMTA1	-0.24121	0.0816109	protein-coding	#N/A	#N/A	#N/A	#N/A	#N/A	#N/A	#N/A	#N/A	#N/A	#N/A	595000	830	chr1	7625000	7630000	intron (NM_001349608, intron 5 of 21)	MIR|SINE|MIR	-42230	NM_001349621	CAMTA1	-0.24121	0.0816109	protein-coding	#N/A	#N/A	#N/A	#N/A	#N/A	#N/A	#N/A	#N/A	#N/A	#N/A	40	3.06e-23	2.94e-21	7040000	7040000
831	chr1	197580000	197585000	intron (NM_144977, intron 15 of 15)	intron (NM_144977, intron 15 of 15)	192980	NM_001195216	DENND1B	0.130796	0.316759	protein-coding	ENHANCER	#N/A	#N/A	#N/A	#N/A	#N/A	#N/A	#N/A	#N/A	#N/A	160000	831	chr1	197735000	197740000	intron (NM_001195216, intron 2 of 2)	intron (NM_001195216, intron 2 of 2)	37980	NM_001300858	DENND1B	0.130796	0.316759	protein-coding	#N/A	ENHANCER	HLF_2442	21.887	65.5255	25.3522	7.36019	2.51542	0.114199	cluster_2	25	2.23e-09	2.24e-08	198000000	198000000
832	chr1	40240000	40245000	Intergenic	Intergenic	-5437	NM_001008740	TMCO2	#N/A	#N/A	protein-coding	#N/A	#N/A	#N/A	#N/A	#N/A	#N/A	#N/A	#N/A	#N/A	#N/A	1145000	832	chr1	41380000	41385000	exon (NM_001291281, exon 3 of 3)	exon (NM_001291281, exon 3 of 3)	-6831	NR_135817	LOC101929901	#N/A	#N/A	ncRNA	ENHANCER	ENHANCER	#N/A	#N/A	#N/A	#N/A	#N/A	#N/A	#N/A	#N/A	23	2.18e-09	2.2e-08	40200000	40200000
833	chr1	241240000	241245000	intron (NM_001282778, intron 2 of 16)	L1PB1|LINE|L1	110228	NR_036069	MIR3123	#N/A	#N/A	ncRNA	#N/A	#N/A	#N/A	#N/A	#N/A	#N/A	#N/A	#N/A	#N/A	#N/A	405000	833	chr1	241640000	241645000	Intergenic	LTR19A|LTR|ERV1	-2131	NM_014322	OPN3	-0.102749	0.312585	protein-coding	ENHANCER	ENHANCER	HLF_2145	17.5463	32.5844	30.547	85.3834	2.19915	0.827025	cluster_2	15	0.000184058	0.000971471	241000000	241000000
834	chr1	63840000	63845000	intron (NM_005012, intron 1 of 8)	LTR40b|LTR|ERVL	68483	NM_001083592	ROR1	-0.319986	8.05507e-05	protein-coding	#N/A	ENHANCER	HLF_606	20.1399	33.5365	69.3603	11.4396	2.42303	0.286314	cluster_3	70000	834	chr1	63905000	63910000	intron (NM_005012, intron 1 of 8)	MIR3|SINE|MIR	133483	NM_001083592	ROR1	-0.319986	8.05507e-05	protein-coding	#N/A	#N/A	#N/A	#N/A	#N/A	#N/A	#N/A	#N/A	#N/A	#N/A	32	5.03e-12	7.55e-11	63800000	63800000
835	chr1	235515000	235520000	Intergenic	AluSx3|SINE|Alu	-13048	NM_152490	B3GALNT2	-0.163451	0.037141	protein-coding	#N/A	#N/A	#N/A	#N/A	#N/A	#N/A	#N/A	#N/A	#N/A	#N/A	440000	835	chr1	235950000	235955000	Intergenic	AluY|SINE|Alu	-68787	NR_102436	LYST	0.332109	0.0407791	protein-coding	ENHANCER	ENHANCER	#N/A	#N/A	#N/A	#N/A	#N/A	#N/A	#N/A	#N/A	24	4.54e-09	4.37e-08	236000000	236000000
836	chr1	108960000	108965000	intron (NM_015127, intron 1 of 11)	intron (NM_015127, intron 1 of 11)	999	NM_015127	CLCC1	-0.000683241	0.995878	protein-coding	#N/A	ENHANCER	HLF_42	18.31	26.2757	12.2853	53.3892	1.62669	0.639683	cluster_2	1515000	836	chr1	110470000	110475000	Intergenic	L1MC4|LINE|L1	-8266	NR_003599	CYMP	#N/A	#N/A	pseudo	ENHANCER	#N/A	#N/A	#N/A	#N/A	#N/A	#N/A	#N/A	#N/A	#N/A	20	5.95e-08	4.92e-07	109000000	109000000
837	chr1	162330000	162335000	intron (NM_014697, intron 4 of 9)	intron (NM_014697, intron 4 of 9)	-10046	NR_030283	MIR556	#N/A	#N/A	ncRNA	#N/A	#N/A	HLF_1955	33.8181	2.09	3.19051	5.11937	18.714	0.0147237	cluster_3	830000	837	chr1	163155000	163160000	intron (NM_001195303, intron 1 of 2)	intron (NM_001195303, intron 1 of 2)	-4175	NR_110699	LOC101928404	#N/A	#N/A	ncRNA	#N/A	#N/A	#N/A	#N/A	#N/A	#N/A	#N/A	#N/A	#N/A	#N/A	25	2.4e-10	2.77e-09	162000000	162000000
838	chr1	246585000	246590000	intron (NM_001139459, intron 1 of 8)	intron (NM_001139459, intron 1 of 8)	21044	NM_152609	CNST	0.0499252	0.705833	protein-coding	ENHANCER	#N/A	#N/A	#N/A	#N/A	#N/A	#N/A	#N/A	#N/A	#N/A	110000	838	chr1	246690000	246695000	Intergenic	Intergenic	-31909	NM_016002	SCCPDH	-0.103997	0.251373	protein-coding	#N/A	ENHANCER	#N/A	#N/A	#N/A	#N/A	#N/A	#N/A	#N/A	#N/A	15	0.000240266	0.00124903	247000000	247000000
839	chr1	109805000	109810000	Intergenic	Intergenic	-43577	NM_001319952	EPS8L3	#N/A	#N/A	protein-coding	#N/A	ENHANCER	#N/A	#N/A	#N/A	#N/A	#N/A	#N/A	#N/A	#N/A	55000	839	chr1	109855000	109860000	Intergenic	HERV17-int|LTR|ERV1	-53349	NM_000757	CSF1	-1.16116	3.28329e-16	protein-coding	#N/A	#N/A	#N/A	#N/A	#N/A	#N/A	#N/A	#N/A	#N/A	#N/A	17	0.00015597	0.000830903	110000000	110000000
840	chr1	172535000	172540000	intron (NM_014283, intron 1 of 23)	Charlie7|DNA|hAT-Charlie	4350	NM_001282750	SUCO	0.230462	0.18534	protein-coding	ENHANCER	ENHANCER	HLF_700	20.4011	81.5207	17.5054	138.292	2.35133	1.82964	cluster_2	75000	840	chr1	172605000	172610000	intron (NM_014283, intron 22 of 23)	L1ME3Cz|LINE|L1	-51508	NM_001302746	FASLG	#N/A	#N/A	protein-coding	#N/A	#N/A	#N/A	#N/A	#N/A	#N/A	#N/A	#N/A	#N/A	#N/A	22	2.6e-06	1.74e-05	173000000	173000000
841	chr1	93205000	93210000	intron (NM_001306076, intron 9 of 28)	intron (NM_001306076, intron 9 of 28)	26784	NM_001306076	CCDC18	0.40969	1.27076e-06	protein-coding	#N/A	#N/A	#N/A	#N/A	#N/A	#N/A	#N/A	#N/A	#N/A	#N/A	390000	841	chr1	93590000	93595000	non-coding (NR_034091, exon 1 of 4)	non-coding (NR_034091, exon 1 of 4)	532	NR_034091	LOC100129046	#N/A	#N/A	ncRNA	#N/A	ENHANCER	HLF_1873	16.6175	111.131	97.3275	13.9209	1.68337	0.789936	cluster_2	22	7.27e-08	5.94e-07	93200000	93200000
842	chr1	38955000	38960000	Intergenic	MLT1B|LTR|ERVL-MaLR	-15670	NM_017821	RHBDL2	#N/A	#N/A	protein-coding	#N/A	#N/A	#N/A	#N/A	#N/A	#N/A	#N/A	#N/A	#N/A	#N/A	795000	842	chr1	39745000	39750000	intron (NM_006112, intron 7 of 9)	AluSx3|SINE|Alu	8655	NM_001195007	PPIE	-0.106251	0.462993	protein-coding	#N/A	#N/A	#N/A	#N/A	#N/A	#N/A	#N/A	#N/A	#N/A	#N/A	13	0.000899575	0.0043029	39000000	39000000
843	chr1	174815000	174820000	intron (NM_001366446, intron 19 of 25)	L2c|LINE|L2	17762	NM_001330989	RABGAP1L	0.0190222	0.860597	protein-coding	#N/A	ENHANCER	#N/A	#N/A	#N/A	#N/A	#N/A	#N/A	#N/A	#N/A	70000	843	chr1	174880000	174885000	intron (NM_001366451, intron 5 of 12)	MER112|DNA|hAT-Charlie	6982	NM_001035230	RABGAP1L	0.0190222	0.860597	protein-coding	#N/A	#N/A	HLF_242	19.2947	3.372	8.83838	2.99936	1.9951	0.0366284	cluster_3	21	1.33e-05	8.13e-05	175000000	175000000
844	chr1	40095000	40100000	promoter-TSS (NM_000310)	promoter-TSS (NM_000310)	-30	NM_000310	PPT1	-0.543879	8.93946e-08	protein-coding	ENHANCER	ENHANCER	#N/A	#N/A	#N/A	#N/A	#N/A	#N/A	#N/A	#N/A	290000	844	chr1	40380000	40385000	intron (NM_001198978, intron 1 of 9)	intron (NM_001198978, intron 1 of 9)	7867	NM_001198978	SMAP2	0.195808	0.00570291	protein-coding	ENHANCER	S.ENHANCER	HLF_3097	34.2087	143.343	88.1266	23.2764	1.52863	0.421034	cluster_2	15	0.00107772	0.00509672	40100000	40100000
845	chr1	96555000	96560000	Intergenic	Intergenic	-164105	NM_021190	PTBP2	-0.100442	0.268617	protein-coding	#N/A	#N/A	HLF_1029	21.1945	2.41441	5.22465	10.5927	13.4947	0.0204004	cluster_3	275000	845	chr1	96825000	96830000	Intergenic	L2|LINE|L2	104862	NR_125356	PTBP2	-0.100442	0.268617	protein-coding	#N/A	#N/A	#N/A	#N/A	#N/A	#N/A	#N/A	#N/A	#N/A	#N/A	15	0.000851249	0.00408714	96600000	96600000
846	chr1	41010000	41015000	TTS (NM_001301237)	TTS (NM_001301237)	-2090	NR_037868	SLFNL1-AS1	-0.161368	0.420159	ncRNA	#N/A	S.ENHANCER	HLF_2803	23.559	699.567	186.82	17.3868	1.45523	1.25416	cluster_1	195000	846	chr1	41200000	41205000	intron (NM_001172218, intron 1 of 15)	intron (NM_001172218, intron 1 of 15)	-39483	NM_001172221	SCMH1	0.330384	8.41111e-06	protein-coding	#N/A	#N/A	#N/A	#N/A	#N/A	#N/A	#N/A	#N/A	#N/A	#N/A	20	4.36e-06	2.83e-05	41000000	41000000
847	chr1	39170000	39175000	intron (NM_012090, intron 1 of 92)	intron (NM_012090, intron 1 of 92)	88333	NM_012090	MACF1	0.428419	7.88254e-05	protein-coding	#N/A	ENHANCER	#N/A	#N/A	#N/A	#N/A	#N/A	#N/A	#N/A	#N/A	130000	847	chr1	39295000	39300000	intron (NM_012090, intron 19 of 92)	intron (NM_012090, intron 19 of 92)	-111573	NM_015038	KIAA0754	#N/A	#N/A	protein-coding	#N/A	#N/A	#N/A	#N/A	#N/A	#N/A	#N/A	#N/A	#N/A	#N/A	21	5.19e-07	3.79e-06	39200000	39200000
848	chr1	72230000	72235000	intron (NM_173808, intron 1 of 6)	intron (NM_173808, intron 1 of 6)	50039	NM_173808	NEGR1	-0.500366	0.0902089	protein-coding	#N/A	ENHANCER	HLF_963	26.3281	49.6811	18.7162	6.86493	1.93276	0.056234	cluster_2	1460000	848	chr1	73685000	73690000	intron (NR_146300, intron 1 of 3)	L1PA8|LINE|L1	12821	NR_146300	LINC02238	#N/A	#N/A	ncRNA	#N/A	#N/A	#N/A	#N/A	#N/A	#N/A	#N/A	#N/A	#N/A	#N/A	26	6.28e-12	9.27e-11	72200000	72200000
849	chr1	198740000	198745000	intron (NM_002838, intron 25 of 32)	intron (NM_002838, intron 25 of 32)	103460	NR_052021	PTPRC	1.60254	5.45676e-17	protein-coding	ENHANCER	#N/A	#N/A	#N/A	#N/A	#N/A	#N/A	#N/A	#N/A	#N/A	540000	849	chr1	199275000	199280000	intron (NR_147896, intron 3 of 3)	intron (NR_147896, intron 3 of 3)	128902	NR_147896	LINC02789	#N/A	#N/A	ncRNA	#N/A	ENHANCER	HLF_105	24.8096	15.2259	24.1583	6.88336	1.50086	0.121536	cluster_3	36	7.32e-19	3.57e-17	199000000	199000000
850	chr1	235815000	235820000	intron (NM_000081, intron 3 of 52)	L1PA15|LINE|L1	35560	NR_031718	MIR1537	#N/A	#N/A	ncRNA	#N/A	#N/A	#N/A	#N/A	#N/A	#N/A	#N/A	#N/A	#N/A	#N/A	115000	850	chr1	235925000	235930000	Intergenic	L1PB3|LINE|L1	-43787	NR_102436	LYST	0.332109	0.0407791	protein-coding	#N/A	ENHANCER	#N/A	#N/A	#N/A	#N/A	#N/A	#N/A	#N/A	#N/A	25	6.85e-09	6.43e-08	236000000	236000000
851	chr1	100385000	100390000	intron (NM_001319212, intron 3 of 13)	intron (NM_001319212, intron 3 of 13)	34994	NM_001319210	CDC14A	0.245452	0.0174829	protein-coding	#N/A	ENHANCER	HLF_1478	24.6144	22.3626	22.4657	9.73265	2.31902	0.109984	cluster_2	695000	851	chr1	101075000	101080000	non-coding (NR_109849, exon 3 of 5)	non-coding (NR_109849, exon 3 of 5)	51654	NR_109849	LOC102606465	#N/A	#N/A	ncRNA	#N/A	ENHANCER	#N/A	#N/A	#N/A	#N/A	#N/A	#N/A	#N/A	#N/A	32	9.34e-16	2.64e-14	100000000	100000000
852	chr1	52135000	52140000	Intergenic	L1ME4a|LINE|L1	-4589	NM_007324	ZFYVE9	-0.493919	6.61735e-09	protein-coding	#N/A	ENHANCER	#N/A	#N/A	#N/A	#N/A	#N/A	#N/A	#N/A	#N/A	450000	852	chr1	52580000	52585000	Intergenic	Intergenic	-19871	NM_015696	GPX7	-0.171823	0.111091	protein-coding	#N/A	#N/A	#N/A	#N/A	#N/A	#N/A	#N/A	#N/A	#N/A	#N/A	23	4.99e-08	4.17e-07	52100000	52100000
853	chr1	247065000	247070000	intron (NM_033213, intron 1 of 3)	L1MA1|LINE|L1	11311	NM_001204220	ZNF670	0.222366	0.0241365	protein-coding	#N/A	#N/A	#N/A	#N/A	#N/A	#N/A	#N/A	#N/A	#N/A	#N/A	65000	853	chr1	247125000	247130000	intron (NM_001243740, intron 3 of 3)	LTR2|LTR|ERV1	-15083	NM_207401	C1orf229	#N/A	#N/A	protein-coding	#N/A	ENHANCER	HLF_1291	12.9326	15.7764	8.03037	39.8948	1.82875	0.466724	#N/A	28	3.43e-15	8.81e-14	247000000	247000000
854	chr1	199870000	199875000	Intergenic	L1M5|LINE|L1	-155210	NM_003822	NR5A2	-2.24536	9.637e-13	protein-coding	#N/A	#N/A	#N/A	#N/A	#N/A	#N/A	#N/A	#N/A	#N/A	#N/A	915000	854	chr1	200780000	200785000	intron (NM_001297707, intron 2 of 17)	L1ME2|LINE|L1	42928	NM_001297708	CAMSAP2	-0.186997	0.0305011	protein-coding	#N/A	ENHANCER	#N/A	#N/A	#N/A	#N/A	#N/A	#N/A	#N/A	#N/A	30	3.67e-15	9.37e-14	200000000	200000000
855	chr1	58230000	58235000	intron (NM_001353980, intron 1 of 5)	(AC)n|Simple_repeat|Simple_repeat	18003	NM_021080	DAB1	#N/A	#N/A	protein-coding	#N/A	#N/A	#N/A	#N/A	#N/A	#N/A	#N/A	#N/A	#N/A	#N/A	320000	855	chr1	58545000	58550000	promoter-TSS (NM_145243)	promoter-TSS (NM_145243)	-774	NM_145243	OMA1	-0.037307	0.77643	protein-coding	#N/A	ENHANCER	#N/A	#N/A	#N/A	#N/A	#N/A	#N/A	#N/A	#N/A	33	2.01e-16	6.37e-15	58200000	58200000
856	chr1	109705000	109710000	Intergenic	HERVK11-int|LTR|ERVK	-4751	NM_000851	GSTM5	-0.556147	0.605634	protein-coding	#N/A	#N/A	#N/A	#N/A	#N/A	#N/A	#N/A	#N/A	#N/A	#N/A	105000	856	chr1	109805000	109810000	Intergenic	Intergenic	-43577	NM_139053	EPS8L3	#N/A	#N/A	protein-coding	#N/A	ENHANCER	#N/A	#N/A	#N/A	#N/A	#N/A	#N/A	#N/A	#N/A	24	1.16e-08	1.06e-07	110000000	110000000
857	chr1	52880000	52885000	intron (NM_001307931, intron 10 of 12)	HAL1|LINE|L1	39240	NM_001319958	ECHDC2	#N/A	#N/A	protein-coding	#N/A	#N/A	#N/A	#N/A	#N/A	#N/A	#N/A	#N/A	#N/A	#N/A	150000	857	chr1	53025000	53030000	intron (NM_001007100, intron 1 of 4)	intron (NM_001007100, intron 1 of 4)	12562	NM_001007250	SCP2	0.333398	8.65437e-07	protein-coding	#N/A	#N/A	HLF_3238	16.0077	2.68511	5.30661	2.64013	1.39289	0.0361885	cluster_3	21	9.62e-08	7.73e-07	52900000	52900000
858	chr1	183305000	183310000	intron (NM_015039, intron 1 of 10)	AluSq2|SINE|Alu	-2626	NM_170706	NMNAT2	#N/A	#N/A	protein-coding	#N/A	ENHANCER	#N/A	#N/A	#N/A	#N/A	#N/A	#N/A	#N/A	#N/A	160000	858	chr1	183460000	183465000	intron (NR_040063, intron 3 of 4)	intron (NR_040063, intron 3 of 4)	9482	NR_040063	SMG7-AS1	-0.10853	0.892714	ncRNA	#N/A	#N/A	HLF_619	36.8688	5.83052	8.37332	5.11586	2.55339	0.0400912	cluster_3	24	1.56e-07	1.22e-06	183000000	183000000
859	chr1	213530000	213535000	Intergenic	Intergenic	-392249	NR_046189	LINC00538	#N/A	#N/A	ncRNA	#N/A	#N/A	#N/A	#N/A	#N/A	#N/A	#N/A	#N/A	#N/A	#N/A	495000	859	chr1	214020000	214025000	intron (NM_001270616, intron 4 of 4)	intron (NM_001270616, intron 4 of 4)	33967	NM_002763	PROX1	#N/A	#N/A	protein-coding	#N/A	#N/A	#N/A	#N/A	#N/A	#N/A	#N/A	#N/A	#N/A	#N/A	29	1.79e-14	4.07e-13	214000000	214000000
860	chr1	45395000	45400000	intron (NM_007170, intron 3 of 10)	L2c|LINE|L2	-57030	NM_012222	MUTYH	0.181062	0.153515	protein-coding	#N/A	ENHANCER	HLF_146	19.7492	26.7867	28.4352	5.64593	2.35388	0.18378	cluster_3	780000	860	chr1	46170000	46175000	intron (NM_001303427, intron 1 of 9)	AluJb|SINE|Alu	2401	NM_001328648	PIK3R3	0.803224	1.34131e-10	protein-coding	ENHANCER	ENHANCER	#N/A	#N/A	#N/A	#N/A	#N/A	#N/A	#N/A	#N/A	13	0.00156141	0.00719835	45400000	45400000
861	chr1	145930000	145935000	TTS (NM_153713)	TTS (NM_153713)	-4964	NM_005105	RBM8A	-0.132896	0.122304	protein-coding	#N/A	ENHANCER	#N/A	#N/A	#N/A	#N/A	#N/A	#N/A	#N/A	#N/A	75000	861	chr1	146000000	146005000	Intergenic	AluSp|SINE|Alu	-5921	NM_006472	TXNIP	0.935758	0.00362525	protein-coding	ENHANCER	ENHANCER	#N/A	#N/A	#N/A	#N/A	#N/A	#N/A	#N/A	#N/A	13	0.000410696	0.00206667	146000000	146000000
862	chr1	155985000	155990000	Intergenic	AluSz|SINE|Alu	-7940	NM_001350112	ARHGEF2	0.606786	4.63232e-16	protein-coding	#N/A	S.ENHANCER	#N/A	#N/A	#N/A	#N/A	#N/A	#N/A	#N/A	#N/A	250000	862	chr1	156230000	156235000	intron (NM_001199663, intron 2 of 5)	L2c|LINE|L2	-9684	NM_199173	BGLAP	1.98984	0.112498	protein-coding	#N/A	#N/A	#N/A	#N/A	#N/A	#N/A	#N/A	#N/A	#N/A	#N/A	16	3.57e-05	0.000207324	156000000	156000000
863	chr1	119435000	119440000	Intergenic	L1M5|LINE|L1	22350	NM_000198	HSD3B2	#N/A	#N/A	protein-coding	#N/A	#N/A	#N/A	#N/A	#N/A	#N/A	#N/A	#N/A	#N/A	#N/A	240000	863	chr1	119670000	119675000	Intergenic	L1M4|LINE|L1	-24234	NM_001080470	ZNF697	#N/A	#N/A	protein-coding	#N/A	#N/A	#N/A	#N/A	#N/A	#N/A	#N/A	#N/A	#N/A	#N/A	30	8.77e-15	2.1e-13	119000000	119000000
864	chr1	247120000	247125000	3' UTR (NM_001243740, exon 4 of 4)	3' UTR (NM_001243740, exon 4 of 4)	-10083	NM_207401	C1orf229	#N/A	#N/A	protein-coding	#N/A	#N/A	#N/A	#N/A	#N/A	#N/A	#N/A	#N/A	#N/A	#N/A	55000	864	chr1	247170000	247175000	promoter-TSS (NM_001243740)	promoter-TSS (NM_001243740)	-483	NM_001297567	ZNF124	0.0671996	0.468901	protein-coding	ENHANCER	ENHANCER	HLF_1295	13.5933	14.1001	20.1267	33.1495	2.34141	0.433083	#N/A	21	5.09e-09	4.87e-08	247000000	247000000
865	chr1	153175000	153180000	intron (NR_110685, intron 2 of 2)	L1ME2|LINE|L1	2982	NR_110685	LOC101928009	#N/A	#N/A	ncRNA	#N/A	#N/A	#N/A	#N/A	#N/A	#N/A	#N/A	#N/A	#N/A	#N/A	275000	865	chr1	153445000	153450000	Intergenic	L1MC5|LINE|L1	13151	NM_002963	S100A7	#N/A	#N/A	protein-coding	#N/A	#N/A	#N/A	#N/A	#N/A	#N/A	#N/A	#N/A	#N/A	#N/A	27	1.76e-11	2.41e-10	153000000	153000000
866	chr1	183070000	183075000	intron (NM_002293, intron 1 of 27)	intron (NM_002293, intron 1 of 27)	49080	NM_002293	LAMC1	-0.745214	1.48455e-22	protein-coding	#N/A	ENHANCER	#N/A	#N/A	#N/A	#N/A	#N/A	#N/A	#N/A	#N/A	510000	866	chr1	183575000	183580000	intron (NM_001127651, intron 4 of 15)	intron (NM_001127651, intron 4 of 15)	13104	NM_001190789	NCF2	0.986229	5.6461e-23	protein-coding	#N/A	ENHANCER	#N/A	#N/A	#N/A	#N/A	#N/A	#N/A	#N/A	#N/A	32	2.82e-15	7.35e-14	183000000	183000000
867	chr1	73475000	73480000	Intergenic	L1MB7|LINE|L1	171330	NR_110676	LINC01360	#N/A	#N/A	ncRNA	#N/A	ENHANCER	#N/A	#N/A	#N/A	#N/A	#N/A	#N/A	#N/A	#N/A	180000	867	chr1	73650000	73655000	Intergenic	L2a|LINE|L2	-22179	NR_146300	LINC02238	#N/A	#N/A	ncRNA	#N/A	#N/A	#N/A	#N/A	#N/A	#N/A	#N/A	#N/A	#N/A	#N/A	26	1.72e-10	2.03e-09	73500000	73500000
868	chr1	63950000	63955000	intron (NM_005012, intron 1 of 8)	intron (NM_005012, intron 1 of 8)	159705	NR_110666	ROR1-AS1	#N/A	#N/A	ncRNA	ENHANCER	#N/A	#N/A	#N/A	#N/A	#N/A	#N/A	#N/A	#N/A	#N/A	195000	868	chr1	64140000	64145000	exon (NM_001083592, exon 7 of 7)	exon (NM_001083592, exon 7 of 7)	-28709	NR_110665	ROR1-AS1	#N/A	#N/A	ncRNA	#N/A	#N/A	#N/A	#N/A	#N/A	#N/A	#N/A	#N/A	#N/A	#N/A	30	6.25e-14	1.29e-12	64000000	64000000
869	chr1	94415000	94420000	promoter-TSS (NM_001122674)	promoter-TSS (NM_001122674)	-877	NM_001122674	ABCD3	-0.201083	0.0194874	protein-coding	#N/A	ENHANCER	#N/A	#N/A	#N/A	#N/A	#N/A	#N/A	#N/A	#N/A	390000	869	chr1	94800000	94805000	intron (NR_160783, intron 1 of 3)	intron (NR_160783, intron 1 of 3)	17732	NR_104131	SLC44A3-AS1	#N/A	#N/A	ncRNA	#N/A	S.ENHANCER	#N/A	#N/A	#N/A	#N/A	#N/A	#N/A	#N/A	#N/A	24	6.86e-09	6.44e-08	94400000	94400000
870	chr1	235460000	235465000	TTS (NM_001277155).2	TTS (NM_001277155).2	41952	NM_001277155	B3GALNT2	-0.163451	0.037141	protein-coding	#N/A	#N/A	#N/A	#N/A	#N/A	#N/A	#N/A	#N/A	#N/A	#N/A	100000	870	chr1	235555000	235560000	intron (NM_004485, intron 2 of 2)	intron (NM_004485, intron 2 of 2)	-53048	NM_152490	B3GALNT2	-0.163451	0.037141	protein-coding	#N/A	#N/A	#N/A	#N/A	#N/A	#N/A	#N/A	#N/A	#N/A	#N/A	39	1.32e-20	8.55e-19	235000000	235000000
871	chr1	238550000	238555000	Intergenic	Intergenic	-66483	NR_015407	LINC01139	0.338871	0.00922795	ncRNA	#N/A	#N/A	#N/A	#N/A	#N/A	#N/A	#N/A	#N/A	#N/A	#N/A	55000	871	chr1	238600000	238605000	Intergenic	Intergenic	-116483	NR_015407	LINC01139	0.338871	0.00922795	ncRNA	#N/A	#N/A	HLF_565	19.0454	3.31337	7.6931	4.70134	4.45809	0.0246152	cluster_3	46	1.88e-26	2.76e-24	239000000	239000000
872	chr1	223710000	223715000	promoter-TSS (NM_001748)	promoter-TSS (NM_001748)	-39	NM_001748	CAPN2	-0.752191	2.21387e-10	protein-coding	#N/A	ENHANCER	#N/A	#N/A	#N/A	#N/A	#N/A	#N/A	#N/A	#N/A	690000	872	chr1	224395000	224400000	TTS (NR_039896)	TTS (NR_039896)	811	NR_039896	MIR4742	#N/A	#N/A	ncRNA	#N/A	#N/A	#N/A	#N/A	#N/A	#N/A	#N/A	#N/A	#N/A	#N/A	13	0.0012468	0.00583484	224000000	224000000
873	chr1	107820000	107825000	intron (NM_006113, intron 2 of 26)	AluYf1|SINE|Alu	-74723	NR_107006	MIR7852	#N/A	#N/A	ncRNA	#N/A	#N/A	#N/A	#N/A	#N/A	#N/A	#N/A	#N/A	#N/A	#N/A	305000	873	chr1	108120000	108125000	Intergenic	Intergenic	70335	NM_213651	SLC25A24	-0.089616	0.491241	protein-coding	#N/A	ENHANCER	HLF_1176	19.5547	18.1354	40.27	5.37534	2.64266	0.208651	cluster_3	20	4.24e-06	2.76e-05	108000000	108000000
874	chr1	73650000	73655000	Intergenic	L2a|LINE|L2	-22179	NR_146300	LINC02238	#N/A	#N/A	ncRNA	#N/A	#N/A	#N/A	#N/A	#N/A	#N/A	#N/A	#N/A	#N/A	#N/A	265000	874	chr1	73910000	73915000	Intergenic	THE1C-int|LTR|ERVL-MaLR	237821	NR_146300	LINC02238	#N/A	#N/A	ncRNA	#N/A	#N/A	#N/A	#N/A	#N/A	#N/A	#N/A	#N/A	#N/A	#N/A	21	6.71e-08	5.51e-07	73700000	73700000
875	chr1	107780000	107785000	intron (NM_006113, intron 2 of 26)	intron (NM_006113, intron 2 of 26)	-94001	NM_001079874	VAV3	-0.264017	0.00518601	protein-coding	#N/A	ENHANCER	#N/A	#N/A	#N/A	#N/A	#N/A	#N/A	#N/A	#N/A	410000	875	chr1	108185000	108190000	intron (NM_013386, intron 1 of 9).2	L1M5|LINE|L1	5335	NM_213651	SLC25A24	-0.089616	0.491241	protein-coding	#N/A	ENHANCER	#N/A	#N/A	#N/A	#N/A	#N/A	#N/A	#N/A	#N/A	16	0.000135537	0.000727908	108000000	108000000
876	chr1	192920000	192925000	Intergenic	MLT1G|LTR|ERVL-MaLR	25757	NR_126003	LINC01032	#N/A	#N/A	ncRNA	#N/A	#N/A	HLF_1973	11.9902	0.986915	2.48667	5.48884	12.2676	0.0132478	#N/A	145000	876	chr1	193060000	193065000	intron (NM_001042370, intron 1 of 9)	intron (NM_001042370, intron 1 of 9)	-2424	NM_001350848	UCHL5	-0.445754	1.04443e-06	protein-coding	#N/A	ENHANCER	#N/A	#N/A	#N/A	#N/A	#N/A	#N/A	#N/A	#N/A	29	1.55e-13	2.99e-12	193000000	193000000
877	chr1	113735000	113740000	intron (NM_001323046, intron 3 of 15)	L2a|LINE|L2	21655	NM_006608	PHTF1	0.172142	0.023428	protein-coding	#N/A	#N/A	#N/A	#N/A	#N/A	#N/A	#N/A	#N/A	#N/A	#N/A	60000	877	chr1	113790000	113795000	intron (NM_018364, intron 2 of 6)	AluJb|SINE|Alu	19976	NR_130896	RSBN1	0.0739702	0.394914	protein-coding	#N/A	ENHANCER	HLF_1729	28.7346	129.755	70.1586	42.1646	2.02911	0.261018	cluster_2	29	1.12e-09	1.17e-08	114000000	114000000
878	chr1	174815000	174820000	intron (NM_001366446, intron 19 of 25)	L2c|LINE|L2	17762	NM_001330989	RABGAP1L	0.0190222	0.860597	protein-coding	#N/A	ENHANCER	#N/A	#N/A	#N/A	#N/A	#N/A	#N/A	#N/A	#N/A	150000	878	chr1	174960000	174965000	intron (NM_001366451, intron 7 of 12)	intron (NM_001366451, intron 7 of 12)	-2278	NM_001243764	RABGAP1L	0.0190222	0.860597	protein-coding	#N/A	ENHANCER	#N/A	#N/A	#N/A	#N/A	#N/A	#N/A	#N/A	#N/A	25	1.45e-07	1.14e-06	175000000	175000000
879	chr1	61250000	61255000	intron (NR_104180, intron 1 of 3)	Tigger13a|DNA|TcMar-Tigger	1018	NR_104180	NFIA-AS1	#N/A	#N/A	ncRNA	#N/A	ENHANCER	HLF_1354	80.2397	91.091	62.2976	18.9139	2.55906	0.352517	cluster_2	2060000	879	chr1	63305000	63310000	intron (NR_038252, intron 2 of 11)	MLT1F-int|LTR|ERVL-MaLR	9757	NR_038252	LINC00466	#N/A	#N/A	ncRNA	#N/A	#N/A	#N/A	#N/A	#N/A	#N/A	#N/A	#N/A	#N/A	#N/A	15	0.000647248	0.00316356	61300000	61300000
880	chr1	178540000	178545000	promoter-TSS (NR_033186)	promoter-TSS (NR_033186)	-296	NR_033186	C1orf220	-0.107955	0.826724	ncRNA	ENHANCER	ENHANCER	#N/A	#N/A	#N/A	#N/A	#N/A	#N/A	#N/A	#N/A	690000	880	chr1	179225000	179230000	intron (NM_007314, intron 1 of 11)	intron (NM_007314, intron 1 of 11)	2177	NM_007314	ABL2	-0.243023	0.0124491	protein-coding	#N/A	ENHANCER	#N/A	#N/A	#N/A	#N/A	#N/A	#N/A	#N/A	#N/A	16	2.26e-05	0.000134182	179000000	179000000
881	chr1	199040000	199045000	intron (NR_126351, intron 2 of 2)	intron (NR_126351, intron 2 of 2)	-23536	NR_110525	LINC01222	#N/A	#N/A	ncRNA	#N/A	S.ENHANCER	#N/A	#N/A	#N/A	#N/A	#N/A	#N/A	#N/A	#N/A	1990000	881	chr1	201025000	201030000	Intergenic	Intergenic	-3786	NM_001252103	KIF21B	-0.0386766	0.733684	protein-coding	#N/A	ENHANCER	HLF_395	21.8806	28.049	84.8387	6.6663	1.45665	0.543195	cluster_3	21	6.73e-08	5.52e-07	199000000	199000000
882	chr1	199670000	199675000	Intergenic	L2|LINE|L2	-355210	NM_003822	NR5A2	-2.24536	9.637e-13	protein-coding	#N/A	#N/A	#N/A	#N/A	#N/A	#N/A	#N/A	#N/A	#N/A	#N/A	180000	882	chr1	199845000	199850000	Intergenic	Intergenic	-180210	NM_003822	NR5A2	-2.24536	9.637e-13	protein-coding	#N/A	#N/A	#N/A	#N/A	#N/A	#N/A	#N/A	#N/A	#N/A	#N/A	14	0.000730966	0.00354481	200000000	200000000
883	chr1	104560000	104565000	Intergenic	L1PA14|LINE|L1	489477	NR_033990	LOC100129138	#N/A	#N/A	pseudo	#N/A	#N/A	#N/A	#N/A	#N/A	#N/A	#N/A	#N/A	#N/A	#N/A	105000	883	chr1	104660000	104665000	Intergenic	L1PA3|LINE|L1	589477	NR_033990	LOC100129138	#N/A	#N/A	pseudo	#N/A	#N/A	#N/A	#N/A	#N/A	#N/A	#N/A	#N/A	#N/A	#N/A	21	8.87e-13	1.51e-11	105000000	105000000
884	chr1	84605000	84610000	intron (NR_125761, intron 2 of 2)	LTR25-int|LTR|ERV1	13531	NR_125761	LINC01461	#N/A	#N/A	ncRNA	#N/A	#N/A	#N/A	#N/A	#N/A	#N/A	#N/A	#N/A	#N/A	#N/A	310000	884	chr1	84910000	84915000	Intergenic	L1MC4|LINE|L1	-19294	NM_012152	LPAR3	1.21759	0.0615966	protein-coding	#N/A	#N/A	HLF_1377	50.4422	5.44913	15.1409	3.15792	3.23921	0.144665	cluster_3	18	0.000141698	0.000758823	84600000	84600000
885	chr1	182625000	182630000	Intergenic	L1ME2|LINE|L1	12360	NR_036490	LINC01686	-0.506279	0.613709	ncRNA	#N/A	ENHANCER	HLF_1287	39.841	10.0598	42.684	4.4126	1.62612	0.197631	cluster_3	130000	885	chr1	182750000	182755000	Intergenic	Intergenic	-36949	NM_001200052	NPL	-0.465952	0.00851281	protein-coding	ENHANCER	ENHANCER	#N/A	#N/A	#N/A	#N/A	#N/A	#N/A	#N/A	#N/A	39	3.17e-16	9.74e-15	183000000	183000000
886	chr1	48615000	48620000	intron (NM_001323575, intron 9 of 12)	intron (NM_001323575, intron 9 of 12)	-145292	NM_001286239	SPATA6	0.195538	0.372996	protein-coding	#N/A	ENHANCER	HLF_499	56.7439	53.1145	38.3061	7.06619	2.82262	0.252574	cluster_2	2535000	886	chr1	51145000	51150000	exon (NM_001136508, exon 5 of 5)	exon (NM_001136508, exon 5 of 5)	45272	NM_001136508	C1orf185	#N/A	#N/A	protein-coding	#N/A	#N/A	#N/A	#N/A	#N/A	#N/A	#N/A	#N/A	#N/A	#N/A	16	0.000157754	0.000839969	48600000	48600000
887	chr1	66335000	66340000	intron (NM_001037339, intron 1 of 9)	intron (NM_001037339, intron 1 of 9)	5392	NM_001037339	PDE4B	0.679077	6.79241e-19	protein-coding	#N/A	S.ENHANCER	HLF_2453	21.8943	536.255	81.8067	173.236	2.55764	1.12485	cluster_1	65000	887	chr1	66395000	66400000	Intergenic	L2a|LINE|L2	42965	NM_001297442	PDE4B	0.679077	6.79241e-19	protein-coding	ENHANCER	ENHANCER	#N/A	#N/A	#N/A	#N/A	#N/A	#N/A	#N/A	#N/A	23	7.82e-07	5.59e-06	66300000	66300000
888	chr1	226605000	226610000	3' UTR (NM_001003665, exon 4 of 4)	3' UTR (NM_001003665, exon 4 of 4)	58736	NM_001003665	STUM	#N/A	#N/A	protein-coding	#N/A	ENHANCER	#N/A	#N/A	#N/A	#N/A	#N/A	#N/A	#N/A	#N/A	230000	888	chr1	226830000	226835000	Intergenic	Intergenic	-38072	NM_012486	PSEN2	-1.10224	0.00747937	protein-coding	#N/A	#N/A	#N/A	#N/A	#N/A	#N/A	#N/A	#N/A	#N/A	#N/A	20	9.26e-07	6.56e-06	227000000	227000000
889	chr1	199950000	199955000	Intergenic	AluJb|SINE|Alu	-75210	NM_003822	NR5A2	-2.24536	9.637e-13	protein-coding	#N/A	#N/A	#N/A	#N/A	#N/A	#N/A	#N/A	#N/A	#N/A	#N/A	1880000	889	chr1	201825000	201830000	TTS (NM_001167738)	TTS (NM_001167738)	-1657	NM_018085	IPO9	0.0831976	0.62979	protein-coding	#N/A	ENHANCER	HLF_1338	14.0096	30.2793	8.02923	70.0338	2.47886	0.433856	#N/A	40	1.5e-25	1.95e-23	200000000	200000000
890	chr1	246570000	246575000	intron (NM_001139459, intron 1 of 8)	intron (NM_001139459, intron 1 of 8)	6044	NM_152609	CNST	0.0499252	0.705833	protein-coding	#N/A	ENHANCER	HLF_526	30.4356	66.4789	54.3674	131.74	2.26149	1.32556	cluster_2	770000	890	chr1	247335000	247340000	Intergenic	MER88|LTR|ERVL	-5633	NM_032752	ZNF496	-0.463907	4.48391e-08	protein-coding	#N/A	#N/A	#N/A	#N/A	#N/A	#N/A	#N/A	#N/A	#N/A	#N/A	13	0.0018772	0.00855367	247000000	247000000
891	chr1	39950000	39955000	Intergenic	MIRb|SINE|MIR	-2612	NM_001287808	MFSD2A	-1.10501	2.12096e-13	protein-coding	#N/A	ENHANCER	#N/A	#N/A	#N/A	#N/A	#N/A	#N/A	#N/A	#N/A	445000	891	chr1	40390000	40395000	promoter-TSS (NM_001198979)	promoter-TSS (NM_001198979)	-845	NM_001198979	SMAP2	0.195808	0.00570291	protein-coding	ENHANCER	S.ENHANCER	HLF_975	63.2867	32.8699	55.7498	12.7314	1.77689	0.148074	cluster_3	27	1.5e-10	1.78e-09	40000000	40000000
892	chr1	151370000	151375000	intron (NM_001258289, intron 1 of 11)	intron (NM_001258289, intron 1 of 11)	205	NM_001258289	SELENBP1	#N/A	#N/A	protein-coding	ENHANCER	ENHANCER	HLF_1459	70.6969	14.7676	19.1491	2.59128	1.79616	0.274262	cluster_3	500000	892	chr1	151865000	151870000	Intergenic	L1MB4|LINE|L1	-13788	NM_182578	THEM5	#N/A	#N/A	protein-coding	#N/A	#N/A	#N/A	#N/A	#N/A	#N/A	#N/A	#N/A	#N/A	#N/A	25	4.86e-09	4.66e-08	151000000	151000000
893	chr1	221290000	221295000	Intergenic	(GT)n|Simple_repeat|Simple_repeat	43796	NR_024236	C1orf140	#N/A	#N/A	ncRNA	#N/A	#N/A	#N/A	#N/A	#N/A	#N/A	#N/A	#N/A	#N/A	#N/A	125000	893	chr1	221410000	221415000	Intergenic	L1PA10|LINE|L1	-76204	NR_024236	C1orf140	#N/A	#N/A	ncRNA	#N/A	#N/A	#N/A	#N/A	#N/A	#N/A	#N/A	#N/A	#N/A	#N/A	18	1.95e-05	0.000116693	221000000	221000000
894	chr1	36250000	36255000	intron (NM_001321471, intron 2 of 12)	Cheshire|DNA|hAT-Charlie	28057	NM_001321471	THRAP3	-0.0139982	0.917773	protein-coding	#N/A	ENHANCER	HLF_2016	58.6769	28.2956	65.843	13.2668	2.10279	0.293055	cluster_3	175000	894	chr1	36420000	36425000	intron (NM_001330493, intron 7 of 10)	MamRTE1|LINE|RTE-BovB	-3922	NR_145725	SNORA63C	#N/A	#N/A	snoRNA	#N/A	#N/A	#N/A	#N/A	#N/A	#N/A	#N/A	#N/A	#N/A	#N/A	26	2.42e-08	2.11e-07	36300000	36300000
895	chr1	183690000	183695000	intron (NM_001297670, intron 1 of 17)	intron (NM_001297670, intron 1 of 17)	-39184	NM_203454	APOBEC4	#N/A	#N/A	protein-coding	#N/A	ENHANCER	#N/A	#N/A	#N/A	#N/A	#N/A	#N/A	#N/A	#N/A	235000	895	chr1	183920000	183925000	intron (NM_001297669, intron 18 of 18)	intron (NM_001297669, intron 18 of 18)	115228	NM_001303421	COLGALT2	0.927447	0.145395	protein-coding	#N/A	#N/A	#N/A	#N/A	#N/A	#N/A	#N/A	#N/A	#N/A	#N/A	18	6.44e-06	4.1e-05	184000000	184000000
896	chr1	94045000	94050000	intron (NM_000350, intron 18 of 49)	intron (NM_000350, intron 18 of 49)	73648	NM_000350	ABCA4	3.47751	0.00140172	protein-coding	ENHANCER	ENHANCER	#N/A	#N/A	#N/A	#N/A	#N/A	#N/A	#N/A	#N/A	970000	896	chr1	95010000	95015000	intron (NM_144988, intron 3 of 3)	intron (NM_144988, intron 3 of 3)	-49096	NR_132786	LOC101928098	#N/A	#N/A	ncRNA	#N/A	#N/A	#N/A	#N/A	#N/A	#N/A	#N/A	#N/A	#N/A	#N/A	13	0.000933413	0.0044533	94000000	94100000
897	chr1	58695000	58700000	intron (NM_001085487, intron 1 of 19)	intron (NM_001085487, intron 1 of 19)	2562	NM_001085487	MYSM1	0.117681	0.292268	protein-coding	#N/A	ENHANCER	#N/A	#N/A	#N/A	#N/A	#N/A	#N/A	#N/A	#N/A	975000	897	chr1	59665000	59670000	intron (NM_001350794, intron 13 of 14)	intron (NM_001350794, intron 13 of 14)	65796	NR_039861	MIR4711	#N/A	#N/A	ncRNA	#N/A	#N/A	#N/A	#N/A	#N/A	#N/A	#N/A	#N/A	#N/A	#N/A	14	0.000279646	0.00144072	58700000	58700000
898	chr1	91495000	91500000	Intergenic	LTR105_Mam|LTR|ERVL	-3347	NM_001134419	CDC7	0.0676822	0.462708	protein-coding	#N/A	#N/A	#N/A	#N/A	#N/A	#N/A	#N/A	#N/A	#N/A	#N/A	1035000	898	chr1	92525000	92530000	intron (NM_001350198, intron 19 of 19)	L1ME3|LINE|L1	-40575	NM_005263	GFI1	0.380187	6.21095e-05	protein-coding	#N/A	#N/A	#N/A	#N/A	#N/A	#N/A	#N/A	#N/A	#N/A	#N/A	26	5.55e-12	8.27e-11	91500000	91500000
899	chr1	107400000	107405000	intron (NM_001113226, intron 3 of 6)	MamRep605|LTR?|LTR?	254431	NM_001113228	NTNG1	#N/A	#N/A	protein-coding	#N/A	#N/A	#N/A	#N/A	#N/A	#N/A	#N/A	#N/A	#N/A	#N/A	130000	899	chr1	107525000	107530000	Intergenic	MamRep605|LTR?|LTR?	160999	NM_001079874	VAV3	-0.264017	0.00518601	protein-coding	ENHANCER	S.ENHANCER	#N/A	#N/A	#N/A	#N/A	#N/A	#N/A	#N/A	#N/A	43	4.21e-20	2.49e-18	107000000	107000000
900	chr1	234675000	234680000	Intergenic	L1ME3A|LINE|L1	31211	NR_125944	LOC101927787	#N/A	#N/A	ncRNA	ENHANCER	ENHANCER	#N/A	#N/A	#N/A	#N/A	#N/A	#N/A	#N/A	#N/A	440000	900	chr1	235110000	235115000	intron (NM_014765, intron 4 of 4)	AluJb|SINE|Alu	15437	NR_002956	SNORA14B	0.163279	0.782868	snoRNA	#N/A	#N/A	#N/A	#N/A	#N/A	#N/A	#N/A	#N/A	#N/A	#N/A	17	3.21e-05	0.000187486	235000000	235000000
901	chr1	204390000	204395000	Intergenic	MER20|DNA|hAT-Charlie	19317	NM_032833	PPP1R15B	0.00690208	0.947156	protein-coding	ENHANCER	#N/A	HLF_2891	14.5021	1.80341	3.10228	2.62053	3.05047	0.0314911	#N/A	95000	901	chr1	204480000	204485000	intron (NM_002646, intron 2 of 33)	intron (NM_002646, intron 2 of 33)	7846	NM_002646	PIK3C2B	1.03071	8.81321e-15	protein-coding	ENHANCER	S.ENHANCER	#N/A	#N/A	#N/A	#N/A	#N/A	#N/A	#N/A	#N/A	24	8.36e-09	7.76e-08	204000000	204000000
902	chr1	178930000	178935000	Intergenic	Penelope1_Vert|LINE|Penelope	-61423	NM_004673	ANGPTL1	#N/A	#N/A	protein-coding	ENHANCER	ENHANCER	HLF_496	87.2054	43.2094	66.1823	9.00102	2.45902	0.55232	cluster_3	110000	902	chr1	179035000	179040000	intron (NM_001324311, intron 1 of 7)	AluSx1|SINE|Alu	11376	NM_001324311	FAM20B	-0.260925	0.00167342	protein-coding	#N/A	ENHANCER	#N/A	#N/A	#N/A	#N/A	#N/A	#N/A	#N/A	#N/A	25	4e-06	2.62e-05	179000000	179000000
903	chr1	231210000	231215000	intron (NM_001300889, intron 10 of 11)	LTR6A|LTR|ERV1	-24873	NM_001256615	LOC149373	#N/A	#N/A	protein-coding	ENHANCER	ENHANCER	#N/A	#N/A	#N/A	#N/A	#N/A	#N/A	#N/A	#N/A	145000	903	chr1	231350000	231355000	3' UTR (NM_001010984, exon 4 of 4)	3' UTR (NM_001010984, exon 4 of 4)	14207	NM_001010984	SPRTN	0.329402	0.000182634	protein-coding	#N/A	#N/A	#N/A	#N/A	#N/A	#N/A	#N/A	#N/A	#N/A	#N/A	14	0.000663283	0.00323678	231000000	231000000
904	chr1	6740000	6745000	Intergenic	MLT2A1|LTR|ERVL	14973	NR_104621	LINC01672	#N/A	#N/A	ncRNA	ENHANCER	ENHANCER	#N/A	#N/A	#N/A	#N/A	#N/A	#N/A	#N/A	#N/A	910000	904	chr1	7645000	7650000	intron (NM_001349608, intron 6 of 21)	intron (NM_001349608, intron 6 of 21)	-22230	NM_001349621	CAMTA1	-0.24121	0.0816109	protein-coding	ENHANCER	S.ENHANCER	HLF_507	32.8288	270.353	100.012	6.42232	2.51938	0.774375	cluster_1	19	1.58e-06	1.09e-05	6740000	6750000
905	chr1	60915000	60920000	Intergenic	L2a|LINE|L2	53276	NR_110617	NFIA-AS2	#N/A	#N/A	ncRNA	ENHANCER	ENHANCER	#N/A	#N/A	#N/A	#N/A	#N/A	#N/A	#N/A	#N/A	320000	905	chr1	61230000	61235000	intron (NM_001134673, intron 2 of 10)	UCON64|Unknown|Unknown	21018	NR_104180	NFIA-AS1	#N/A	#N/A	ncRNA	#N/A	#N/A	#N/A	#N/A	#N/A	#N/A	#N/A	#N/A	#N/A	#N/A	23	1.31e-08	1.19e-07	60900000	60900000
906	chr1	25130000	25135000	Intergenic	MIR3|SINE|MIR	100002	NM_015484	SYF2	0.282117	2.45167e-05	protein-coding	#N/A	ENHANCER	HLF_1032	58.95	19.2405	51.8856	5.98352	2.40121	0.192522	cluster_3	70000	906	chr1	25195000	25200000	Intergenic	Intergenic	35002	NM_015484	SYF2	0.282117	2.45167e-05	protein-coding	#N/A	ENHANCER	#N/A	#N/A	#N/A	#N/A	#N/A	#N/A	#N/A	#N/A	21	0.000311994	0.00159685	25100000	25100000
907	chr1	223630000	223635000	intron (NM_001143962, intron 2 of 20)	AluJr|SINE|Alu	33201	NM_001143962	CAPN8	#N/A	#N/A	protein-coding	ENHANCER	ENHANCER	HLF_1905	90.9693	16.0608	42.3377	9.14114	2.41169	0.315705	cluster_3	595000	907	chr1	224220000	224225000	intron (NR_110668, intron 1 of 2)	intron (NR_110668, intron 1 of 2)	2887	NR_110668	LOC101927164	#N/A	#N/A	ncRNA	#N/A	#N/A	#N/A	#N/A	#N/A	#N/A	#N/A	#N/A	#N/A	#N/A	35	5.53e-16	1.63e-14	224000000	224000000
908	chr1	21675000	21680000	TTS (NM_001350168)	TTS (NM_001350168)	-8143	NM_001330383	RAP1GAP	#N/A	#N/A	protein-coding	#N/A	ENHANCER	#N/A	#N/A	#N/A	#N/A	#N/A	#N/A	#N/A	#N/A	310000	908	chr1	21980000	21985000	intron (NM_007352, intron 4 of 7)	AluSz|SINE|Alu	5478	NM_007352	CELA3B	#N/A	#N/A	protein-coding	#N/A	#N/A	#N/A	#N/A	#N/A	#N/A	#N/A	#N/A	#N/A	#N/A	31	1.39e-15	3.81e-14	21700000	21700000
909	chr1	160640000	160645000	intron (NM_001330754, intron 1 of 7)	L2b|LINE|L2	4544	NR_104401	SLAMF1	1.0356	0.000606641	protein-coding	#N/A	ENHANCER	#N/A	#N/A	#N/A	#N/A	#N/A	#N/A	#N/A	#N/A	80000	909	chr1	160715000	160720000	Intergenic	MER50-int|LTR|ERV1	-5649	NM_001256030	CD48	-0.208861	0.232932	protein-coding	#N/A	#N/A	#N/A	#N/A	#N/A	#N/A	#N/A	#N/A	#N/A	#N/A	35	1.38e-15	3.79e-14	161000000	161000000
910	chr1	71790000	71795000	intron (NM_173808, intron 2 of 6)	intron (NM_173808, intron 2 of 6)	44512	NR_046218	NEGR1-IT1	#N/A	#N/A	ncRNA	#N/A	ENHANCER	#N/A	#N/A	#N/A	#N/A	#N/A	#N/A	#N/A	#N/A	145000	910	chr1	71930000	71935000	intron (NM_173808, intron 2 of 6)	intron (NM_173808, intron 2 of 6)	-95488	NR_046218	NEGR1-IT1	#N/A	#N/A	ncRNA	#N/A	#N/A	#N/A	#N/A	#N/A	#N/A	#N/A	#N/A	#N/A	#N/A	40	1.35e-18	6.25e-17	71800000	71800000
911	chr1	63465000	63470000	intron (NM_001347145, intron 4 of 7)	AluJo|SINE|Alu	55773	NM_001347145	ITGB3BP	0.195498	0.0181228	protein-coding	#N/A	#N/A	#N/A	#N/A	#N/A	#N/A	#N/A	#N/A	#N/A	#N/A	180000	911	chr1	63640000	63645000	intron (NM_001172818, intron 7 of 10)	intron (NM_001172818, intron 7 of 10)	19284	NM_001172818	PGM1	-0.774145	5.6836e-10	protein-coding	#N/A	ENHANCER	HLF_195	67.8404	129.289	78.1173	12.7136	2.1538	0.254915	cluster_2	20	5.22e-05	0.000296435	63500000	63500000
912	chr1	162060000	162065000	Intergenic	Intergenic	-7191	NM_001164757	NOS1AP	#N/A	#N/A	protein-coding	#N/A	#N/A	#N/A	#N/A	#N/A	#N/A	#N/A	#N/A	#N/A	#N/A	1390000	912	chr1	163445000	163450000	Intergenic	Intergenic	-24309	NR_104294	LOC100422212	#N/A	#N/A	pseudo	#N/A	#N/A	#N/A	#N/A	#N/A	#N/A	#N/A	#N/A	#N/A	#N/A	16	8.26e-06	5.19e-05	162000000	162000000
913	chr1	109635000	109640000	Intergenic	MIRc|SINE|MIR	13512	NM_001257361	AMPD2	-0.225381	0.00851662	protein-coding	#N/A	#N/A	HLF_780	22.3227	3.24926	3.81325	1.32518	1.85907	0.157391	cluster_3	770000	913	chr1	110400000	110405000	intron (NM_006402, intron 3 of 3)	AluSx1|SINE|Alu	-5309	NR_102697	LAMTOR5-AS1	0.250301	0.149208	ncRNA	ENHANCER	#N/A	#N/A	#N/A	#N/A	#N/A	#N/A	#N/A	#N/A	#N/A	31	4.36e-15	1.1e-13	110000000	110000000
914	chr1	91710000	91715000	exon (NM_003243, exon 13 of 17)	exon (NM_003243, exon 13 of 17)	173651	NM_003243	TGFBR3	-0.962048	1.0846e-11	protein-coding	#N/A	ENHANCER	#N/A	#N/A	#N/A	#N/A	#N/A	#N/A	#N/A	#N/A	160000	914	chr1	91865000	91870000	intron (NM_001195684, intron 2 of 17)	intron (NM_001195684, intron 2 of 17)	18651	NR_036634	TGFBR3	-0.962048	1.0846e-11	protein-coding	#N/A	#N/A	HLF_1810	12.702	4.1211	13.4366	3.55723	2.05915	0.0443486	#N/A	20	1.33e-06	9.24e-06	91700000	91700000
915	chr1	157195000	157200000	Intergenic	Intergenic	-58909	NM_005240	ETV3	0.144581	0.111996	protein-coding	#N/A	#N/A	HLF_2909	24.3012	2.56592	2.99271	2.21595	5.59706	0.0794726	cluster_3	175000	915	chr1	157365000	157370000	Intergenic	Intergenic	185015	NM_001195388	FCRL5	#N/A	#N/A	protein-coding	ENHANCER	#N/A	#N/A	#N/A	#N/A	#N/A	#N/A	#N/A	#N/A	#N/A	28	6e-12	8.89e-11	157000000	157000000
916	chr1	174940000	174945000	intron (NR_121196, intron 3 of 5)	MIR|SINE|MIR	11761	NR_121196	LOC101928696	#N/A	#N/A	ncRNA	#N/A	ENHANCER	HLF_1353	213.284	28.9394	28.5405	9.61329	2.13963	0.229016	cluster_2	180000	916	chr1	175115000	175120000	intron (NM_022093, intron 10 of 18)	intron (NM_022093, intron 10 of 18)	49667	NM_022093	TNN	#N/A	#N/A	protein-coding	#N/A	#N/A	#N/A	#N/A	#N/A	#N/A	#N/A	#N/A	#N/A	#N/A	22	0.000245156	0.00127307	175000000	175000000
917	chr1	241530000	241535000	intron (NM_003679, intron 1 of 14)	intron (NM_003679, intron 1 of 14)	122	NM_003679	KMO	1.68493	2.29158e-10	protein-coding	ENHANCER	ENHANCER	HLF_3173	16.1078	34.5883	16.2588	33.3511	2.50181	0.258818	cluster_3	135000	917	chr1	241660000	241665000	intron (NM_001367482, intron 2 of 27)	MLT1E1A|LTR|ERVL-MaLR	10219	NM_001367482	WDR64	#N/A	#N/A	protein-coding	#N/A	#N/A	#N/A	#N/A	#N/A	#N/A	#N/A	#N/A	#N/A	#N/A	36	2.56e-17	9.51e-16	242000000	242000000
918	chr1	149995000	150000000	intron (NM_020205, intron 1 of 11)	intron (NM_020205, intron 1 of 11)	13226	NM_020205	OTUD7B	-0.133139	0.205113	protein-coding	#N/A	ENHANCER	#N/A	#N/A	#N/A	#N/A	#N/A	#N/A	#N/A	#N/A	1630000	918	chr1	151620000	151625000	intron (NM_030918, intron 1 of 11)	intron (NM_030918, intron 1 of 11)	10450	NM_001330723	SNX27	-0.259602	0.00612368	protein-coding	#N/A	#N/A	#N/A	#N/A	#N/A	#N/A	#N/A	#N/A	#N/A	#N/A	35	9.28e-20	5.17e-18	150000000	150000000
919	chr1	19460000	19465000	intron (NM_001206541, intron 1 of 8)	MIR3|SINE|MIR	21795	NM_001282162	CAPZB	0.00748623	0.956681	protein-coding	#N/A	ENHANCER	HLF_2213	17.504	27.9553	41.1266	6.71515	1.44815	0.136771	cluster_2	145000	919	chr1	19600000	19605000	intron (NM_001204088, intron 2 of 4)	intron (NM_001204088, intron 2 of 4)	-5307	NR_077246	RPS14P3	#N/A	#N/A	pseudo	ENHANCER	#N/A	#N/A	#N/A	#N/A	#N/A	#N/A	#N/A	#N/A	#N/A	21	6.88e-07	4.95e-06	19500000	19500000
920	chr1	211840000	211845000	intron (NR_135820, intron 3 of 5)	Tigger1|DNA|TcMar-Tigger	11539	NR_135820	LPGAT1-AS1	#N/A	#N/A	ncRNA	#N/A	ENHANCER	#N/A	#N/A	#N/A	#N/A	#N/A	#N/A	#N/A	#N/A	55000	920	chr1	211890000	211895000	Intergenic	Charlie20a|DNA|hAT-Charlie	61539	NR_135820	LPGAT1-AS1	#N/A	#N/A	ncRNA	#N/A	#N/A	HLF_3030	12.4752	2.39797	3.95641	3.17986	2.27481	0.0407368	#N/A	14	0.00117658	0.00552668	212000000	212000000
921	chr1	33705000	33710000	intron (NM_052896, intron 22 of 69)	intron (NM_052896, intron 22 of 69)	-152975	NM_145205	HMGB4	#N/A	#N/A	protein-coding	#N/A	#N/A	#N/A	#N/A	#N/A	#N/A	#N/A	#N/A	#N/A	#N/A	2765000	921	chr1	36465000	36470000	intron (NM_156039, intron 15 of 16)	intron (NM_156039, intron 15 of 16)	-3116	NM_031280	MRPS15	-0.514703	3.30714e-05	protein-coding	#N/A	ENHANCER	#N/A	#N/A	#N/A	#N/A	#N/A	#N/A	#N/A	#N/A	27	1.08e-13	2.14e-12	33700000	33700000
922	chr1	247390000	247395000	Intergenic	Intergenic	-23656	NM_001127461	NLRP3	0.431722	0.000482902	protein-coding	ENHANCER	ENHANCER	#N/A	#N/A	#N/A	#N/A	#N/A	#N/A	#N/A	#N/A	70000	922	chr1	247455000	247460000	Intergenic	Intergenic	-5518	NM_001004492	OR2B11	#N/A	#N/A	protein-coding	ENHANCER	#N/A	#N/A	#N/A	#N/A	#N/A	#N/A	#N/A	#N/A	#N/A	44	4.02e-24	4.36e-22	247000000	247000000
923	chr1	91650000	91655000	Intergenic	L1M5|LINE|L1	151392	NM_001134420	CDC7	0.0676822	0.462708	protein-coding	ENHANCER	ENHANCER	#N/A	#N/A	#N/A	#N/A	#N/A	#N/A	#N/A	#N/A	145000	923	chr1	91790000	91795000	intron (NR_036634, intron 4 of 17)	intron (NR_036634, intron 4 of 17)	93651	NR_036634	TGFBR3	-0.962048	1.0846e-11	protein-coding	#N/A	ENHANCER	#N/A	#N/A	#N/A	#N/A	#N/A	#N/A	#N/A	#N/A	32	4.22e-13	7.56e-12	91700000	91700000
[truncated: 48,322 more rows]
[truncated: 4 more columns]
