# Supplementary material for: TCF3::HLF orchestrates an enhancer-promoter network with activation of MEF2C to promote immature HSC gene expression in leukemia
Source: Sci Adv. 2026 May 6;12(19):eadu3728. doi: 10.1126/sciadv.adu3728 (PMC13148343; doi:10.1126/sciadv.adu3728)
Supplement: Supplementary file 2 — Tables S1 to S10 [file sciadv.adu3728_tables_s1_to_s10.zip › adu3728_table_s2.xlsx]

## Sheet: Sheet 1 - HiC_rep1_rep2_scc_cor
HiC_rep1_rep2_scc_corelation
Chromosome	SCC
chr1	0.801962
chr2	0.859077
chr3	0.825516
chr4	0.802878
chr5	0.835858
chr6	0.84458
chr7	0.853868
chr8	0.853988
chr9	0.831428
chr10	0.813663
chr11	0.779603
chr12	0.782405
chr13	0.77388
chr14	0.655594
chr15	0.609405
chr16	0.786233
chr17	0.770668
chr18	0.74225
chr19	0.486862
chr20	0.68171
chr21	0.767706
chr22	0.725
chrX	0.794058
