# Supplementary material for: TCF3::HLF orchestrates an enhancer-promoter network with activation of MEF2C to promote immature HSC gene expression in leukemia
Source: Sci Adv. 2026 May 6;12(19):eadu3728. doi: 10.1126/sciadv.adu3728 (PMC13148343; doi:10.1126/sciadv.adu3728)
Supplement: Supplementary file 2 — Tables S1 to S10 [file sciadv.adu3728_tables_s1_to_s10.zip › adu3728_table_s3.xlsx]

## Sheet: Sheet1
RANK	DB	ID	ALT_ID	CONSENSUS	TP	TP%	FP	FP%	ENR_RATIO	SCORE_THR	PVALUE	LOG_PVALUE	EVALUE	LOG_EVALUE	QVALUE	LOG_QVALUE
1	motif_db/JASPAR/JASPAR2022_CORE_vertebrates_non-redundant_v2.meme	MA1596.1	ZNF460	GCCTCMGCCTCCCRAG	647	11.54	81	1.45	7.9	12	2.18e-117	-268.62	1.83e-114	-261.89	9.28e-115	-262.57
2	motif_db/JASPAR/JASPAR2022_CORE_vertebrates_non-redundant_v2.meme	MA1587.1	ZNF135	CCTCGACCTCCYRR	697	12.44	156	2.78	4.45	10	9.64e-89	-202.66	8.11e-86	-195.93	2.05e-86	-197.3
3	motif_db/JASPAR/JASPAR2022_CORE_vertebrates_non-redundant_v2.meme	MA1723.1	PRDM9	RGDGGGVAGGGRGGVRRMARVARR	3171	56.57	2328	41.53	1.36	3.7	1.72e-57	-130.7	1.45e-54	-123.97	2.44e-55	-125.75
4	motif_db/JASPAR/JASPAR2022_CORE_vertebrates_non-redundant_v2.meme	MA1630.2	ZNF281	GGGGGAGGGGVV	2091	37.31	1394	24.87	1.5	3.3	2.65e-46	-104.94	2.23e-43	-98.21	2.82e-44	-100.28
5	motif_db/JASPAR/JASPAR2022_CORE_vertebrates_non-redundant_v2.meme	MA1961.1	PATZ1	SSGGGGMGGGGS	730	13.02	341	6.08	2.14	10	1.12e-36	-82.78	9.42e-34	-76.05	9.53e-35	-78.34
6	motif_db/JASPAR/JASPAR2022_CORE_vertebrates_non-redundant_v2.meme	MA1965.1	SP5	CBCCTCCCHS	1208	21.55	711	12.69	1.7	11	3.93e-36	-81.53	3.3e-33	-74.79	2.79e-34	-77.26
7	motif_db/JASPAR/JASPAR2022_CORE_vertebrates_non-redundant_v2.meme	MA0493.2	KLF1	DGGGYGGGG	385	6.87	129	2.3	2.97	13	3.09e-32	-72.55	2.6e-29	-65.82	1.88e-30	-68.45
8	motif_db/JASPAR/JASPAR2022_CORE_vertebrates_non-redundant_v2.meme	MA0728.1	Nr2F6	RAGGTCAARAGGTCA	125	2.23	7	0.12	15.8	10	1.23e-29	-66.57	1.03e-26	-59.84	6.53e-28	-62.6
9	motif_db/JASPAR/JASPAR2022_CORE_vertebrates_non-redundant_v2.meme	MA1511.2	KLF10	GGGGCGGGG	852	15.2	471	8.4	1.81	9.4	2.19e-29	-65.99	1.84e-26	-59.25	1.04e-27	-62.13
10	motif_db/JASPAR/JASPAR2022_CORE_vertebrates_non-redundant_v2.meme	MA0039.4	KLF4	NNCCCCACCCHN	1176	20.98	733	13.08	1.6	10	3.66e-29	-65.48	3.08e-26	-58.74	1.56e-27	-61.73
11	motif_db/JASPAR/JASPAR2022_CORE_vertebrates_non-redundant_v2.meme	MA1710.1	ZNF257	VDGAGGCRAGRG	1635	29.17	1134	20.23	1.44	8.5	2.57e-28	-63.53	2.16e-25	-56.79	9.94e-27	-59.87
12	motif_db/JASPAR/JASPAR2022_CORE_vertebrates_non-redundant_v2.meme	MA1959.1	KLF7	DGGGCGGGG	705	12.58	384	6.85	1.83	10	4.65e-25	-56.03	3.91e-22	-49.29	1.65e-23	-52.46
13	motif_db/JASPAR/JASPAR2022_CORE_vertebrates_non-redundant_v2.meme	MA0528.2	ZNF263	VNGGGGAGGASG	1652	29.47	1191	21.25	1.39	8.6	7.41e-24	-53.26	6.23e-21	-46.52	2.43e-22	-49.77
14	motif_db/JASPAR/JASPAR2022_CORE_vertebrates_non-redundant_v2.meme	MA0517.1	STAT1::STAT2	THAGTTTCRKTTTCY	4043	72.13	3550	63.34	1.14	2.4	1.24e-23	-52.74	1.04e-20	-46.01	3.69e-22	-49.35
15	motif_db/JASPAR/JASPAR2022_CORE_vertebrates_non-redundant_v2.meme	MA0146.2	Zfx	SSSGCCBVGGCCTS	219	3.91	59	1.05	3.67	15	1.3e-23	-52.7	1.09e-20	-45.96	3.69e-22	-49.35
16	motif_db/JASPAR/JASPAR2022_CORE_vertebrates_non-redundant_v2.meme	MA0742.2	KLF12	GGGGCGGGG	614	10.95	328	5.85	1.87	9.3	7.43e-23	-50.95	6.25e-20	-44.22	1.98e-21	-47.67
17	motif_db/JASPAR/JASPAR2022_CORE_vertebrates_non-redundant_v2.meme	MA0682.2	PITX1	YTAATCCH	902	16.09	555	9.9	1.62	11	8.5e-23	-50.82	7.14e-20	-44.09	2.13e-21	-47.6
18	motif_db/JASPAR/JASPAR2022_CORE_vertebrates_non-redundant_v2.meme	MA1540.2	NR5A1	NNRAGTTCAAGGTCANN	473	8.44	225	4.01	2.1	11	9e-23	-50.76	7.57e-20	-44.03	2.13e-21	-47.6
19	motif_db/JASPAR/JASPAR2022_CORE_vertebrates_non-redundant_v2.meme	MA0846.1	FOXC2	WAWGTAAACAWW	1503	26.82	1070	19.09	1.4	9.6	1.23e-22	-50.45	1.04e-19	-43.71	2.76e-21	-47.34
20	motif_db/JASPAR/JASPAR2022_CORE_vertebrates_non-redundant_v2.meme	MA1547.2	PITX2	YTAATCCY	1090	19.45	713	12.72	1.53	11	1.56e-22	-50.21	1.32e-19	-43.47	3.33e-21	-47.15
21	motif_db/JASPAR/JASPAR2022_CORE_vertebrates_non-redundant_v2.meme	MA1718.1	ZNF8	GTATGGATATACCACAKTTT	173	3.09	38	0.68	4.46	10	1.96e-22	-49.98	1.65e-19	-43.25	3.98e-21	-46.97
22	motif_db/JASPAR/JASPAR2022_CORE_vertebrates_non-redundant_v2.meme	MA0073.1	RREB1	CCCCMAAMCAMCCMCMMMCV	1234	22.02	838	14.95	1.47	2.1	2.84e-22	-49.61	2.39e-19	-42.88	5.49e-21	-46.65
23	motif_db/JASPAR/JASPAR2022_CORE_vertebrates_non-redundant_v2.meme	MA0081.2	SPIB	TYTCACTTCCTCTTTY	911	16.25	568	10.13	1.6	9.8	4.75e-22	-49.1	4e-19	-42.36	8.8e-21	-46.18
24	motif_db/JASPAR/JASPAR2022_CORE_vertebrates_non-redundant_v2.meme	MA0467.2	Crx	NDGGATTANN	1260	22.48	864	15.41	1.46	10	6.97e-22	-48.72	5.86e-19	-41.98	1.24e-20	-45.84
25	motif_db/JASPAR/JASPAR2022_CORE_vertebrates_non-redundant_v2.meme	MA0516.3	SP2	GGGGCGGGG	1492	26.62	1076	19.2	1.39	6.6	4.68e-21	-46.81	3.93e-18	-40.08	7.97e-20	-43.98
26	motif_db/JASPAR/JASPAR2022_CORE_vertebrates_non-redundant_v2.meme	MA0712.2	OTX2	NDRGGATTARNN	1088	19.41	729	13.01	1.49	10	1.79e-20	-45.47	1.5e-17	-38.74	2.93e-19	-42.67
27	motif_db/JASPAR/JASPAR2022_CORE_vertebrates_non-redundant_v2.meme	MA0859.1	Rarg	RAGGTCAAAAGGTCAW	122	2.18	19	0.34	6.15	8.6	4.16e-20	-44.63	3.5e-17	-37.89	6.55e-19	-41.87
28	motif_db/JASPAR/JASPAR2022_CORE_vertebrates_non-redundant_v2.meme	MA0740.2	KLF14	KGGGCGGGG	824	14.7	513	9.15	1.61	9.5	5.96e-20	-44.27	5.01e-17	-37.53	9.06e-19	-41.55
29	motif_db/JASPAR/JASPAR2022_CORE_vertebrates_non-redundant_v2.meme	MA1976.1	ZNF320	DGKGGGRCCMRGGGGCCWGTGHVNNNN	3257	58.11	2779	49.58	1.17	0.39	7.64e-20	-44.02	6.42e-17	-37.28	1.12e-18	-41.33
30	motif_db/JASPAR/JASPAR2022_CORE_vertebrates_non-redundant_v2.meme	MA0052.4	MEF2A	DDCTAAAAATAGMHH	1518	27.08	1117	19.93	1.36	9.2	2.27e-19	-42.93	1.91e-16	-36.19	3.22e-18	-40.28
31	motif_db/JASPAR/JASPAR2022_CORE_vertebrates_non-redundant_v2.meme	MA0080.6	Spi1	RRAAAGAGGAAGTGGDD	4244	75.72	3820	68.15	1.11	4.6	2.74e-19	-42.74	2.31e-16	-36	3.77e-18	-40.12
32	motif_db/JASPAR/JASPAR2022_CORE_vertebrates_non-redundant_v2.meme	MA0473.3	ELF1	RDVCAGGAAGTGVN	1609	28.71	1202	21.45	1.34	8.6	4.05e-19	-42.35	3.41e-16	-35.62	5.39e-18	-39.76
33	motif_db/JASPAR/JASPAR2022_CORE_vertebrates_non-redundant_v2.meme	MA1653.1	ZNF148	YBCCCCTCCCCC	677	12.08	402	7.17	1.68	11	5.85e-19	-41.98	4.92e-16	-35.25	7.55e-18	-39.43
34	motif_db/JASPAR/JASPAR2022_CORE_vertebrates_non-redundant_v2.meme	MA0773.1	MEF2D	DCTAWAAATAGM	1645	29.35	1240	22.12	1.33	1	1.18e-18	-41.28	9.88e-16	-34.55	1.47e-17	-38.76
35	motif_db/JASPAR/JASPAR2022_CORE_vertebrates_non-redundant_v2.meme	MA1632.1	ATF2	NNATGABGTCATN	2497	44.55	2045	36.49	1.22	5.5	1.94e-18	-40.78	1.63e-15	-34.05	2.36e-17	-38.29
36	motif_db/JASPAR/JASPAR2022_CORE_vertebrates_non-redundant_v2.meme	MA0112.3	ESR1	ARGGTCACSRTGACCTK	260	4.64	100	1.78	2.58	2.2	2.35e-18	-40.59	1.98e-15	-33.86	2.78e-17	-38.12
37	motif_db/JASPAR/JASPAR2022_CORE_vertebrates_non-redundant_v2.meme	MA1987.1	ZNF701	GAGCACYAARGGGGGRADDDD	3202	57.13	2749	49.05	1.16	3.4	5.68e-18	-39.71	4.78e-15	-32.97	6.54e-17	-37.27
38	motif_db/JASPAR/JASPAR2022_CORE_vertebrates_non-redundant_v2.meme	MA0640.2	ELF3	NNCCACTTCCTGNT	2424	43.25	1983	35.38	1.22	7.9	8.44e-18	-39.31	7.1e-15	-32.58	9.26e-17	-36.92
39	motif_db/JASPAR/JASPAR2022_CORE_vertebrates_non-redundant_v2.meme	MA0598.3	EHF	NNCACTTCCTGTTNN	1795	32.02	1388	24.76	1.29	8.5	8.48e-18	-39.31	7.13e-15	-32.57	9.26e-17	-36.92
40	motif_db/JASPAR/JASPAR2022_CORE_vertebrates_non-redundant_v2.meme	MA0711.1	OTX1	HTAATCCS	1156	20.62	817	14.58	1.41	9.8	2.24e-17	-38.34	1.88e-14	-31.6	2.38e-16	-35.97
41	motif_db/JASPAR/JASPAR2022_CORE_vertebrates_non-redundant_v2.meme	MA0497.1	MEF2C	DDDCYAAAAATAGMW	1469	26.21	1100	19.63	1.34	8.9	6.12e-17	-37.33	5.15e-14	-30.6	6.36e-16	-34.99
42	motif_db/JASPAR/JASPAR2022_CORE_vertebrates_non-redundant_v2.meme	MA1623.1	Stat2	RGAAACAGAAASH	2982	53.2	2551	45.51	1.17	7.2	2.2e-16	-36.05	1.85e-13	-29.32	2.23e-15	-33.74
43	motif_db/JASPAR/JASPAR2022_CORE_vertebrates_non-redundant_v2.meme	MA0018.4	CREB1	NNRTGATGTCAYN	2428	43.32	2007	35.81	1.21	7.2	2.39e-16	-35.97	2.01e-13	-29.24	2.36e-15	-33.68
44	motif_db/JASPAR/JASPAR2022_CORE_vertebrates_non-redundant_v2.meme	MA0746.2	SP3	NGCCACGCCCMCH	1094	19.52	776	13.84	1.41	7.2	4.24e-16	-35.4	3.57e-13	-28.66	4.1e-15	-33.13
45	motif_db/JASPAR/JASPAR2022_CORE_vertebrates_non-redundant_v2.meme	MA1564.1	SP9	RCCACGCCCMCY	791	14.11	518	9.24	1.53	10	5.08e-16	-35.22	4.27e-13	-28.48	4.8e-15	-32.97
46	motif_db/JASPAR/JASPAR2022_CORE_vertebrates_non-redundant_v2.meme	MA0660.1	MEF2B	RCTAWAAATAGC	368	6.57	185	3.3	1.98	9	5.85e-16	-35.07	4.92e-13	-28.34	5.42e-15	-32.85
47	motif_db/JASPAR/JASPAR2022_CORE_vertebrates_non-redundant_v2.meme	MA0599.1	KLF5	GCCCCDCCCH	846	15.09	569	10.15	1.49	11	1.76e-15	-33.97	1.48e-12	-27.24	1.59e-14	-31.77
48	motif_db/JASPAR/JASPAR2022_CORE_vertebrates_non-redundant_v2.meme	MA1107.2	KLF9	MNGCCACACCCACHYV	1013	18.07	717	12.79	1.41	9.3	5.45e-15	-32.84	4.58e-12	-26.11	4.83e-14	-30.66
49	motif_db/JASPAR/JASPAR2022_CORE_vertebrates_non-redundant_v2.meme	MA0136.3	Elf5	RVAAGGAAGTNN	4010	71.54	3631	64.78	1.1	6.2	8.66e-15	-32.38	7.28e-12	-25.65	7.52e-14	-30.22
50	motif_db/JASPAR/JASPAR2022_CORE_vertebrates_non-redundant_v2.meme	MA0032.2	FOXC1	WAWGTAAAYAW	3140	56.02	2737	48.83	1.15	7.1	1.41e-14	-31.89	1.19e-11	-25.15	1.2e-13	-29.75
51	motif_db/JASPAR/JASPAR2022_CORE_vertebrates_non-redundant_v2.meme	MA0845.1	FOXB1	WATGTAAATAT	848	15.13	580	10.35	1.46	10	1.69e-14	-31.71	1.42e-11	-24.98	1.41e-13	-29.59
52	motif_db/JASPAR/JASPAR2022_CORE_vertebrates_non-redundant_v2.meme	MA0471.2	E2F6	VVDGGCGGGAAVV	496	8.85	299	5.33	1.66	11	2.15e-13	-29.17	1.81e-10	-22.43	1.76e-12	-27.07
53	motif_db/JASPAR/JASPAR2022_CORE_vertebrates_non-redundant_v2.meme	MA1514.1	KLF17	MMCCACGCACCCMTY	1814	32.36	1465	26.14	1.24	4.7	2.41e-13	-29.05	2.03e-10	-22.32	1.94e-12	-26.97
54	motif_db/JASPAR/JASPAR2022_CORE_vertebrates_non-redundant_v2.meme	MA1992.1	Ikzf3	NNRCAGGAAGTGGVN	3138	55.99	2756	49.17	1.14	6.6	2.81e-13	-28.9	2.36e-10	-22.17	2.22e-12	-26.84
55	motif_db/JASPAR/JASPAR2022_CORE_vertebrates_non-redundant_v2.meme	MA1652.1	ZKSCAN5	NNRGGARGTGAGRR	4690	83.68	4391	78.34	1.07	3.2	3.36e-13	-28.72	2.82e-10	-21.99	2.6e-12	-26.68
56	motif_db/JASPAR/JASPAR2022_CORE_vertebrates_non-redundant_v2.meme	MA1515.1	KLF2	NRCCACRCCCH	147	2.62	49	0.87	2.96	15	4.63e-13	-28.4	3.89e-10	-21.67	3.52e-12	-26.37
57	motif_db/JASPAR/JASPAR2022_CORE_vertebrates_non-redundant_v2.meme	MA1981.1	ZNF530	GMARGGMRAGGGGCRGSV	3525	62.89	3156	56.31	1.12	0.25	6.89e-13	-28	5.8e-10	-21.27	5.15e-12	-25.99
58	motif_db/JASPAR/JASPAR2022_CORE_vertebrates_non-redundant_v2.meme	MA0079.5	SP1	GGGGCGGGG	601	10.72	389	6.94	1.54	9.7	9.11e-13	-27.72	7.66e-10	-20.99	6.69e-12	-25.73
59	motif_db/JASPAR/JASPAR2022_CORE_vertebrates_non-redundant_v2.meme	MA1721.1	ZNF93	GGYAGCRGCAGCGGYG	1017	18.14	751	13.4	1.35	5.9	3.04e-12	-26.52	2.55e-09	-19.79	2.19e-11	-24.54
60	motif_db/JASPAR/JASPAR2022_CORE_vertebrates_non-redundant_v2.meme	MA0496.3	MAFK	NGMTGACTCAGCMNH	611	10.9	404	7.21	1.51	10	5.19e-12	-25.99	4.36e-09	-19.25	3.68e-11	-24.03
61	motif_db/JASPAR/JASPAR2022_CORE_vertebrates_non-redundant_v2.meme	MA0076.2	ELK4	BCRCTTCCGGB	1474	26.3	1169	20.86	1.26	6.8	6.44e-12	-25.77	5.42e-09	-19.03	4.5e-11	-23.83
62	motif_db/JASPAR/JASPAR2022_CORE_vertebrates_non-redundant_v2.meme	MA0592.3	ESRRA	NBTCAAGGTCAHN	198	3.53	86	1.53	2.29	13	7.02e-12	-25.68	5.9e-09	-18.95	4.82e-11	-23.76
63	motif_db/JASPAR/JASPAR2022_CORE_vertebrates_non-redundant_v2.meme	MA0753.2	ZNF740	CYRCCCCCCCCAC	2802	49.99	2446	43.64	1.15	3	8.98e-12	-25.44	7.55e-09	-18.7	6.07e-11	-23.53
64	motif_db/JASPAR/JASPAR2022_CORE_vertebrates_non-redundant_v2.meme	MA0851.1	Foxj3	NDAADGTAAACAAANNM	3537	63.1	3191	56.93	1.11	5.2	1.42e-11	-24.98	1.2e-08	-18.24	9.46e-11	-23.08
65	motif_db/JASPAR/JASPAR2022_CORE_vertebrates_non-redundant_v2.meme	MA0685.2	SP4	GGGGCGGGG	674	12.02	462	8.24	1.46	10	1.79e-11	-24.75	1.5e-08	-18.01	1.17e-10	-22.87
66	motif_db/JASPAR/JASPAR2022_CORE_vertebrates_non-redundant_v2.meme	MA0645.1	ETV6	MSCGGAAGTR	2604	46.46	2256	40.25	1.15	5.9	1.85e-11	-24.71	1.56e-08	-17.98	1.19e-10	-22.85
67	motif_db/JASPAR/JASPAR2022_CORE_vertebrates_non-redundant_v2.meme	MA1531.1	NR1D1	RGGTYAGTRGGTCAN	390	6.96	230	4.1	1.69	7.3	2e-11	-24.63	1.68e-08	-17.9	1.27e-10	-22.78
68	motif_db/JASPAR/JASPAR2022_CORE_vertebrates_non-redundant_v2.meme	MA0135.1	Lhx3	WAATTAATTAWYY	3776	67.37	3441	61.39	1.1	0.93	2.19e-11	-24.54	1.85e-08	-17.81	1.37e-10	-22.71
69	motif_db/JASPAR/JASPAR2022_CORE_vertebrates_non-redundant_v2.meme	MA0481.3	FOXP1	NDGTAAACANH	1805	32.2	1487	26.53	1.21	8.7	2.39e-11	-24.46	2.01e-08	-17.72	1.47e-10	-22.64
70	motif_db/JASPAR/JASPAR2022_CORE_vertebrates_non-redundant_v2.meme	MA0041.2	FOXD3	WAWGHAAATAAACARY	4620	82.43	4342	77.47	1.06	5.1	3.06e-11	-24.21	2.58e-08	-17.47	1.86e-10	-22.4
71	motif_db/JASPAR/JASPAR2022_CORE_vertebrates_non-redundant_v2.meme	MA0639.1	DBP	NRTTACGTAAYV	62	1.11	9	0.16	6.3	16	3.24e-11	-24.15	2.72e-08	-17.42	1.94e-10	-22.36
72	motif_db/JASPAR/JASPAR2022_CORE_vertebrates_non-redundant_v2.meme	MA1125.1	ZNF384	DNWMAAAAAAAA	334	5.96	189	3.37	1.76	12	4.35e-11	-23.86	3.66e-08	-17.12	2.56e-10	-22.09
73	motif_db/JASPAR/JASPAR2022_CORE_vertebrates_non-redundant_v2.meme	MA0488.1	JUN	DDRATGATGTCAT	2064	36.82	1738	31.01	1.19	2.4	4.39e-11	-23.85	3.69e-08	-17.12	2.56e-10	-22.09
74	motif_db/JASPAR/JASPAR2022_CORE_vertebrates_non-redundant_v2.meme	MA0772.1	IRF7	HCGAAARYGAAAVT	2374	42.36	2044	36.47	1.16	2.9	1e-10	-23.02	8.42e-08	-16.29	5.76e-10	-21.28
75	motif_db/JASPAR/JASPAR2022_CORE_vertebrates_non-redundant_v2.meme	MA1418.1	IRF3	NSRRAAMGGAAACCGAAACYR	762	13.6	546	9.74	1.39	1.2	1.17e-10	-22.87	9.81e-08	-16.14	6.62e-10	-21.14
76	motif_db/JASPAR/JASPAR2022_CORE_vertebrates_non-redundant_v2.meme	MA0843.1	TEF	BRTTACRTAAYM	49	0.87	5	0.09	8.33	17	1.79e-10	-22.45	1.5e-07	-15.71	1e-09	-20.72
77	motif_db/JASPAR/JASPAR2022_CORE_vertebrates_non-redundant_v2.meme	MA0741.1	KLF16	GMCACGCCCCC	977	17.43	738	13.17	1.32	9.2	2.01e-10	-22.33	1.69e-07	-15.59	1.11e-09	-20.62
78	motif_db/JASPAR/JASPAR2022_CORE_vertebrates_non-redundant_v2.meme	MA1517.1	KLF6	NRCCACGCCCH	318	5.67	182	3.25	1.74	13	2.61e-10	-22.07	2.19e-07	-15.33	1.42e-09	-20.37
79	motif_db/JASPAR/JASPAR2022_CORE_vertebrates_non-redundant_v2.meme	MA0729.1	RARA	GAGGTCAAAAGGTCAAKB	116	2.07	40	0.71	2.85	0.088	3.43e-10	-21.79	2.88e-07	-15.06	1.85e-09	-20.11
80	motif_db/JASPAR/JASPAR2022_CORE_vertebrates_non-redundant_v2.meme	MA1508.1	IKZF1	VVAACAGGAARN	1822	32.51	1523	27.17	1.2	8.9	3.77e-10	-21.7	3.17e-07	-14.96	2.01e-09	-20.03
81	motif_db/JASPAR/JASPAR2022_CORE_vertebrates_non-redundant_v2.meme	MA0761.2	ETV1	NNACAGGAAGTGNN	2796	49.88	2470	44.07	1.13	7.1	3.82e-10	-21.69	3.21e-07	-14.95	2.01e-09	-20.03
82	motif_db/JASPAR/JASPAR2022_CORE_vertebrates_non-redundant_v2.meme	MA1972.1	ZFP14	GGAGGCHCHGGARBG	4181	74.59	3895	69.49	1.07	2.1	9.81e-10	-20.74	8.25e-07	-14.01	5.09e-09	-19.1
83	motif_db/JASPAR/JASPAR2022_CORE_vertebrates_non-redundant_v2.meme	MA0747.1	SP8	RCCACGCCCMCY	763	13.61	559	9.97	1.36	10	1.3e-09	-20.46	1.09e-06	-13.72	6.68e-09	-18.82
84	motif_db/JASPAR/JASPAR2022_CORE_vertebrates_non-redundant_v2.meme	MA0641.1	ELF4	AACCCGGAAGTR	1490	26.58	1221	21.78	1.22	3.8	1.66e-09	-20.22	1.4e-06	-13.48	8.41e-09	-18.59
85	motif_db/JASPAR/JASPAR2022_CORE_vertebrates_non-redundant_v2.meme	MA1708.1	ETV7	DGSCGGAAGTR	1798	32.08	1512	26.98	1.19	8.2	1.78e-09	-20.15	1.5e-06	-13.41	8.91e-09	-18.54
86	motif_db/JASPAR/JASPAR2022_CORE_vertebrates_non-redundant_v2.meme	MA1532.2	NR1D2	TRGGTYAGTRGGTCA	137	2.44	56	1	2.42	9.3	1.89e-09	-20.09	1.59e-06	-13.35	9.31e-09	-18.49
87	motif_db/JASPAR/JASPAR2022_CORE_vertebrates_non-redundant_v2.meme	MA0162.4	EGR1	VCMCGCCCACGCVS	821	14.65	612	10.92	1.34	9.3	1.9e-09	-20.08	1.6e-06	-13.35	9.31e-09	-18.49
88	motif_db/JASPAR/JASPAR2022_CORE_vertebrates_non-redundant_v2.meme	MA0841.1	NFE2	VATGACTCATS	1089	19.43	853	15.22	1.28	0.7	2.17e-09	-19.95	1.83e-06	-13.21	1.05e-08	-18.37
89	motif_db/JASPAR/JASPAR2022_CORE_vertebrates_non-redundant_v2.meme	MA1516.1	KLF3	GRCCRCGCCCH	139	2.48	58	1.03	2.37	13	2.76e-09	-19.71	2.32e-06	-12.97	1.32e-08	-18.14
90	motif_db/JASPAR/JASPAR2022_CORE_vertebrates_non-redundant_v2.meme	MA0687.1	SPIC	HAAAAGVGGAAGTA	1143	20.39	904	16.13	1.26	9	2.88e-09	-19.67	2.42e-06	-12.93	1.36e-08	-18.11
91	motif_db/JASPAR/JASPAR2022_CORE_vertebrates_non-redundant_v2.meme	MA1951.1	FOS	BGATGACGTCATCR	2832	50.53	2528	45.1	1.12	0.029	5.01e-09	-19.11	4.21e-06	-12.38	2.34e-08	-17.57
92	motif_db/JASPAR/JASPAR2022_CORE_vertebrates_non-redundant_v2.meme	MA0483.1	Gfi1B	AAATCWCWGCH	545	9.72	378	6.74	1.44	11	5.4e-09	-19.04	4.54e-06	-12.3	2.5e-08	-17.5
93	motif_db/JASPAR/JASPAR2022_CORE_vertebrates_non-redundant_v2.meme	MA0017.2	NR2F1	CARAGGTCAMVNG	316	5.64	190	3.39	1.66	12	5.51e-09	-19.02	4.64e-06	-12.28	2.52e-08	-17.49
94	motif_db/JASPAR/JASPAR2022_CORE_vertebrates_non-redundant_v2.meme	MA0715.1	PROP1	TAATYWAATTA	3221	57.47	2921	52.11	1.1	4	6.91e-09	-18.79	5.81e-06	-12.06	3.13e-08	-17.28
95	motif_db/JASPAR/JASPAR2022_CORE_vertebrates_non-redundant_v2.meme	MA0474.3	Erg	NNACAGGAAGTGVN	3299	58.86	3001	53.54	1.1	6.5	7.78e-09	-18.67	6.54e-06	-11.94	3.49e-08	-17.17
96	motif_db/JASPAR/JASPAR2022_CORE_vertebrates_non-redundant_v2.meme	MA0033.2	FOXL1	RTAAACA	2563	45.73	2266	40.43	1.13	8.7	8.16e-09	-18.62	6.86e-06	-11.89	3.62e-08	-17.13
97	motif_db/JASPAR/JASPAR2022_CORE_vertebrates_non-redundant_v2.meme	MA1607.1	Foxl2	DDWATGTAAACANN	4317	77.02	4057	72.38	1.06	5.6	9.01e-09	-18.53	7.58e-06	-11.79	3.95e-08	-17.05
98	motif_db/JASPAR/JASPAR2022_CORE_vertebrates_non-redundant_v2.meme	MA0788.1	POU3F3	WWTATGCWAATTW	4102	73.18	3832	68.37	1.07	4.9	1.14e-08	-18.29	9.62e-06	-11.55	4.97e-08	-16.82
99	motif_db/JASPAR/JASPAR2022_CORE_vertebrates_non-redundant_v2.meme	MA1131.1	FOSL2::JUN	GRTGACGTMAT	2862	51.06	2567	45.8	1.11	4.7	1.37e-08	-18.11	1.15e-05	-11.37	5.88e-08	-16.65
100	motif_db/JASPAR/JASPAR2022_CORE_vertebrates_non-redundant_v2.meme	MA0163.1	PLAG1	GGGGCCCWAGGGGG	464	8.28	314	5.6	1.48	7.3	1.4e-08	-18.08	1.18e-05	-11.35	5.98e-08	-16.63
101	motif_db/JASPAR/JASPAR2022_CORE_vertebrates_non-redundant_v2.meme	MA1542.1	OSR1	HGCTACYGTD	751	13.4	562	10.03	1.34	9.6	1.6e-08	-17.95	1.35e-05	-11.21	6.75e-08	-16.51
102	motif_db/JASPAR/JASPAR2022_CORE_vertebrates_non-redundant_v2.meme	MA1978.1	ZNF354A	HWAADWATAAATGRAYWAWTT	2867	51.15	2576	45.96	1.11	7.3	2.11e-08	-17.67	1.77e-05	-10.94	8.8e-08	-16.25
103	motif_db/JASPAR/JASPAR2022_CORE_vertebrates_non-redundant_v2.meme	MA1966.1	TFAP4::ETV1	RSCGGAAGCAGSTGKN	805	14.36	613	10.94	1.31	8.3	2.75e-08	-17.41	2.32e-05	-10.67	1.14e-07	-15.99
104	motif_db/JASPAR/JASPAR2022_CORE_vertebrates_non-redundant_v2.meme	MA1627.1	Wt1	YBCCTCCCCCACVB	3583	63.93	3305	58.97	1.08	3.9	3.8e-08	-17.09	3.19e-05	-10.35	1.55e-07	-15.68
105	motif_db/JASPAR/JASPAR2022_CORE_vertebrates_non-redundant_v2.meme	MA1513.1	KLF15	SCCCCGCCCCS	590	10.53	426	7.6	1.38	6.1	3.88e-08	-17.07	3.26e-05	-10.33	1.57e-07	-15.67
106	motif_db/JASPAR/JASPAR2022_CORE_vertebrates_non-redundant_v2.meme	MA1139.1	FOSL2::JUNB	DATGACGTCATH	930	16.59	728	12.99	1.28	7	4.32e-08	-16.96	3.64e-05	-10.22	1.74e-07	-15.57
107	motif_db/JASPAR/JASPAR2022_CORE_vertebrates_non-redundant_v2.meme	MA1996.1	Nr1H2	NNRAGGTCANN	204	3.64	111	1.98	1.83	12	5.98e-08	-16.63	5.03e-05	-9.9	2.38e-07	-15.25
108	motif_db/JASPAR/JASPAR2022_CORE_vertebrates_non-redundant_v2.meme	MA0750.2	ZBTB7A	NVCCGGAAGTGSV	1315	23.46	1086	19.38	1.21	8.1	7.52e-08	-16.4	6.32e-05	-9.67	2.96e-07	-15.03
109	motif_db/JASPAR/JASPAR2022_CORE_vertebrates_non-redundant_v2.meme	MA0478.1	FOSL2	KRRTGASTCAB	400	7.14	268	4.78	1.49	11	7.94e-08	-16.35	6.68e-05	-9.61	3.1e-07	-14.99
110	motif_db/JASPAR/JASPAR2022_CORE_vertebrates_non-redundant_v2.meme	MA1724.1	Rfx6	HNCCTAGCAACHV	2274	40.57	2005	35.77	1.13	7.4	9.36e-08	-16.18	7.87e-05	-9.45	3.62e-07	-14.83
111	motif_db/JASPAR/JASPAR2022_CORE_vertebrates_non-redundant_v2.meme	MA0829.2	SREBF1	DNATCACSTGATNH	138	2.46	65	1.16	2.11	13	1.28e-07	-15.87	0.000108	-9.13	4.92e-07	-14.52
112	motif_db/JASPAR/JASPAR2022_CORE_vertebrates_non-redundant_v2.meme	MA1124.1	ZNF24	CATTCATTCATTC	116	2.07	50	0.89	2.29	13	1.32e-07	-15.84	0.000111	-9.11	5.01e-07	-14.51
113	motif_db/JASPAR/JASPAR2022_CORE_vertebrates_non-redundant_v2.meme	MA1483.2	ELF2	AAMCCGGAAGTR	2619	46.73	2349	41.91	1.11	4.6	1.56e-07	-15.67	0.000132	-8.94	5.86e-07	-14.35
114	motif_db/JASPAR/JASPAR2022_CORE_vertebrates_non-redundant_v2.meme	MA0857.1	Rarb	AAAGGTCAAAAGGTCA	114	2.03	49	0.87	2.3	5.3	1.57e-07	-15.67	0.000132	-8.93	5.86e-07	-14.35
115	motif_db/JASPAR/JASPAR2022_CORE_vertebrates_non-redundant_v2.meme	MA0901.2	HOXB13	WDCCAATAAAAWWW	3660	65.3	3398	60.62	1.08	5.9	1.65e-07	-15.62	0.000138	-8.89	6.09e-07	-14.31
116	motif_db/JASPAR/JASPAR2022_CORE_vertebrates_non-redundant_v2.meme	MA1683.1	FOXA3	DWGTAAACANN	1882	33.58	1631	29.1	1.15	8.5	1.77e-07	-15.55	0.000149	-8.81	6.51e-07	-14.25
117	motif_db/JASPAR/JASPAR2022_CORE_vertebrates_non-redundant_v2.meme	MA0676.1	Nr2e1	AAAAGTCAA	3472	61.94	3210	57.27	1.08	6.7	2.52e-07	-15.19	0.000212	-8.46	9.16e-07	-13.9
118	motif_db/JASPAR/JASPAR2022_CORE_vertebrates_non-redundant_v2.meme	MA0466.3	CEBPB	KATTGCGCAATM	94	1.68	37	0.66	2.5	10	2.9e-07	-15.05	0.000244	-8.32	1.05e-06	-13.77
119	motif_db/JASPAR/JASPAR2022_CORE_vertebrates_non-redundant_v2.meme	MA0006.1	Ahr::Arnt	YGCGTG	1113	19.86	909	16.22	1.22	8.7	3.02e-07	-15.01	0.000254	-8.28	1.08e-06	-13.74
120	motif_db/JASPAR/JASPAR2022_CORE_vertebrates_non-redundant_v2.meme	MA1969.1	THRA	NYTGTGTCCTCABRTGACCTYWBB	783	13.97	609	10.87	1.29	5.8	3.52e-07	-14.86	0.000296	-8.12	1.25e-06	-13.59
121	motif_db/JASPAR/JASPAR2022_CORE_vertebrates_non-redundant_v2.meme	MA0681.2	PHOX2B	WWTAATCAAATTAWWW	3620	64.59	3365	60.04	1.08	4.6	3.68e-07	-14.81	0.00031	-8.08	1.3e-06	-13.56
122	motif_db/JASPAR/JASPAR2022_CORE_vertebrates_non-redundant_v2.meme	MA1127.1	FOSB::JUN	GATGACGTCAT	829	14.79	653	11.65	1.27	8.4	5.18e-07	-14.47	0.000436	-7.74	1.81e-06	-13.22
123	motif_db/JASPAR/JASPAR2022_CORE_vertebrates_non-redundant_v2.meme	MA0821.2	HES5	GRCACGTGYC	2922	52.13	2664	47.53	1.1	4.3	6e-07	-14.33	0.000505	-7.59	2.08e-06	-13.08
124	motif_db/JASPAR/JASPAR2022_CORE_vertebrates_non-redundant_v2.meme	MA0757.1	ONECUT3	AAAAAATCRATAAH	239	4.26	145	2.59	1.64	11	6.12e-07	-14.31	0.000515	-7.57	2.1e-06	-13.07
125	motif_db/JASPAR/JASPAR2022_CORE_vertebrates_non-redundant_v2.meme	MA0614.1	Foxj2	RTAAACAA	2323	41.45	2073	36.98	1.12	7.8	7.25e-07	-14.14	0.00061	-7.4	2.47e-06	-12.91
126	motif_db/JASPAR/JASPAR2022_CORE_vertebrates_non-redundant_v2.meme	MA0840.1	Creb5	NATGACGTCAYH	166	2.96	90	1.61	1.84	10	9e-07	-13.92	0.000757	-7.19	3.04e-06	-12.7
127	motif_db/JASPAR/JASPAR2022_CORE_vertebrates_non-redundant_v2.meme	MA1588.1	ZNF136	RWATTCTTGGTTGRC	32	0.57	4	0.07	6.6	17	9.38e-07	-13.88	0.000789	-7.14	3.15e-06	-12.67
128	motif_db/JASPAR/JASPAR2022_CORE_vertebrates_non-redundant_v2.meme	MA0030.1	FOXF2	BNAASGTAAACAAD	2386	42.57	2138	38.14	1.12	3.6	9.88e-07	-13.83	0.000831	-7.09	3.29e-06	-12.63
129	motif_db/JASPAR/JASPAR2022_CORE_vertebrates_non-redundant_v2.meme	MA1942.1	ETV2::FOXI1	BGTAAACAGGAAGYR	442	7.89	315	5.62	1.4	11	1.01e-06	-13.81	0.000846	-7.08	3.32e-06	-12.62
130	motif_db/JASPAR/JASPAR2022_CORE_vertebrates_non-redundant_v2.meme	MA1979.1	ZNF416	TATCTGGGCAH	1409	25.14	1196	21.34	1.18	8.4	1.05e-06	-13.76	0.000886	-7.03	3.45e-06	-12.58
131	motif_db/JASPAR/JASPAR2022_CORE_vertebrates_non-redundant_v2.meme	MA1110.2	Nr1H4	NVAGGTCANN	104	1.86	46	0.82	2.23	13	1.06e-06	-13.76	0.000892	-7.02	3.45e-06	-12.58
132	motif_db/JASPAR/JASPAR2022_CORE_vertebrates_non-redundant_v2.meme	MA1631.1	ASCL1	NNGCACCTGCYNB	2156	38.47	1914	34.15	1.13	7.3	1.1e-06	-13.72	0.000924	-6.99	3.54e-06	-12.55
133	motif_db/JASPAR/JASPAR2022_CORE_vertebrates_non-redundant_v2.meme	MA0862.1	GMEB2	TTACGTAA	81	1.45	31	0.55	2.56	15	1.13e-06	-13.69	0.000949	-6.96	3.61e-06	-12.53
134	motif_db/JASPAR/JASPAR2022_CORE_vertebrates_non-redundant_v2.meme	MA0062.3	GABPA	NNCACTTCCTGTNN	3637	64.89	3394	60.55	1.07	6.3	1.13e-06	-13.69	0.000954	-6.95	3.61e-06	-12.53
135	motif_db/JASPAR/JASPAR2022_CORE_vertebrates_non-redundant_v2.meme	MA1643.1	NFIB	NNCCTGGCAYNGTGCCAAGNN	975	17.4	792	14.13	1.23	5	1.17e-06	-13.65	0.000988	-6.92	3.7e-06	-12.51
136	motif_db/JASPAR/JASPAR2022_CORE_vertebrates_non-redundant_v2.meme	MA1145.1	FOSL2::JUND	NNRTGACGTCAYHSN	2580	46.03	2332	41.61	1.11	4.8	1.28e-06	-13.57	0.00108	-6.83	4.02e-06	-12.42
137	motif_db/JASPAR/JASPAR2022_CORE_vertebrates_non-redundant_v2.meme	MA0014.3	PAX5	RRGCGTGACCNN	1376	24.55	1167	20.82	1.18	7.9	1.35e-06	-13.52	0.00113	-6.78	4.19e-06	-12.38
138	motif_db/JASPAR/JASPAR2022_CORE_vertebrates_non-redundant_v2.meme	MA1129.1	FOSL1::JUN	ATGACGTCAT	4201	74.95	3981	71.03	1.06	4.2	1.58e-06	-13.36	0.00133	-6.62	4.88e-06	-12.23
139	motif_db/JASPAR/JASPAR2022_CORE_vertebrates_non-redundant_v2.meme	MA1573.2	Thap11	ACTACAABTCCCAG	717	12.79	560	9.99	1.28	7.6	1.72e-06	-13.27	0.00145	-6.54	5.27e-06	-12.15
140	motif_db/JASPAR/JASPAR2022_CORE_vertebrates_non-redundant_v2.meme	MA0506.2	Nrf1	SNCTGCGCMTGCGCV	879	15.68	708	12.63	1.24	6.2	2.02e-06	-13.11	0.0017	-6.38	6.14e-06	-12
141	motif_db/JASPAR/JASPAR2022_CORE_vertebrates_non-redundant_v2.meme	MA0059.1	MAX::MYC	RASCACGTGGT	850	15.17	683	12.19	1.24	7.5	2.48e-06	-12.91	0.00208	-6.17	7.47e-06	-11.8
142	motif_db/JASPAR/JASPAR2022_CORE_vertebrates_non-redundant_v2.meme	MA1945.1	ETV5::FIGLA	RGCGGAARCAGGTGG	558	9.96	421	7.51	1.32	7.8	2.6e-06	-12.86	0.00219	-6.12	7.81e-06	-11.76
143	motif_db/JASPAR/JASPAR2022_CORE_vertebrates_non-redundant_v2.meme	MA1589.1	ZNF140	TAGGAGYGGAATTGCTGGGTC	43	0.77	10	0.18	4	15	2.64e-06	-12.84	0.00222	-6.11	7.88e-06	-11.75
144	motif_db/JASPAR/JASPAR2022_CORE_vertebrates_non-redundant_v2.meme	MA0609.2	CREM	NNDGTGACGTCACHNN	3720	66.37	3489	62.25	1.07	3.6	2.88e-06	-12.76	0.00242	-6.02	8.51e-06	-11.67
145	motif_db/JASPAR/JASPAR2022_CORE_vertebrates_non-redundant_v2.meme	MA1512.1	KLF11	SCCACGCCCMC	689	12.29	539	9.62	1.28	9.5	3.23e-06	-12.64	0.00272	-5.91	9.49e-06	-11.57
146	motif_db/JASPAR/JASPAR2022_CORE_vertebrates_non-redundant_v2.meme	MA0522.3	TCF3	NVCACCTGCNN	1641	29.28	1428	25.48	1.15	8.1	3.53e-06	-12.55	0.00297	-5.82	1.03e-05	-11.48
147	motif_db/JASPAR/JASPAR2022_CORE_vertebrates_non-redundant_v2.meme	MA1606.1	Foxf1	DWRTAAACANN	3674	65.55	3447	61.5	1.07	6.6	4.6e-06	-12.29	0.00387	-5.55	1.33e-05	-11.23
148	motif_db/JASPAR/JASPAR2022_CORE_vertebrates_non-redundant_v2.meme	MA0492.1	JUND	DDDRATGABGTCATN	1120	19.98	938	16.74	1.19	6	4.98e-06	-12.21	0.00419	-5.48	1.43e-05	-11.15
149	motif_db/JASPAR/JASPAR2022_CORE_vertebrates_non-redundant_v2.meme	MA1136.1	FOSB::JUNB	RTGACGTCAT	4252	75.86	4047	72.2	1.05	3.8	5.52e-06	-12.11	0.00464	-5.37	1.58e-05	-11.06
150	motif_db/JASPAR/JASPAR2022_CORE_vertebrates_non-redundant_v2.meme	MA1620.1	Ptf1A	NVACACCTGTNN	423	7.55	309	5.51	1.37	11	7.53e-06	-11.8	0.00634	-5.06	2.14e-05	-10.75
151	motif_db/JASPAR/JASPAR2022_CORE_vertebrates_non-redundant_v2.meme	MA1103.2	FOXK2	DDGTAAACANN	2409	42.98	2183	38.95	1.1	8	7.73e-06	-11.77	0.0065	-5.04	2.18e-05	-10.73
152	motif_db/JASPAR/JASPAR2022_CORE_vertebrates_non-redundant_v2.meme	MA0605.2	ATF3	RRTGACGTCAYY	177	3.16	105	1.87	1.68	5.6	8.4e-06	-11.69	0.00707	-4.95	2.35e-05	-10.66
153	motif_db/JASPAR/JASPAR2022_CORE_vertebrates_non-redundant_v2.meme	MA1522.1	MAZ	BBCCCCTCCCY	2538	45.28	2313	41.27	1.1	2.9	9.74e-06	-11.54	0.00819	-4.8	2.71e-05	-10.52
154	motif_db/JASPAR/JASPAR2022_CORE_vertebrates_non-redundant_v2.meme	MA0679.2	ONECUT1	WAAAAATCAATAAWWN	1288	22.98	1102	19.66	1.17	8.3	9.87e-06	-11.53	0.0083	-4.79	2.73e-05	-10.51
155	motif_db/JASPAR/JASPAR2022_CORE_vertebrates_non-redundant_v2.meme	MA0822.1	HES7	YGGCACGTGCCR	424	7.56	313	5.58	1.35	0.25	1.34e-05	-11.22	0.0113	-4.49	3.68e-05	-10.21
156	motif_db/JASPAR/JASPAR2022_CORE_vertebrates_non-redundant_v2.meme	MA0869.2	Sox11	NRGAACAAAGVV	260	4.64	174	3.1	1.49	12	1.5e-05	-11.11	0.0126	-4.37	4.09e-05	-10.1
157	motif_db/JASPAR/JASPAR2022_CORE_vertebrates_non-redundant_v2.meme	MA1487.2	FOXE1	VYTAAAYAAACAAH	5251	93.68	5135	91.61	1.02	0.64	1.54e-05	-11.08	0.0129	-4.35	4.17e-05	-10.09
158	motif_db/JASPAR/JASPAR2022_CORE_vertebrates_non-redundant_v2.meme	MA0847.3	FOXD2	SYTAARYAAACA	374	6.67	271	4.83	1.38	11	1.7e-05	-10.98	0.0143	-4.25	4.58e-05	-9.99
159	motif_db/JASPAR/JASPAR2022_CORE_vertebrates_non-redundant_v2.meme	MA0787.1	POU3F2	WTATGCWAATKA	3272	58.38	3054	54.49	1.07	5.6	1.78e-05	-10.93	0.015	-4.2	4.77e-05	-9.95
160	motif_db/JASPAR/JASPAR2022_CORE_vertebrates_non-redundant_v2.meme	MA0141.3	ESRRB	TCAAGGTCAWW	141	2.52	80	1.43	1.75	13	2.06e-05	-10.79	0.0174	-4.05	5.49e-05	-9.81
161	motif_db/JASPAR/JASPAR2022_CORE_vertebrates_non-redundant_v2.meme	MA1554.1	RFX7	CGTTGCYAY	4759	84.91	4597	82.02	1.04	4.8	2.11e-05	-10.77	0.0178	-4.03	5.58e-05	-9.79
162	motif_db/JASPAR/JASPAR2022_CORE_vertebrates_non-redundant_v2.meme	MA0147.3	MYC	NNCCACGTGCNB	2155	38.45	1947	34.74	1.11	6.1	2.46e-05	-10.61	0.0207	-3.88	6.43e-05	-9.65
163	motif_db/JASPAR/JASPAR2022_CORE_vertebrates_non-redundant_v2.meme	MA0695.1	ZBTB7C	RCGACCACCGAN	1590	28.37	1399	24.96	1.14	8.3	2.46e-05	-10.61	0.0207	-3.88	6.43e-05	-9.65
164	motif_db/JASPAR/JASPAR2022_CORE_vertebrates_non-redundant_v2.meme	MA0468.1	DUX4	TAAYYYAATCA	2789	49.76	2576	45.96	1.08	0.51	3.05e-05	-10.4	0.0257	-3.66	7.92e-05	-9.44
165	motif_db/JASPAR/JASPAR2022_CORE_vertebrates_non-redundant_v2.meme	MA0848.1	FOXO4	GTAAACA	2246	40.07	2039	36.38	1.1	8.4	3.11e-05	-10.38	0.0261	-3.64	8.02e-05	-9.43
166	motif_db/JASPAR/JASPAR2022_CORE_vertebrates_non-redundant_v2.meme	MA0149.1	EWSR1-FLI1	GGAAGGAAGGAAGGAAGG	50	0.89	17	0.3	2.83	5	3.21e-05	-10.35	0.027	-3.61	8.23e-05	-9.41
167	motif_db/JASPAR/JASPAR2022_CORE_vertebrates_non-redundant_v2.meme	MA1648.1	TCF12	NNCACCTGCNN	1489	26.57	1306	23.3	1.14	8.6	3.53e-05	-10.25	0.0297	-3.52	9e-05	-9.32
168	motif_db/JASPAR/JASPAR2022_CORE_vertebrates_non-redundant_v2.meme	MA0148.4	FOXA1	WWGTAAACATNN	2801	49.97	2590	46.21	1.08	7.3	3.59e-05	-10.23	0.0302	-3.5	9.1e-05	-9.3
169	motif_db/JASPAR/JASPAR2022_CORE_vertebrates_non-redundant_v2.meme	MA0504.1	NR2C2	VGRGGTCARAGGTCA	2820	50.31	2610	46.57	1.08	3	3.9e-05	-10.15	0.0328	-3.42	9.83e-05	-9.23
170	motif_db/JASPAR/JASPAR2022_CORE_vertebrates_non-redundant_v2.meme	MA0745.2	SNAI2	NBGCACCTGTMNY	321	5.73	230	4.1	1.39	12	4.08e-05	-10.11	0.0343	-3.37	0.000102	-9.19
171	motif_db/JASPAR/JASPAR2022_CORE_vertebrates_non-redundant_v2.meme	MA0734.3	Gli2	NRGACCACCCASV	2408	42.96	2203	39.3	1.09	5.7	4.5e-05	-10.01	0.0378	-3.27	0.000112	-9.1
172	motif_db/JASPAR/JASPAR2022_CORE_vertebrates_non-redundant_v2.meme	MA1576.1	THRB	DTGACCTBACGTGACCTYA	1055	18.82	897	16	1.18	0.28	4.58e-05	-9.99	0.0385	-3.26	0.000113	-9.09
173	motif_db/JASPAR/JASPAR2022_CORE_vertebrates_non-redundant_v2.meme	MA0620.3	MITF	NNNDRTCACGTGAYHNNN	354	6.32	259	4.62	1.37	9.7	4.58e-05	-9.99	0.0385	-3.26	0.000113	-9.09
174	motif_db/JASPAR/JASPAR2022_CORE_vertebrates_non-redundant_v2.meme	MA0834.1	ATF7	NDATGACGTCATMV	175	3.12	110	1.96	1.59	7.7	5.78e-05	-9.76	0.0486	-3.02	0.000142	-8.86
175	motif_db/JASPAR/JASPAR2022_CORE_vertebrates_non-redundant_v2.meme	MA0830.2	TCF4	NNGCACCTGCCNN	2132	38.04	1936	34.54	1.1	7.6	6.38e-05	-9.66	0.0537	-2.92	0.000155	-8.77
176	motif_db/JASPAR/JASPAR2022_CORE_vertebrates_non-redundant_v2.meme	MA1946.1	ETV5::FOXI1	GTAAACAGGAWGY	106	1.89	57	1.02	1.84	13	6.86e-05	-9.59	0.0577	-2.85	0.000166	-8.7
177	motif_db/JASPAR/JASPAR2022_CORE_vertebrates_non-redundant_v2.meme	MA1977.1	ZNF324	NNNWRGMAGHYAAGGATGGTT	3232	57.66	3035	54.15	1.06	2.8	9.62e-05	-9.25	0.0809	-2.51	0.000231	-8.37
178	motif_db/JASPAR/JASPAR2022_CORE_vertebrates_non-redundant_v2.meme	MA0823.1	HEY1	GRCACGTGCC	1746	31.15	1565	27.92	1.12	3.8	9.68e-05	-9.24	0.0814	-2.51	0.000232	-8.37
179	motif_db/JASPAR/JASPAR2022_CORE_vertebrates_non-redundant_v2.meme	MA1571.1	TGIF2LX	TGACAGCTGTCA	965	17.22	820	14.63	1.18	7.2	0.0001	-9.21	0.0842	-2.47	0.000238	-8.34
180	motif_db/JASPAR/JASPAR2022_CORE_vertebrates_non-redundant_v2.meme	MA1558.1	SNAI1	DRCAGGTGYD	667	11.9	544	9.71	1.23	11	0.000102	-9.19	0.0856	-2.46	0.000241	-8.33
181	motif_db/JASPAR/JASPAR2022_CORE_vertebrates_non-redundant_v2.meme	MA0046.2	HNF1A	DRTTAATNATTAACN	3419	61	3225	57.54	1.06	2.8	0.000103	-9.18	0.087	-2.44	0.000243	-8.32
182	motif_db/JASPAR/JASPAR2022_CORE_vertebrates_non-redundant_v2.meme	MA0733.1	EGR4	NHMCGCCCACGCAHWT	492	8.78	386	6.89	1.27	9.7	0.00011	-9.11	0.0925	-2.38	0.000257	-8.27
183	motif_db/JASPAR/JASPAR2022_CORE_vertebrates_non-redundant_v2.meme	MA1101.2	BACH2	DWANCATGASTCATSNTWH	724	12.92	597	10.65	1.21	2.3	0.000111	-9.11	0.0931	-2.37	0.000257	-8.26
184	motif_db/JASPAR/JASPAR2022_CORE_vertebrates_non-redundant_v2.meme	MA1720.1	ZNF85	DHDGAGATTACWKCAK	406	7.24	310	5.53	1.31	10	0.000119	-9.03	0.1	-2.3	0.000276	-8.19
185	motif_db/JASPAR/JASPAR2022_CORE_vertebrates_non-redundant_v2.meme	MA0849.1	FOXO6	GTAAACA	2471	44.09	2278	40.64	1.08	6.9	0.000121	-9.02	0.102	-2.28	0.000279	-8.18
186	motif_db/JASPAR/JASPAR2022_CORE_vertebrates_non-redundant_v2.meme	MA0442.2	SOX10	NDAACAAAGVN	59	1.05	25	0.45	2.31	13	0.000126	-8.98	0.106	-2.24	0.000289	-8.15
187	motif_db/JASPAR/JASPAR2022_CORE_vertebrates_non-redundant_v2.meme	MA0047.3	FOXA2	RWGTAAACANN	2263	40.37	2074	37	1.09	8	0.000133	-8.92	0.112	-2.19	0.000303	-8.1
188	motif_db/JASPAR/JASPAR2022_CORE_vertebrates_non-redundant_v2.meme	MA1650.1	ZBTB14	SSCCGCGCACVS	1683	30.03	1508	26.9	1.12	5.5	0.000135	-8.91	0.114	-2.18	0.000306	-8.09
189	motif_db/JASPAR/JASPAR2022_CORE_vertebrates_non-redundant_v2.meme	MA0596.1	SREBF2	RTGGGGTGAY	216	3.85	147	2.62	1.47	13	0.000137	-8.89	0.116	-2.16	0.00031	-8.08
190	motif_db/JASPAR/JASPAR2022_CORE_vertebrates_non-redundant_v2.meme	MA0786.1	POU3F1	WTATGCWAATKW	4241	75.66	4073	72.67	1.04	5.4	0.000157	-8.76	0.132	-2.03	0.000351	-7.95
191	motif_db/JASPAR/JASPAR2022_CORE_vertebrates_non-redundant_v2.meme	MA1597.1	ZNF528	CCCAGGGAAGCCATTTC	2340	41.75	2153	38.41	1.09	0.14	0.000168	-8.69	0.142	-1.95	0.000376	-7.89
192	motif_db/JASPAR/JASPAR2022_CORE_vertebrates_non-redundant_v2.meme	MA1994.1	Nkx2-1	NVCACTTGARHNN	223	3.98	154	2.75	1.45	13	0.000178	-8.64	0.149	-1.9	0.000394	-7.84
193	motif_db/JASPAR/JASPAR2022_CORE_vertebrates_non-redundant_v2.meme	MA0259.1	ARNT::HIF1A	VBACGTGC	3168	56.52	2979	53.15	1.06	2.8	0.00018	-8.62	0.151	-1.89	0.000396	-7.83
194	motif_db/JASPAR/JASPAR2022_CORE_vertebrates_non-redundant_v2.meme	MA0762.1	ETV2	AACCGGAAATR	2665	47.55	2476	44.17	1.08	2.1	0.000183	-8.61	0.154	-1.87	0.000401	-7.82
195	motif_db/JASPAR/JASPAR2022_CORE_vertebrates_non-redundant_v2.meme	MA0489.2	Jun	NVTGACTCATNN	426	7.6	331	5.91	1.29	11	0.000199	-8.52	0.167	-1.79	0.000434	-7.74
196	motif_db/JASPAR/JASPAR2022_CORE_vertebrates_non-redundant_v2.meme	MA0510.2	RFX5	SGTTGCCATGGYAACV	1263	22.53	1109	19.79	1.14	0.54	0.000201	-8.51	0.169	-1.78	0.000436	-7.74
197	motif_db/JASPAR/JASPAR2022_CORE_vertebrates_non-redundant_v2.meme	MA0850.1	FOXP3	RTAAACA	1741	31.06	1570	28.01	1.11	9.1	0.000216	-8.44	0.181	-1.71	0.000466	-7.67
198	motif_db/JASPAR/JASPAR2022_CORE_vertebrates_non-redundant_v2.meme	MA0139.1	CTCF	YGRCCASYAGRKGGCRSYR	20	0.36	3	0.05	5.25	18	0.000241	-8.33	0.203	-1.6	0.000516	-7.57
199	motif_db/JASPAR/JASPAR2022_CORE_vertebrates_non-redundant_v2.meme	MA0511.2	RUNX2	WAACCGCAA	3789	67.6	3613	64.46	1.05	4.2	0.000241	-8.33	0.203	-1.6	0.000516	-7.57
200	motif_db/JASPAR/JASPAR2022_CORE_vertebrates_non-redundant_v2.meme	MA0871.2	TFEC	NVCACGTGACN	214	3.82	148	2.64	1.44	11	0.00025	-8.3	0.21	-1.56	0.000531	-7.54
201	motif_db/JASPAR/JASPAR2022_CORE_vertebrates_non-redundant_v2.meme	MA0656.1	JDP2	GATGACGTCAYC	818	14.59	693	12.36	1.18	0.57	0.000301	-8.11	0.253	-1.37	0.000637	-7.36
202	motif_db/JASPAR/JASPAR2022_CORE_vertebrates_non-redundant_v2.meme	MA0732.1	EGR3	HHMCGCCCACGCAHH	1292	23.05	1142	20.37	1.13	0.28	0.00032	-8.05	0.269	-1.31	0.000674	-7.3
203	motif_db/JASPAR/JASPAR2022_CORE_vertebrates_non-redundant_v2.meme	MA0058.3	MAX	AVCACGTGNY	1802	32.15	1635	29.17	1.1	6.1	0.000336	-8	0.282	-1.26	0.000705	-7.26
204	motif_db/JASPAR/JASPAR2022_CORE_vertebrates_non-redundant_v2.meme	MA1953.1	FOXO1::ELF1	RTMAACAGGAAGTN	392	6.99	305	5.44	1.28	11	0.000379	-7.88	0.319	-1.14	0.000792	-7.14
205	motif_db/JASPAR/JASPAR2022_CORE_vertebrates_non-redundant_v2.meme	MA1535.1	NR2C1	NRRGGTCAN	1112	19.84	973	17.36	1.14	11	0.000403	-7.82	0.339	-1.08	0.000837	-7.09
206	motif_db/JASPAR/JASPAR2022_CORE_vertebrates_non-redundant_v2.meme	MA0157.3	Foxo3	NDGTAAACARNN	2876	51.31	2699	48.15	1.07	7.4	0.000442	-7.72	0.372	-0.99	0.000914	-7
207	motif_db/JASPAR/JASPAR2022_CORE_vertebrates_non-redundant_v2.meme	MA1122.1	TFDP1	VSGCGGGAAVN	1451	25.89	1299	23.18	1.12	7.1	0.000458	-7.69	0.385	-0.95	0.000942	-6.97
208	motif_db/JASPAR/JASPAR2022_CORE_vertebrates_non-redundant_v2.meme	MA1656.1	ZNF449	NNAAGCCCAACCNN	489	8.72	394	7.03	1.24	10	0.000486	-7.63	0.409	-0.89	0.000995	-6.91
209	motif_db/JASPAR/JASPAR2022_CORE_vertebrates_non-redundant_v2.meme	MA0814.2	TFAP2C	NNGCCTGAGGCGNN	173	3.09	117	2.09	1.47	13	0.000517	-7.57	0.435	-0.83	0.00105	-6.86
210	motif_db/JASPAR/JASPAR2022_CORE_vertebrates_non-redundant_v2.meme	MA0626.1	Npas2	NSCACGTGTN	340	6.07	261	4.66	1.3	11	0.000529	-7.54	0.445	-0.81	0.00107	-6.84
211	motif_db/JASPAR/JASPAR2022_CORE_vertebrates_non-redundant_v2.meme	MA0649.1	HEY2	GRCACGTGYC	2291	40.87	2121	37.84	1.08	4.8	0.000542	-7.52	0.456	-0.78	0.00109	-6.82
212	motif_db/JASPAR/JASPAR2022_CORE_vertebrates_non-redundant_v2.meme	MA0838.1	CEBPG	ATTRCGCAAY	142	2.53	92	1.64	1.54	12	0.000581	-7.45	0.489	-0.72	0.00117	-6.75
213	motif_db/JASPAR/JASPAR2022_CORE_vertebrates_non-redundant_v2.meme	MA0600.2	RFX2	SGTTGCCATGGYAACS	695	12.4	585	10.44	1.19	0.93	0.000601	-7.42	0.505	-0.68	0.0012	-6.73
214	motif_db/JASPAR/JASPAR2022_CORE_vertebrates_non-redundant_v2.meme	MA0844.1	XBP1	WDKGMCACGTCATC	2845	50.76	2673	47.69	1.06	0.61	0.000617	-7.39	0.519	-0.66	0.00123	-6.7
215	motif_db/JASPAR/JASPAR2022_CORE_vertebrates_non-redundant_v2.meme	MA0863.1	MTF1	TTTGCACACGGCAC	1537	27.42	1386	24.73	1.11	0.11	0.000625	-7.38	0.525	-0.64	0.00124	-6.7
216	motif_db/JASPAR/JASPAR2022_CORE_vertebrates_non-redundant_v2.meme	MA1719.1	ZNF816	DRRKGGGGACATGCHGGG	3480	62.09	3313	59.11	1.05	2	0.000666	-7.31	0.56	-0.58	0.00131	-6.64
217	motif_db/JASPAR/JASPAR2022_CORE_vertebrates_non-redundant_v2.meme	MA0914.1	ISL2	GCAMTTAR	2425	43.26	2257	40.27	1.07	8.3	0.000691	-7.28	0.581	-0.54	0.00136	-6.6
218	motif_db/JASPAR/JASPAR2022_CORE_vertebrates_non-redundant_v2.meme	MA0909.3	Hoxd13	NNCAATAAAW	1114	19.88	983	17.54	1.13	10	0.000818	-7.11	0.688	-0.37	0.0016	-6.44
219	motif_db/JASPAR/JASPAR2022_CORE_vertebrates_non-redundant_v2.meme	MA1954.1	FOXO1::ELK1	RWMAACAGGAAGTD	366	6.53	287	5.12	1.27	11	0.00082	-7.11	0.69	-0.37	0.0016	-6.44
220	motif_db/JASPAR/JASPAR2022_CORE_vertebrates_non-redundant_v2.meme	MA1941.1	ETV2::FIGLA	RSCGGAARCAGSTGBN	129	2.3	83	1.48	1.55	12	0.000872	-7.04	0.733	-0.31	0.00168	-6.39
221	motif_db/JASPAR/JASPAR2022_CORE_vertebrates_non-redundant_v2.meme	MA0119.1	NFIC::TLX1	TGGCASSRWGCCAA	1109	19.79	979	17.47	1.13	0.77	0.000873	-7.04	0.734	-0.31	0.00168	-6.39
222	motif_db/JASPAR/JASPAR2022_CORE_vertebrates_non-redundant_v2.meme	MA1956.1	FOXO1::FLI1	GTAAACAGGAAGTK	2222	39.64	2060	36.75	1.08	1.7	0.000874	-7.04	0.735	-0.31	0.00168	-6.39
223	motif_db/JASPAR/JASPAR2022_CORE_vertebrates_non-redundant_v2.meme	MA0093.3	USF1	NDGTCATGTGACHN	365	6.51	287	5.12	1.27	10	0.000934	-6.98	0.786	-0.24	0.00178	-6.33
224	motif_db/JASPAR/JASPAR2022_CORE_vertebrates_non-redundant_v2.meme	MA0593.1	FOXP2	RWGTAAACAVR	447	7.98	361	6.44	1.24	12	0.000946	-6.96	0.796	-0.23	0.0018	-6.32
225	motif_db/JASPAR/JASPAR2022_CORE_vertebrates_non-redundant_v2.meme	MA1575.1	THRB	DTGACCTBRNYVAGGTCAH	132	2.36	86	1.53	1.53	10	0.00101	-6.9	0.849	-0.16	0.00191	-6.26
226	motif_db/JASPAR/JASPAR2022_CORE_vertebrates_non-redundant_v2.meme	MA0104.4	MYCN	VVCCACGTGGBB	2607	46.51	2444	43.6	1.07	4.2	0.00105	-6.86	0.884	-0.12	0.00198	-6.22
227	motif_db/JASPAR/JASPAR2022_CORE_vertebrates_non-redundant_v2.meme	MA0508.3	PRDM1	YNCTTTCTCTH	660	11.78	558	9.96	1.18	11	0.00108	-6.83	0.91	-0.09	0.00203	-6.2
228	motif_db/JASPAR/JASPAR2022_CORE_vertebrates_non-redundant_v2.meme	MA0031.1	FOXD1	GTAAACAW	4621	82.44	4494	80.18	1.03	4.2	0.00113	-6.78	0.951	-0.05	0.00211	-6.16
229	motif_db/JASPAR/JASPAR2022_CORE_vertebrates_non-redundant_v2.meme	MA0852.2	FOXK1	NRDGTAAACAAGNN	3534	63.05	3378	60.27	1.05	6.1	0.0013	-6.64	1.09	0.09	0.00242	-6.02
230	motif_db/JASPAR/JASPAR2022_CORE_vertebrates_non-redundant_v2.meme	MA0515.1	Sox6	CCWTTGTYYY	566	10.1	473	8.44	1.2	12	0.00136	-6.6	1.14	0.13	0.00252	-5.99
231	motif_db/JASPAR/JASPAR2022_CORE_vertebrates_non-redundant_v2.meme	MA1133.1	JUN::JUNB	KRTGACGTCATN	896	15.99	782	13.95	1.15	8.7	0.00138	-6.58	1.16	0.15	0.00255	-5.97
232	motif_db/JASPAR/JASPAR2022_CORE_vertebrates_non-redundant_v2.meme	MA0819.2	CLOCK	NRACACGTGB	1709	30.49	1564	27.9	1.09	7	0.00139	-6.58	1.17	0.15	0.00255	-5.97
233	motif_db/JASPAR/JASPAR2022_CORE_vertebrates_non-redundant_v2.meme	MA0051.1	IRF2	SGAAAGYGAAASCRWWWM	1356	24.19	1222	21.8	1.11	0.043	0.00142	-6.56	1.19	0.17	0.00259	-5.96
234	motif_db/JASPAR/JASPAR2022_CORE_vertebrates_non-redundant_v2.meme	MA0067.2	PAX2	BCAVTSRAGCGTGACGR	164	2.93	114	2.03	1.43	9.6	0.00143	-6.55	1.2	0.18	0.0026	-5.95
235	motif_db/JASPAR/JASPAR2022_CORE_vertebrates_non-redundant_v2.meme	MA1115.1	POU5F1	WHATGCAAATN	165	2.94	115	2.05	1.43	12	0.00148	-6.52	1.24	0.22	0.00268	-5.92
236	motif_db/JASPAR/JASPAR2022_CORE_vertebrates_non-redundant_v2.meme	MA0144.2	STAT3	YTTCYKGGAAD	104	1.86	65	1.16	1.59	13	0.00156	-6.47	1.31	0.27	0.00281	-5.88
237	motif_db/JASPAR/JASPAR2022_CORE_vertebrates_non-redundant_v2.meme	MA0864.2	E2F2	RWTTTGGCGCCAWWWY	40	0.71	17	0.3	2.28	15	0.00156	-6.46	1.31	0.27	0.00281	-5.88
238	motif_db/JASPAR/JASPAR2022_CORE_vertebrates_non-redundant_v2.meme	MA1504.1	HOXC4	VTMATTAN	1355	24.17	1223	21.82	1.11	9.9	0.00164	-6.41	1.38	0.32	0.00293	-5.83
239	motif_db/JASPAR/JASPAR2022_CORE_vertebrates_non-redundant_v2.meme	MA1974.1	ZNF211	HWYATATACCAYRYW	29	0.52	10	0.18	2.73	17	0.00166	-6.4	1.4	0.33	0.00296	-5.82
240	motif_db/JASPAR/JASPAR2022_CORE_vertebrates_non-redundant_v2.meme	MA1559.1	SNAI3	RRCAGGTGYA	650	11.6	553	9.87	1.18	10	0.00169	-6.38	1.42	0.35	0.003	-5.81
241	motif_db/JASPAR/JASPAR2022_CORE_vertebrates_non-redundant_v2.meme	MA0692.1	TFEB	RYCACGTGAC	599	10.69	506	9.03	1.18	9.9	0.00177	-6.34	1.49	0.4	0.00313	-5.77
242	motif_db/JASPAR/JASPAR2022_CORE_vertebrates_non-redundant_v2.meme	MA1963.1	SATB1	WWDCTAATAAHWW	4666	83.25	4547	81.12	1.03	3.1	0.00179	-6.33	1.5	0.41	0.00315	-5.76
243	motif_db/JASPAR/JASPAR2022_CORE_vertebrates_non-redundant_v2.meme	MA0258.2	ESR2	AGGTCASVNTGMCCY	2166	38.64	2016	35.97	1.07	6.5	0.00181	-6.32	1.52	0.42	0.00317	-5.76
244	motif_db/JASPAR/JASPAR2022_CORE_vertebrates_non-redundant_v2.meme	MA1950.1	FLI1::FOXI1	RTAAACAGGAARYN	160	2.85	112	2	1.42	13	0.00192	-6.26	1.61	0.48	0.00335	-5.7
245	motif_db/JASPAR/JASPAR2022_CORE_vertebrates_non-redundant_v2.meme	MA1560.1	SOHLH2	YGCACGTGCN	1844	32.9	1701	30.35	1.08	5.4	0.00196	-6.23	1.65	0.5	0.00341	-5.68
246	motif_db/JASPAR/JASPAR2022_CORE_vertebrates_non-redundant_v2.meme	MA1731.1	ZNF768	YBVCYBRSCCTCTCTGDG	211	3.76	156	2.78	1.35	13	0.00205	-6.19	1.72	0.54	0.00355	-5.64
247	motif_db/JASPAR/JASPAR2022_CORE_vertebrates_non-redundant_v2.meme	MA1491.2	GLI3	RGACCACCCACGWHGH	335	5.98	266	4.75	1.26	2.6	0.00216	-6.14	1.82	0.6	0.00372	-5.59
248	motif_db/JASPAR/JASPAR2022_CORE_vertebrates_non-redundant_v2.meme	MA0002.2	Runx1	BBYTGTGGTTT	4671	83.34	4555	81.27	1.03	5.5	0.00221	-6.11	1.86	0.62	0.00379	-5.57
249	motif_db/JASPAR/JASPAR2022_CORE_vertebrates_non-redundant_v2.meme	MA1684.1	Foxn1	RGAMGC	1703	30.38	1566	27.94	1.09	9.3	0.00235	-6.05	1.98	0.68	0.00402	-5.52
250	motif_db/JASPAR/JASPAR2022_CORE_vertebrates_non-redundant_v2.meme	MA0884.2	DUXA	YTRATTWAATYAR	1012	18.06	899	16.04	1.13	5.3	0.00245	-6.01	2.06	0.72	0.00417	-5.48
251	motif_db/JASPAR/JASPAR2022_CORE_vertebrates_non-redundant_v2.meme	MA0132.2	PDX1	VYAATTAR	959	17.11	849	15.15	1.13	10	0.00256	-5.97	2.15	0.77	0.00431	-5.45
252	motif_db/JASPAR/JASPAR2022_CORE_vertebrates_non-redundant_v2.meme	MA1108.2	MXI1	NNCACATGBN	1302	23.23	1178	21.02	1.11	10	0.00256	-5.97	2.15	0.77	0.00431	-5.45
253	motif_db/JASPAR/JASPAR2022_CORE_vertebrates_non-redundant_v2.meme	MA0065.2	Pparg::Rxra	STRGGGCARAGGKCA	3013	53.76	2864	51.1	1.05	6.8	0.00256	-5.97	2.15	0.77	0.00431	-5.45
254	motif_db/JASPAR/JASPAR2022_CORE_vertebrates_non-redundant_v2.meme	MA1615.1	Plagl1	NNCTGGGGCCABN	40	0.71	18	0.32	2.16	15	0.00262	-5.94	2.2	0.79	0.00439	-5.43
255	motif_db/JASPAR/JASPAR2022_CORE_vertebrates_non-redundant_v2.meme	MA1932.1	ELK1::HOXB13	ACCGGAAGTHGTAAAV	759	13.54	660	11.78	1.15	4.2	0.00268	-5.92	2.25	0.81	0.00447	-5.41
256	motif_db/JASPAR/JASPAR2022_CORE_vertebrates_non-redundant_v2.meme	MA1471.1	BARX2	NWWAAYMATTAN	4808	85.78	4702	83.89	1.02	4.7	0.00284	-5.86	2.39	0.87	0.00472	-5.35
257	motif_db/JASPAR/JASPAR2022_CORE_vertebrates_non-redundant_v2.meme	MA0494.1	Nr1h3::Rxra	TGACCTNNAGTRACCYYDN	579	10.33	492	8.78	1.18	9.8	0.00285	-5.86	2.4	0.87	0.00472	-5.35
258	motif_db/JASPAR/JASPAR2022_CORE_vertebrates_non-redundant_v2.meme	MA1581.1	ZBTB6	DNSCTTGAGCCNV	1893	33.77	1755	31.31	1.08	7.6	0.00287	-5.85	2.42	0.88	0.00474	-5.35
259	motif_db/JASPAR/JASPAR2022_CORE_vertebrates_non-redundant_v2.meme	MA0078.2	Sox17	NNAGAACAATGGNN	1238	22.09	1118	19.95	1.11	9	0.0029	-5.84	2.44	0.89	0.00477	-5.35
260	motif_db/JASPAR/JASPAR2022_CORE_vertebrates_non-redundant_v2.meme	MA1621.1	Rbpjl	NNVACACCTGTBNN	288	5.14	226	4.03	1.27	12	0.00292	-5.84	2.45	0.9	0.00477	-5.34
261	motif_db/JASPAR/JASPAR2022_CORE_vertebrates_non-redundant_v2.meme	MA1728.1	ZNF549	NNTGCTGCCCWR	4179	74.56	4050	72.26	1.03	4.9	0.0031	-5.77	2.61	0.96	0.00506	-5.29
262	motif_db/JASPAR/JASPAR2022_CORE_vertebrates_non-redundant_v2.meme	MA1475.1	CREB3L4	GRTGACGTCAYC	1298	23.16	1178	21.02	1.1	6.8	0.00337	-5.69	2.83	1.04	0.00547	-5.21
263	motif_db/JASPAR/JASPAR2022_CORE_vertebrates_non-redundant_v2.meme	MA1958.1	HOXD12::ELK1	DRVCGGAAGTCGTAAAD	694	12.38	603	10.76	1.15	0.8	0.00393	-5.54	3.3	1.19	0.00636	-5.06
264	motif_db/JASPAR/JASPAR2022_CORE_vertebrates_non-redundant_v2.meme	MA1529.1	NHLH2	GGGNCGCAGCTGCGYCCC	1529	27.28	1405	25.07	1.09	1.2	0.00411	-5.49	3.45	1.24	0.00662	-5.02
265	motif_db/JASPAR/JASPAR2022_CORE_vertebrates_non-redundant_v2.meme	MA1990.1	Gli1	NNRGACCACCCASV	2098	37.43	1963	35.02	1.07	6.9	0.00423	-5.47	3.56	1.27	0.00679	-4.99
266	motif_db/JASPAR/JASPAR2022_CORE_vertebrates_non-redundant_v2.meme	MA1565.1	TBX18	DRAGGTGTGAAR	1319	23.53	1202	21.45	1.1	9	0.00434	-5.44	3.65	1.29	0.00695	-4.97
267	motif_db/JASPAR/JASPAR2022_CORE_vertebrates_non-redundant_v2.meme	MA1102.2	CTCFL	NSCAGGGGGCGS	140	2.5	99	1.77	1.41	14	0.00439	-5.43	3.69	1.31	0.007	-4.96
268	motif_db/JASPAR/JASPAR2022_CORE_vertebrates_non-redundant_v2.meme	MA0042.2	FOXI1	GTAAACA	4872	86.92	4775	85.19	1.02	3.6	0.00442	-5.42	3.72	1.31	0.00702	-4.96
269	motif_db/JASPAR/JASPAR2022_CORE_vertebrates_non-redundant_v2.meme	MA0613.1	FOXG1	RTAAACAW	2472	44.1	2335	41.66	1.06	3.6	0.00472	-5.36	3.97	1.38	0.00747	-4.9
270	motif_db/JASPAR/JASPAR2022_CORE_vertebrates_non-redundant_v2.meme	MA1099.2	HES1	GGCRCGTGBC	1757	31.35	1630	29.08	1.08	4.8	0.00477	-5.34	4.01	1.39	0.00753	-4.89
271	motif_db/JASPAR/JASPAR2022_CORE_vertebrates_non-redundant_v2.meme	MA1989.1	Bcl11B	NNAAACCACAARNN	118	2.11	81	1.45	1.45	13	0.00493	-5.31	4.14	1.42	0.00774	-4.86
272	motif_db/JASPAR/JASPAR2022_CORE_vertebrates_non-redundant_v2.meme	MA1933.1	ELK1::SREBF2	DCCGGAAGTSRCGTGA	843	15.04	747	13.33	1.13	4.4	0.00505	-5.29	4.25	1.45	0.00791	-4.84
273	motif_db/JASPAR/JASPAR2022_CORE_vertebrates_non-redundant_v2.meme	MA0628.1	POU6F1	AYTAATTART	1056	18.84	952	16.98	1.11	8.7	0.00558	-5.19	4.7	1.55	0.00871	-4.74
274	motif_db/JASPAR/JASPAR2022_CORE_vertebrates_non-redundant_v2.meme	MA1474.1	CREB3L4	YGCCACGTCAYC	1494	26.65	1378	24.59	1.08	7.5	0.00642	-5.05	5.4	1.69	0.00997	-4.61
275	motif_db/JASPAR/JASPAR2022_CORE_vertebrates_non-redundant_v2.meme	MA0145.2	Tfcp2l1	CCAGYYYVADCCRG	3741	66.74	3616	64.51	1.03	4.4	0.00683	-4.99	5.74	1.75	0.0106	-4.55
276	motif_db/JASPAR/JASPAR2022_CORE_vertebrates_non-redundant_v2.meme	MA0643.1	Esrrg	TCAAGGTCAH	48	0.86	26	0.46	1.81	15	0.00688	-4.98	5.79	1.76	0.0106	-4.55
277	motif_db/JASPAR/JASPAR2022_CORE_vertebrates_non-redundant_v2.meme	MA1930.1	CTCF	CTGCAGTKCCNVCHNNYRGCCASYAGRKGGCRSYN	109	1.94	75	1.34	1.45	11	0.00698	-4.97	5.87	1.77	0.0107	-4.54
278	motif_db/JASPAR/JASPAR2022_CORE_vertebrates_non-redundant_v2.meme	MA1998.1	Prdm14	NDGGTCTCTAWS	1477	26.35	1363	24.32	1.08	8.4	0.00706	-4.95	5.94	1.78	0.0108	-4.53
279	motif_db/JASPAR/JASPAR2022_CORE_vertebrates_non-redundant_v2.meme	MA0831.3	TFE3	GTCACGTGAC	464	8.28	394	7.03	1.18	6.3	0.0071	-4.95	5.97	1.79	0.0108	-4.53
280	motif_db/JASPAR/JASPAR2022_CORE_vertebrates_non-redundant_v2.meme	MA0507.2	POU2F2	AWTATGCAAATKAG	715	12.76	630	11.24	1.13	6.3	0.0073	-4.92	6.14	1.81	0.0111	-4.5
281	motif_db/JASPAR/JASPAR2022_CORE_vertebrates_non-redundant_v2.meme	MA1420.1	IRF5	CCGAAACCGAAACY	3714	66.26	3590	64.05	1.03	2.5	0.00738	-4.91	6.21	1.83	0.0112	-4.49
282	motif_db/JASPAR/JASPAR2022_CORE_vertebrates_non-redundant_v2.meme	MA0050.3	Irf1	ANTGAAACTGAAASH	5364	95.7	5308	94.7	1.01	2.6	0.00751	-4.89	6.32	1.84	0.0113	-4.48
283	motif_db/JASPAR/JASPAR2022_CORE_vertebrates_non-redundant_v2.meme	MA1100.2	ASCL1	VGCAGCTGCN	1512	26.98	1399	24.96	1.08	8.5	0.00792	-4.84	6.66	1.9	0.0119	-4.43
284	motif_db/JASPAR/JASPAR2022_CORE_vertebrates_non-redundant_v2.meme	MA0835.2	BATF3	DATGACTCATH	642	11.45	562	10.03	1.14	10	0.00797	-4.83	6.7	1.9	0.0119	-4.43
285	motif_db/JASPAR/JASPAR2022_CORE_vertebrates_non-redundant_v2.meme	MA0040.1	Foxq1	HATTGTTTATW	242	4.32	192	3.43	1.26	13	0.00818	-4.81	6.88	1.93	0.0122	-4.41
286	motif_db/JASPAR/JASPAR2022_CORE_vertebrates_non-redundant_v2.meme	MA0912.2	HOXD3	CTAATTAC	804	14.34	716	12.77	1.12	10	0.00818	-4.81	6.88	1.93	0.0122	-4.41
287	motif_db/JASPAR/JASPAR2022_CORE_vertebrates_non-redundant_v2.meme	MA0900.2	HOXA2	STAATTAS	766	13.67	680	12.13	1.13	11	0.0083	-4.79	6.98	1.94	0.0123	-4.4
288	motif_db/JASPAR/JASPAR2022_CORE_vertebrates_non-redundant_v2.meme	MA1536.1	NR2C2	RRGGTCAN	2687	47.94	2560	45.67	1.05	8.2	0.00854	-4.76	7.18	1.97	0.0126	-4.37
289	motif_db/JASPAR/JASPAR2022_CORE_vertebrates_non-redundant_v2.meme	MA0913.2	HOXD9	GYMATAAAAH	1498	26.73	1387	24.75	1.08	8.6	0.00874	-4.74	7.35	1.99	0.0129	-4.35
290	motif_db/JASPAR/JASPAR2022_CORE_vertebrates_non-redundant_v2.meme	MA1712.1	ZNF454	DGGCTCSSGGCCCYGVKG	503	8.97	433	7.73	1.16	9.3	0.00922	-4.69	7.75	2.05	0.0135	-4.3
291	motif_db/JASPAR/JASPAR2022_CORE_vertebrates_non-redundant_v2.meme	MA1524.2	Msgn1	VRRRACAAATGGTNNN	937	16.72	845	15.08	1.11	8.2	0.00936	-4.67	7.87	2.06	0.0137	-4.29
292	motif_db/JASPAR/JASPAR2022_CORE_vertebrates_non-redundant_v2.meme	MA0722.1	VAX1	YTAATTAH	542	9.67	470	8.39	1.15	10	0.00962	-4.64	8.09	2.09	0.014	-4.27
293	motif_db/JASPAR/JASPAR2022_CORE_vertebrates_non-redundant_v2.meme	MA1931.1	ELK1::HOXA1	ACCGGAAGTAATTA	932	16.63	841	15	1.11	4.2	0.00991	-4.61	8.33	2.12	0.0144	-4.24
294	motif_db/JASPAR/JASPAR2022_CORE_vertebrates_non-redundant_v2.meme	MA1948.1	ETV5::HOXA2	RVCGGAWGTMATTA	2751	49.08	2627	46.87	1.05	4.1	0.01	-4.6	8.43	2.13	0.0145	-4.23
295	motif_db/JASPAR/JASPAR2022_CORE_vertebrates_non-redundant_v2.meme	MA0887.1	EVX1	VVTAATTABS	1016	18.13	922	16.45	1.1	9.4	0.0101	-4.6	8.48	2.14	0.0146	-4.23
296	motif_db/JASPAR/JASPAR2022_CORE_vertebrates_non-redundant_v2.meme	MA0480.2	Foxo1	NDGTAAACANN	2528	45.1	2405	42.91	1.05	7.9	0.0101	-4.59	8.52	2.14	0.0146	-4.23
297	motif_db/JASPAR/JASPAR2022_CORE_vertebrates_non-redundant_v2.meme	MA0131.2	HINFP	CARCGTCCGCKN	700	12.49	620	11.06	1.13	7.2	0.0103	-4.58	8.66	2.16	0.0148	-4.22
298	motif_db/JASPAR/JASPAR2022_CORE_vertebrates_non-redundant_v2.meme	MA0781.1	PAX9	CGTCACGCWTGASTGMM	13	0.23	3	0.05	3.5	13	0.0106	-4.55	8.91	2.19	0.0151	-4.19
299	motif_db/JASPAR/JASPAR2022_CORE_vertebrates_non-redundant_v2.meme	MA2003.1	NKX2-4	CCACTTSAVV	1391	24.82	1286	22.94	1.08	9.4	0.0106	-4.55	8.92	2.19	0.0151	-4.19
300	motif_db/JASPAR/JASPAR2022_CORE_vertebrates_non-redundant_v2.meme	MA0899.1	HOXA10	DGYMATAAAAH	1564	27.9	1455	25.96	1.07	9.1	0.0107	-4.53	9.03	2.2	0.0152	-4.18
301	motif_db/JASPAR/JASPAR2022_CORE_vertebrates_non-redundant_v2.meme	MA0837.2	CEBPE	KATTGCGCAATM	132	2.36	97	1.73	1.36	9	0.0115	-4.47	9.67	2.27	0.0163	-4.12
302	motif_db/JASPAR/JASPAR2022_CORE_vertebrates_non-redundant_v2.meme	MA0790.1	POU4F1	ATGMATAATTAATG	3874	69.12	3761	67.1	1.03	4.9	0.0116	-4.46	9.76	2.28	0.0164	-4.11
303	motif_db/JASPAR/JASPAR2022_CORE_vertebrates_non-redundant_v2.meme	MA1646.1	OSR2	NNACAGAAGCNN	2945	52.54	2824	50.38	1.04	7.3	0.0117	-4.45	9.81	2.28	0.0164	-4.11
# SEA (Simple Enrichment Analysis): Version 5.5.8 compiled on May 17 2025 at 17:04:29
# The format of this file is described at https://meme-suite.org/meme/doc/sea-output-format.html.
# sea --verbosity 1 --oc . --thresh 10.0 --align center --p Galaxy165-NoHLFmotif_6227.fasta --m motif_db/JASPAR/JASPAR2022_CORE_vertebrates_non-redundant_v2.meme
