# Supplementary material for: TCF3::HLF orchestrates an enhancer-promoter network with activation of MEF2C to promote immature HSC gene expression in leukemia
Source: Sci Adv. 2026 May 6;12(19):eadu3728. doi: 10.1126/sciadv.adu3728 (PMC13148343; doi:10.1126/sciadv.adu3728)
Supplement: Supplementary file 2 — Tables S1 to S10 [file sciadv.adu3728_tables_s1_to_s10.zip › adu3728_table_s4.xlsx]

## Sheet: List of E-P Genes
Gene_Name	FC_Deseq	adj.p	Cluster	pval_Interaction	Q.Value_Bias	sumCC	InteractionID
S100A8	-3.72565	5.12e-29	cluster_2	1.06e-142	1.73e-138	313	91
DPYSL3	-2.61781	9.53e-55	cluster_2	1.83e-07	1.42e-06	26	17233
LPAR1	-2.61193	2.07e-94	cluster_3	4.59e-05	0.000262393	20	25614
SLITRK6	-2.60915	4.62e-41	cluster_1	4.17e-26	5.84e-24	47	35373
ARHGAP32	-2.43306	1.47e-18	cluster_3	7.39e-07	5.3e-06	19	32234
WNT5B	-2.34286	1.38e-18	cluster_3	2.63e-06	1.76e-05	24	33610
OTOGL	-2.24507	0.00602775	cluster_3	1.26e-16	4.14e-15	36	33804
SLITRK5	-2.12143	1.06e-41	cluster_3	3.22e-08	2.77e-07	20	36718
CBARP	-2.0967	0.0350649	cluster_2	3.45e-05	0.000200324	17	44700
EYA4	-2.04925	2.33e-100	cluster_1	0.000187875	0.000990342	26	19357
CTXN1	-2.02346	5.95e-10	cluster_3	4.91e-13	8.71e-12	56	44426
TENM2	-1.98429	8.07e-24	cluster_1	1.48e-06	1.02e-05	20	17557
CCL3L1	-1.92954	0.0276653	cluster_3	9.95e-140	1.53e-135	194	41415
CCDC3	-1.87712	0.00126476	cluster_3	2.4e-08	2.09e-07	61	27538
LINC01852	-1.81446	0.00511202	cluster_3	5.18e-16	1.53e-14	70	38543
IGSF11	-1.8045	4.34e-57	cluster_1	8.57e-34	2.45e-31	149	8545
FAT3	-1.80356	2.89e-34	cluster_3	0.000887143	0.00424748	15	31351
GPM6B	-1.79323	1.6e-29	cluster_1	1.4e-15	3.84e-14	73	48186
IGFBP2	-1.76673	3.96e-15	cluster_3	0.000835734	0.00401725	14	5378
CHSY3	-1.75324	4.41e-26	cluster_2	9.04e-06	5.65e-05	16	17354
SLC2A4	-1.72985	1.72e-07	cluster_2	1.12e-16	3.71e-15	43	42463
GLRX2	-1.71944	0.000997065	cluster_3	4.35e-10	4.83e-09	24	4512
MYH16	-1.7117	0.0181187	cluster_3	1.15e-18	5.4e-17	37	22775
NTNG2	-1.69402	2.31e-26	cluster_3	1.23e-08	1.12e-07	23	27042
CLSTN2	-1.67936	1.11e-39	cluster_1	1.02e-14	2.41e-13	32	11300
XIRP1	-1.65788	0.0482232	cluster_3	5.47e-19	2.73e-17	41	10462
DGAT2	-1.6516	1.74e-09	cluster_2	0.000791973	0.00381946	14	32220
POLR3G	-1.59604	1.89e-10	cluster_1	8.36e-15	2e-13	31	16875
ASGR1	-1.56785	0.00165713	cluster_3	6.91e-23	6.31e-21	83	41519
CCL2	-1.55089	2.46e-07	cluster_1	1.1e-40	5.4e-38	482	41376
LOC730338	-1.54157	1.5e-06	cluster_1	0.000787991	0.0038016	17	21646
MESP1	-1.53749	4.06e-05	cluster_3	1.43e-05	8.75e-05	17	39467
RGS3	-1.53237	1.57e-31	cluster_3	4.07e-07	3.01e-06	21	26717
CABP1	-1.52397	0.00426946	cluster_3	3.23e-09	3.18e-08	24	32845
SPR	-1.50573	1.61e-13	cluster_3	6.73e-107	4.24e-103	268	4786
CCDC26	-1.5051	1.6e-18	cluster_1	0.000363453	0.00184244	528	23318
KCTD12	-1.47922	1.22e-51	cluster_2	5.12e-05	0.000290999	39	35150
KLHL30	-1.47248	0.0124686	cluster_3	2.49e-09	2.49e-08	24	5066
AFAP1L1	-1.46171	0.00620589	cluster_1	7.59e-11	9.47e-10	36	15451
FKBP4	-1.36825	4.59e-24	cluster_2	6.54e-08	5.38e-07	22	33828
MYC	-1.36598	1.76e-19	cluster_1	5.27e-18	2.21e-16	78	23353
DLC1	-1.35693	3.26e-24	cluster_2	3e-10	3.41e-09	25	23591
CMTM4	-1.35573	3.02e-61	cluster_3	1.67e-18	7.62e-17	34	40743
IGFBP3	-1.35367	2.77e-37	cluster_1	0.00146006	0.00676353	14	22650
ACTL10	-1.35299	8.21e-05	cluster_3	1.12e-16	3.71e-15	40	45339
GREB1	-1.35148	1.26e-31	cluster_3	1.83e-16	5.85e-15	35	5804
ARHGAP22	-1.3458	7.72e-20	cluster_1	9.27e-15	2.21e-13	33	29954
TRNP1	-1.33511	3.02e-05	cluster_2	1.42e-10	1.7e-09	27	2321
COMTD1	-1.32574	7.7e-06	cluster_3	3.54e-10	3.98e-09	24	27728
B3GNT7	-1.32507	5.72e-20	cluster_1	4.21e-137	6.07e-133	1646	4536
CCL5	-1.30733	4.84e-07	cluster_1	0.000421888	0.00211933	16	42738
PPP2R2C	-1.30632	0.0097427	cluster_3	6.06e-07	4.39e-06	21	14413
SMAD6	-1.29346	1.36e-05	cluster_3	4.56e-06	2.96e-05	19	38630
DLX6	-1.28058	2.05e-16	cluster_1	2.03e-19	1.08e-17	227	20834
CITED4	-1.2805	3.01e-12	cluster_3	3.3e-05	0.00019208	35	322
SPRY1	-1.27526	4.38e-28	cluster_3	3.21e-15	8.3e-14	37	12730
KCNQ4	-1.24858	4.93e-14	cluster_1	1.26e-12	2.09e-11	28	4433
EBF3	-1.24199	1.42e-31	cluster_1	1.45e-05	8.83e-05	20	28878
LRRC4	-1.21504	8.34e-35	cluster_1	6.58e-80	2.24e-76	240	20849
DEPTOR	-1.21362	1.44e-06	cluster_3	1.66e-20	1.06e-18	60	23435
HSPA4L	-1.21062	1.64e-16	cluster_1	1.32e-10	1.58e-09	33	14521
CD6	-1.20379	3.2e-16	cluster_2	1.02e-06	7.17e-06	24	31947
CTSH	-1.20126	2.2e-05	cluster_2	2.76e-10	3.16e-09	25	39668
CCDC86	-1.17582	9.14e-26	cluster_2	7.1e-11	8.89e-10	29	32327
TRAP1	-1.1519	8.25e-15	cluster_2	1.1e-41	5.83e-39	67	40997
LONRF1	-1.14896	9.66e-40	cluster_2	7.84e-18	3.19e-16	86	23359
SLMAP	-1.12765	1.07e-51	cluster_3	1.35e-24	1.55e-22	50	11589
SFXN4	-1.11922	7.91e-15	cluster_3	1.15e-25	1.51e-23	42	28066
SPAG6	-1.1168	1.06e-09	cluster_2	1.63e-32	4.17e-30	56	30147
PODXL	-1.11526	1.92e-34	cluster_1	1.14e-21	8.79e-20	96	20881
ABCD2	-1.10533	2.83e-37	cluster_2	2.8e-28	5.02e-26	156	32470
MFSD2A	-1.10501	2.12e-13	cluster_3	1.5e-10	1.78e-09	27	891
STOM	-1.10498	4.28e-12	cluster_3	5.55e-07	4.04e-06	53	25525
PLCH1	-1.09493	3.05e-12	cluster_3	1.04e-29	2.16e-27	75	8783
PLEK	-1.09154	1.37e-44	cluster_3	1.66e-28	3.05e-26	52	6863
TMEM204	-1.09024	1.18e-09	cluster_1	1.97e-29	3.96e-27	48	40841
PM20D2	-1.08957	3.68e-23	cluster_1	3.16e-11	4.18e-10	32	19617
WWC3	-1.08891	2.72e-38	cluster_2	1.24e-11	1.74e-10	27	48299
IL12RB2	-1.08802	2.17e-16	cluster_3	2.23e-14	4.98e-13	52	140
MREG	-1.08338	1.6e-11	cluster_1	2.27e-08	1.98e-07	30	5603
MARS2	-1.07953	1.35e-26	cluster_3	2.51e-05	0.000148576	21	6157
NLE1	-1.06852	7.65e-22	cluster_2	7.86e-08	6.39e-07	22	43130
ZNF703	-1.0461	0.00394859	cluster_3	2.38e-08	2.08e-07	20	24527
TLE2	-1.04385	0.00158681	cluster_3	0.000643636	0.00314754	17	44577
P2RX5	-1.04	1.17e-08	cluster_3	0.000185169	0.00097696	14	42475
CORO2A	-1.02959	6.23e-11	cluster_2	1.32e-07	1.04e-06	119	25442
PRDX4	-1.02011	3.76e-15	cluster_3	9.4e-09	8.67e-08	25	48674
GP9	-1.01716	0.000347892	cluster_2	1.3e-08	1.18e-07	45	8655
SLC9B2	-1.01663	1.42e-09	cluster_3	6.63e-05	0.000371027	16	12523
PFKM	-1.01165	2.93e-18	cluster_3	4.08e-05	0.000234747	18	33571
PDCD2L	-1.00764	2.34e-09	cluster_3	0.000242232	0.00125874	18	44835
TSEN2	-0.997877	3.13e-18	cluster_2	7.24e-07	5.2e-06	25	11724
PARD6G	-0.997366	1.1e-30	cluster_3	2.53e-14	5.6e-13	29	43813
MAP6D1	-0.989238	0.0362523	cluster_1	0.00100034	0.0047521	16	9210
TSPO	-0.988865	4.94e-12	cluster_2	1.67e-12	2.72e-11	29	47752
CABLES1	-0.986416	3.18e-05	cluster_2	5.32e-14	1.12e-12	31	44352
NEK6	-0.983169	4.5e-19	cluster_2	1.38e-14	3.19e-13	86	25471
NFIA	-0.975778	7.51e-17	cluster_2	1.85e-08	1.64e-07	54	158
TNFSF4	-0.97569	2.68e-29	cluster_3	4.27e-22	3.48e-20	73	215
ZNRF3	-0.971971	4.06e-21	cluster_3	9.96e-15	2.36e-13	35	47546
GNG4	-0.96838	0.00554008	cluster_2	8.61e-07	6.13e-06	21	2745
CUEDC1	-0.961292	1.09e-15	cluster_1	4.79e-07	3.52e-06	59	41463
ADAP1	-0.960124	0.00579211	cluster_2	5.02e-21	3.47e-19	40	21767
SNHG16	-0.95529	1.05e-14	cluster_3	2.8e-22	2.35e-20	47	43145
CDKL1	-0.954446	1.23e-11	cluster_3	6.41e-11	8.08e-10	28	37274
RCOR2	-0.953937	0.000143945	cluster_3	1.51e-09	1.55e-08	26	30995
GOLM1	-0.950199	1.05e-16	cluster_2	2.54e-10	2.91e-09	26	26165
CSGALNACT1	-0.948172	2.92e-24	cluster_1	1.55e-20	9.89e-19	42	24940
TIMM13	-0.937103	3.37e-05	cluster_2	6.32e-17	2.19e-15	36	45029
MDFIC	-0.933953	6.87e-45	cluster_2	3.09e-75	9.15e-72	257	20867
HSPD1	-0.933676	2.09e-17	cluster_3	2.62e-37	9.98e-35	171	4577
KLHL32	-0.932591	0.0239968	cluster_2	9.35e-08	7.53e-07	21	17872
TAGLN2	-0.928302	1.08e-10	cluster_3	1e-18	4.76e-17	34	3602
GPI	-0.912251	9.29e-17	cluster_3	1.21e-11	1.71e-10	31	44611
SLC1A5	-0.908322	3.8e-20	cluster_2	6.32e-10	6.85e-09	24	44760
PYGL	-0.905721	3.85e-08	cluster_2	9.81e-15	2.33e-13	37	38388
BCAR1	-0.884189	8.03e-06	cluster_2	0.000856285	0.00410976	14	40599
THNSL1	-0.880725	1.74e-10	cluster_2	3.84e-11	5.01e-10	26	29271
GRPEL2	-0.880395	2.55e-25	cluster_3	1.02e-20	6.74e-19	134	14717
PRKAR2B	-0.879472	1.34e-09	cluster_3	1.9e-06	1.3e-05	21	23218
CD320	-0.878529	9.54e-20	cluster_3	1.2e-09	1.25e-08	28	44600
NPTX1	-0.877633	0.00557371	cluster_2	0.00219073	0.00987346	12	41665
FAM162A	-0.874632	4.94e-12	cluster_1	2.11e-08	1.85e-07	29	10138
FABP5	-0.871424	1.8e-13	cluster_1	1.05e-06	7.36e-06	40	23397
TBC1D30	-0.867447	0.000487665	cluster_3	1.63e-05	9.85e-05	19	33171
TBRG4	-0.863062	9.17e-17	cluster_2	1.82e-28	3.32e-26	51	21544
SCN4A	-0.861749	0.0489075	cluster_3	6.42e-05	0.000359776	15	41995
MRPS26	-0.854134	8.05e-18	cluster_3	2.99e-06	1.99e-05	18	45955
KLHL13	-0.85348	2.43e-07	cluster_2	8.6e-10	9.15e-09	518	48134
MIOS	-0.842073	9.27e-44	cluster_2	5.69e-39	2.46e-36	98	20946
RNF125	-0.840163	1.01e-18	cluster_3	1.38e-14	3.2e-13	54	43312
KIAA1217	-0.840024	0.000321159	cluster_2	6.78e-15	1.65e-13	36	27780
ITGB2	-0.833198	1.01e-11	cluster_3	0.000282058	0.00145211	16	46776
IFITM3	-0.83162	9.63e-16	cluster_1	3.02e-06	2e-05	18	31305
DESI1	-0.829395	4.34e-16	cluster_2	0.000246514	0.00127969	15	47973
PDF	-0.824781	4.17e-05	cluster_3	8.65e-18	3.49e-16	34	40747
ANKRD18DP	-0.817852	5.29e-06	cluster_2	3.42e-27	5.41e-25	444	8512
LMO2	-0.813413	9.37e-25	cluster_2	2.2e-05	0.000131026	18	30723
AADACP1	-0.809921	0.0225559	cluster_3	2.63e-14	5.8e-13	56	8705
PPIF	-0.807246	7.28e-15	cluster_3	0.00185424	0.00845593	16	28159
BCAT1	-0.806237	3.15e-09	cluster_3	0.00185904	0.00847596	13	34905
TXN	-0.801022	1.72e-10	cluster_3	4.66e-12	7.02e-11	27	27443
RAN	-0.798558	9.76e-08	cluster_3	9.1e-09	8.41e-08	27	32804
DENND1A	-0.796359	1.02e-30	cluster_2	3.8e-08	3.23e-07	27	26508
NAT10	-0.794446	1.69e-13	cluster_2	1.2e-06	8.39e-06	20	31031
CD44	-0.791847	5.67e-07	cluster_2	4.08e-13	7.33e-12	201	30359
CTU1	-0.787286	0.000258174	cluster_3	2.11e-06	1.43e-05	19	44895
BZW2	-0.786883	2.79e-12	cluster_1	1.15e-12	1.92e-11	31	23270
SLC2A8	-0.784555	0.000101611	cluster_3	6.1e-05	0.00034306	19	25844
CBX6	-0.780659	3.43e-29	cluster_2	1.01e-20	6.64e-19	36	48037
COA7	-0.779764	3.5e-13	cluster_2	7.88e-24	8.24e-22	45	2837
SCARB1	-0.779699	3.58e-15	cluster_2	2.66e-37	1.01e-34	98	32515
THEM6	-0.775058	2.67e-11	cluster_3	1.31e-07	1.04e-06	21	24577
PGM1	-0.774145	5.68e-10	cluster_2	9.82e-09	9.04e-08	26	3191
ALDH3B1	-0.772275	0.000791939	cluster_3	2.65e-09	2.63e-08	23	30729
PLS1	-0.771071	1.41e-10	cluster_3	1.87e-28	3.42e-26	64	8676
STT3B	-0.768288	1.49e-20	cluster_1	3.46e-22	2.86e-20	329	8515
CSF1R	-0.767492	3e-09	cluster_3	1.81e-05	0.000108908	19	15703
SLC18B1	-0.762014	2.05e-10	cluster_3	1.53e-20	9.77e-19	46	18591
ZNF556	-0.758051	0.00138011	cluster_2	1.19e-15	3.3e-14	33	44820
PALD1	-0.756212	1.97e-12	cluster_3	0.00160111	0.00736951	14	28382
UTP18	-0.751947	1.04e-13	cluster_2	5.92e-09	5.6e-08	25	42386
DTX4	-0.750809	1.79e-11	cluster_1	3.09e-13	5.66e-12	33	32145
PPP1R3G	-0.750081	0.0474074	cluster_1	1.91e-08	1.69e-07	22	18723
AFMID	-0.748948	1.35e-06	cluster_2	5.04e-20	2.95e-18	42	42969
GRPEL1	-0.748456	1.28e-17	cluster_1	0.000391267	0.00197504	16	12191
ATP10A	-0.741407	6.22e-09	cluster_3	2.63e-44	1.62e-41	99	38596
ELOVL6	-0.738836	4.93e-06	cluster_3	4.51e-10	4.99e-09	30	12511
ADGRD1	-0.731638	0.0164702	cluster_3	0.000121678	0.000657465	19	33887
STXBP1	-0.731177	7.22e-06	cluster_3	3.42e-05	0.000199051	18	26469
IL15RA	-0.730189	1.16e-06	cluster_2	7e-12	1.03e-10	30	29030
XXYLT1	-0.728677	7.48e-08	cluster_2	1.1e-08	1e-07	47	8660
LSM7	-0.724736	2.03e-09	cluster_2	1.45e-23	1.46e-21	48	44638
MRPS34	-0.72322	8.09e-12	cluster_1	2.39e-11	3.22e-10	27	40726
CRLS1	-0.721573	8.66e-15	cluster_2	1.58e-10	1.87e-09	28	45719
ABCB1	-0.719588	9.95e-10	cluster_3	1.98e-05	0.000118713	45	20977
ODC1	-0.712597	1.1e-09	cluster_2	5.49e-08	4.56e-07	24	7003
NCL	-0.710622	3e-20	cluster_1	7.53e-14	1.54e-12	39	6724
ABCC4	-0.707814	8.68e-08	cluster_3	2.31e-08	2.02e-07	24	36287
EVA1B	-0.703132	0.0274301	cluster_2	1.75e-05	0.000105395	23	2601
GMDS	-0.700985	4.56e-09	cluster_3	1.14e-19	6.31e-18	36	18534
MRPL41	-0.697908	0.000160731	cluster_3	0.000896737	0.00429032	14	26824
PLPP7	-0.697524	0.00183012	cluster_3	0.000701919	0.00341237	14	26711
GPR150	-0.694952	0.0152672	cluster_2	2.9e-16	8.98e-15	56	14882
AXIN2	-0.691679	2.83e-08	cluster_2	3.21e-14	6.98e-13	31	42784
HDHD5	-0.685621	9.3e-08	cluster_3	2e-07	1.54e-06	22	47851
BYSL	-0.683876	8.85e-11	cluster_2	0.000367938	0.00186406	16	17939
MAGOHB	-0.682194	0.000302665	cluster_1	0.000330563	0.00168584	16	34333
VWCE	-0.681393	3.92e-13	cluster_2	4.96e-11	6.36e-10	31	31274
MRPS23	-0.677092	6.88e-10	cluster_2	1.27e-113	1.01e-109	702	41370
METRNL	-0.67594	0.00315368	cluster_3	1.48e-18	6.84e-17	71	41437
RIDA	-0.675405	1.87e-07	cluster_3	4.35e-11	5.63e-10	28	24245
FERMT1	-0.672511	5.04e-09	cluster_3	0.000519447	0.00257463	15	46093
ADAT2	-0.669984	2.74e-07	cluster_2	2.01e-08	1.77e-07	31	19070
BID	-0.668818	2.68e-07	cluster_3	2.63e-16	8.17e-15	36	48112
COQ3	-0.66849	0.00064224	cluster_3	5.53e-21	3.8e-19	81	17768
DTD2	-0.667464	5.21e-08	cluster_3	4.05e-15	1.03e-13	33	38364
GPR157	-0.667361	3.35e-05	cluster_2	1.63e-05	9.85e-05	52	53
PTRH2	-0.664313	2.17e-06	cluster_2	3.28e-10	3.7e-09	26	41810
RRP1B	-0.663759	2.8e-16	cluster_3	1.4e-08	1.26e-07	30	46773
MKLN1-AS	-0.662319	0.00186892	cluster_3	7.15e-18	2.93e-16	41	23194
ENOSF1	-0.655334	4.7e-05	cluster_2	9.12e-10	9.67e-09	26	43480
SYNGR1	-0.653233	3.1e-07	cluster_2	3.34e-28	5.91e-26	76	47390
CACNG4	-0.64864	0.000573624	cluster_2	0.000749585	0.00362937	15	43007
RARA	-0.645835	0.00052887	cluster_2	1.37e-10	1.64e-09	30	42033
SERBP1	-0.641939	1.14e-10	cluster_3	1.22e-05	7.48e-05	17	621
ENAH	-0.641694	7.16e-07	cluster_2	1.83e-37	7.03e-35	60	1918
GPR155	-0.6413	1.73e-06	cluster_3	7.77e-07	5.56e-06	24	5992
NAMPT	-0.638106	4.2e-18	cluster_3	0.000145662	0.000778914	16	21095
LHFPL6	-0.637928	9.85e-09	cluster_1	8.23e-87	3.16e-83	147	35143
FNBP1L	-0.637281	4.79e-22	cluster_2	9.8e-08	7.86e-07	39	242
GSPT1	-0.634798	3.37e-10	cluster_3	0.000476319	0.00237487	15	40932
CARNMT1	-0.634266	1.31e-07	cluster_3	2.74e-07	2.08e-06	24	26683
ASB13	-0.633007	1.48e-09	cluster_1	0.00139864	0.00649739	15	29033
MGMT	-0.628471	2.51e-08	cluster_2	0.000138558	0.000743126	17	28729
OAT	-0.62787	2.69e-09	cluster_1	2.16e-16	6.83e-15	36	27928
DIRAS1	-0.627466	2.84e-11	cluster_2	6.36e-14	1.31e-12	33	44990
MRPS35	-0.626643	6.27e-07	cluster_2	1.31e-14	3.05e-13	60	32590
GPR146	-0.622963	0.000137083	cluster_2	1.42e-11	1.98e-10	30	21555
TIGD5	-0.622329	8.4e-06	cluster_3	2.03e-08	1.79e-07	23	24830
PLEKHG3	-0.622222	5.7e-12	cluster_3	1.3e-06	9.07e-06	19	37175
RNF182	-0.621016	2.76e-07	cluster_3	3.98e-13	7.16e-12	31	18511
NOP58	-0.620066	6.5e-09	cluster_3	6.45e-14	1.33e-12	29	7275
MYO1B	-0.616359	2.73e-12	cluster_3	8.59e-08	6.96e-07	25	7518
MT2A	-0.614184	0.000437948	cluster_3	4.68e-09	4.5e-08	24	40531
JAKMIP1	-0.614008	0.000640555	cluster_3	1.78e-05	0.000107519	20	13747
LTV1	-0.605964	8.94e-08	cluster_2	3.75e-12	5.75e-11	32	18220
NAA50	-0.600509	8.75e-05	cluster_3	3.85e-06	2.52e-05	18	10775
RBFOX2	-0.595862	1.22e-08	cluster_3	2.43e-21	1.78e-19	54	48086
CHCHD6	-0.59586	3.6e-05	cluster_3	2.94e-08	2.53e-07	24	11471
CD55	-0.595841	8.18e-05	cluster_3	1.75e-22	1.51e-20	49	791
LMNB2	-0.594671	1.35e-07	cluster_2	2.19e-11	2.96e-10	28	44534
FARSA	-0.593845	3.84e-11	cluster_2	1.25e-05	7.69e-05	19	44705
KLRK1	-0.593585	6.92e-05	cluster_3	2.81e-43	1.64e-40	90	32596
FZD7	-0.592789	0.0229246	cluster_3	4.95e-16	1.47e-14	33	7514
BCL2	-0.589771	1.67e-12	cluster_1	4.53e-23	4.25e-21	41	44358
ZNF202	-0.587095	3.19e-09	cluster_3	4.01e-08	3.4e-07	25	30538
DHX34	-0.584807	7.43e-08	cluster_3	3.19e-05	0.000186122	21	44446
LTBP3	-0.583754	0.00247478	cluster_2	2.78e-11	3.7e-10	27	31769
TIGD4	-0.581216	0.0321441	cluster_3	2.11e-14	4.73e-13	31	14370
MRRF	-0.580404	1.92e-08	cluster_1	4.82e-06	3.11e-05	19	27094
FAM136A	-0.57392	5.42e-12	cluster_3	1.21e-13	2.39e-12	31	6638
ADAM9	-0.570325	3.92e-09	cluster_3	3e-06	2e-05	20	23689
LITAF	-0.569966	4.16e-10	cluster_3	1.41e-14	3.25e-13	34	41305
KLRG1	-0.566834	0.0371389	cluster_1	0.00204037	0.00924449	12	33693
RAPGEF1	-0.563918	6.13e-08	cluster_1	2.3e-09	2.31e-08	26	26017
COPRS	-0.563797	8.54e-10	cluster_2	2.1e-14	4.72e-13	30	41967
CNN2	-0.560406	0.000116614	cluster_2	2.17e-10	2.52e-09	24	44850
NANS	-0.559398	2.24e-07	cluster_2	9.37e-08	7.54e-07	30	26732
TMEM201	-0.559134	0.000451885	cluster_3	1.15e-18	5.37e-17	36	4502
ARID5B	-0.55731	4.97e-10	cluster_2	7.85e-05	0.000434703	35	27637
POLR2E	-0.556778	7.02e-08	cluster_2	3.25e-06	2.15e-05	20	44856
NBL1	-0.550729	6.59e-11	cluster_2	3.38e-08	2.89e-07	22	3960
TRAK2	-0.550513	5.02e-13	cluster_3	8.81e-20	4.93e-18	39	5887
NXT1	-0.549697	9.28e-08	cluster_2	4.89e-07	3.58e-06	36	45192
PPT1	-0.543879	8.94e-08	cluster_3	2.31e-12	3.66e-11	55	251
MTFMT	-0.541732	3.43e-07	cluster_2	5.48e-18	2.29e-16	68	38592
MRPL33	-0.541448	3.87e-06	cluster_3	2.41e-23	2.34e-21	73	4793
SHANK3	-0.534988	0.0475352	cluster_2	0.00216187	0.00975269	17	48009
SOD1	-0.528045	4.91e-09	cluster_1	3.23e-06	2.13e-05	20	46765
GSTP1	-0.522869	1.11e-05	cluster_3	1.93e-12	3.09e-11	30	30933
PTPN22	-0.514037	6.85e-05	cluster_2	7.96e-10	8.5e-09	47	289
CELSR1	-0.51107	2.59e-05	cluster_2	2.66e-23	2.57e-21	41	48067
FTSJ1	-0.510633	6.35e-09	cluster_3	3.97e-06	2.6e-05	21	48450
TBC1D16	-0.506611	1.43e-05	cluster_2	3.47e-05	0.00020189	19	42372
SNTA1	-0.504292	0.000183036	cluster_3	8.03e-13	1.37e-11	30	46058
RSL24D1	-0.502495	7.7e-08	cluster_3	4.21e-12	6.39e-11	28	38705
TIMM21	-0.501552	9.3e-06	cluster_3	0.00201067	0.00911986	15	43736
NOL11	-0.501127	5.57e-07	cluster_3	0.000352088	0.00178845	16	41545
TRMT10C	-0.498203	9.47e-07	cluster_3	3.73e-06	2.44e-05	20	11934
SLC25A32	-0.498152	1.99e-09	cluster_3	1.62e-13	3.11e-12	50	23395
LGR5	-0.496412	1.87e-12	cluster_2	1.07e-22	9.49e-21	165	32443
LARS2	-0.4952	5.99e-07	cluster_2	4.9e-08	4.1e-07	24	10700
ATP13A3	-0.493664	1.59e-11	cluster_2	2.77e-05	0.000163331	20	10293
NAGLU	-0.490788	2.69e-05	cluster_3	1.99e-12	3.19e-11	327	41384
ADCY9	-0.488158	6.19e-06	cluster_1	3.73e-09	3.63e-08	49	40158
IRX5	-0.486374	0.0423927	cluster_3	5.49e-16	1.62e-14	31	40335
NENF	-0.485644	8.1e-05	cluster_3	1.17e-07	9.33e-07	22	1283
DSG2	-0.485128	2.43e-06	cluster_3	1.5e-07	1.17e-06	22	44076
LINC01558	-0.484428	0.0111899	cluster_3	6.96e-05	0.000388302	19	18688
MEF2C	-0.482449	0.000308883	cluster_1	0	0	1154	14684
AKR1C3	-0.481142	0.0011743	cluster_3	1.88e-12	3.03e-11	30	29886
PAQR7	-0.480746	4.01e-05	cluster_3	0.000665397	0.00324678	20	3185
RPSA	-0.479453	0.000488383	cluster_3	8.03e-10	8.57e-09	24	10190
NDFIP1	-0.477984	3.53e-05	cluster_3	1.68e-05	0.000101769	17	16617
GATB	-0.477149	0.000566726	cluster_3	0.00123697	0.00579103	17	12589
ZBED1	-0.477038	1.43e-08	cluster_1	2.1e-68	4.48e-65	227	48143
USP54	-0.476539	4.81e-05	cluster_3	1.5e-09	1.54e-08	26	29337
CREG1	-0.476227	1.59e-06	cluster_1	1.83e-10	2.15e-09	31	3099
MCAT	-0.475933	0.000205403	cluster_2	3.08e-11	4.07e-10	25	48095
NEDD4L	-0.473287	1.14e-08	cluster_2	6.08e-23	5.6e-21	40	43885
GIPC1	-0.470499	0.000773275	cluster_2	5.74e-12	8.54e-11	32	44698
BAG1	-0.470398	2.33e-07	cluster_1	0.00178919	0.00817843	18	26561
LYRM4	-0.469539	0.000978252	cluster_3	2.42e-13	4.53e-12	37	18278
PDIA6	-0.469187	4.84e-07	cluster_3	2.9e-17	1.07e-15	34	7305
TXNRD3	-0.468881	0.00862237	cluster_3	6.2e-05	0.000348461	19	10571
NPL	-0.465952	0.00851281	cluster_3	7.2e-09	6.73e-08	28	2713
ZNF496	-0.463907	4.48e-08	cluster_2	0.0018772	0.00855367	13	890
FAIM	-0.461154	1.77e-09	cluster_1	0.0013051	0.00609025	16	9738
ZCCHC24	-0.461123	0.000699095	cluster_3	9.23e-05	0.000506708	16	30165
MRPL1	-0.460965	0.000141356	cluster_3	2.22e-21	1.63e-19	42	12810
ETS2	-0.459638	1.84e-12	cluster_2	4.58e-09	4.41e-08	27	46955
PRDX6	-0.459142	1.41e-07	cluster_2	6.22e-09	5.88e-08	25	2800
CFAP298	-0.458405	0.000128783	cluster_3	9.18e-10	9.73e-09	30	47147
HSPA5	-0.458317	4.28e-11	cluster_3	3.38e-06	2.23e-05	19	26587
NUP93	-0.456691	0.00271715	cluster_3	3.83e-06	2.51e-05	21	40723
BCAT2	-0.456145	3.44e-05	cluster_3	1.72e-06	1.18e-05	19	44684
RPLP1	-0.4538	0.000109928	cluster_2	9.37e-07	6.64e-06	19	39443
NOL7	-0.453768	3.05e-07	cluster_3	7.99e-06	5.03e-05	22	18946
SNHG12	-0.453374	5.59e-08	cluster_3	8.62e-15	2.06e-13	30	2013
SERPINB6	-0.452473	0.000552288	cluster_3	1.53e-11	2.12e-10	28	18292
DAPK1	-0.447269	0.000350706	cluster_2	8.1e-10	8.64e-09	24	27072
XPR1	-0.447121	1.53e-06	cluster_1	1.69e-22	1.46e-20	40	3948
RBM28	-0.445431	0.00964091	cluster_1	1.57e-07	1.23e-06	23	21383
CHST3	-0.44513	0.000115582	cluster_2	1.52e-09	1.56e-08	28	30217
MELTF	-0.444518	0.000203965	cluster_3	8.31e-20	4.67e-18	41	9569
ENOPH1	-0.443625	7.4e-08	cluster_3	1.24e-14	2.89e-13	30	12527
TIMM8A	-0.443223	0.00017304	cluster_3	4.32e-15	1.09e-13	32	48604
DNPEP	-0.440906	1.42e-06	cluster_3	0.00208938	0.00944891	13	5902
AKR1B1	-0.440642	0.000224905	cluster_3	5.76e-17	2.01e-15	34	21530
FOXRED2	-0.439797	1.14e-05	cluster_3	1.41e-12	2.32e-11	28	47561
DNAAF2	-0.439269	0.000144689	cluster_2	6.6e-06	4.2e-05	18	38141
ZHX3	-0.435463	3.25e-05	cluster_1	4.2e-10	4.67e-09	114	45086
PER2	-0.434284	5.39e-05	cluster_2	2.82e-06	1.88e-05	20	6217
GCLM	-0.43382	0.0276917	cluster_2	0.000457652	0.00228724	15	367
RPL6	-0.432646	0.00273697	cluster_3	7.83e-07	5.6e-06	22	34961
CDK14	-0.432406	2.73e-07	cluster_2	1.48e-45	9.87e-43	331	20832
MRPL42	-0.43239	2.89e-05	cluster_3	9.21e-16	2.61e-14	47	32495
FAM210B	-0.43017	0.000497505	cluster_3	5.49e-21	3.78e-19	42	45358
SETD7	-0.429954	1e-08	cluster_3	4.17e-11	5.41e-10	27	12340
ZNF668	-0.429158	0.0293885	cluster_2	2.62e-08	2.28e-07	22	41060
ARPC5L	-0.428555	0.000908547	cluster_3	0.00037227	0.00188476	34	25518
IFT172	-0.42793	0.000889628	cluster_3	2.54e-11	3.41e-10	54	4748
WDR5	-0.427747	3.06e-09	cluster_3	2.75e-25	3.46e-23	40	25606
TXNDC17	-0.425492	3.02e-05	cluster_3	2.31e-06	1.55e-05	19	42495
CCDC91	-0.424567	0.012028	cluster_2	2.79e-09	2.76e-08	27	33006
CNBP	-0.423596	2.48e-06	cluster_2	1.6e-17	6.18e-16	35	11880
PDCL3	-0.422721	0.000219325	cluster_2	7.71e-13	1.32e-11	28	6340
HECA	-0.420407	8.15e-09	cluster_1	6.58e-06	4.19e-05	21	18095
DDX56	-0.41693	1.05e-06	cluster_2	1.03e-06	7.25e-06	22	22750
PSMD3	-0.416883	2.83e-05	cluster_3	0.000113337	0.000614773	17	42613
SRSF1	-0.416632	8e-06	cluster_1	1.27e-113	1.01e-109	702	41370
MFSD10	-0.414539	0.0031065	cluster_2	0.000819087	0.00394117	19	12411
WDR77	-0.4128	0.000138876	cluster_1	8.92e-05	0.000490359	19	1017
IRF5	-0.412355	9.09e-05	cluster_3	0.000453964	0.00227019	17	21641
RALGPS2	-0.412344	0.0115868	cluster_2	9.3e-08	7.49e-07	29	4225
CELSR2	-0.411031	9.76e-07	cluster_3	2.32e-10	2.68e-09	27	2811
GLS	-0.410916	1.86e-07	cluster_2	1.11e-07	8.84e-07	24	8301
UBA2	-0.410004	0.000244488	cluster_3	5.63e-05	0.000318239	18	44596
ABRAXAS1	-0.408459	0.00194538	cluster_3	1.16e-16	3.83e-15	36	13874
RPL14	-0.406985	0.00445613	cluster_3	1.1e-16	3.66e-15	32	9966
PTPRCAP	-0.406361	0.0322947	cluster_3	0.000288541	0.00148343	16	31340
E2F5	-0.402799	0.00159961	cluster_3	3.37e-09	3.31e-08	28	24276
NCOR2	-0.401492	5.97e-06	cluster_3	0.000161111	0.000856955	18	34919
REX1BD	-0.397914	0.0445351	cluster_2	3.15e-08	2.71e-07	23	44531
PRELID2	-0.39714	3.76e-07	cluster_3	1.05e-27	1.76e-25	43	15716
KTI12	-0.39529	0.000743152	cluster_2	3.3e-19	1.71e-17	71	344
SLAIN1	-0.39522	8.93e-05	cluster_3	9.18e-17	3.09e-15	72	35093
SLC4A7	-0.39519	6.59e-05	cluster_3	0.000329085	0.00167862	16	8959
PSMA3	-0.394604	4.58e-06	cluster_1	9.91e-05	0.0005418	18	37504
PPIA	-0.393904	0.000756623	cluster_2	6.33e-39	2.72e-36	72	22921
COX6A1	-0.39222	0.00334041	cluster_2	1.21e-09	1.26e-08	23	34151
COQ7	-0.391944	0.0114462	cluster_2	1.33e-16	4.34e-15	33	40665
OPA1	-0.390946	0.00510252	cluster_3	1.01e-06	7.1e-06	20	10425
EIF2A	-0.390876	0.000728677	cluster_2	3.43e-09	3.36e-08	24	9245
RPS14	-0.387994	0.00402707	cluster_3	3.16e-11	4.17e-10	29	17220
HSPA14	-0.386382	0.000204398	cluster_2	1.4e-08	1.26e-07	24	28488
RPL37A	-0.385064	0.0110828	cluster_3	5.28e-07	3.85e-06	20	8430
ATP8A1	-0.383749	2.53e-05	cluster_3	3.13e-39	1.38e-36	93	12062
NR6A1	-0.38342	0.0309563	cluster_1	6.64e-14	1.37e-12	63	25544
SGTB	-0.383005	1.32e-06	cluster_3	7.4e-12	1.08e-10	33	15589
WDR89	-0.38099	8.94e-05	cluster_3	3.3e-16	1.01e-14	35	37181
REEP4	-0.379195	0.0168011	cluster_3	0.000373934	0.0018926	13	24386
ZNF512B	-0.377598	0.000160458	cluster_2	1.4e-06	9.67e-06	19	45463
SLC16A7	-0.375067	0.000490914	cluster_3	3.98e-12	6.07e-11	56	32614
MCFD2	-0.373149	2.09e-06	cluster_3	1.25e-15	3.46e-14	32	5706
ZMPSTE24	-0.371051	1.05e-05	cluster_2	6.72e-06	4.27e-05	20	1514
ATP5MF-PTCD1	-0.370571	0.000343927	cluster_2	2.82e-08	2.44e-07	25	22447
TRMT6	-0.369643	4.28e-05	cluster_2	6.98e-06	4.43e-05	19	45897
OLA1	-0.369194	0.00314321	cluster_3	3.05e-08	2.63e-07	24	5310
PRPF31	-0.368571	9.86e-05	cluster_3	0.000882786	0.00422852	15	44862
XYLT2	-0.367801	0.000298782	cluster_2	1.67e-08	1.49e-07	23	42869
COQ2	-0.367582	0.00738293	cluster_3	3.94e-19	2.01e-17	40	13232
SSH1	-0.367414	0.00825673	cluster_3	2.45e-07	1.87e-06	23	33102
KIF1B	-0.366113	0.000395822	cluster_2	2.16e-16	6.83e-15	63	108
SNAPC4	-0.366081	0.00110001	cluster_2	1.6e-09	1.64e-08	23	25869
GLRX3	-0.362071	0.000529375	cluster_1	3.59e-14	7.76e-13	32	28631
MTHFD2L	-0.361847	0.00091382	cluster_2	6.97e-05	0.00038893	19	13453
NOA1	-0.358965	0.000724255	cluster_3	6.41e-06	4.09e-05	22	12854
TBL1X	-0.35705	0.000440274	cluster_3	0.000748499	0.00362459	15	48664
TARS2	-0.356996	0.0023296	cluster_2	1.62e-13	3.11e-12	33	678
CACYBP	-0.356045	0.000175824	cluster_2	1.11e-65	1.97e-62	118	1532
UTS2	-0.354699	0.0289476	cluster_3	1.64e-12	2.66e-11	28	2747
TMEM170B	-0.353036	4.79e-06	cluster_3	1.77e-05	0.000106571	32	17794
FKBP5	-0.351299	1.21e-05	cluster_3	1.59e-11	2.2e-10	30	18834
MEN1	-0.349541	5.24e-06	cluster_2	3.73e-07	2.77e-06	23	32032
CHCHD3	-0.34878	0.000168259	cluster_3	6.79e-17	2.34e-15	36	21924
MYRIP	-0.348068	0.00246069	cluster_3	4.69e-15	1.18e-13	38	9756
FBXL19	-0.347845	0.0185937	cluster_2	1.32e-06	9.19e-06	19	40331
LDLRAP1	-0.347033	1.24e-05	cluster_3	9.67e-19	4.6e-17	59	307
ECI2	-0.344525	0.000138952	cluster_3	3.34e-10	3.77e-09	27	18525
TEF	-0.341279	0.0064436	cluster_2	2.3e-09	2.31e-08	27	47476
POMP	-0.33729	0.0262143	cluster_3	5.31e-09	5.06e-08	26	35596
HACD1	-0.330772	0.0229878	cluster_3	4.67e-10	5.15e-09	25	28818
CHKA	-0.330431	0.00255138	cluster_3	2.66e-05	0.000157008	17	31751
HPCAL1	-0.33039	0.00980828	cluster_2	2.62e-12	4.11e-11	96	4587
RPS3	-0.330384	0.0202348	cluster_1	2.25e-13	4.22e-12	64	30446
GDPD5	-0.330278	0.0146136	cluster_3	7.76e-12	1.13e-10	29	31880
SEC61A1	-0.33	5.11e-06	cluster_3	2.67e-13	4.95e-12	28	11841
TEX2	-0.329046	0.00832491	cluster_3	4.93e-15	1.23e-13	34	42099
RPL9	-0.326627	0.0346818	cluster_3	1.46e-24	1.67e-22	43	12606
PSMB2	-0.325309	0.000182392	cluster_3	1.46e-07	1.15e-06	21	2265
FOXO3	-0.323159	0.000679326	cluster_3	4.08e-07	3.02e-06	19	20444
RPL32	-0.323141	0.0404088	cluster_2	1.81e-07	1.4e-06	21	10901
CSNK1E	-0.322962	3.44e-05	cluster_2	1.72e-11	2.37e-10	24	48003
MKRN2	-0.322803	7.26e-07	cluster_2	4.93e-12	7.41e-11	30	10633
NDUFV2	-0.321922	0.00552108	cluster_2	2.95e-15	7.67e-14	31	43575
ROR1	-0.319986	8.06e-05	cluster_2	9.5e-18	3.8e-16	41	1946
STAT5A	-0.319118	4.15e-05	cluster_3	1.04e-12	1.75e-11	29	41971
TSC22D1	-0.318362	0.00254037	cluster_1	3.42e-50	3.07e-47	177	35053
NAT9	-0.316012	0.00019751	cluster_3	1.39e-08	1.26e-07	48	41455
RPS6KA1	-0.31412	3.08e-06	cluster_3	2.73e-08	2.36e-07	25	1465
POLR3A	-0.3141	0.000325051	cluster_3	0.000410456	0.00206553	14	28883
CAMLG	-0.313952	0.00414402	cluster_2	6.65e-09	6.26e-08	23	16420
RPS7	-0.313694	0.0408858	cluster_3	2.57e-19	1.35e-17	45	6116
PACC1	-0.313422	0.00176016	cluster_2	1.23e-08	1.11e-07	27	3998
BABAM2	-0.312357	0.00929315	cluster_2	6.86e-21	4.63e-19	99	4693
TARBP1	-0.310081	0.000151109	cluster_3	2.86e-14	6.27e-13	165	31
DTNB	-0.309908	0.0414612	cluster_3	3.84e-12	5.87e-11	31	5309
FOCAD	-0.309744	0.00253177	cluster_3	2.59e-12	4.08e-11	29	26568
FAM234B	-0.309651	0.000131353	cluster_3	0.00034377	0.00174835	15	33829
RABGGTA	-0.309369	0.0125103	cluster_1	6.4e-18	2.64e-16	37	38370
DFFA	-0.308903	0.000105175	cluster_2	5.56e-08	4.62e-07	25	1189
SRP72	-0.308146	0.0021651	cluster_3	2.97e-07	2.24e-06	22	14585
MED27	-0.307442	0.00844596	cluster_3	1.39e-11	1.95e-10	27	25790
SPRED1	-0.306662	0.000986903	cluster_2	8.54e-37	3.11e-34	65	40082
TMX1	-0.30656	0.000168739	cluster_3	1.25e-16	4.1e-15	61	37095
RPN2	-0.30655	0.00283714	cluster_2	8.91e-13	1.51e-11	31	45296
FOXO1	-0.306461	9.44e-06	cluster_3	1.35e-07	1.06e-06	21	35866
LINC00958	-0.306058	0.0195503	cluster_3	0.000765471	0.00370074	17	31008
PPTC7	-0.305452	9.08e-05	cluster_2	1.59e-05	9.64e-05	20	33176
LSM10	-0.305088	0.0231246	cluster_3	2.18e-05	0.000130145	19	2493
SDAD1	-0.302075	0.00310244	cluster_3	1.11e-08	1.01e-07	24	12321
AIDA	-0.300672	6.48e-06	cluster_1	5.32e-19	2.66e-17	158	16
FLYWCH1	-0.300592	0.00971249	cluster_2	1.42e-15	3.89e-14	32	40524
RPS19	-0.299992	0.0283813	cluster_1	9.09e-19	4.35e-17	36	44844
GET4	-0.298181	0.0163708	cluster_2	0.000300989	0.00154345	16	21101
SESN2	-0.297429	0.00124539	cluster_3	0.000549064	0.00271191	17	599
SLC25A1	-0.297043	0.00327329	cluster_3	1.19e-11	1.67e-10	35	48043
COPS7B	-0.29701	0.00389561	cluster_1	1.88e-05	0.000112959	20	7212
MRPS10	-0.296208	0.0112071	cluster_2	6.07e-06	3.88e-05	19	20062
CEBPZ	-0.295164	0.000814839	cluster_3	6.87e-09	6.45e-08	24	6298
RUSC2	-0.295045	0.00234962	cluster_3	9.93e-06	6.18e-05	22	26382
ASAP1	-0.294466	0.0103262	cluster_3	1.2e-26	1.81e-24	47	23759
SEM1	-0.293315	0.00406982	cluster_1	1.38e-14	3.19e-13	76	20877
DCAF1	-0.292509	0.00324102	cluster_3	3.86e-09	3.75e-08	29	10987
SMIM30	-0.292291	0.032304	cluster_3	4.64e-06	3e-05	17	21187
ANXA6	-0.291903	0.00702222	cluster_1	7.75e-10	8.29e-09	25	15710
MTDH	-0.291275	0.00673039	cluster_2	3.48e-13	6.32e-12	28	23622
PRPS1	-0.290552	0.00222884	cluster_3	0.00157775	0.00726893	16	48280
PDE12	-0.289348	2.96e-05	cluster_3	4.13e-06	2.69e-05	25	9866
ZNF343	-0.287616	0.00283394	cluster_3	1.51e-13	2.93e-12	31	45223
VCL	-0.287439	0.00494852	cluster_3	5.8e-09	5.5e-08	28	28283
MRTFA	-0.287091	0.0013736	cluster_2	8.93e-09	8.26e-08	23	47587
RASEF	-0.286208	0.000407665	cluster_2	4.5e-05	0.000257774	22	26976
PSMD1	-0.285837	2.92e-05	cluster_1	0.0015925	0.00733234	20	6943
RPS10	-0.28564	0.0409399	cluster_3	1.47e-12	2.41e-11	30	18859
SV2A	-0.284564	0.000104295	cluster_2	0.00147429	0.00682314	9	3620
MTFR1	-0.283069	0.0138159	cluster_3	2.1e-15	5.59e-14	35	25226
ZNF281	-0.281211	0.000111046	cluster_2	3.21e-18	1.39e-16	35	2703
PUS7L	-0.280837	0.000141893	cluster_2	6.31e-10	6.84e-09	32	34429
RUNX3	-0.280229	0.00239632	cluster_3	3.15e-06	2.09e-05	22	4180
PLIN2	-0.280075	0.000244482	cluster_3	0.000275019	0.00141851	16	26749
ATF4	-0.279847	0.00323942	cluster_2	2.79e-07	2.11e-06	20	47479
RPF1	-0.278334	0.0140847	cluster_3	3.17e-09	3.12e-08	25	992
CDIP1	-0.277559	0.000810884	cluster_3	3.59e-24	3.93e-22	46	41253
RNASET2	-0.275702	0.000610921	cluster_3	1.68e-14	3.82e-13	38	19579
GPC4	-0.273183	0.00175887	cluster_3	1.5e-17	5.83e-16	40	48599
ASAP2	-0.271617	0.00149301	cluster_2	0.000178915	0.000945732	16	5673
MAML3	-0.269577	0.011517	cluster_1	8.85e-08	7.15e-07	42	12063
EIF1	-0.268002	0.00617608	cluster_2	1.17e-12	1.95e-11	28	43157
VDAC3	-0.267511	0.000888412	cluster_3	0.000150968	0.000805586	16	24898
CLN6	-0.26571	0.000349951	cluster_2	0.000547782	0.00270607	14	38964
SMG5	-0.264606	0.000155918	cluster_3	3.61e-05	0.000209246	17	4029
VAV3	-0.264017	0.00518601	cluster_2	8.92e-19	4.27e-17	48	3078
TOMM34	-0.263996	0.00102748	cluster_2	3.16e-20	1.92e-18	44	46035
MAD2L1	-0.263617	0.00376058	cluster_3	0.00194008	0.00881842	14	14500
DLD	-0.260687	0.0179461	cluster_3	1.4e-24	1.61e-22	46	21486
FAM131A	-0.259152	0.0451038	cluster_2	2.59e-08	2.25e-07	22	9005
RNF135	-0.259027	0.00309078	cluster_2	6.03e-16	1.77e-14	32	42055
LSG1	-0.257919	0.00416917	cluster_2	1.72e-10	2.03e-09	29	10750
RWDD1	-0.255561	0.0158051	cluster_2	8.01e-13	1.37e-11	30	20418
UBE2K	-0.254043	0.0124731	cluster_2	3.32e-05	0.000193159	35	12010
SPG21	-0.253026	0.00341092	cluster_2	6.17e-12	9.13e-11	61	38586
DNAJC3	-0.251927	0.00308506	cluster_1	4.65e-43	2.69e-40	120	35046
UTP3	-0.250282	0.00415493	cluster_3	3.8e-09	3.7e-08	24	13124
HIPK2	-0.248937	0.022127	cluster_3	5.89e-06	3.77e-05	22	22502
LRRC20	-0.248834	0.0239466	cluster_3	4e-13	7.19e-12	30	28468
DSE	-0.248271	0.000797247	cluster_2	1.74e-07	1.35e-06	22	19563
SLC2A3	-0.247653	0.0403889	cluster_3	4.12e-33	1.11e-30	55	34886
CORO1C	-0.245484	0.0317277	cluster_3	4.77e-06	3.09e-05	21	34778
NFIX	-0.243284	0.0162291	cluster_2	3.59e-19	1.84e-17	37	45022
MCUR1	-0.243243	0.0341426	cluster_3	4.26e-19	2.15e-17	35	18048
ABL2	-0.243023	0.0124491	cluster_1	6.53e-12	9.61e-11	28	2181
TTI1	-0.240164	0.00105769	cluster_2	9.92e-05	0.000542416	26	45833
PYGB	-0.239585	0.002238	cluster_3	6.9e-16	2e-14	34	45377
TLE1	-0.238181	0.000366887	cluster_3	1.31e-08	1.18e-07	21	26663
HIGD1A	-0.237003	0.00209231	cluster_3	8.39e-21	5.6e-19	39	10273
STK32C	-0.236393	0.00997217	cluster_2	2.05e-18	9.2e-17	33	29516
SSR1	-0.23576	0.0317635	cluster_3	4.35e-12	6.59e-11	29	20448
SETMAR	-0.232106	0.00650413	cluster_3	9.72e-11	1.19e-09	26	9290
DUSP12	-0.231961	0.0177675	cluster_3	4.23e-10	4.7e-09	25	4275
LRRC47	-0.231806	0.0242964	cluster_1	8.71e-06	5.46e-05	20	1951
USP34	-0.231626	0.00873971	cluster_3	1.45e-13	2.8e-12	35	7701
POMK	-0.230449	0.00301311	cluster_2	9.42e-09	8.69e-08	25	25064
EHMT2	-0.230169	0.00171736	cluster_3	9.68e-10	1.02e-08	25	20360
RASA3	-0.228171	0.0190119	cluster_3	0.000788328	0.00380315	17	35484
IFRD1	-0.227703	0.0245644	cluster_2	0.000519406	0.00257448	14	23177
MTMR2	-0.222919	0.00497574	cluster_1	2.2e-10	2.55e-09	28	32184
ERICH1	-0.221962	0.041332	cluster_1	2.43e-28	4.37e-26	139	23349
ZNF614	-0.215913	0.00878194	cluster_3	9.36e-16	2.65e-14	64	44429
SART3	-0.213617	0.00315813	cluster_3	8.43e-14	1.7e-12	30	33590
MLEC	-0.212432	0.0141227	cluster_3	6.94e-12	1.02e-10	29	33623
NUP155	-0.210083	0.0113851	cluster_3	6.28e-12	9.27e-11	28	17035
SVIL	-0.210074	0.033484	cluster_3	1.95e-11	2.65e-10	29	28499
FANCA	-0.208848	0.0385942	cluster_3	3.98e-08	3.37e-07	22	41243
SIK2	-0.207398	0.0108495	cluster_1	5.44e-08	4.52e-07	27	31567
ABCD3	-0.201083	0.0194874	cluster_2	1.15e-12	1.92e-11	29	1835
TASOR2	-0.199321	0.0144131	cluster_2	5.13e-09	4.9e-08	47	27607
RIF1	-0.190615	0.0145145	cluster_3	5.31e-16	1.57e-14	34	5294
TUBB3	-0.189092	0.0320283	cluster_3	0.00049909	0.0024806	15	41035
PSMD13	-0.188599	0.0333346	cluster_2	2.6e-08	2.25e-07	23	31649
YTHDF1	-0.186244	0.0114556	cluster_2	3.93e-19	2e-17	36	46358
SMIM13	-0.18539	0.0395255	cluster_3	1.1e-09	1.15e-08	25	19933
CIAO2A	-0.183884	0.0356768	cluster_1	5.76e-08	4.77e-07	23	39540
PRXL2A	-0.182324	0.0236688	cluster_3	2.29e-13	4.3e-12	55	27609
THOC1	-0.181324	0.0216458	cluster_2	5.01e-18	2.1e-16	93	43288
SHPRH	-0.176977	0.0200876	cluster_3	1.5e-12	2.46e-11	28	18136
FEM1A	-0.176316	0.0465675	cluster_3	9.85e-06	6.14e-05	20	44912
BIN1	-0.175541	0.044066	cluster_2	2.47e-15	6.49e-14	34	6358
MTMR4	-0.175019	0.00590852	cluster_1	6.18e-07	4.47e-06	22	42117
UGT8	-0.170731	0.0304956	cluster_3	4.22e-23	3.98e-21	40	14619
ANKRD17	-0.161525	0.0311777	cluster_3	1.68e-10	1.99e-09	25	13433
PCBP1	-0.15937	0.037721	cluster_3	5.16e-09	4.93e-08	24	6135
TMED5	-0.15927	0.0370233	cluster_2	5.13e-21	3.54e-19	49	2933
PSIP1	0.140257	0.0445351	cluster_2	1.7e-10	2e-09	28	27164
STXBP3	0.143518	0.0482966	cluster_3	7.19e-05	0.000400558	22	653
ADIPOR2	0.145121	0.0434241	cluster_3	1.76e-08	1.57e-07	46	32528
CMTM6	0.1466	0.0267691	cluster_2	8.92e-19	4.27e-17	81	8562
MAP3K7	0.149888	0.0277728	cluster_3	0.000936993	0.0044689	17	18816
SORT1	0.157032	0.0454204	cluster_2	0.00200568	0.00909874	18	4173
RNF168	0.160456	0.0230751	cluster_2	3.17e-07	2.38e-06	21	11691
ADAM17	0.160577	0.0261481	cluster_3	0.000178915	0.000945732	16	5673
CAB39	0.1627	0.0135644	cluster_1	2.5e-12	3.94e-11	33	7369
STK17A	0.168134	0.0480601	cluster_2	2.78e-06	1.86e-05	19	23225
RYBP	0.171882	0.0493158	cluster_3	1.14e-13	2.25e-12	33	9500
CAT	0.173589	0.00775713	cluster_2	1.24e-06	8.63e-06	22	31010
ARPC3	0.179896	0.0338338	cluster_3	3.12e-10	3.53e-09	25	33460
NAB1	0.182476	0.0212795	cluster_3	8.78e-15	2.1e-13	31	7167
FBXW2	0.182807	0.0244019	cluster_3	0.000474133	0.00236474	16	27331
NUP214	0.183801	0.0336102	cluster_1	1.93e-05	0.000115603	24	26643
DSN1	0.187576	0.0131009	cluster_2	0.000756803	0.00366254	16	45432
IGBP1	0.189655	0.0442411	cluster_2	1.72e-13	3.29e-12	30	49180
ZFP1	0.190426	0.0182617	cluster_3	1.78e-07	1.38e-06	24	41058
PSAP	0.193143	0.0229144	cluster_2	3.38e-10	3.8e-09	34	28980
IKZF1	0.194491	0.027715	cluster_1	2.62e-40	1.25e-37	94	20915
WASHC3	0.194931	0.0429993	cluster_3	5.28e-08	4.4e-07	24	34895
ARNT	0.195449	0.0309563	cluster_2	1.61e-05	9.75e-05	19	1292
ZNF254	0.195802	0.0223359	cluster_3	2.72e-15	7.12e-14	36	44625
SMAP2	0.195808	0.00570291	cluster_2	6.3e-19	3.11e-17	41	1524
CTDSP1	0.196476	0.0399794	cluster_3	2.25e-12	3.58e-11	28	5204
ACAP1	0.196645	0.0257611	cluster_2	2.28e-12	3.62e-11	35	42733
RFC5	0.197522	0.0497189	cluster_3	7.81e-17	2.67e-15	38	34377
AFF1	0.198519	0.0458838	cluster_3	1.36e-05	8.33e-05	21	12664
HMGB1	0.199584	0.0272518	cluster_3	1.58e-06	1.09e-05	22	36983
BBS2	0.199616	0.0379044	cluster_3	1.05e-12	1.77e-11	53	40184
MSN	0.200835	0.0024758	cluster_2	1.26e-05	7.75e-05	18	48579
PCF11	0.200997	0.00838574	cluster_3	3.52e-17	1.27e-15	35	31374
ZNF267	0.2017	0.00981647	cluster_2	3.14e-09	3.09e-08	26	41126
SGPL1	0.206389	0.0136648	cluster_3	0.000924498	0.00441325	17	30038
BIRC2	0.206878	0.00589594	cluster_3	8.15e-06	5.12e-05	17	32181
MCOLN2	0.20716	0.0178418	cluster_2	8.07e-08	6.55e-07	22	615
DLG1	0.207463	0.0105101	cluster_3	4.35e-10	4.83e-09	26	9971
STYX	0.209252	0.0287201	cluster_3	2.83e-11	3.76e-10	26	37257
HCLS1	0.21114	0.00139261	cluster_2	1.99e-27	3.24e-25	48	9792
RETREG3	0.211264	0.0295905	cluster_2	0.00125025	0.00584929	14	42757
INPP5B	0.213819	0.00330341	cluster_2	8.63e-05	0.000475606	16	934
ZNF18	0.214029	0.0342176	cluster_3	1.03e-23	1.06e-21	42	41791
TMX4	0.214722	0.00106695	cluster_3	1.46e-10	1.74e-09	52	45151
DNAJB9	0.215533	0.036531	cluster_3	9.25e-11	1.14e-09	27	23038
PPP2R5A	0.216614	0.00985621	cluster_2	2.3e-11	3.1e-10	50	260
ZCCHC7	0.217737	0.00868611	cluster_3	9.43e-13	1.6e-11	28	25860
ZNF638	0.219366	0.00656165	cluster_3	5.95e-14	1.24e-12	30	5580
GAB2	0.219686	0.0046225	cluster_2	1.64e-08	1.46e-07	23	32205
CYREN	0.22005	0.0242138	cluster_3	4.93e-05	0.000280828	19	22295
ARL5B	0.220432	0.0136292	cluster_3	3.1e-05	0.000181534	20	28596
MELK	0.220793	0.00156481	cluster_3	3.49e-07	2.61e-06	23	26651
NBR1	0.220952	0.0479859	cluster_3	7.9e-09	7.35e-08	27	42692
NOD1	0.22146	0.0493969	cluster_2	2.51e-13	4.68e-12	30	21541
CEP57L1	0.221473	0.00578708	cluster_3	0.000428287	0.00214949	17	17861
AP5M1	0.221484	0.00137142	cluster_2	4.37e-05	0.000250853	16	37779
RASA2	0.222171	0.0131511	cluster_3	1.39e-28	2.56e-26	45	11882
EXOC6	0.222946	0.00771881	cluster_3	5.48e-50	4.81e-47	144	27547
KRIT1	0.222977	0.0479151	cluster_3	5.04e-16	1.5e-14	35	21364
TNFAIP3	0.223489	0.020311	cluster_3	8.87e-07	6.3e-06	37	17710
SETDB1	0.225499	0.00257269	cluster_3	9.37e-17	3.15e-15	33	2074
NR3C1	0.22558	0.00992177	cluster_2	1.27e-23	1.29e-21	89	14725
SPAG5	0.226837	0.00420884	cluster_3	2.56e-09	2.55e-08	22	42673
FTH1	0.229774	0.00048971	cluster_2	3.67e-06	2.41e-05	19	32330
TOR1AIP1	0.230653	0.0451591	cluster_2	2.69e-07	2.04e-06	21	4322
PIMREG	0.232263	0.0177145	cluster_3	1.78e-07	1.38e-06	143	41390
CD74	0.232845	0.000389483	cluster_1	1.42e-21	1.08e-19	41	15533
DDX59	0.235246	0.00695474	cluster_3	5.15e-08	4.3e-07	22	590
ERCC5	0.235768	0.00998287	cluster_2	2.46e-08	2.14e-07	22	35404
TRIM33	0.23603	0.0108156	cluster_3	1.75e-08	1.56e-07	22	3413
STK4	0.236418	0.00145944	cluster_3	6.72e-06	4.27e-05	102	45087
CIITA	0.237435	0.0234634	cluster_3	2.03e-14	4.56e-13	32	40434
PTPRA	0.237897	0.0233416	cluster_3	1.59e-16	5.13e-15	34	46443
ZSCAN2	0.238172	0.00645454	cluster_3	3.5e-06	2.3e-05	18	38667
KDM4A	0.238196	0.000275201	cluster_3	5.54e-06	3.55e-05	20	4414
MTMR6	0.238687	0.00391566	cluster_3	3.23e-15	8.33e-14	37	35246
PAIP2	0.238695	7.8e-05	cluster_2	4.19e-09	4.06e-08	45	14855
YWHAZ	0.239902	0.00133922	cluster_3	1.13e-12	1.89e-11	48	23372
ARHGAP19	0.240085	0.000347409	cluster_3	1.02e-22	9.09e-21	46	27908
CYTH1	0.240542	0.00141393	cluster_2	6.23e-14	1.29e-12	34	42425
MICALL1	0.242077	0.0392292	cluster_3	5.23e-12	7.84e-11	58	47377
POGZ	0.243229	0.000531457	cluster_2	8.31e-13	1.42e-11	28	2714
MYL12A	0.243381	0.00813751	cluster_2	1.01e-06	7.16e-06	19	43602
RAPGEF6	0.244089	0.0148811	cluster_2	5.97e-16	1.75e-14	34	16086
RABGAP1	0.244236	0.00261332	cluster_3	4.86e-06	3.14e-05	21	25705
SYPL1	0.244446	0.00632551	cluster_3	2.88e-14	6.31e-13	32	22833
ERAP2	0.24535	0.00145449	cluster_3	5.02e-07	3.67e-06	48	14836
GGPS1	0.245578	0.0193596	cluster_3	3.43e-12	5.29e-11	49	347
TRAF5	0.247109	0.00933407	cluster_3	8.39e-09	7.78e-08	24	1501
ELF2	0.248066	0.00116961	cluster_3	7.96e-24	8.31e-22	43	13176
C6orf89	0.248214	0.00439657	cluster_3	1.72e-21	1.29e-19	66	17698
RNF146	0.249467	0.0175725	cluster_3	3.43e-12	5.29e-11	33	18711
VNN2	0.250887	0.035492	cluster_3	2.49e-23	2.42e-21	79	17682
CASP8	0.251665	0.00284923	cluster_2	7.43e-09	6.94e-08	25	6532
PCBD2	0.252987	0.024299	cluster_2	3.47e-09	3.39e-08	23	16700
ZNF785	0.254189	0.0281979	cluster_3	8.35e-20	4.69e-18	37	41186
CHD7	0.255003	0.00340898	cluster_2	5.17e-19	2.59e-17	42	24304
VPS13B	0.256138	0.0288372	cluster_2	2.38e-10	2.75e-09	26	23904
FBXL4	0.25736	0.00380542	cluster_2	2.56e-07	1.95e-06	23	20591
NSMCE2	0.258205	0.00214445	cluster_3	8.2e-08	6.66e-07	21	23619
PEX2	0.25863	0.0024758	cluster_2	1.72e-15	4.65e-14	33	24996
CHD1	0.259908	0.00140172	cluster_2	1.53e-07	1.2e-06	21	15405
TRIM23	0.261298	0.0172677	cluster_3	5.77e-09	5.48e-08	26	15487
VEZF1	0.261668	4.51e-05	cluster_1	2.18e-42	1.21e-39	702	41371
SP3	0.262498	0.000176466	cluster_1	9.29e-17	3.13e-15	42	6946
USP49	0.264239	0.0328518	cluster_2	1.3e-15	3.59e-14	61	17759
BTAF1	0.264746	0.00287622	cluster_3	8.18e-09	7.6e-08	23	28045
PCTP	0.267107	0.000755021	cluster_3	9.56e-14	1.91e-12	29	42130
ADPRHL1	0.267398	0.00681127	cluster_3	0.0014541	0.00673782	16	35883
HEATR5B	0.267655	0.00118582	cluster_3	3.19e-11	4.21e-10	27	6933
ZNF608	0.269272	0.00123315	cluster_3	3.4e-05	0.000197696	17	16392
FOXP1	0.271487	0.0124331	cluster_2	9.87e-13	1.66e-11	33	10857
JMJD6	0.272134	0.0132296	cluster_3	9.61e-06	5.99e-05	22	41855
LOC374443	0.276693	0.00470146	cluster_3	0.000413154	0.00207856	16	34672
VPS45	0.277412	0.000589879	cluster_2	2.54e-13	4.74e-12	32	2750
LRRC37B	0.277768	0.010462	cluster_2	1.18e-11	1.67e-10	28	42911
MTIF3	0.280004	0.00265715	cluster_3	9.37e-18	3.75e-16	36	35966
ZNF271P	0.282173	0.00104314	cluster_2	1.45e-05	8.84e-05	21	43610
TAB2	0.282205	0.000286866	cluster_2	2.27e-10	2.63e-09	27	19359
WASF2	0.282586	0.00752605	cluster_3	6.91e-09	6.49e-08	23	3299
AP3B1	0.28282	0.000340766	cluster_3	2.02e-16	6.42e-15	33	16495
SZT2	0.284187	0.023194	cluster_3	5.88e-21	4.02e-19	41	3070
EXO5	0.28443	0.0160997	cluster_3	6.3e-19	3.11e-17	41	1524
GRIPAP1	0.284991	0.00174246	cluster_3	3.79e-07	2.82e-06	20	48802
UPF3A	0.287293	0.00154166	cluster_3	3.18e-05	0.000185828	17	35588
ARL6IP5	0.290509	2.3e-05	cluster_3	6.91e-09	6.49e-08	26	10350
NFKBIA	0.29073	0.00160232	cluster_2	1.6e-07	1.25e-06	22	37797
SDK2	0.291233	0.0182214	cluster_3	2.76e-10	3.15e-09	26	42832
ATAD2B	0.292432	0.0011112	cluster_2	5.95e-13	1.04e-11	30	5225
CENPL	0.292762	0.0013745	cluster_2	0.000362991	0.00184025	16	2112
TAF7	0.294908	1.3e-05	cluster_2	2.65e-09	2.63e-08	25	16008
GPR176	0.29579	0.00117776	cluster_2	1.13e-06	7.91e-06	20	39027
PRC1	0.297049	9.95e-05	cluster_2	1.79e-12	2.89e-11	30	38825
PPP1R10	0.297794	0.0205252	cluster_1	0.000767241	0.003709	17	20701
WIPF1	0.297957	4e-05	cluster_3	1.93e-05	0.000115797	50	4625
EHD4	0.298292	0.000525942	cluster_3	9.79e-14	1.95e-12	29	39176
RNFT2	0.299772	0.0124677	cluster_3	0.00122091	0.00572197	15	32666
OSER1	0.300048	0.00393324	cluster_3	2.97e-13	5.46e-12	33	45530
BMPR2	0.300185	0.00219401	cluster_2	8.59e-06	5.39e-05	17	6191
KIF11	0.30054	3.69e-06	cluster_3	8.21e-16	2.34e-14	36	29496
B3GNT5	0.302369	0.000377789	cluster_1	3.66e-34	1.08e-31	128	8563
WASL	0.303386	0.00129743	cluster_3	6.54e-11	8.23e-10	28	21135
LPAR6	0.304983	0.00119671	cluster_2	1.7e-06	1.17e-05	25	36199
ASB8	0.305725	0.0019662	cluster_2	0.000491478	0.00244554	16	34855
BLCAP	0.306585	0.000514052	cluster_2	0.000392523	0.00198093	17	46314
C12orf76	0.30697	0.0117849	cluster_2	4.09e-16	1.23e-14	33	34854
IQGAP1	0.30717	0.000234668	cluster_3	0.000164115	0.000872063	18	39797
ACSS1	0.31254	0.000510552	cluster_3	0.000753369	0.00364661	16	46375
ATM	0.31356	0.000794246	cluster_3	2.42e-06	1.63e-05	21	30849
DISP1	0.313621	0.0278355	cluster_1	5.6e-07	4.07e-06	24	395
DDX6	0.313947	1.52e-05	cluster_2	2.61e-05	0.000154071	18	31297
ZFYVE19	0.315066	0.00153799	cluster_3	1.39e-20	8.94e-19	37	39002
MBNL3	0.315216	0.000438362	cluster_2	3.05e-22	2.55e-20	86	48167
KIF14	0.31537	4.84e-07	cluster_3	4.4e-18	1.86e-16	36	422
RB1	0.31552	4.23e-05	cluster_2	4.89e-10	5.38e-09	67	35161
SERPINB9	0.31571	0.0135949	cluster_3	1.83e-11	2.5e-10	27	19140
RAB33B	0.315821	0.00321187	cluster_3	3.41e-12	5.26e-11	32	12632
SLC25A40	0.316213	0.0035621	cluster_3	3.12e-08	2.68e-07	27	22132
TMEM156	0.317503	0.0450107	cluster_3	3.43e-17	1.24e-15	38	13711
MED14	0.318143	0.0104267	cluster_3	1.71e-11	2.35e-10	48	48164
HIPK1	0.319691	8.66e-06	cluster_2	4.16e-20	2.47e-18	39	1186
ZNF292	0.320056	0.000292183	cluster_1	2.19e-06	1.48e-05	22	19618
EFR3A	0.320536	0.00585832	cluster_3	1.21e-09	1.26e-08	41	23371
EVL	0.320639	1.97e-06	cluster_3	1.28e-14	2.97e-13	32	37567
HIVEP2	0.321144	0.000235282	cluster_2	1.77e-05	0.000106642	20	19779
MDM1	0.321675	0.000623278	cluster_2	1.72e-10	2.03e-09	46	32510
TMEM243	0.323292	9.78e-05	cluster_3	4.31e-07	3.19e-06	25	22383
BCAS3	0.32393	0.000245035	cluster_2	5.51e-08	4.57e-07	43	41471
HELQ	0.324597	2.29e-05	cluster_3	2.04e-10	2.38e-09	27	13031
CYTH2	0.326541	0.00474461	cluster_3	8.87e-08	7.17e-07	21	44780
SUN2	0.327681	0.000355503	cluster_3	7.76e-06	4.89e-05	18	48065
PARP14	0.328008	7.06e-05	cluster_3	3.5e-11	4.59e-10	29	11905
SCMH1	0.330384	8.41e-06	cluster_3	3.4e-16	1.04e-14	33	2298
SBF1	0.333244	0.00515866	cluster_2	7.79e-10	8.33e-09	74	47347
C5orf34	0.334299	0.000227978	cluster_3	7.17e-24	7.53e-22	46	14958
MAPK8	0.334967	0.000163236	cluster_3	6.65e-08	5.46e-07	21	30281
KIF20A	0.336278	9.6e-07	cluster_2	0.0015844	0.00729806	14	17093
NR3C2	0.336596	0.0199727	cluster_2	6.67e-05	0.000373062	16	13157
LINC01139	0.338871	0.00922795	cluster_3	3.49e-18	1.5e-16	36	2278
MAN2B2	0.339125	0.0131105	cluster_3	1.1e-19	6.08e-18	38	12229
LASP1	0.339695	1.72e-06	cluster_3	6.71e-15	1.63e-13	30	41618
KMT5B	0.339996	2.55e-06	cluster_3	3.79e-07	2.82e-06	20	30745
AKAP9	0.340047	1.66e-05	cluster_3	1.6e-12	2.6e-11	28	22638
CCNT2	0.340178	4.36e-05	cluster_3	3.04e-05	0.000178193	18	7335
PSRC1	0.340528	0.00101078	cluster_3	0.00163551	0.00751798	16	768
HMHB1	0.340607	0.0222114	cluster_2	1.34e-14	3.11e-13	32	15036
CCDC82	0.342342	9.99e-06	cluster_1	4.69e-16	1.4e-14	36	30838
ZNF888	0.343159	1.98e-06	cluster_3	0.000329601	0.00168111	15	44597
TNFRSF13C	0.343408	0.000126246	cluster_3	1.22e-22	1.08e-20	38	47889
ZKSCAN1	0.355107	4.02e-06	cluster_3	3.45e-50	3.09e-47	82	21516
CCDC90B	0.355161	0.000157733	cluster_3	6.19e-08	5.1e-07	22	31152
ARID4B	0.355604	2.6e-05	cluster_3	4.66e-21	3.24e-19	42	2597
AUTS2	0.359107	0.00876102	cluster_3	0.000923954	0.00441097	15	23077
CPEB3	0.360017	0.0104267	cluster_3	2.54e-13	4.73e-12	29	28576
SCRN3	0.362265	0.00183004	cluster_1	5.49e-07	4e-06	21	5278
ANKRD10	0.362883	4.59e-05	cluster_3	0.000130807	0.000703787	20	36554
AKAP13	0.36533	3.53e-05	cluster_3	2.71e-06	1.81e-05	22	39659
NCOA7	0.365483	0.000717476	cluster_3	6.57e-06	4.18e-05	18	19134
RALGAPA2	0.366187	0.000672243	cluster_3	8.47e-09	7.86e-08	26	45263
CAMK2D	0.368511	0.00277217	cluster_3	3.31e-12	5.12e-11	31	13328
SEC62	0.370316	1.45e-05	cluster_2	6.77e-16	1.96e-14	33	9339
STK32B	0.37341	3.5e-08	cluster_3	9e-13	1.53e-11	32	14008
PSMC3IP	0.374865	0.000154087	cluster_3	1.86e-08	1.65e-07	30	41767
TBC1D23	0.375303	3.74e-05	cluster_3	3.99e-11	5.19e-10	26	10743
MAPRE2	0.377699	5.88e-08	cluster_2	1.02e-05	6.37e-05	53	43347
ETV6	0.378084	3.65e-07	cluster_1	1.01e-38	4.31e-36	58	34733
TRAPPC8	0.378395	8.93e-07	cluster_3	2.64e-08	2.29e-07	23	43748
KLLN	0.381812	0.00813957	cluster_3	1.44e-21	1.09e-19	46	30249
PTGER4	0.382018	2.5e-06	cluster_3	3.03e-28	5.4e-26	160	14705
MAP4K2	0.382789	0.00562757	cluster_2	5.72e-11	7.26e-10	31	31009
FAM107B	0.384557	4.19e-08	cluster_3	1.25e-17	4.93e-16	36	27892
H6PD	0.388925	7.15e-05	cluster_2	9.87e-18	3.94e-16	38	2798
WDR44	0.389576	0.00046079	cluster_3	2.62e-13	4.86e-12	31	48313
GSK3B	0.390283	4.03e-05	cluster_3	7.04e-08	5.76e-07	23	9646
TXNDC15	0.390367	0.040532	cluster_3	1.18e-07	9.36e-07	22	17422
IFI16	0.390857	6.29e-11	cluster_3	9.47e-07	6.71e-06	23	1896
ARPC5	0.391166	0.00293354	cluster_3	0.000113029	0.000613229	19	1361
CENPC	0.391214	1.51e-09	cluster_3	0.000129058	0.000694983	16	14501
HLA-DPA1	0.394017	7.44e-07	cluster_3	0.00061622	0.00302202	17	18776
ING3	0.394631	3.83e-05	cluster_3	0.000713964	0.00346736	14	21534
WDR47	0.394984	0.000822467	cluster_3	1.5e-13	2.91e-12	31	2914
UBXN11	0.395513	0.00331345	cluster_3	9.32e-12	1.34e-10	30	2999
MORC3	0.396405	5.61e-08	cluster_2	0.000257357	0.00133246	15	46842
TAX1BP1	0.397234	2.67e-09	cluster_3	3.49e-18	1.5e-16	38	22690
PARVG	0.398102	0.000568683	cluster_3	9.95e-10	1.05e-08	24	47506
SOS2	0.399595	4.33e-05	cluster_3	1.6e-07	1.25e-06	21	37319
TNFAIP8	0.40006	1.35e-06	cluster_3	1.64e-06	1.12e-05	47	14778
NCOA1	0.400902	1.88e-06	cluster_3	0.000390066	0.0019693	16	5059
PHC3	0.401037	3.09e-09	cluster_2	5.3e-14	1.11e-12	47	8710
EFCAB7	0.401103	0.00189063	cluster_2	2.74e-09	2.72e-08	30	2489
SH3BGRL3	0.401366	1.73e-08	cluster_3	9.32e-08	7.51e-07	25	630
PBX3	0.403478	3.1e-08	cluster_3	6.34e-11	8e-10	31	27442
LIN54	0.404409	3.34e-08	cluster_2	1.06e-09	1.11e-08	24	13518
TSPAN14	0.409589	7.79e-05	cluster_3	4.07e-05	0.000234409	17	30093
ISY1-RAB43	0.416435	8.33e-07	cluster_2	6.45e-31	1.46e-28	51	11514
SSH2	0.4173	9.73e-07	cluster_1	3.73e-18	1.6e-16	40	42247
ZSCAN30	0.417495	0.001466	cluster_2	6.27e-19	3.1e-17	42	44274
TNFRSF1A	0.418051	0.000382975	cluster_2	7.5e-35	2.35e-32	85	32566
STMN1	0.418228	2.36e-05	cluster_3	7.63e-27	1.16e-24	57	3634
PREX1	0.426822	1.42e-09	cluster_2	4.88e-14	1.03e-12	34	46078
SLFN13	0.427157	6.64e-08	cluster_2	1.34e-73	3.74e-70	100	42396
SWT1	0.428104	0.00645089	cluster_3	0.00196165	0.00891119	15	3518
SEPTIN9	0.430169	3.71e-12	cluster_3	2.03e-15	5.42e-14	59	41433
ERBIN	0.431571	6.6e-08	cluster_3	7.93e-06	4.99e-05	23	17280
SMAD3	0.432243	6.8e-07	cluster_2	2.4e-17	8.99e-16	72	38593
TRIM34	0.432666	4.49e-08	cluster_1	3.57e-10	4.01e-09	27	30545
CALD1	0.433755	4.55e-05	cluster_3	7.28e-15	1.76e-13	34	23280
MYBL1	0.433784	0.000370313	cluster_3	1.28e-12	2.12e-11	31	24082
S100A13	0.434002	0.023759	cluster_2	6.68e-10	7.22e-09	30	1969
STAM2	0.436261	0.00012715	cluster_3	2.34e-17	8.76e-16	35	5859
BTBD3	0.436936	2.87e-09	cluster_3	9.42e-11	1.16e-09	27	46156
TMEM154	0.437006	1.68e-05	cluster_3	1.85e-11	2.53e-10	27	13817
CEP97	0.43744	7.55e-06	cluster_2	1.23e-12	2.05e-11	31	8964
TBC1D7	0.439514	5.29e-09	cluster_3	1.83e-47	1.39e-44	91	17745
MDM4	0.439563	0.00104496	cluster_2	5.06e-06	3.26e-05	21	2665
RORB	0.443254	0.00544091	cluster_3	0.000322242	0.00164573	14	26846
ZNF217	0.448141	2.02e-09	cluster_1	1.82e-08	1.62e-07	24	45904
ZHX2	0.450831	2.18e-10	cluster_3	3.19e-06	2.11e-05	17	24766
EVI5	0.451148	0.00159563	cluster_3	2.97e-11	3.94e-10	25	1159
DLEU2	0.451164	0.000321574	cluster_2	4.69e-16	1.4e-14	32	35238
KAT2B	0.454705	3.12e-06	cluster_3	3.51e-08	2.99e-07	21	9830
LINC00467	0.455592	0.0184317	cluster_3	1.7e-11	2.34e-10	27	1220
SRBD1	0.457144	1.03e-05	cluster_3	3.04e-06	2.01e-05	24	7019
RSRP1	0.459861	2.51e-05	cluster_3	4.35e-05	0.00024943	21	3923
ZNF469	0.461222	0.00600739	cluster_2	1.58e-07	1.24e-06	20	41294
MEF2A	0.463923	8.67e-08	cluster_1	2.05e-42	1.14e-39	106	38577
WDFY2	0.465347	2.03e-06	cluster_3	9.66e-16	2.73e-14	69	35137
LINC00114	0.465567	0.0127165	cluster_2	0.000456402	0.00228136	18	47237
BARD1	0.468498	6.4e-09	cluster_3	4.46e-05	0.000255574	19	6432
ZNF91	0.469049	0.00335999	cluster_3	4.48e-11	5.79e-10	30	44946
LPP	0.471651	2.99e-07	cluster_2	1.63e-22	1.41e-20	49	9156
CYTH3	0.475151	4.68e-07	cluster_3	4.74e-05	0.000270438	20	21137
SOX4	0.478064	1.81e-05	cluster_3	1.71e-08	1.52e-07	40	17699
CHD2	0.478799	4.15e-05	cluster_1	5.49e-09	5.23e-08	23	39225
KPNA5	0.479451	3.35e-06	cluster_3	9.96e-16	2.8e-14	31	20550
KAT6B	0.483424	1.01e-05	cluster_1	8.95e-19	4.28e-17	39	28641
ADM	0.483498	0.00823872	cluster_2	8.37e-17	2.84e-15	38	31071
ERO1B	0.48428	5.05e-08	cluster_3	5.96e-18	2.47e-16	34	3542
BLZF1	0.485614	2.62e-06	cluster_3	9.61e-05	0.00052613	15	4039
TRIM68	0.485728	5.7e-07	cluster_1	4.16e-15	1.05e-13	30	32249
LMO7	0.486828	1.93e-10	cluster_3	1.83e-17	6.99e-16	33	36331
TOP2A	0.488271	5.49e-18	cluster_3	2.4e-08	2.09e-07	23	42283
KIAA0040	0.489144	1.53e-10	cluster_2	0.0013351	0.00622104	19	4379
EIF1B-AS1	0.490062	0.045803	cluster_3	4.63e-07	3.41e-06	21	10276
MVB12B	0.490392	0.000198323	cluster_3	3.5e-16	1.06e-14	32	25999
SFXN5	0.497072	5.7e-07	cluster_3	1.3e-07	1.03e-06	24	6143
CC2D1B	0.497136	1.17e-05	cluster_2	9.26e-36	3.12e-33	89	170
RGL1	0.50205	7.74e-05	cluster_3	0.00186543	0.00850206	15	3178
CFLAR	0.50326	4.85e-06	cluster_2	3.04e-06	2.02e-05	21	7469
XYLT1	0.507828	1.75e-07	cluster_2	2.9e-18	1.26e-16	62	40196
PLAGL1	0.508247	0.0344962	cluster_2	2.17e-10	2.52e-09	27	19552
VLDLR-AS1	0.508632	0.000568046	cluster_3	0.000353675	0.00179591	15	26922
GPC2	0.512189	3.87e-05	cluster_2	4.23e-10	4.7e-09	26	21571
PCMTD1	0.514598	1.32e-07	cluster_2	4.21e-13	7.54e-12	32	23683
FAM200A	0.517914	9.75e-06	cluster_3	7.8e-18	3.17e-16	35	23017
NRIP1	0.5192	8.4e-13	cluster_1	3.69e-17	1.33e-15	51	46659
RALGPS1	0.520185	8.32e-05	cluster_3	0.00112687	0.00531106	16	27024
CCNE2	0.522444	2.58e-08	cluster_1	8.03e-10	8.58e-09	26	24354
TSPYL4	0.522751	9.19e-06	cluster_1	4.78e-19	2.4e-17	37	18964
CD53	0.523686	4.75e-15	cluster_3	2.3e-05	0.000136873	16	4156
ARFGAP3	0.526841	3.47e-13	cluster_3	1.72e-73	4.69e-70	94	47785
ZNF671	0.527111	2.34e-06	cluster_3	4.97e-06	3.21e-05	18	44641
PRKCE	0.527152	2.68e-07	cluster_3	9.74e-06	6.07e-05	106	4589
NEK2	0.527936	6.06e-14	cluster_3	2.82e-13	5.21e-12	31	3370
GPSM2	0.528587	3.7e-13	cluster_3	1.59e-11	2.2e-10	32	2222
SCAI	0.529531	6.26e-09	cluster_3	6.41e-10	6.94e-09	25	27173
VSIG10	0.529559	2.85e-15	cluster_3	2.29e-10	2.65e-09	27	34157
GRK3	0.535445	1.66e-05	cluster_2	1.53e-11	2.13e-10	27	47760
CCN2	0.536598	5.38e-12	cluster_1	4.5e-12	6.8e-11	49	17760
AMN1	0.542564	1.81e-05	cluster_3	1.48e-14	3.41e-13	31	34099
WSB2	0.544676	9.13e-11	cluster_3	3.21e-16	9.85e-15	36	34026
IRF8	0.545621	2.22e-08	cluster_3	8.74e-28	1.47e-25	51	40308
SLC8A1	0.554889	1.14e-06	cluster_3	8.92e-14	1.79e-12	32	6172
APLF	0.561293	2.72e-06	cluster_1	1.93e-09	1.96e-08	30	6984
CIAO3	0.562517	4.5e-08	cluster_1	1.83e-05	0.000110137	17	41316
GAS7	0.566308	8.15e-06	cluster_2	9.32e-37	3.39e-34	72	42086
CMTM7	0.568495	2.36e-19	cluster_2	4.04e-15	1.03e-13	35	11439
TTPAL	0.568748	0.000701318	cluster_3	1.63e-09	1.67e-08	27	46402
RESF1	0.573712	3.51e-08	cluster_3	6.64e-50	5.78e-47	137	32447
FAM53B	0.575686	7.62e-08	cluster_1	3.65e-13	6.61e-12	59	27634
HLX	0.576196	0.00600802	cluster_2	0.000236594	0.00123087	15	2218
RUBCN	0.577142	0.000172228	cluster_3	0.00188521	0.00858762	13	9041
ST3GAL6	0.579314	1.22e-06	cluster_3	1.48e-07	1.16e-06	20	11872
CD200	0.582121	5.81e-19	cluster_3	0.000733999	0.00355859	18	11828
SATB1	0.582909	2.16e-11	cluster_1	1.72e-06	1.18e-05	20	9600
VAMP1	0.583615	1.52e-06	cluster_2	2.6e-35	8.51e-33	65	33503
CLK1	0.593387	3.46e-08	cluster_3	1.47e-14	3.39e-13	31	5184
IDNK	0.594123	0.000781095	cluster_2	6.6e-06	4.19e-05	36	25565
LINC02606	0.594944	0.0466962	cluster_2	1.48e-10	1.77e-09	30	2632
NREP	0.595574	6.22e-12	cluster_3	2.16e-09	2.18e-08	87	14709
PRKACB	0.596795	2.85e-19	cluster_2	1.43e-27	2.36e-25	47	2544
RIPK1	0.59682	6.09e-17	cluster_3	9.19e-13	1.56e-11	28	20577
STAT1	0.596957	3.58e-08	cluster_3	4.67e-07	3.44e-06	21	8286
TP53TG1	0.597061	3.15e-05	cluster_3	1.21e-27	2.02e-25	218	20838
TMCC1	0.598673	1.04e-10	cluster_3	2.7e-10	3.09e-09	28	9878
SUSD1	0.59883	1.5e-09	cluster_3	4.53e-15	1.14e-13	33	25787
MGAT4A	0.600336	4.4e-07	cluster_3	1.48e-05	8.99e-05	18	4969
LINC02422	0.601094	0.00204227	cluster_3	1.16e-12	1.93e-11	59	32595
ING4	0.601319	7.04e-14	cluster_2	1.85e-07	1.44e-06	24	34020
CD99	0.601513	1.71e-24	cluster_1	3.82e-06	2.5e-05	24	48964
LINC00426	0.60162	2.27e-12	cluster_3	4.69e-09	4.51e-08	30	36079
ZFP36L1	0.610811	3.39e-05	cluster_1	2.93e-25	3.66e-23	83	37020
GALNT4	0.611478	0.0141952	cluster_3	4.13e-10	4.6e-09	24	33498
BACH2	0.61325	1.17e-05	cluster_3	0.000282548	0.00145451	20	19195
TMEM263	0.613691	1.05e-20	cluster_3	1.65e-08	1.47e-07	22	32639
LGALS1	0.614782	8.32e-13	cluster_3	3.59e-12	5.52e-11	38	47588
SAMD9	0.615847	1.48e-16	cluster_2	3.41e-08	2.92e-07	24	21815
NEDD9	0.617007	0.00103405	cluster_3	6.51e-16	1.89e-14	66	17748
LINC01504	0.618269	0.0379044	cluster_3	6.35e-14	1.31e-12	35	26624
ZNF316	0.623209	0.00163742	cluster_3	0.000641342	0.00313713	14	22831
GLRX	0.629311	1.61e-15	cluster_3	1.65e-14	3.77e-13	33	15721
TRIM2	0.630058	1.39e-05	cluster_3	1.71e-14	3.89e-13	100	11975
TESK2	0.631859	1.81e-07	cluster_3	5.53e-09	5.26e-08	26	499
MSI2	0.632366	1.72e-14	cluster_1	0.000206654	0.00108377	16	42345
CLDN12	0.634821	0.0249751	cluster_2	5.5e-05	0.000311635	20	21430
AFF3	0.638677	7.24e-10	cluster_3	1.4e-17	5.44e-16	82	4821
LEF1	0.642276	3.71e-13	cluster_2	5.24e-06	3.37e-05	23	13717
HPS4	0.645062	5.56e-19	cluster_2	4.89e-63	7.96e-60	537	47329
CTNNBIP1	0.645148	1.57e-06	cluster_2	2.87e-15	7.46e-14	34	1433
TCEANC	0.650303	3.77e-06	cluster_2	5.65e-05	0.000319393	20	49044
ZFP36L2	0.651133	8.45e-06	cluster_3	1.17e-18	5.5e-17	45	6633
SEPTIN1	0.652201	7.95e-14	cluster_3	3.04e-09	3e-08	24	40954
LAMA3	0.653239	3.99e-10	cluster_1	1.96e-10	2.3e-09	25	44314
LY96	0.654807	0.00152124	cluster_2	9.54e-18	3.82e-16	37	25423
PIGV	0.658424	2.16e-08	cluster_2	8.11e-17	2.76e-15	34	1658
SORL1	0.659541	9.23e-13	cluster_1	8.53e-07	6.07e-06	20	30819
LINC01126	0.662365	0.0444706	cluster_3	1.3e-18	6.06e-17	45	7196
NINJ2	0.665734	0.00157034	cluster_3	5.36e-13	9.44e-12	72	32465
HLA-DMA	0.667609	1.39e-14	cluster_3	2.87e-15	7.46e-14	39	19494
GPR19	0.679345	0.0164343	cluster_3	0.000438156	0.0021957	16	33141
SYT1	0.683516	2.14e-09	cluster_3	2.5e-05	0.000147748	19	33184
ZFYVE1	0.686328	4.72e-08	cluster_2	1.99e-05	0.000118995	18	37383
TCL1A	0.703691	5.3e-26	cluster_1	1.64e-15	4.44e-14	108	37014
ITGA4	0.704638	1.75e-13	cluster_1	1.37e-231	3.74e-227	802	4551
ITGB7	0.705381	1.75e-09	cluster_3	0.00135312	0.00629962	14	34133
GSN	0.705712	1.89e-11	cluster_3	0.000513758	0.00254824	22	26569
FHIT	0.71085	2.18e-07	cluster_2	6.11e-07	4.42e-06	23	8824
SEC24B-AS1	0.721342	0.00680896	cluster_3	0.000783537	0.00378153	13	12857
CDK6	0.727071	9.29e-17	cluster_3	7.47e-61	1.11e-57	255	20843
HLA-DRA	0.727599	2.33e-35	cluster_3	2.02e-12	3.23e-11	31	20098
IRF2BP2	0.734032	0.000236974	cluster_2	4.79e-21	3.32e-19	48	577
JAK1	0.734361	3.85e-15	cluster_3	4.7e-20	2.76e-18	39	3127
BIK	0.739402	0.000161535	cluster_2	1.82e-19	9.75e-18	37	48001
GCNT1	0.744859	0.000283767	cluster_3	6.9e-09	6.48e-08	24	27209
TPI1P2	0.745003	0.00210747	cluster_3	1.14e-12	1.91e-11	33	22078
PNPLA8	0.748833	2.81e-09	cluster_3	1.58e-14	3.61e-13	33	23278
ATL1	0.752173	0.00252338	cluster_3	2.25e-14	5.03e-13	32	38464
SNN	0.752544	1.86e-13	cluster_3	2e-13	3.79e-12	30	40272
TLR9	0.752985	0.000825798	cluster_3	1.18e-10	1.43e-09	27	9692
LOC100130357	0.754976	0.0232441	cluster_3	6.66e-09	6.26e-08	24	19606
C19orf18	0.755622	0.0476224	cluster_3	0.00024156	0.00125543	16	44631
C16orf54	0.773951	2.69e-09	cluster_3	5.43e-12	8.11e-11	28	40598
ADD3	0.779459	1.28e-27	cluster_3	8.49e-14	1.71e-12	32	29702
LOC102723701	0.780614	0.000175994	cluster_3	4.22e-05	0.000242488	16	23975
C6orf47	0.783619	3.9e-14	cluster_1	2.6e-13	4.83e-12	33	18417
NFKBIZ	0.784932	4.9e-06	cluster_3	5.34e-22	4.29e-20	42	10444
IRF1	0.785003	8.1e-09	cluster_2	9.17e-11	1.13e-09	29	16943
ZNF763	0.788861	0.000314458	cluster_3	1.39e-08	1.25e-07	23	45063
SCARNA10	0.791448	9.12e-14	cluster_2	2.39e-47	1.8e-44	105	32535
LINC02608	0.79879	0.0387723	cluster_2	1.97e-07	1.52e-06	22	4284
BCL6	0.802012	6.79e-13	cluster_2	2.36e-59	3.29e-56	82	11786
PIK3R3	0.803224	1.34e-10	cluster_3	0.00156141	0.00719835	13	860
LINC01176	0.814857	0.00258076	cluster_3	3.06e-05	0.00017929	18	22825
PLEKHF2	0.815183	4.69e-09	cluster_3	3.03e-09	2.99e-08	23	24637
PARP9	0.816184	2.89e-34	cluster_3	1.12e-07	8.91e-07	23	11343
LNPEP	0.816883	6.66e-22	cluster_2	2.27e-08	1.98e-07	28	15576
RAPGEF3	0.821765	2.94e-06	cluster_2	7.16e-07	5.14e-06	26	34213
TERF2	0.851651	1.16e-18	cluster_3	2.43e-07	1.85e-06	21	41182
TFAP2E	0.853322	0.0253434	cluster_3	6.29e-18	2.6e-16	34	632
RGS9	0.861526	4.31e-08	cluster_2	1.51e-11	2.1e-10	27	42600
LBH	0.870054	8.98e-09	cluster_3	1.55e-05	9.4e-05	18	5256
DNASE1	0.880566	8.97e-13	cluster_2	2.72e-14	5.99e-13	33	40876
MLXIP	0.881943	3.45e-29	cluster_3	4.99e-14	1.05e-12	31	32984
RIPOR2	0.891269	3.58e-38	cluster_3	2.05e-19	1.09e-17	40	18133
CD82	0.895578	9.59e-05	cluster_3	9.63e-14	1.93e-12	55	30477
KLHDC7A	0.896902	0.0195922	cluster_2	0.000431706	0.0021655	14	2142
HMCES	0.89936	4.9e-31	cluster_3	4.16e-12	6.33e-11	37	11126
PIPOX	0.906046	0.000177645	cluster_1	1.55e-06	1.07e-05	21	42548
EFCAB13	0.916744	2.48e-06	cluster_3	1.24e-19	6.79e-18	80	41509
TSC22D3	0.920531	4.85e-06	cluster_3	8.23e-08	6.68e-07	26	48458
FCMR	0.924953	0.000742561	cluster_3	0.000562417	0.00277362	15	2367
ZBTB18	0.929198	3.35e-15	cluster_2	0.000714648	0.00347054	14	3823
LINC01483	0.931246	0.0139585	cluster_3	7.97e-10	8.51e-09	25	41683
RAG1	0.935758	5.66e-09	cluster_3	0.000173796	0.000919999	15	31698
LOC284191	0.938993	0.0106227	cluster_3	7.43e-05	0.000412738	20	42907
SYNPO	0.944235	0.000366403	cluster_3	9.11e-08	7.35e-07	24	16283
LINC01572	0.946355	9.7e-08	cluster_3	0.000409712	0.00206213	15	41128
SH2D4B	0.968572	2.28e-16	cluster_3	2.98e-07	2.24e-06	21	29454
BLACE	0.969269	2.59e-09	cluster_2	1.16e-29	2.41e-27	78	20905
PRKCB	0.972575	1.12e-08	cluster_3	3.97e-11	5.17e-10	30	40260
GCSAM	0.98231	1.56e-15	cluster_2	3.46e-06	2.28e-05	42	8782
NCF2	0.986229	5.65e-23	cluster_3	4.88e-05	0.000278394	20	1952
GBP2	1.00853	3.83e-12	cluster_1	1.97e-08	1.73e-07	23	3573
TNFSF10	1.01506	6.1e-18	cluster_3	0.000605712	0.00297351	15	11897
SBF2-AS1	1.01878	1.09e-12	cluster_2	2.44e-14	5.41e-13	136	30366
MILR1	1.02055	5.66e-24	cluster_3	2.9e-05	0.000170297	18	42652
TRIM9	1.02329	0.00602775	cluster_3	0.000326011	0.00166405	16	38121
FRMD3	1.02783	0.0335674	cluster_2	1.77e-09	1.8e-08	30	26014
PIK3C2B	1.03071	8.81e-15	cluster_2	2.11e-08	1.86e-07	25	3381
SLAMF1	1.0356	0.000606641	cluster_3	1.61e-05	9.77e-05	20	2190
CAPN13	1.04132	0.0485226	cluster_2	9.78e-09	9e-08	22	6334
THEMIS2	1.04541	2.4e-21	cluster_3	1.32e-06	9.18e-06	21	3945
LDLRAD4	1.04929	4.65e-18	cluster_2	1.55e-06	1.07e-05	20	44188
CHRNA9	1.06493	0.0174179	cluster_3	1.63e-08	1.45e-07	22	14514
SAMD9L	1.06759	1.83e-12	cluster_2	0.00033517	0.00170775	16	22576
ZNF610	1.07279	6.07e-11	cluster_3	2.54e-13	4.73e-12	30	44943
MME	1.08837	1.45e-31	cluster_2	0.00212715	0.00960771	13	9131
SMPD1	1.08957	0.000370248	cluster_3	6.51e-07	4.7e-06	23	30629
PHACTR1	1.09504	4.81e-29	cluster_2	2.18e-35	7.13e-33	57	19267
ARHGAP25	1.0955	3.42e-28	cluster_3	1.29e-21	9.89e-20	55	6164
CDC42EP3	1.10086	6.04e-11	cluster_3	1.58e-12	2.58e-11	33	4874
ARAP2	1.11952	2.57e-38	cluster_3	1.03e-07	8.24e-07	24	13052
CHI3L2	1.12066	2e-13	cluster_3	6.56e-05	0.000367052	17	3087
LINC01132	1.12477	0.00033595	cluster_3	1.18e-11	1.66e-10	108	37
SCML4	1.13622	0.00406612	cluster_3	2.84e-12	4.44e-11	27	19332
EVI2B	1.15806	6.27e-29	cluster_3	2.05e-12	3.27e-11	26	42649
HRK	1.15973	4.33e-08	cluster_3	3.41e-05	0.000198539	18	33715
DUSP6	1.17168	6.65e-18	cluster_2	2.96e-08	2.55e-07	26	33295
SLFN5	1.19259	7.25e-07	cluster_3	1.99e-12	3.18e-11	44	41427
CBLB	1.19328	1.95e-11	cluster_2	6.21e-05	0.000349018	16	10037
LINC01252	1.24243	0.0203795	cluster_1	0.00112097	0.00528526	14	32644
CD1A	1.24852	1.65e-06	cluster_3	4.9e-22	3.97e-20	47	3464
SERINC2	1.25699	6.59e-13	cluster_3	2.75e-05	0.000162081	40	304
SPSB1	1.2655	2.99e-19	cluster_2	4.23e-14	9.02e-13	33	1028
CMTM8	1.28196	1.07e-24	cluster_2	1.45e-16	4.72e-15	35	11713
LINC01585	1.28291	0.00876102	cluster_3	2.16e-06	1.46e-05	21	39224
RORC	1.29252	0.0237245	cluster_3	5.14e-29	9.88e-27	78	283
UMODL1	1.29447	0.00366438	cluster_3	8.65e-19	4.15e-17	39	47322
DUSP1	1.31737	4.47e-11	cluster_2	5.72e-09	5.43e-08	67	14713
RSAD2	1.31767	4.24e-08	cluster_3	1.17e-06	8.2e-06	19	8107
DLGAP2	1.34628	0.0289864	cluster_1	1.05e-14	2.47e-13	66	23430
CTHRC1	1.3549	1.79e-05	cluster_3	2.3e-16	7.22e-15	35	24429
CDH23	1.37561	0.0166771	cluster_2	3.96e-20	2.36e-18	161	27512
SLC15A2	1.37898	8.48e-08	cluster_1	0.00047338	0.00236108	17	11028
SH3TC1	1.39011	6.37e-16	cluster_3	0.000283711	0.00146006	15	13630
LTBP2	1.39405	5.25e-12	cluster_3	2.99e-06	1.98e-05	19	37148
ADORA2A	1.39688	0.00638524	cluster_2	3.87e-12	5.91e-11	52	47394
CRB2	1.43859	0.000169586	cluster_3	3.41e-50	3.07e-47	70	27425
SNORA40B	1.44097	0.037831	cluster_3	0.000526919	0.00260977	14	8080
LY6G5C	1.44144	0.00280362	cluster_1	3.61e-24	3.95e-22	46	18298
SLC8A1-AS1	1.44745	6.26e-06	cluster_2	1.64e-12	2.67e-11	28	7508
CCDC153	1.4499	0.0118077	cluster_2	0.000339335	0.00172757	14	30717
EDN1	1.51041	0.00023837	cluster_3	6.27e-71	1.51e-67	93	18587
CCR7	1.52998	5.6e-06	cluster_2	8.39e-26	1.13e-23	42	41561
CD72	1.55086	4.73e-30	cluster_3	1.55e-52	1.64e-49	180	25447
ADA2	1.5771	4.6e-14	cluster_3	1.46e-11	2.04e-10	29	47910
CD96	1.59437	1.36e-43	cluster_2	4.41e-09	4.26e-08	26	10130
MX2	1.61971	3.07e-19	cluster_3	9.85e-10	1.04e-08	24	46731
STYK1	1.65071	1.14e-14	cluster_3	0.000280449	0.00144449	16	34537
XKR4	1.68483	2.71e-06	cluster_3	8.35e-11	1.04e-09	25	25417
RAB37	1.75659	1.11e-16	cluster_3	3.01e-14	6.57e-13	38	41951
VAV3-AS1	1.77959	0.0448393	cluster_2	1.11e-15	3.11e-14	189	18
DNAH12	1.78287	0.000477287	cluster_3	5.18e-06	3.34e-05	20	11154
LINC00494	1.80104	1.34e-05	cluster_2	3.19e-06	2.11e-05	22	45667
JCHAIN	1.85923	2.45e-13	cluster_3	1.95e-06	1.32e-05	20	13342
GPR18	1.92364	2.56e-23	cluster_3	1.67e-11	2.31e-10	51	35120
SERHL2	1.93508	4.7e-37	cluster_2	1.07e-11	1.52e-10	24	47549
NELL1	1.94861	0.00159872	cluster_3	5.89e-08	4.88e-07	21	32227
ATP4B	1.97995	3.59e-12	cluster_3	6.47e-08	5.32e-07	22	36098
MPEG1	2.02548	1.01e-18	cluster_2	4.78e-13	8.49e-12	29	32101
SPTLC3	2.04664	5.97e-12	cluster_3	1.17e-11	1.65e-10	29	45578
FAXDC2	2.10777	0.00279304	cluster_2	0.00119758	0.00561939	16	15819
STAP1	2.30286	4.14e-13	cluster_2	6.01e-27	9.27e-25	94	11966
LOC105371899	2.33672	2.23e-05	cluster_3	7.63e-16	2.19e-14	46	43226
BMF	2.34119	1.66e-08	cluster_2	2.84e-08	2.45e-07	25	39816
CD86	2.44553	1.57e-20	cluster_2	7.97e-05	0.00044084	19	8809
FXYD2	2.47731	2.18e-10	cluster_3	7.95e-22	6.24e-20	62	30498
GPR183	2.56719	2.48e-10	cluster_3	0.00206005	0.0093278	18	36725
LINC01163	2.71798	0.00851264	cluster_1	4.13e-19	2.09e-17	37	27985
IL16	2.72284	6.85e-05	cluster_2	2.61e-11	3.49e-10	33	40077
BEST3	2.86268	7.23e-47	cluster_2	8.66e-09	8.03e-08	21	33124
CD1C	2.97151	5.5e-22	cluster_3	1.59e-07	1.24e-06	27	2599
