# Supplementary material for: TCF3::HLF orchestrates an enhancer-promoter network with activation of MEF2C to promote immature HSC gene expression in leukemia
Source: Sci Adv. 2026 May 6;12(19):eadu3728. doi: 10.1126/sciadv.adu3728 (PMC13148343; doi:10.1126/sciadv.adu3728)
Supplement: Supplementary file 2 — Tables S1 to S10 [file sciadv.adu3728_tables_s1_to_s10.zip › adu3728_table_s5.xlsx]

## Sheet: E-P gene interactions
CHROM	START	STOP	NUM_LOCI	CONSTITUENT_SIZE	ChIP_Seq_H3K27ac_merged_cle_dd.bam	stitchedPeakRank	isSuper	TH_bound_with_HLF_sea	hichip_genes	hichip_genes_bis
chr8	129534463	129687314	11	125510	581017	1	1	yes	CCDC26 (n=77)	CCDC26 (n=22), LINC00977 (n=17), MIR3686 (n=9), LINC00824 (n=7), CASC19 (n=5), LINC00976 (n=5), MYC (n=5), MIR1204 (n=2), MIR1208 (n=2), GSDMC (n=1), MIR1205 (n=1), PCAT1 (n=1)
chr21	38356271	38508035	10	130878	578206	2	1	yes	ERG (n=35), LINC01423 (n=8)	ERG (n=10), LINC01700 (n=8), KCNJ6 (n=4), PSMG1 (n=4), ETS2 (n=3), KCNJ15 (n=3), LINC01423 (n=2), LOC101928398 (n=2), B3GALT5 (n=1), B3GALT5-AS1 (n=1), DSCR10 (n=1), DYRK1A (n=1), LCA5L (n=1), LINC00114 (n=1), MIR4760 (n=1)
chr10	96262910	96314699	5	43278	468432	3	1	no	NA	NA
chr4	26779446	26887138	7	81498	465294	4	1	yes	STIM2-AS1 (n=20), STIM2 (n=1)	STIM2-AS1 (n=6), STIM2 (n=5), RBPJ (n=3), TBC1D19 (n=3), CCDC149 (n=1), LINC02261 (n=1), LINC02472 (n=1), SMIM20 (n=1)
chr9	37119830	37339552	19	138861	438477	5	1	yes	ZCCHC7 (n=33), GRHPR (n=12)	ZCCHC7 (n=16), GRHPR (n=10), MIR4540 (n=4), EBLN3P (n=3), MELK (n=3), PAX5 (n=3), FAM201A (n=2), CLTA (n=1), FRMPD1 (n=1), RNF38 (n=1), ZBTB5 (n=1)
chr11	122655098	122781846	4	114664	422350	6	1	yes	UBASH3B (n=10), CRTAM (n=3)	CRTAM (n=4), SORL1 (n=3), UBASH3B (n=3), BSX (n=1), GRAMD1B (n=1), LOC101929340 (n=1)
chr8	1946000	2026513	8	53721	367824	7	1	no	NA	NA
chr17	58277297	58364992	9	52033	363013	8	1	no	NA	NA
chr18	55413667	55590517	20	116202	359589	9	1	yes	TCF4 (n=36), MIR4529 (n=3), TCF4-AS1 (n=3)	TCF4 (n=23), LINC01415 (n=9), TCF4-AS1 (n=3), MIR4529 (n=2), TXNL1 (n=2), ATP8B1 (n=1), LINC01929 (n=1), MIR4528 (n=1)
chr9	127767304	127918779	15	90799	331109	10	1	no	NA	NA
chr22	23562942	23596346	3	29149	321153	11	1	no	NA	NA
chr17	57424266	57564175	15	94240	318055	12	1	yes	LOC101927557 (n=48)	LOC101927557 (n=24), MSI2 (n=8), LOC101927539 (n=5), CUEDC1 (n=3), LOC101927666 (n=2), MRPS23 (n=2), AKAP1 (n=1), CCDC182 (n=1), PPM1E (n=1), TUBD1 (n=1)
chr17	82848954	82925923	6	63617	315334	13	1	yes	ZNF750 (n=9)	B3GNTL1 (n=2), METRNL (n=2), RNF213 (n=1), RPL23AP87 (n=1), TBCD (n=1), WDR45B (n=1), ZNF750 (n=1)
chr2	43158311	43234466	7	58703	312434	14	1	yes	ZFP36L2 (n=19), LINC01126 (n=15)	LINC01819 (n=11), LINC01126 (n=6), HAAO (n=5), LINC02580 (n=5), THADA (n=4), ABCG8 (n=1), LINC01833 (n=1), OXER1 (n=1)
chr1	230066366	230190007	12	90493	307198	15	1	no	NA	NA
chr13	40525191	40683130	20	94168	301079	16	1	yes	FOXO1 (n=32), LINC00598 (n=22)	FOXO1 (n=12), LINC00598 (n=12), LINC00332 (n=8), LINC00548 (n=7), MIR4305 (n=5), LHFPL6 (n=3), MIR621 (n=2), LINC00400 (n=1), LINC00571 (n=1), MIR320D1 (n=1), PROSER1 (n=1), TRPC4 (n=1)
chr2	47688077	47784691	5	81917	299648	17	1	no	NA	NA
chr11	67262935	67303313	3	29467	295478	18	1	no	NA	NA
chr4	6884563	6992085	12	84871	289654	19	1	yes	TBC1D14 (n=10)	TBC1D14 (n=7), GRPEL1 (n=1), LINC02447 (n=1), MIR4798 (n=1)
chr5	132408981	132502232	9	71290	287689	20	1	yes	C5orf56 (n=5), IRF1 (n=5)	C5orf56 (n=2), C5orf66-AS2 (n=1), CHSY3 (n=1), FNIP1 (n=1), IL5 (n=1), IRF1 (n=1), SHROOM1 (n=1), TH2LCRR (n=1), WSPAR (n=1)
chr1	167599821	167666689	5	59549	283052	21	1	yes	RCSD1 (n=13)	MPZL1 (n=5), CREG1 (n=2), POU2F1 (n=2), RCSD1 (n=2), CD247 (n=1), MIR1255B2 (n=1)
chr12	24992069	25067259	5	48058	275722	22	1	no	NA	NA
chr6	156114463	156198846	8	58734	267849	23	1	yes	MIR1202 (n=20), SNORD28B (n=2)	MIR1202 (n=8), SNORD28B (n=6), ARID1B (n=2), LOC105378068 (n=2), MIR4466 (n=1), NOX3 (n=1), TFB1M (n=1), TMEM242 (n=1)
chr9	131655335	131741123	7	64560	264279	24	1	no	NA	NA
chr16	3004821	3107092	14	58490	259502	25	1	yes	IL32 (n=6), MMP25-AS1 (n=5), CLDN6 (n=1), LOC101929613 (n=1), ZNF205 (n=1)	ZNF213-AS1 (n=2), ADCY9 (n=1), CASP16P (n=1), ERVK13-1 (n=1), IL32 (n=1), LOC101929613 (n=1), MMP25-AS1 (n=1), OR1F1 (n=1), PAQR4 (n=1), PKMYT1 (n=1), PRR25 (n=1), SLX4 (n=1), ZNF205 (n=1)
chr7	47139768	47192599	5	44433	257546	26	1	yes	SNORD151 (n=42)	LOC730338 (n=31), IGFBP3 (n=5), SNORD151 (n=3), LINC00525 (n=1), LINC01447 (n=1), SNORA5B (n=1)
chr7	74203492	74308214	11	66106	253930	27	1	no	NA	NA
chr10	79066901	79195556	8	87782	251739	28	1	no	NA	NA
chrX	12946999	13025607	6	54554	248724	29	1	no	NA	NA
chr12	93568271	93604745	4	32597	243931	30	1	no	NA	NA
chr1	23520919	23640214	15	81292	238745	31	1	no	NA	NA
chr2	1685960	1769591	12	50175	238072	32	1	no	NA	NA
chr5	158724064	158911300	18	116202	236292	33	1	yes	EBF1 (n=41), LINC02227 (n=10)	LINC02227 (n=25), EBF1 (n=18), CLINT1 (n=4), LINC02202 (n=2), FABP6 (n=1), RNF145 (n=1)
chr22	28772347	28838165	6	47576	235596	34	1	yes	XBP1 (n=26), CCDC117 (n=6)	TTC28 (n=6), MIR5739 (n=5), CHEK2 (n=4), ZNRF3 (n=3), CCDC117 (n=2), EMID1 (n=2), XBP1 (n=2), C22orf31 (n=1), CABP7 (n=1), EWSR1 (n=1), HPS4 (n=1), HSCB (n=1), KREMEN1 (n=1), MIR3199-1 (n=1), ZNRF3-AS1 (n=1)
chr6	5695169	5834701	15	81344	232167	35	1	yes	LOC101927950 (n=18)	LOC101927950 (n=4), NRN1 (n=3), LOC101927972 (n=2), LY86 (n=2), BLOC1S5 (n=1), CDYL (n=1), F13A1 (n=1), LYRM4 (n=1), MIR3691 (n=1), PPP1R3G (n=1), RREB1 (n=1)
chr12	11723752	11903477	19	97980	230911	36	1	yes	ETV6 (n=32), BCL2L14 (n=18)	ETV6 (n=21), BCL2L14 (n=17), LINC01252 (n=4), LRP6 (n=2), ATF7IP (n=1), CLEC2B (n=1), GPR19 (n=1), KLRF2 (n=1), KLRG1 (n=1), MIR1244-2 (n=1)
chr18	63074651	63211026	13	87295	227746	37	1	yes	BCL2 (n=19)	BCL2 (n=11), PHLPP1 (n=3), ZCCHC2 (n=2), KDSR (n=1), MC4R (n=1), VPS4B (n=1)
chr7	155344571	155389411	4	32337	226415	38	1	no	NA	NA
chr14	35261088	35301712	4	26196	226129	39	1	no	NA	NA
chr2	231603941	231688151	8	50121	225439	40	1	no	NA	NA
chr21	38733068	38832000	13	61660	222973	41	1	yes	LINC00114 (n=20), ETS2 (n=9), LOC101928398 (n=1)	LINC01700 (n=10), ERG (n=7), LOC101928398 (n=4), LOC400867 (n=4), KCNJ6 (n=2), DSCR10 (n=1), LINC00114 (n=1), PSMG1 (n=1)
chr4	143335710	143442453	7	85503	221086	42	1	no	NA	NA
chr10	124016013	124096079	7	58041	216643	43	1	yes	CHST15 (n=43)	CHST15 (n=22), OAT (n=9), CPXM2 (n=3), BUB3 (n=2), FAM53B-AS1 (n=2), LHPP (n=2), ACADSB (n=1), FAM53B (n=1), GPR26 (n=1)
chr21	38959174	39041233	8	50309	216340	44	1	yes	LINC01700 (n=54)	ERG (n=12), LINC00114 (n=8), LOC101928398 (n=8), PSMG1 (n=8), LOC400867 (n=6), ETS2 (n=4), LINC01700 (n=2), DYRK1A (n=1), KCNJ15 (n=1), KCNJ6 (n=1), LINC01423 (n=1), MIR6508 (n=1), MX1 (n=1)
chr10	129601204	129711606	11	73324	214125	45	1	yes	MIR4297 (n=26), MGMT (n=10)	MGMT (n=16), MIR4297 (n=8), LINC02667 (n=5), GLRX3 (n=3), C10orf143 (n=1), CTAGE7P (n=1), EBF3 (n=1), NPS (n=1)
chr10	80443944	80552810	12	69011	208174	46	1	no	NA	NA
chr9	131225992	131302720	5	38201	206582	47	1	yes	FAM78A (n=14), PLPP7 (n=1)	NUP214 (n=4), RAPGEF1 (n=4), ABL1 (n=1), FNBP1 (n=1), LAMC3 (n=1), NTNG2 (n=1), PLPP7 (n=1), SNORD62B (n=1), UCK1 (n=1)
chr12	68743153	68821977	12	46543	205983	48	1	no	NA	NA
chr17	81387227	81490733	9	71360	205625	49	1	no	NA	NA
chr17	77371336	77495440	13	87149	202389	50	1	no	NA	NA
chr7	2062686	2174442	11	81167	199663	51	1	no	NA	NA
chr9	136578571	136792395	27	106944	194580	52	1	yes	LCN6 (n=4), AGPAT2 (n=3), EGFL7 (n=1), LCN10 (n=1), LCN8 (n=1), LINC01451 (n=1)	CAMSAP1 (n=1), CCDC183-AS1 (n=1), CCDC187 (n=1), DPP7 (n=1), EGFL7 (n=1), FUT7 (n=1), GRIN1 (n=1), LCN6 (n=1), PNPLA7 (n=1), RXRA (n=1), SNAPC4 (n=1)
chr12	6198950	6242146	3	36858	187086	53	1	yes	CD9 (n=5)	CD163L1 (n=1), CLEC4D (n=1), LOC100128253 (n=1), PIANP (n=1), PLEKHG6 (n=1)
chr13	113393248	113458638	8	41822	187022	54	1	yes	ADPRHL1 (n=4), LOC101928841 (n=4)	ATP4B (n=2), DCUN1D2 (n=1), GRTP1 (n=1), LINC01054 (n=1), LINC02337 (n=1), TFDP1 (n=1), TMCO3 (n=1)
chr5	88805601	88847802	5	28928	186828	55	1	yes	MEF2C (n=35)	MEF2C (n=17), MIR3660 (n=5), LINC00461 (n=3), TMEM161B-AS1 (n=2), ADGRV1 (n=1), ARRDC3 (n=1), CCNH (n=1), CETN3 (n=1), LINC01949 (n=1), LINC02488 (n=1), LYSMD3 (n=1), POLR3G (n=1)
chr22	26466114	26513953	4	27857	186299	56	1	no	NA	NA
chr6	26155083	26254323	10	38863	180766	57	1	yes	HIST1H3E (n=1), HIST1H4D (n=1)	HIST1H2BI (n=1), LINC01556 (n=1)
chr2	61463841	61540675	12	58571	180545	58	1	no	NA	NA
chr11	36558908	36632263	8	37699	180160	59	1	no	NA	NA
chr5	1291453	1348913	6	36647	180045	60	1	no	NA	NA
chr5	35852007	35926929	8	56168	179326	61	1	no	NA	NA
chr6	111522382	111642949	14	55530	177149	62	1	no	NA	NA
chr13	30351979	30396298	7	29124	173735	63	1	no	NA	NA
chr14	95876447	95905669	2	27099	172030	64	1	yes	TUNAR (n=40)	C14orf132 (n=6), LOC107984703 (n=4), SYNE3 (n=3), TCL6 (n=3), TUNAR (n=3), BDKRB1 (n=2), GSC-DT (n=2), LINC02292 (n=2), LINC02318 (n=2), TCL1B (n=2), BDKRB2 (n=1), C14orf177 (n=1), DICER1 (n=1), GLRX5 (n=1), LINC02304 (n=1), PAPOLA (n=1), SCARNA13 (n=1), SERPINA11 (n=1), SERPINA4 (n=1), TCL1A (n=1), VRK1 (n=1)
chr17	2171851	2244924	7	42010	171144	65	1	yes	LOC101927839 (n=16), SMG6 (n=2)	SMG6 (n=4), HIC1 (n=3), LOC101927839 (n=3), SERPINF1 (n=3), MIR212 (n=1), RPA1 (n=1), SNORD91A (n=1), SNORD91B (n=1), TRARG1 (n=1)
chr5	172764980	172878182	12	65496	170867	66	1	yes	DUSP1 (n=6), ERGIC1 (n=2), MIR10523 (n=1)	DUSP1 (n=2), ERGIC1 (n=2), KCNIP1 (n=1), LINC01485 (n=1), LOC101928093 (n=1), MIR10523 (n=1), RPL26L1 (n=1)
chr6	41997166	42051771	3	43942	169931	67	1	yes	CCND3 (n=14)	CCND3 (n=4), TOMM6 (n=3), USP49 (n=2), BYSL (n=1), LOC114841037 (n=1), MIR10398 (n=1), MRPS10 (n=1), TREM2 (n=1)
chr13	50880977	50918043	3	22407	169217	68	1	no	NA	NA
chr2	112793383	112849885	6	37536	166009	69	1	no	NA	NA
chr2	46937306	46988429	5	36197	162868	70	1	no	NA	NA
chr3	31209813	31250876	3	27170	162770	71	1	yes	MIR466 (n=37)	STT3B (n=15), GADL1 (n=9), MIR466 (n=7), OSBPL10-AS1 (n=4), CMTM6 (n=1), RBMS3-AS1 (n=1)
chr2	42927022	42978087	3	38151	161422	72	1	no	NA	NA
chr11	96154256	96260746	17	58917	159916	73	1	yes	MIR1260B (n=37)	MIR1260B (n=16), MTMR2 (n=12), CEP57 (n=3), FAM76B (n=2), CCDC82 (n=1), CNTN5 (n=1), LINC02737 (n=1), MED17 (n=1)
chr19	4849172	4925094	10	47786	159391	74	1	no	NA	NA
chr13	40960955	41020623	4	47919	159230	75	1	no	NA	NA
chr12	121980601	122107217	13	66023	158473	76	1	yes	MLXIP (n=7), BCL7A (n=2), LOC100506691 (n=2)	WDR66 (n=3), BCL7A (n=2), COX6A1 (n=1), DIABLO (n=1), HPD (n=1), MIR6880 (n=1), MLXIP (n=1), ZNF664-RFLNA (n=1)
chr1	156480399	156508694	3	21621	157951	77	1	no	NA	NA
chr11	111353186	111423498	12	27059	157330	78	1	yes	POU2AF1 (n=3), MIR4491 (n=2), LOC100132078 (n=1)	COLCA2 (n=2), ALG9 (n=1), LOC100132078 (n=1), MIR4491 (n=1), PIH1D2 (n=1)
chr2	54556821	54637032	8	55614	156564	79	1	no	NA	NA
chr13	48036424	48095476	6	46247	156287	80	1	no	NA	NA
chr11	33858159	33943225	11	43627	153000	81	1	no	NA	NA
chr18	13415622	13568425	23	64147	152772	82	1	yes	MIR5190 (n=25), LDLRAD4-AS1 (n=7), MIR4526 (n=2)	MIR5190 (n=11), LDLRAD4 (n=10), LDLRAD4-AS1 (n=9), MIR4526 (n=2), CEP192 (n=1), MC2R (n=1)
chr3	31491994	31545176	4	29199	152154	83	1	no	NA	NA
chr1	40967525	41027590	5	36104	148637	84	1	yes	SLFNL1-AS1 (n=7), CTPS1 (n=1)	SCMH1 (n=3), CITED4 (n=1), EXO5 (n=1), KCNQ4 (n=1), LOC101929901 (n=1), MFSD2A (n=1)
chr5	159088425	159107372	2	17696	147707	85	1	no	NA	NA
chr9	36993429	37040548	7	25706	146978	86	1	no	NA	NA
chr21	44238537	44306398	8	50331	146736	87	1	no	NA	NA
chr12	123033668	123152354	15	66798	146565	88	1	yes	PITPNM2 (n=8), PITPNM2-AS1 (n=2)	PITPNM2 (n=2), VPS37B (n=2), HNF1A (n=1), MIR9902-2 (n=1), MPHOSPH9 (n=1), PITPNM2-AS1 (n=1), PLA2G1B (n=1), RILPL2 (n=1)
chr11	79193543	79280479	9	76127	146087	89	1	no	NA	NA
chr3	155077815	155130941	4	38845	145055	90	1	no	NA	NA
chr4	173166891	173265543	11	62553	144801	91	1	no	NA	NA
chr1	206631507	206735105	15	58801	142623	92	1	yes	DYRK3 (n=11), MAPKAPK2 (n=10)	DYRK3 (n=3), IL19 (n=3), MAPKAPK2 (n=3), FCMR (n=2), C4BPB (n=1), CD34 (n=1), CTSE (n=1), FCAMR (n=1), IKBKE (n=1), IL10 (n=1), LOC103021295 (n=1), MIR29C (n=1), RASSF5 (n=1), YOD1 (n=1)
chr3	57749111	57828196	12	46916	141515	93	1	no	NA	NA
chr6	15232603	15452369	33	82761	139068	94	1	yes	JARID2 (n=63)	JARID2 (n=39), LINC01108 (n=12), DTNBP1 (n=7), RNF182 (n=2), CD83 (n=1), LOC100130357 (n=1), PHACTR1 (n=1)
chr11	286903	363506	9	48470	138138	95	1	yes	IFITM2 (n=2), B4GALNT4 (n=1), IFITM3 (n=1)	KRTAP5-6 (n=1), NLRP6 (n=1), PSMD13 (n=1), PTDSS2 (n=1)
chr8	19372027	19469298	9	66771	137240	96	1	yes	SH2D4A (n=16)	CSGALNACT1 (n=11), PSD3 (n=2), SH2D4A (n=2), SLC18A1 (n=1)
chr14	106627244	106727640	12	51191	137041	97	1	yes	MIR5195 (n=4), LINC00221 (n=1)	MIR5195 (n=5)
chr6	40689551	40723670	4	27453	135432	98	1	yes	LRFN2 (n=14)	LRFN2 (n=5), LOC101929555 (n=3), TDRG1 (n=3), DAAM2 (n=1), KCNK17 (n=1), UBR2 (n=1)
chr1	26279008	26322161	5	24530	134219	99	1	no	NA	NA
chr15	66113141	66232351	16	66680	134135	100	1	no	NA	NA
chr1	66330373	66380741	5	29277	133989	101	1	yes	PDE4B (n=5)	PDE4B (n=3), MIR3117 (n=1), SGIP1 (n=1)
chr14	95426137	95536685	14	64042	132039	102	1	no	NA	NA
chr6	36622456	36695492	10	46443	131268	103	1	no	NA	NA
chr3	183507028	183592609	10	42645	130913	104	1	no	NA	NA
chr2	136114430	136142571	3	25215	130825	105	1	no	NA	NA
chr19	3094843	3194576	17	63393	130321	106	1	yes	S1PR4 (n=9), GNA15 (n=1)	CELF5 (n=2), GZMM (n=1), MIR1268A (n=1), NFIC (n=1), PTPRS (n=1), TLE2 (n=1), TLE6 (n=1), ZNF556 (n=1), ZNF77 (n=1)
chr3	26098681	26120675	1	21995	130191	107	1	no	NA	NA
chr16	1609821	1660253	7	41152	130180	108	1	no	NA	NA
chr20	63130060	63172653	5	18281	130045	109	1	no	NA	NA
chr17	80826522	80970870	18	64105	128672	110	1	no	NA	NA
chr4	108502075	108572922	6	42259	128538	111	1	no	NA	NA
chr8	133483789	133584764	12	50009	128460	112	1	no	NA	NA
chr1	4022922	4073294	8	32845	128444	113	1	yes	LINC01345 (n=9)	LINC01345 (n=3), LINC01777 (n=3), ARHGEF16 (n=1), LINC01646 (n=1), LRRC47 (n=1)
chr6	21586698	21614277	3	22655	128264	114	1	no	NA	NA
chr5	80124606	80149835	3	19794	128216	115	1	no	NA	NA
chr18	8742296	8869027	21	50637	127200	116	1	no	NA	NA
chr2	239216797	239340761	18	77922	126158	117	1	yes	MGC16025 (n=24), MIR4269 (n=17)	MGC16025 (n=7), HDAC4 (n=5), MIR4269 (n=5), LOC150935 (n=3), MIR2467 (n=3), HDAC4-AS1 (n=2), MIR4440 (n=2), ANKMY1 (n=1), ASB1 (n=1), COPS9 (n=1), ILKAP (n=1), LINC01237 (n=1), LOC100287387 (n=1), LOC93463 (n=1), MIR4441 (n=1), MIR4786 (n=1), NDUFA10 (n=1), OR6B3 (n=1), OTOS (n=1), PER2 (n=1), UBE2F (n=1)
chr14	68240541	68298953	7	34327	125744	118	1	no	NA	NA
chr2	109194065	109353331	21	75462	124992	119	1	no	NA	NA
chr11	65378130	65457603	9	40078	124796	120	1	no	NA	NA
chr19	54325331	54391510	8	45459	124741	121	1	no	NA	NA
chr19	1643275	1672772	5	17226	124442	122	1	no	NA	NA
chr11	121415386	121496268	9	38608	124405	123	1	no	NA	NA
chr9	71881528	71913869	2	30992	123271	124	1	no	NA	NA
chr11	91849082	91878418	3	17231	122868	125	1	no	NA	NA
chr4	108157643	108175021	1	17379	122840	126	1	no	NA	NA
chr5	145198493	145251910	9	37784	122784	127	1	yes	PRELID2 (n=34)	PRELID2 (n=16), KCTD16 (n=13), MIR5197 (n=2), ARHGAP26-AS1 (n=1), NR3C1 (n=1), PPP2R2B (n=1)
chrX	13722276	13773000	7	34302	122412	128	1	yes	OFD1 (n=15)	GPM6B (n=7), TCEANC (n=2), FAM9C (n=1), GEMIN8 (n=1), LINC01203 (n=1), LINC02154 (n=1), RAB9A (n=1), UBE2E4P (n=1)
chr15	98142898	98185988	3	37916	122212	129	1	no	NA	NA
chr22	22229875	22258077	4	12564	121926	130	1	no	NA	NA
chr14	105852112	105863245	1	11134	120410	131	1	no	NA	NA
chr5	139380663	139419717	4	22861	120392	132	1	yes	SLC23A1 (n=4), SPATA24 (n=3)	SIL1 (n=2), TMEM173 (n=2), CTNNA1 (n=1), PAIP2 (n=1), UBE2D2 (n=1)
chr11	121557092	121592317	2	27172	119709	133	1	no	NA	NA
chr2	233059236	233101383	5	25125	119638	134	1	yes	INPP5D (n=4)	ATG16L1 (n=1), EFHD1 (n=1), LOC101928881 (n=1), SCARNA5 (n=1)
chr10	15433841	15513023	11	63647	119011	135	1	no	NA	NA
chr10	22315129	22346327	1	31199	118955	136	1	no	NA	NA
chr17	57848431	57955835	13	44068	118767	137	1	yes	MRPS23 (n=36), CUEDC1 (n=26)	CUEDC1 (n=10), MRPS23 (n=6), SRSF1 (n=6), CCDC182 (n=4), DYNLL2 (n=4), LOC101927557 (n=4), LOC101927666 (n=4), MSI2 (n=4), AKAP1 (n=3), VEZF1 (n=2), ANKFN1 (n=1), BCAS3 (n=1), DGKE (n=1), EPX (n=1), HSF5 (n=1), MPO (n=1), MSX2P1 (n=1), MTMR4 (n=1), NOG (n=1), OR4D1 (n=1), RAD51C (n=1), RNF126P1 (n=1), RNF43 (n=1), SCPEP1 (n=1), YPEL2 (n=1)
chr5	42990020	43020913	3	15292	117968	138	1	no	NA	NA
chr3	195063062	195195873	18	54317	117843	139	1	no	NA	NA
chr8	122779556	122814931	4	27928	116444	140	1	no	NA	NA
chr21	31102844	31182573	10	40751	115830	141	1	yes	TIAM1 (n=20)	TIAM1 (n=8), SOD1 (n=3), SCAF4 (n=2), EVA1C (n=1), HUNK (n=1), KRTAP11-1 (n=1), KRTAP19-8 (n=1), LINC00159 (n=1), LINC00945 (n=1), LOC150051 (n=1)
chr4	86934161	87038960	12	51513	115363	142	1	no	NA	NA
chr1	94789589	94807649	2	17010	115319	143	1	no	NA	NA
chr11	67344424	67444782	15	43293	114238	144	1	no	NA	NA
chr7	101966571	102080785	18	51801	114077	145	1	yes	CUX1 (n=6)	CUX1 (n=5), SMURF1 (n=1)
chrX	1462867	1555308	12	37098	113592	146	1	no	NA	NA
chr3	30602077	30668206	5	50592	113543	147	1	yes	TGFBR2 (n=14)	LINC01985 (n=6), RBMS3-AS1 (n=5), GADL1 (n=1), MIR466 (n=1), TGFBR2 (n=1)
chr14	101807986	101889665	7	44792	112889	148	1	no	NA	NA
chr17	42222440	42289930	8	38924	112850	149	1	no	NA	NA
chr10	123526551	123559538	3	27092	112598	150	1	no	NA	NA
chr5	143786854	143829188	6	32762	111063	151	1	no	NA	NA
chr6	26020066	26057762	4	22217	110208	152	1	no	NA	NA
chr12	104456124	104547255	14	42489	109995	153	1	no	NA	NA
chr5	80179549	80275504	9	34142	108535	154	1	no	NA	NA
chr2	62097280	62149957	6	35074	107946	155	1	no	NA	NA
chr17	2055183	2102155	5	32629	107120	156	1	no	NA	NA
chr3	25647376	25674535	5	16244	107107	157	1	no	NA	NA
chr2	136176328	136256881	8	38201	106902	158	1	yes	CXCR4 (n=34)	CXCR4 (n=22), DARS (n=4), DARS-AS1 (n=3), LOC101928273 (n=2), LOC100507600 (n=1), MCM6 (n=1), SPOPL (n=1)
chr18	32380599	32442025	8	37950	106869	159	1	yes	GAREM1 (n=27)	MEP1B (n=9), GAREM1 (n=6), RNF125 (n=2), RNF138 (n=2), WBP11P1 (n=2), DSC1 (n=1), MAPRE2 (n=1), NOL4 (n=1), SLC25A52 (n=1), ZNF396 (n=1), ZNF397 (n=1)
chr6	131949702	132038562	11	45769	106312	160	1	no	NA	NA
chr1	149830432	149863395	4	24041	106019	161	1	yes	HIST2H2BC (n=2)	ANP32E (n=1), VPS45 (n=1)
chr16	11608739	11690267	8	46162	105587	162	1	no	NA	NA
chr10	132536306	132607282	11	37126	105364	163	1	no	NA	NA
chr12	93737586	93799007	8	37010	105036	164	1	no	NA	NA
chr2	106137341	106194999	9	37516	104984	165	1	yes	UXS1 (n=7)	LOC402096 (n=2), UXS1 (n=2), CD8B2 (n=1), NCK2 (n=1), SULT1C4 (n=1)
chr6	156247363	156292376	8	24653	104835	166	1	yes	SNORD28B (n=14)	MIR1202 (n=6), ARID1B (n=4), SNORD28B (n=3), TFB1M (n=1)
chr1	204479908	204525426	3	29174	103931	167	1	yes	MDM4 (n=7), PIK3C2B (n=2)	PPP1R15B (n=4), LINC00628 (n=1), LRRN2 (n=1), MDM4 (n=1), RBBP5 (n=1), TMEM183A (n=1)
chr1	30704770	30764326	4	34091	103562	168	1	no	NA	NA
chr9	71974237	72044490	8	37323	103476	169	1	no	NA	NA
chr10	124594628	124655895	6	47372	103210	170	1	no	NA	NA
chr5	134495352	134556314	7	37740	102831	171	1	no	NA	NA
chr6	27806453	27840163	4	27852	102583	172	1	yes	HIST1H4K (n=3)	LOC105374988 (n=1), MIR3143 (n=1), TOB2P1 (n=1)
chr19	45074437	45143596	8	41700	102279	173	1	no	NA	NA
chr1	107825090	107935680	14	63653	102064	174	1	yes	MIR7852 (n=54), VAV3-AS1 (n=2)	VAV3 (n=17), MIR7852 (n=16), SLC25A24 (n=11), VAV3-AS1 (n=4), MYBPHL (n=2), NTNG1 (n=2), GSTM3 (n=1), HENMT1 (n=1), NBPF6 (n=1), STXBP3 (n=1)
chr20	53574400	53624507	4	24354	99833.2	175	1	no	NA	NA
chr7	90594285	90629306	5	22771	99547.2	176	1	yes	CDK14 (n=30)	CDK14 (n=20), FZD1 (n=3), LOC102723899 (n=3), CLDN12 (n=1), DPY19L2P4 (n=1), MTERF1 (n=1), STEAP2 (n=1)
chr11	78407322	78432621	2	20850	99197.4	177	1	no	NA	NA
chr7	92620674	92653445	4	28343	98981.5	178	1	yes	FAM133B (n=12)	CDK6 (n=7), PEX1 (n=2), FAM133B (n=1), LRRD1 (n=1), SAMD9 (n=1)
chr3	5176031	5203020	2	24177	98828.3	179	1	no	NA	NA
chr3	118931571	118982216	7	31348	98783.1	180	1	yes	IGSF11-AS1 (n=8)	IGSF11 (n=5), COX17 (n=1), GTF2E1 (n=1), MIR6529 (n=1)
chr17	10085879	10173051	10	38088	98138.2	181	1	yes	GAS7 (n=35)	GAS7 (n=21), MYH13 (n=3), RCVRN (n=3), DHRS7C (n=2), CFAP52 (n=1), DNAH9 (n=1), ELAC2 (n=1), LINC00670 (n=1), LOC101928266 (n=1), MAGOH2P (n=1)
chr10	48452123	48553380	12	55337	97976.3	182	1	no	NA	NA
chr1	43812550	43855107	6	21874	97800.2	183	1	no	NA	NA
chr7	104923206	105018206	11	33799	97774	184	1	yes	LHFPL3-AS2 (n=11), LINC01004 (n=5)	SRPK2 (n=5), HBP1 (n=2), KMT2E (n=2), ATXN7L1 (n=1), LHFPL3-AS1 (n=1), LHFPL3-AS2 (n=1), LINC01004 (n=1), LRRC17 (n=1), ORC5 (n=1), RELN (n=1)
chr12	65168827	65217201	8	33554	97555.8	185	1	no	NA	NA
chr5	143391589	143410000	2	16612	96718.5	186	1	no	NA	NA
chr19	17468930	17562797	15	39008	96007.2	187	1	no	NA	NA
chr17	29111131	29180757	8	37841	95714.9	188	1	yes	MYO18A (n=5)	PIPOX (n=2), SEZ6 (n=2), MYO18A (n=1)
chr12	12713171	12739361	3	18769	94768.5	189	1	no	NA	NA
chr12	4422168	4450249	3	21980	94560	190	1	yes	FGF6 (n=8)	C12orf4 (n=1), CCND2 (n=1), FGF23 (n=1), KCNA6 (n=1), PARP11 (n=1), TEX52 (n=1), TIGAR (n=1), VWF (n=1)
chr5	68214392	68289134	12	38777	94473.9	191	1	no	NA	NA
chr6	31722770	31741388	3	12111	94356	192	1	no	NA	NA
chr5	177494418	177522103	4	19827	94303.4	193	1	no	NA	NA
chr10	26423190	26485359	8	28815	94043	194	1	no	NA	NA
chr16	29585080	29703165	18	44649	93889.4	195	1	no	NA	NA
chr16	81773718	81844630	8	47865	93859.1	196	1	yes	PLCG2 (n=4)	PLCG2 (n=2), LINC01227 (n=1), LOC101928417 (n=1)
chr17	67674751	67719454	4	32617	93295.2	197	1	no	NA	NA
chr5	141475444	141530521	7	28716	92705.6	198	1	no	NA	NA
chr6	30672001	30691463	2	14178	92335.5	199	1	no	NA	NA
chr13	30441268	30468073	3	22970	92206.5	200	1	no	NA	NA
chr20	31661521	31724050	9	27474	91673.8	201	1	no	NA	NA
chr3	17975168	17996178	2	13729	91271.6	202	1	yes	LOC339862 (n=23)	SATB1 (n=10), LOC339862 (n=8), TBC1D5 (n=3), KCNH8 (n=1), PLCL2 (n=1)
chr16	67514214	67566914	7	34396	91260.6	203	1	no	NA	NA
chr22	23178946	23242972	8	36424	91160.2	204	1	no	NA	NA
chr21	15508096	15553754	9	29371	91133.4	205	1	yes	USP25 (n=15)	NRIP1 (n=8), USP25 (n=4), CYP4F29P (n=1), HSPA13 (n=1), LINC02246 (n=1)
chr10	72244775	72365104	14	38678	90896.5	206	1	no	NA	NA
chr3	58325221	58357311	5	21574	90660.7	207	1	yes	PXK (n=7)	PDHB (n=3), KCTD6 (n=2), FAM107A (n=1), SLMAP (n=1)
chr11	73137121	73159266	3	19130	90621.8	208	1	no	NA	NA
chr10	95960138	95989509	3	26867	90612.5	209	1	no	NA	NA
chr10	63626716	63648273	2	18478	90453.2	210	1	no	NA	NA
chr5	158166266	158200822	5	20038	90395	211	1	no	NA	NA
chr12	71431446	71517692	12	46414	90342.7	212	1	yes	LGR5 (n=30)	ZFC3H1 (n=8), LGR5 (n=6), PTPRR (n=3), RAB21 (n=3), BEST3 (n=1), LINC02444 (n=1), LOC100130075 (n=1), LOC100507377 (n=1), MYRFL (n=1), RAB3IP (n=1), SNORA113 (n=1), THAP2 (n=1), TMEM19 (n=1), TSPAN8 (n=1)
chr2	62163627	62203628	3	25376	90214.3	213	1	yes	MIR5192 (n=8), B3GNT2 (n=6)	B3GNT2 (n=7), TMEM17 (n=3), COMMD1 (n=2), EHBP1 (n=1), LOC100132215 (n=1)
chr3	12981696	13023613	5	25176	90163.5	214	1	yes	IQSEC1 (n=4)	ATG7 (n=1), LINC02022 (n=1), SNORA7A (n=1), VGLL4 (n=1)
chr1	111197907	111230113	5	21775	90122	215	1	yes	CHI3L2 (n=14), DENND2D (n=12)	CEPT1 (n=3), KCNA3 (n=3), LRIF1 (n=2), PGCP1 (n=2), AHCYL1 (n=1), CD53 (n=1), DDX20 (n=1), GNAI3 (n=1), GSTM3 (n=1), KCND3 (n=1), KCND3-AS1 (n=1), KIAA1324 (n=1), LINC01160 (n=1), LOC107985184 (n=1), PIFO (n=1), RAP1A (n=1), SORT1 (n=1), SYT6 (n=1), TMIGD3 (n=1), WDR77 (n=1)
chr21	38908458	38931098	2	20011	90046.1	216	1	no	NA	NA
chr8	81092754	81157283	6	37395	89985.7	217	1	yes	PAG1 (n=24)	PAG1 (n=12), FABP5 (n=3), ZNF704 (n=3), MIR5708 (n=2), LOC101927141 (n=1), MRPS28 (n=1), SNX16 (n=1), ZBTB10 (n=1)
chr21	34874145	34953502	10	37905	89895.6	218	1	no	NA	NA
chr2	130819496	130916095	12	40256	89798.4	219	1	no	NA	NA
chr16	87765180	87872832	10	53825	89286.6	220	1	yes	KLHDC4 (n=5), LOC102724467 (n=3), SLC7A5 (n=2)	JPH3 (n=3), KLHDC4 (n=2), CA5A (n=1), LINC02181 (n=1), LOC101928737 (n=1), SNAI3 (n=1), ZNF778 (n=1)
chr1	203267470	203328645	8	25962	89009.6	221	1	yes	BTG2 (n=2), LINC01353 (n=1)	BTG2 (n=1), CHIT1 (n=1), LINC01353 (n=1)
chr2	11538438	11561290	3	19030	88005.3	222	1	yes	GREB1 (n=16)	E2F6 (n=4), ROCK2 (n=3), ASAP2 (n=1), GREB1 (n=1), KCNF1 (n=1), LINC00276 (n=1), LPIN1 (n=1), MIR3681HG (n=1), MIR4262 (n=1), PDIA6 (n=1), YWHAQ (n=1)
chr8	67599311	67648895	5	25039	87838.1	223	1	no	NA	NA
chr10	11142888	11183922	2	30572	87751.2	224	1	yes	CELF2 (n=21)	CELF2 (n=6), CELF2-AS1 (n=5), CELF2-AS2 (n=2), SFTA1P (n=2), USP6NL (n=2), CELF2-DT (n=1), LINC00710 (n=1), LOC101928272 (n=1), UPF2 (n=1)
chr12	10387541	10409440	3	13086	87515	225	1	yes	KLRK1 (n=11)	KLRD1 (n=2), LINC02617 (n=2), STYK1 (n=2), EIF2S3B (n=1), GABARAPL1 (n=1), KLRF1 (n=1), LINC02446 (n=1), MAGOHB (n=1)
chr17	76671294	76792356	14	43938	86934.6	226	1	no	NA	NA
chr22	22811765	22954746	22	54696	86932.4	227	1	no	NA	NA
chr16	10866180	10894169	2	25139	86639.9	228	1	no	NA	NA
chr18	23825995	23886092	9	28334	86191.1	229	1	no	NA	NA
chr3	152240357	152283695	4	21468	86181.9	230	1	yes	MBNL1 (n=10), MBNL1-AS1 (n=5)	LOC101928166 (n=7), TMEM14EP (n=6), AADACP1 (n=1), MBNL1 (n=1)
chr15	67023890	67164787	22	66721	86102.2	231	1	yes	SMAD3 (n=37), LOC102723493 (n=16)	AAGAB (n=13), LINC02206 (n=10), SMAD3 (n=9), SKOR1 (n=5), IGDCC4 (n=2), IQCH-AS1 (n=2), LOC102723493 (n=2), ANP32A (n=1), CORO2B (n=1), FEM1B (n=1), LINC01169 (n=1), LOC101929076 (n=1), MAP2K1 (n=1), MAP2K5 (n=1), PLEKHO2 (n=1), RNU6-2 (n=1), SNORD13E (n=1)
chr1	165367970	165378677	1	10708	86081.1	232	1	no	NA	NA
chr6	89066942	89083959	2	15442	85862.7	233	1	yes	PNRC1 (n=8)	RNGTT (n=3), PM20D2 (n=2), GABRR1 (n=1), GABRR2 (n=1), SMIM8 (n=1)
chr7	6434521	6448987	1	14467	85761.7	234	1	no	NA	NA
chr3	66385376	66501635	15	60404	84764.4	235	1	yes	LRIG1 (n=13)	LRIG1 (n=6), LOC105377143 (n=2), SLC25A26 (n=2), SCAANT1 (n=1), SUCLG2-AS1 (n=1), TAFA4 (n=1)
chr9	137148418	137206542	8	21721	83530	236	1	no	NA	NA
chr17	12482259	12500989	2	15973	83395.3	237	1	no	NA	NA
chr17	17387774	17423055	5	28959	83316.1	238	1	no	NA	NA
chr17	5190458	5255716	10	33032	83275.7	239	1	no	NA	NA
chrX	40125171	40179989	5	32520	83126	240	1	no	NA	NA
chrX	7068602	7122286	5	29548	82984.7	241	1	no	NA	NA
chr9	2620135	2639378	1	19244	82854.6	242	1	no	NA	NA
chr14	106744386	106792568	6	25102	82728.5	243	1	no	NA	NA
chr6	144333297	144355288	4	18306	82681.8	244	1	yes	UTRN (n=11), SNORA98 (n=1)	SNORA98 (n=6), FUCA2 (n=2), EPM2A (n=1), PHACTR2 (n=1), PHACTR2-AS1 (n=1), STX11 (n=1)
chrX	13074053	13093382	1	19330	82621.8	245	1	no	NA	NA
chr5	77645006	77687752	11	22988	82221.9	246	1	no	NA	NA
chr2	8511775	8548532	5	24779	82177.6	247	1	yes	LINC01814 (n=14)	LINC00299 (n=4), LINC00298 (n=2), LINC01814 (n=2), LOC101929551 (n=2), HPCAL1 (n=1), ID2-AS1 (n=1), ITGB1BP1 (n=1), LOC100506274 (n=1)
chrX	13855902	13908573	7	17937	82093	248	1	yes	GPM6B (n=28)	GPM6B (n=6), GEMIN8 (n=4), FRMPD4 (n=3), OFD1 (n=2), RAB9A (n=2), ASB9 (n=1), EGFL6 (n=1), FAM9C (n=1), FANCB (n=1), GLRA2 (n=1), MIR548AM (n=1), MOSPD2 (n=1), TCEANC (n=1), TLR7 (n=1), TMSB4X (n=1), TRAPPC2 (n=1)
chr8	141059401	141135655	13	33298	82018.8	249	1	no	NA	NA
chr19	28383902	28410228	4	21553	81750.1	250	1	no	NA	NA
chr3	4492495	4510910	2	14322	81744.2	251	1	no	NA	NA
chr17	781359	889564	11	44881	81662.3	252	1	no	NA	NA
chrX	989457	1032414	5	17771	81583.9	253	1	no	NA	NA
chr22	40367450	40441806	12	34420	81352.9	254	1	no	NA	NA
chr12	14945942	14963967	1	18026	81346.8	255	1	no	NA	NA
chr5	152693	201873	6	21460	80989.6	256	1	no	NA	NA
chr3	43233083	43260316	4	16766	80955.5	257	1	no	NA	NA
chr8	60747564	60829265	11	41545	80851.3	258	1	yes	CHD7 (n=20)	LOC100130298 (n=9), CHD7 (n=6), RAB2A (n=2), ASPH (n=1), CLVS1 (n=1), YTHDF3 (n=1)
chr11	59254012	59285368	5	19993	80663.3	259	1	yes	MPEG1 (n=9)	MPEG1 (n=2), DTX4 (n=1), GLYATL1 (n=1), MRPL16 (n=1), OR10V1 (n=1), OR5A2 (n=1), OR5AN1 (n=1), PATL1 (n=1)
chr4	184370281	184422374	9	26353	80660.8	260	1	no	NA	NA
chr12	3035812	3084402	7	26797	80610.8	261	1	yes	TSPAN9 (n=13)	TSPAN9 (n=3), TEAD4 (n=2), TULP3 (n=2), CACNA1C-IT3 (n=1), CRACR2A (n=1), FKBP4 (n=1), KCNA1 (n=1), LOC100128253 (n=1), TEX52 (n=1)
chr3	127206472	127227537	2	19753	80295.6	262	1	no	NA	NA
chr5	143573433	143608943	6	16588	80224.2	263	1	yes	MIR5197 (n=16)	NR3C1 (n=7), HMHB1 (n=4), MIR5197 (n=2), ARHGAP26-AS1 (n=1), ARHGAP26-IT1 (n=1), PRELID2 (n=1)
chr15	70806748	70875637	8	28000	80042.1	264	1	yes	LRRC49 (n=9), LARP6 (n=1), THAP10 (n=1)	THSD4 (n=4), LRRC49 (n=2), SENP8 (n=2), MIR4312 (n=1), THAP10 (n=1), THSD4-AS2 (n=1)
chr12	8643878	8724757	10	37446	79916.5	265	1	yes	MFAP5 (n=18), RIMKLB (n=17)	A2ML1 (n=8), PHC1 (n=5), AICDA (n=4), CLEC4E (n=3), LINC00612 (n=2), RIMKLB (n=2), A2M (n=1), A2M-AS1 (n=1), CD163L1 (n=1), EMG1 (n=1), KLRF1 (n=1), KLRF2 (n=1), LINC02367 (n=1), LOC374443 (n=1), MFAP5 (n=1), NECAP1 (n=1), SLC2A3 (n=1)
chr21	34602956	34642796	4	17204	79823.4	266	1	no	NA	NA
chr11	47533271	47618398	12	34004	79517.1	267	1	yes	C1QTNF4 (n=5), CELF1 (n=2)	CELF1 (n=3), PTPRJ (n=2), MTCH2 (n=1), NR1H3 (n=1)
chr1	199006666	199047168	4	30225	79302.9	268	1	no	NA	NA
chr16	89524271	89618810	11	36026	79204.8	269	1	no	NA	NA
chr2	45819941	45889196	9	37414	79179.2	270	1	no	NA	NA
chr3	112358732	112407991	8	21858	78986.8	271	1	yes	CD200 (n=22)	BTLA (n=6), CD96 (n=2), SLC35A5 (n=2), C3orf52 (n=1), CFAP44-AS1 (n=1), GCSAM (n=1), GRAMD1C (n=1), LOC105374042 (n=1), MIR567 (n=1), MIR8076 (n=1), MIR9900 (n=1), PHLDB2 (n=1), SIDT1 (n=1), SLC9C1 (n=1), TAGLN3 (n=1)
chr6	36543546	36564501	3	17698	78065.8	272	1	no	NA	NA
chr2	22261840	22302207	5	17619	78061.7	273	1	yes	LINC01884 (n=17)	LINC01884 (n=9), LINC01822 (n=7), LDAH (n=1)
chr18	8937229	8988118	7	31432	77865.3	274	1	no	NA	NA
chr11	123544441	123577572	3	19912	77841.3	275	1	yes	GRAMD1B (n=10)	GRAMD1B (n=5), CRTAM (n=1), HYLS1 (n=1), MIR4493 (n=1), OR6M1 (n=1), ZNF202 (n=1)
chr3	108088352	108134926	6	19170	77815.8	276	1	no	NA	NA
chr9	19545885	19583239	3	25107	77666.4	277	1	yes	ACER2 (n=13)	SLC24A2 (n=8), ACER2 (n=1), DENND4C (n=1), MIR3152 (n=1), PLIN2 (n=1), RPS6 (n=1)
chr21	25813850	25843997	3	20214	77640.6	278	1	no	NA	NA
chr10	101060120	101068048	1	7929	77550.1	279	1	no	NA	NA
chr5	59749345	59769949	2	19346	77549.3	280	1	no	NA	NA
chr6	150664064	150705792	5	25564	77355.4	281	1	no	NA	NA
chr1	198902626	198940440	6	16404	76800.2	282	1	no	NA	NA
chr2	1589524	1628530	2	28703	76358.1	283	1	no	NA	NA
chr10	44893843	45002627	18	39157	75822.4	284	1	no	NA	NA
chr19	6574921	6604097	3	15672	75688.4	285	1	no	NA	NA
chr16	1407754	1495011	10	26202	75678	286	1	yes	CLCN7 (n=9), TELO2 (n=1), UNKL (n=1)	TMEM204 (n=2), CIAO3 (n=1), CLCN7 (n=1), LMF1-AS1 (n=1), MAPK8IP3 (n=1), MRPS34 (n=1), NME3 (n=1), TPSG1 (n=1), TRAP1 (n=1), UNKL (n=1)
chr7	159009791	159054128	3	31210	75093.6	287	1	no	NA	NA
chr3	122265466	122301429	5	21785	74803	288	1	yes	CSTA (n=27)	CASR (n=4), CD86 (n=3), CSTA (n=3), CCDC58 (n=2), FAM162A (n=2), LINC02035 (n=2), GOLGB1 (n=1), HACD2 (n=1), HCLS1 (n=1), ILDR1 (n=1), IQCB1 (n=1), KPNA1 (n=1), MIR6529 (n=1), NDUFB4 (n=1), PARP9 (n=1), SLC15A2 (n=1), WDR5B (n=1)
chr7	131217784	131236848	1	19065	74759.5	289	1	no	NA	NA
chrX	10082206	10126703	4	27118	74559.2	290	1	yes	CLCN4 (n=4)	FAM9B (n=1), GPR143 (n=1), SHROOM2 (n=1), TBL1X (n=1)
chr5	166977170	166996661	1	19492	74192.5	291	1	yes	LINC01947 (n=22)	TENM2 (n=10), LINC01947 (n=4), LOC101927908 (n=4), LOC102546299 (n=4)
chr1	93680451	93768974	11	31840	74076	292	1	no	NA	NA
chr17	64950318	65000954	6	28228	74055.1	293	1	no	NA	NA
chr11	81271163	81288595	3	15170	73721.7	294	1	yes	LINC02720 (n=28)	MIR4300 (n=16), LINC02720 (n=8), CCDC90B (n=1), DLG2 (n=1), MIR5579 (n=1), MIR708 (n=1)
chr7	56877244	56915610	6	22204	73516.9	295	1	no	NA	NA
chr1	171739417	171755318	3	10641	72882.2	296	1	yes	VAMP4 (n=14)	FASLG (n=3), EEF1AKNMT (n=2), MYOC (n=2), SUCO (n=2), C1orf105 (n=1), DNM3 (n=1), MYOCOS (n=1), PRRC2C (n=1), TNFSF4 (n=1)
chr4	152040079	152130934	13	36874	72783.9	297	1	no	NA	NA
chr14	95692104	95714791	3	17263	72671	298	1	no	NA	NA
chr13	99949414	99996679	5	24042	72632.1	299	1	yes	LINC00554 (n=7), ZIC2 (n=3), LOC101927437 (n=1)	PCCA (n=2), CLYBL-AS1 (n=1), GPR18 (n=1), IPO5 (n=1), LINC00411 (n=1), LINC00554 (n=1), LOC101927437 (n=1), LOC105370333 (n=1), PCCA-AS1 (n=1), UBAC2 (n=1)
chr19	1826893	1910468	9	34778	72534.7	300	1	no	NA	NA
chr3	71955379	71994859	6	22916	72449.7	301	1	no	NA	NA
chr4	132262281	132272122	1	9842	72412	302	1	no	NA	NA
chr3	139906134	139937818	2	23813	72388.4	303	1	no	NA	NA
chr3	32390295	32437397	10	32742	72348.7	304	1	no	NA	NA
chr15	90649571	90670801	3	16718	72044	305	1	yes	LINC01585 (n=17)	CRTC3 (n=4), BLM (n=2), FES (n=2), FURIN (n=2), CHD2 (n=1), CIB1 (n=1), CRAT37 (n=1), HAPLN3 (n=1), NTRK3 (n=1), PRC1-AS1 (n=1), ZNF710-AS1 (n=1)
chr12	6423456	6471795	7	26444	71962.3	306	1	yes	CD27 (n=13), VAMP1 (n=6)	GAPDH (n=4), IFFO1 (n=2), PLEKHG6 (n=2), TNFRSF1A (n=2), ANO2 (n=1), CD27 (n=1), ING4 (n=1), KCNA5 (n=1), LTBR (n=1), MRPL51 (n=1), SCARNA10 (n=1), USP5 (n=1), VAMP1 (n=1)
chr22	49917279	49938023	4	16050	71612.4	307	1	no	NA	NA
chr11	64847565	64894417	5	39472	71463.4	308	1	yes	MIR10392 (n=8), EHD1 (n=6), CDC42BPG (n=5)	BATF2 (n=2), CDCA5 (n=1), DPF2 (n=1), FLRT1 (n=1), GPHA2 (n=1), LINC02724 (n=1), LTBP3 (n=1), MAP4K2 (n=1), MIR6749 (n=1), MIR6879 (n=1), MRPL49 (n=1), PLAAT2 (n=1), POLA2 (n=1), RBM14-RBM4 (n=1), SF1 (n=1), SLC29A2 (n=1), SYVN1 (n=1), VPS51 (n=1)
chr1	234943880	234982092	5	21535	71425.9	309	1	no	NA	NA
chr6	139316385	139344749	4	14976	71361	310	1	no	NA	NA
chr6	33673153	33712286	6	18973	71339.5	311	1	no	NA	NA
chr6	27889144	27918131	3	18040	71284.8	312	1	no	NA	NA
chr6	106626196	106667407	7	15607	71150.8	313	1	no	NA	NA
chr16	57592243	57654848	7	30320	70906.4	314	1	no	NA	NA
chr13	111153030	111214504	5	25521	70725.8	315	1	no	NA	NA
chr11	20000245	20028420	4	16837	70276.9	316	1	no	NA	NA
chr6	142926178	142948716	2	20538	70050.4	317	1	yes	HIVEP2 (n=14)	HIVEP2 (n=5), LOC153910 (n=2), ADGRG6 (n=1), AIG1 (n=1), FUCA2 (n=1), LINC01277 (n=1), NMBR (n=1), PHACTR2-AS1 (n=1), SNORA98 (n=1)
chr7	1503231	1515849	1	12619	69925.2	318	1	no	NA	NA
chr6	89348143	89388025	6	18122	69925.1	319	1	no	NA	NA
chr6	135085154	135146214	5	28989	69828.2	320	1	no	NA	NA
chr19	10399101	10436534	6	21717	69827.5	321	1	no	NA	NA
chr22	38052072	38078123	2	15944	69590	322	1	no	NA	NA
chr6	93160406	93179652	2	15974	69518.5	323	1	no	NA	NA
chr2	135975525	136023331	8	19465	69471.7	324	1	no	NA	NA
chr6	27126764	27155757	3	19472	69310.7	325	1	no	NA	NA
chr3	35629199	35681097	6	28208	69231.9	326	1	no	NA	NA
chr16	74998214	75112323	15	40862	69127.2	327	1	yes	ZNRF1 (n=8), LDHD (n=5)	LDHD (n=4), BCAR1 (n=2), ZNRF1 (n=2), CFDP1 (n=1), CTRB2 (n=1), LOC100506281 (n=1), WDR59 (n=1), ZFP1 (n=1)
chr9	79807957	79841852	6	20268	69067.8	328	1	no	NA	NA
chr6	167675038	167740567	8	27969	68975.8	329	1	yes	LINC02487 (n=14), LINC02538 (n=1), LOC441179 (n=1)	AFDN (n=5), LINC02538 (n=5), LOC105378127 (n=2), HGC6.3 (n=1), LOC441179 (n=1), RPS6KA2-AS1 (n=1), SMOC2 (n=1)
chr20	44632551	44653486	2	13376	68949.4	330	1	no	NA	NA
chr1	146144121	146242577	14	38649	68929	331	1	no	NA	NA
chr2	43100517	43138590	4	22824	68915.9	332	1	no	NA	NA
chr6	53263859	53316452	7	32513	68728.5	333	1	no	NA	NA
chr7	2698407	2741534	3	26787	68382.2	334	1	no	NA	NA
chr18	21048934	21082864	4	17856	68284.1	335	1	yes	ROCK1 (n=12)	ROCK1 (n=8), MIR133A1 (n=2), LAMA3 (n=1), TTC39C (n=1)
chr7	63661446	63699643	5	20361	68116.7	336	1	no	NA	NA
chr13	40422000	40453894	3	24952	68071.4	337	1	no	NA	NA
chr10	72729214	72754816	4	15295	68057.8	338	1	yes	MIR4676 (n=9)	MICU1 (n=2), ADK (n=1), DNAJB12 (n=1), MIR4676 (n=1), NPFFR1 (n=1), OIT3 (n=1), UNC5B (n=1), USP54 (n=1)
chr19	10959879	10981233	2	18486	67993.3	339	1	no	NA	NA
chr2	655433	697416	5	18267	67987.3	340	1	no	NA	NA
chr20	53892902	53949781	10	24183	67856.6	341	1	yes	SUMO1P1 (n=25)	LOC105372672 (n=7), SUMO1P1 (n=6), ZNF217 (n=3), CYP24A1 (n=2), PFDN4 (n=2), ATP9A (n=1), FAM210B (n=1), LOC101927770 (n=1), MIR4756 (n=1), TSHZ2 (n=1)
chr21	35008745	35052198	5	24713	67543.3	342	1	no	NA	NA
chr6	132115550	132140334	4	13731	67464.5	343	1	yes	LINC01013 (n=6), MIR548AJ1 (n=1)	CCN2 (n=3), EPB41L2 (n=1), LOC101928304 (n=1), MIR548AJ1 (n=1), VNN1 (n=1)
chr1	25727797	25833123	14	39881	67377	344	1	no	NA	NA
chr19	7328906	7355956	4	19712	67365.3	345	1	no	NA	NA
chr10	88374931	88392594	4	9070	67253.6	346	1	no	NA	NA
chr19	13148488	13194484	5	24322	67241.6	347	1	no	NA	NA
chr1	89688551	89728857	5	18195	67210.3	348	1	no	NA	NA
chr17	36183282	36211311	6	15317	67188.3	349	1	yes	CCL3L3 (n=22), CCL3L1 (n=12), CCL4L2 (n=4), TBC1D3B (n=4)	CCL4L2 (n=3), MIR2909 (n=3), MRM1 (n=3), AA06 (n=2), C17orf50 (n=2), CCL23 (n=2), CCL5 (n=2), LYZL6 (n=2), PIGW (n=2), ZNHIT3 (n=2), C17orf102 (n=1), CCL14 (n=1), CCL15-CCL14 (n=1), CCL16 (n=1), CCL18 (n=1), CCL3 (n=1), DUSP14 (n=1), GGNBP2 (n=1), LHX1-DT (n=1), LRRC37A8P (n=1), MYO19 (n=1), RDM1P5 (n=1), RFFL (n=1), SNHG30 (n=1), SNORA90 (n=1), SRCIN1 (n=1), SYNRG (n=1), TAF15 (n=1), UNC45B (n=1)
chr22	19940486	19987142	7	20831	67119.3	350	1	no	NA	NA
chr22	23750122	23802404	5	22715	67077.8	351	1	no	NA	NA
chr19	2680606	2739918	7	22125	67022.6	352	1	yes	DIRAS1 (n=8), GNG7 (n=2)	MIR7850 (n=3), GADD45B (n=2), ZNF555 (n=2), MKNK2 (n=1), SGTA (n=1), ZNF57 (n=1)
chr17	34359624	34401969	5	24603	66663.7	353	1	no	NA	NA
chr11	65470800	65526161	8	22972	66610.4	354	1	no	NA	NA
chr19	14515037	14578471	11	32998	66428.1	355	1	yes	TECR (n=13)	C19orf57 (n=1), CIB3 (n=1), CYP4F22 (n=1), GIPC1 (n=1), IER2 (n=1), MED26 (n=1), NFIX (n=1), PKN1 (n=1), PRKACA (n=1), SNORA104 (n=1), SYCE2 (n=1), ZNF136 (n=1), ZNF333 (n=1)
chr10	129500801	129555462	8	38126	66413.1	356	1	yes	MGMT (n=11)	MGMT (n=4), LINC02667 (n=2), MIR4297 (n=2), CTAGE7P (n=1), EBF3 (n=1), STK32C (n=1)
chr20	25015742	25060309	6	20628	66382.5	357	1	yes	ACSS1 (n=7)	PYGB (n=2), ABHD12 (n=1), CST7 (n=1), GGTLC1 (n=1), LOC101926889 (n=1), LOC284798 (n=1)
chr6	106682835	106717817	4	17109	66346.9	358	1	no	NA	NA
chr8	67715356	67748586	4	23972	66340.4	359	1	no	NA	NA
chr13	27423952	27456156	3	16917	66333.8	360	1	no	NA	NA
chr6	13293998	13306500	1	12503	66306.9	361	1	yes	LOC100130357 (n=11)	LOC100130357 (n=4), PHACTR1 (n=2), CD83 (n=1), EDN1 (n=1), JARID2 (n=1), LINC01108 (n=1), NOL7 (n=1)
chr1	45539173	45561080	3	18560	66259.9	362	1	no	NA	NA
chr1	194809811	194844048	8	17723	66200.7	363	1	yes	LINC01724 (n=3)	LINC01031 (n=2), LINC01724 (n=1)
chr22	50179908	50219961	6	18149	66115.5	364	1	no	NA	NA
chr3	129554021	129628022	9	33006	66001.5	365	1	no	NA	NA
chr21	37735117	37755933	2	16606	65972.1	366	1	no	NA	NA
chr18	14692930	14717346	2	12560	65644.9	367	1	no	NA	NA
chr9	134449918	134486594	4	16284	65620.7	368	1	no	NA	NA
chr8	53707309	53724445	2	12087	65570.9	369	1	no	NA	NA
chr20	63839531	63913322	10	28811	65533.8	370	1	yes	DNAJC5 (n=3), TPD52L2 (n=3)	C20orf204 (n=1), GMEB2 (n=1), KCNQ2 (n=1), STMN3 (n=1), UCKL1-AS1 (n=1), ZGPAT (n=1)
chr13	44141043	44166142	3	19552	65387.9	371	1	yes	SMIM2-IT1 (n=20), LINC00390 (n=14), SMIM2-AS1 (n=6), SMIM2 (n=2)	MIR8079 (n=12), LACC1 (n=5), LINC00284 (n=4), SMIM2-AS1 (n=4), TSC22D1 (n=4), SERP2 (n=3), AKAP11 (n=1), COG3 (n=1), GPALPP1 (n=1), LINC00330 (n=1), LINC02341 (n=1), SIAH3 (n=1), SLC25A30-AS1 (n=1), SNORA31B (n=1), TSC22D1-AS1 (n=1), ZC3H13 (n=1)
chr2	144504714	144525235	2	19096	65345	372	1	no	NA	NA
chr15	99474357	99519339	6	18439	65313.9	373	1	yes	MEF2A (n=25)	MEF2A (n=11), HSP90B2P (n=5), LYSMD4 (n=4), DNM1P46 (n=1), FAM169B (n=1), LOC400464 (n=1), LUNAR1 (n=1), MIR4714 (n=1)
chr16	17340585	17383328	9	29304	64999.3	374	1	yes	XYLT1 (n=18)	LOC102723692 (n=11), XYLT1 (n=5), COQ7 (n=1), NPIPA7 (n=1)
chr19	41527604	41563461	5	19244	64829.5	375	1	no	NA	NA
chr3	71388652	71457218	10	28455	64671.5	376	1	no	NA	NA
chr9	123290973	123350023	10	26173	64636.1	377	1	no	NA	NA
chr3	60225803	60295531	10	26472	64561.2	378	1	no	NA	NA
chr14	106829960	106858385	4	14108	64556	379	1	no	NA	NA
chr14	68756126	68817246	6	23462	64524.4	380	1	no	NA	NA
chr11	64532011	64579349	6	15394	64507.5	381	1	no	NA	NA
chr15	101115320	101176733	10	36404	64256.4	382	1	no	NA	NA
chr19	46600238	46631755	4	26397	64200.1	383	1	no	NA	NA
chr18	452380	476507	4	11777	64115.1	384	1	no	NA	NA
chr5	135423094	135452667	3	21393	64114.3	385	1	no	NA	NA
chr18	45454468	45471801	2	14521	63979.6	386	1	no	NA	NA
chr2	173852905	173882999	5	18665	63970.8	387	1	yes	SP3 (n=13)	SP3 (n=9), DYNC1I2 (n=1), LINC01960 (n=1), MAP3K20-AS1 (n=1), SCRN3 (n=1)
chr11	3246208	3279051	6	18029	63968.3	388	1	no	NA	NA
chr14	20412401	20490022	11	22134	63913.1	389	1	no	NA	NA
chr6	31539939	31589797	8	25971	63903	390	1	yes	NFKBIL1 (n=6), LTA (n=5)	APOM (n=1), C6orf47 (n=1), CLIC1 (n=1), HCG26 (n=1), HSPA1B (n=1), LINC01149 (n=1), LY6G5C (n=1), MICA (n=1), MICB (n=1), NEU1 (n=1), SAPCD1 (n=1)
chr4	153340447	153351101	1	10655	63657.7	391	1	no	NA	NA
chr7	127808908	127860661	8	23343	63640.7	392	1	yes	SND1-IT1 (n=24), SND1 (n=5)	SND1 (n=10), SND1-IT1 (n=9), LRRC4 (n=2), MIR593 (n=2), AHCYL2 (n=1), MIR129-1 (n=1), MIR592 (n=1), PRRT4 (n=1), RBM28 (n=1)
chr16	57132238	57168124	4	25585	63611.5	393	1	no	NA	NA
chr3	46923236	46934781	1	11546	63469.8	394	1	no	NA	NA
chr8	74047951	74062705	2	13798	63336	395	1	no	NA	NA
chr6	41699395	41735950	5	27188	63287.7	396	1	no	NA	NA
chr21	44132743	44182975	6	27801	63131.6	397	1	no	NA	NA
chr17	26995430	27041700	6	19734	63019.7	398	1	no	NA	NA
chr5	176528616	176544372	2	12927	62989.3	399	1	no	NA	NA
chr3	71541389	71586676	5	20756	62985.2	400	1	no	NA	NA
chr6	53335184	53363953	4	11938	62955.2	401	1	no	NA	NA
chr3	39125231	39153970	3	15421	62921.2	402	1	no	NA	NA
chr6	33896603	33930675	6	17624	62910.5	403	1	no	NA	NA
chr22	23817681	23859299	5	24686	62855.7	404	1	no	NA	NA
chr6	41919938	41942912	2	13352	62732.8	405	1	no	NA	NA
chr6	41622070	41684555	7	24649	62697.4	406	1	no	NA	NA
chr6	135263355	135296761	4	24154	62649.6	407	1	no	NA	NA
chr1	93528335	93570403	6	14702	62521.5	408	1	no	NA	NA
chr11	123247490	123276932	5	10921	62028.4	409	1	no	NA	NA
chr2	127031766	127110295	12	35640	61959.4	410	1	no	NA	NA
chr16	21486166	21521009	4	23416	61919.5	411	1	no	NA	NA
chr10	96695093	96766223	10	33810	61918.7	412	1	no	NA	NA
chr12	122855483	122918574	12	27854	61898.6	413	1	no	NA	NA
chr2	216057809	216093680	5	18649	61863.1	414	1	yes	TMEM169 (n=16), PECR (n=14)	RPL37A (n=5), LINC01963 (n=4), MREG (n=4), 44989 (n=2), IGFBP2 (n=2), LINC00607 (n=2), SMARCAL1 (n=2), XRCC5 (n=2), ARPC2 (n=1), BARD1 (n=1), DIRC3-AS1 (n=1), GPBAR1 (n=1), LINC01280 (n=1), LOC105373878 (n=1), USP37 (n=1)
chr5	2737838	2764015	2	25052	61822.2	415	1	no	NA	NA
chr1	9397181	9430190	3	28148	61700.4	416	1	yes	LINC02606 (n=12)	LINC02606 (n=3), SLC25A33 (n=3), SPSB1 (n=3), H6PD (n=1), KIF1B (n=1), MIR34AHG (n=1)
chr13	50104942	50131610	4	13741	61656.4	417	1	no	NA	NA
chr14	22532319	22571348	4	29400	61544.8	418	1	no	NA	NA
chr7	101733477	101755280	5	11852	61539	419	1	no	NA	NA
chr6	5983740	6009652	2	14980	61515.1	420	1	no	NA	NA
chr3	123652274	123712604	5	29270	61494.4	421	1	yes	MYLK-AS2 (n=9)	MYLK-AS2 (n=3), CCDC14 (n=1), FAM162A (n=1), HCLS1 (n=1), MIR6083 (n=1), MYLK (n=1), SEC22A (n=1)
chr7	6504127	6556528	8	25164	61377.3	422	1	no	NA	NA
chr10	6035272	6073276	4	16615	61262.4	423	1	no	NA	NA
chr17	1552959	1630495	13	28599	61222.4	424	1	no	NA	NA
chr5	150757877	150791062	5	21670	61173.2	425	1	yes	DCTN4 (n=6)	ANXA6 (n=1), CD74 (n=1), GPX3 (n=1), LOC100652758 (n=1), RBM22 (n=1), SYNPO (n=1)
chr3	155352752	155373052	3	18087	61133.4	426	1	yes	STRIT1 (n=24)	PLCH1-AS2 (n=11), PLCH1 (n=8), SLC33A1 (n=2), C3orf33 (n=1), LINC02006 (n=1), STRIT1 (n=1)
chr2	241854612	241906242	6	22795	60964.7	427	1	no	NA	NA
chr7	47566297	47582427	1	16131	60866.6	428	1	no	NA	NA
chr14	73740444	73788532	7	30886	60812.1	429	1	no	NA	NA
chr7	10079549	10091927	2	11549	60695.5	430	1	no	NA	NA
chr15	91406236	91424712	2	13571	60593.9	431	1	yes	CRAT37 (n=23)	CRAT37 (n=10), SLCO3A1 (n=4), ST8SIA2 (n=2), ABHD2 (n=1), ASB9P1 (n=1), FURIN (n=1), IQGAP1 (n=1), LOC105371031 (n=1), MIR5094 (n=1), SV2B (n=1)
chr8	272329	322039	5	18949	60586.5	432	1	no	NA	NA
chr17	70076959	70107152	3	21799	60579.2	433	1	yes	KCNJ16 (n=14)	KCNJ2 (n=3), LINC01483 (n=3), LINC01497 (n=3), MAP2K6 (n=2), BPTF (n=1), KCNJ2-AS1 (n=1), LINC01028 (n=1)
chr4	24970674	24981296	1	10623	60551.8	434	1	no	NA	NA
chr17	29665377	29691687	3	16650	60486.7	435	1	yes	CORO6 (n=5)	SSH2 (n=2), ABHD15 (n=1), EFCAB5 (n=1), MIR365B (n=1)
chr13	28233621	28278178	8	28974	60446	436	1	no	NA	NA
chr17	81665512	81686499	2	17683	60444.7	437	1	no	NA	NA
chr4	184310029	184356979	5	23593	60368.3	438	1	yes	LINC02363 (n=13)	LINC02362 (n=4), ENPP6 (n=2), IRF2 (n=2), LINC02427 (n=2), ACSL1 (n=1), CFAP97 (n=1), PRIMPOL (n=1)
chr19	35295287	35358595	6	26425	60224.9	439	1	yes	CD22 (n=2), MIR5196 (n=1)	HPN (n=1), LSR (n=1), ZNF573 (n=1)
chr1	93061264	93082965	2	13469	59968.5	440	1	yes	MTF2 (n=18)	DIPK1A (n=4), CCDC18 (n=3), TMED5 (n=3), ABCD3 (n=1), BCAR3 (n=1), CCDC18-AS1 (n=1), GCLM (n=1), KIAA1107 (n=1), MIR12133 (n=1), MTF2 (n=1), ZNF644 (n=1)
chr11	267557	272358	1	4802	59804.1	441	1	yes	NLRP6 (n=2)	IFITM3 (n=1), SIGIRR (n=1)
chr20	17954042	17974298	1	20257	59299.4	442	1	no	NA	NA
chr9	110974583	111039259	10	33996	59275.6	443	1	yes	LPAR1 (n=32)	MUSK (n=11), LPAR1 (n=10), ACTL7B (n=2), PALM2-AKAP2 (n=2), C9orf147 (n=1), EPB41L4B (n=1), MIR4668 (n=1), OR2K2 (n=1), RGS3 (n=1), SUSD1 (n=1), TXN (n=1)
chr20	8230820	8282752	8	21477	59264.8	444	1	yes	PLCB1-IT1 (n=32)	PLCB1 (n=10), PLCB1-IT1 (n=10), TMX4 (n=5), RNU105B (n=3), CHGB (n=1), FERMT1 (n=1), HAO1 (n=1), LINC00654 (n=1)
chr17	57722000	57729773	1	7774	59260.6	445	1	no	NA	NA
chr3	141792912	141799652	1	6741	59155	446	1	no	NA	NA
chr5	119304358	119368704	10	28629	59153.3	447	1	no	NA	NA
chr17	76515119	76559665	7	26270	59121.5	448	1	yes	SNHG16 (n=8), PRCD (n=1)	MXRA7 (n=2), ST6GALNAC2 (n=2), BIRC5 (n=1), MIR6516 (n=1), PRPSAP1 (n=1), RHBDF2 (n=1), SOCS3 (n=1)
chr6	16729170	16773733	5	23631	58903.4	449	1	yes	ATXN1 (n=19)	ATXN1 (n=10), STMND1 (n=4), GMPR (n=2), FAM8A1 (n=1), KIF13A (n=1), MYLIP (n=1)
chr4	16205082	16240643	7	17021	58711.2	450	1	no	NA	NA
chr9	113548002	113603336	6	20593	58698.3	451	1	no	NA	NA
chr4	8158581	8207056	8	19518	58577.2	452	1	no	NA	NA
chr16	22186959	22243377	6	22578	58516.7	453	1	no	NA	NA
chr10	124670659	124758473	9	41943	58484.1	454	1	yes	FAM53B (n=9), FAM53B-AS1 (n=2)	FAM53B-AS1 (n=4), CHST15 (n=2), ABRAXAS2 (n=1), FAM53B (n=1), LHPP (n=1), MIR4296 (n=1), NPS (n=1)
chr11	64742051	64814645	11	32862	58474.5	455	1	no	NA	NA
chr5	88875013	88891123	1	16111	58453.5	456	1	no	NA	NA
chr20	64036177	64083606	5	38975	58427.8	457	1	no	NA	NA
chr6	69936844	69955789	3	15640	58274.8	458	1	no	NA	NA
chr1	200215862	200254541	4	16716	58254.4	459	1	yes	LINC00862 (n=13)	NR5A2 (n=6), ZNF281 (n=3), CAMSAP2 (n=1), DDX59 (n=1), KIF14 (n=1), TMEM9 (n=1)
chr11	94218333	94244864	3	13582	58142.7	460	1	no	NA	NA
chr12	31874190	31900618	5	15670	58123.1	461	1	no	NA	NA
chr1	148595296	148680262	14	37394	58048.8	462	1	no	NA	NA
chr12	6904439	6972050	10	27791	58010.2	463	1	no	NA	NA
chr9	86573558	86586371	3	9605	57695.7	464	1	no	NA	NA
chr10	129460797	129478715	2	14266	57645.8	465	1	no	NA	NA
chr9	35603636	35665896	7	22033	57615.4	466	1	no	NA	NA
chr14	101761087	101793212	5	13865	57535.9	467	1	no	NA	NA
chr5	150399099	150415178	2	9212	57323.2	468	1	no	NA	NA
chr8	1854844	1917797	7	20397	57280.9	469	1	no	NA	NA
chr12	2283719	2355548	7	31416	57262.1	470	1	yes	CACNA1C-IT3 (n=17)	CACNA1C-IT3 (n=5), CACNA1C-AS2 (n=3), TSPAN9 (n=2), CACNA1C (n=1), CACNA1C-AS4 (n=1), FGF6 (n=1), PARP11 (n=1), TEAD4 (n=1), TULP3 (n=1), WNT5B (n=1)
chr7	50304573	50360361	5	30649	57221.8	471	1	yes	IKZF1 (n=16)	SPATA48 (n=6), C7orf57 (n=2), FIGNL1 (n=2), GRB10 (n=2), IKZF1 (n=2), DDC-AS1 (n=1), VWC2 (n=1)
chr5	158275178	158328027	7	29046	57214.3	472	1	yes	LINC02227 (n=8)	LINC02227 (n=6), EBF1 (n=1), ITK (n=1)
chr19	43560221	43597632	6	18999	57205.2	473	1	yes	XRCC1 (n=21)	CCDC97 (n=1), CD3EAP (n=1), CEACAM19 (n=1), GIPR (n=1), KCNN4 (n=1), LTBP4 (n=1), LYPD3 (n=1), MIR6088 (n=1), PHLDB3 (n=1), PLAUR (n=1), POU2F2 (n=1), PSG6 (n=1), PVR (n=1), RABAC1 (n=1), RPS19 (n=1), SMG9 (n=1), TEX101 (n=1), TMEM145 (n=1), ZNF230 (n=1), ZNF235 (n=1), ZNF428 (n=1)
chr8	130410448	130445512	5	30171	57143.8	474	1	no	NA	NA
chr6	90368970	90393384	4	18134	57143.4	475	1	no	NA	NA
chr20	47257851	47275093	3	13838	57114.1	476	1	no	NA	NA
chr9	74308604	74340584	4	17087	57077.9	477	1	no	NA	NA
chr7	64665426	64694406	5	16202	56719.7	478	1	no	NA	NA
chr5	126964717	127042317	11	29564	56694.6	479	1	no	NA	NA
chr2	47033390	47087336	7	22742	56562.4	480	1	no	NA	NA
chr7	11747216	11758979	1	11764	56365.9	481	1	no	NA	NA
chr10	1039368	1069827	4	21073	56352.2	482	1	no	NA	NA
chr1	155959894	155989464	4	18793	56076.5	483	1	no	NA	NA
chr8	55060620	55073318	1	12699	55985.5	484	1	no	NA	NA
chr4	153464380	153499320	5	27925	55830.6	485	1	yes	TMEM131L (n=17)	LOC100419170 (n=4), TMEM131L (n=4), TRIM2 (n=3), ARFIP1 (n=1), DCHS2 (n=1), MIR3140 (n=1), MND1 (n=1), SFRP2 (n=1), TIGD4 (n=1)
chr6	139160896	139201868	6	14344	55738.3	486	1	no	NA	NA
chr13	99218872	99239142	4	12295	55720.2	487	1	no	NA	NA
chr5	100887143	100905566	2	11936	55679.8	488	1	no	NA	NA
chr15	42453223	42471726	2	16677	55631.1	489	1	no	NA	NA
chr8	60908283	60951778	5	25492	55608.4	490	1	no	NA	NA
chr9	88308241	88343311	6	17845	55508.8	491	1	no	NA	NA
chr7	150189683	150222223	3	20884	55389.6	492	1	yes	ACTR3C (n=4)	ACTR3C (n=2), KRBA1 (n=1), MIR3907 (n=1)
chr5	2521567	2541140	3	12234	55327	493	1	no	NA	NA
chr18	21096466	21124178	3	21231	55230	494	1	no	NA	NA
chr2	200687594	200713550	4	7514	55096.8	495	1	no	NA	NA
chr20	16023878	16055663	3	21426	55077	496	1	no	NA	NA
chr5	160461974	160473099	1	11126	54995.3	497	1	no	NA	NA
chr17	78708026	78783338	10	33461	54985.3	498	1	yes	CYTH1 (n=14)	CYTH1 (n=4), SCAT1 (n=3), USP36 (n=2), CBX2 (n=1), CEP295NL (n=1), DNAH17-AS1 (n=1), MIR6516 (n=1), NPTX1 (n=1)
chr18	33839430	33856754	2	14196	54941.3	499	1	no	NA	NA
chr2	42900094	42913786	3	9544	54512	500	1	no	NA	NA
chr11	3204566	3233498	3	22344	54487.6	501	1	no	NA	NA
chr10	63234153	63275803	4	28630	54386.6	502	1	yes	JMJD1C (n=8)	JMJD1C (n=5), ANXA2P3 (n=1), MIR1296 (n=1), NRBF2 (n=1)
chr11	69968798	70020121	5	23232	54361.3	503	1	no	NA	NA
chr2	230864500	230909713	5	26517	54237.5	504	1	yes	LOC151484 (n=9), ITM2C (n=1)	ARMC9 (n=1), B3GNT7 (n=1), C2orf72 (n=1), ITM2C (n=1), LINC01907 (n=1), PTMA (n=1), SLC16A14 (n=1), SNORA75 (n=1), SP100 (n=1), SPATA3-AS1 (n=1)
chr10	103171528	103193762	3	17046	54219.8	505	1	yes	NT5C2 (n=6)	NT5C2 (n=2), WBP1L (n=2), PDCD11 (n=1), TAF5 (n=1)
chr3	49802755	49814769	2	9126	54208.4	506	1	no	NA	NA
chr1	107524974	107549912	4	19293	54200.2	507	1	no	NA	NA
chr15	74771364	74800127	3	22558	54172.2	508	1	no	NA	NA
chr12	49944989	49968089	3	17524	54157.9	509	1	no	NA	NA
chr6	14896617	14925112	4	16172	54129.1	510	1	no	NA	NA
chr1	154925550	154984208	9	21235	54041.6	511	1	no	NA	NA
chr1	40034539	40065969	5	17143	54018.7	512	1	yes	CAP1 (n=12)	RLF (n=3), SMAP2 (n=3), KCNQ4 (n=1), MACF1 (n=1), MFSD2A (n=1), SF3A3 (n=1), TMCO2 (n=1), ZMPSTE24 (n=1)
chr7	81764031	81797585	7	25751	53907.9	513	1	yes	HGF (n=12)	HGF (n=4), LOC101927356 (n=4), LOC100128317 (n=2), CACNA2D1 (n=1), LOC105369146 (n=1)
chr6	24855697	24949884	13	30952	53761.9	514	1	yes	RIPOR2 (n=13)	RIPOR2 (n=11), CMAHP (n=2)
chr1	108043534	108058128	3	10522	53628.6	515	1	no	NA	NA
chr11	128604181	128632842	6	15645	53576	516	1	no	NA	NA
chr1	97898203	97922174	3	15114	53438.6	517	1	no	NA	NA
chr12	11648054	11669585	2	15647	53371	518	1	no	NA	NA
chr9	33116633	33168450	7	29407	53340.4	519	1	yes	B4GALT1-AS1 (n=5), MIR12117 (n=1)	SPINK4 (n=3), BAG1 (n=1), LINC01243 (n=1), SMIM27 (n=1)
chr6	105862680	105904522	7	24762	53310.9	520	1	yes	PRDM1 (n=11)	PRDM1 (n=6), PREP (n=2), ATG5 (n=1), FOXO3 (n=1), HACE1 (n=1)
chr7	349107	380490	6	17687	53253.8	521	1	no	NA	NA
chr3	49006509	49029428	3	9059	53195	522	1	no	NA	NA
chr8	74196313	74204231	1	7919	53124.2	523	1	no	NA	NA
chr19	18000509	18058964	7	14847	53123.9	524	1	no	NA	NA
chr12	96185636	96215260	3	23745	53118.8	525	1	no	NA	NA
chr17	50904870	50978853	9	26920	53112.4	526	1	yes	TOB1 (n=8), SPAG9 (n=1)	TOB1 (n=3), SPAG9 (n=2), LINC02089 (n=1), PPP1R9B (n=1), UTP18 (n=1), XYLT2 (n=1)
chr10	71712673	71777260	8	23584	53045.3	527	1	yes	C10orf105 (n=12), VSIR (n=6)	CDH23 (n=4), PSAP (n=3), CHST3 (n=2), C10orf105 (n=1), CDH23-AS1 (n=1), LINC02622 (n=1), MICU1 (n=1), PRF1 (n=1), SNORA11F (n=1), SPOCK2 (n=1), TBATA (n=1), VPS26A (n=1)
chr1	243248155	243288984	5	17083	52955.2	528	1	no	NA	NA
chr9	116944474	116966943	2	19163	52889.8	529	1	no	NA	NA
chr7	11523042	11559185	4	18180	52888.1	530	1	no	NA	NA
chr10	124219401	124264603	7	23041	52809.5	531	1	yes	CHST15 (n=13), OAT (n=3)	CHST15 (n=8), OAT (n=6), FAM24B (n=1), NKX1-2 (n=1)
chr1	32387584	32395485	1	7902	52800.8	532	1	no	NA	NA
chr12	6322124	6354737	5	20976	52793.9	533	1	no	NA	NA
chr19	18279374	18324076	6	15930	52793.1	534	1	no	NA	NA
chr6	32837645	32867937	4	12739	52750.5	535	1	no	NA	NA
chr1	12432943	12496981	7	23996	52562.4	536	1	no	NA	NA
chr17	45039349	45089090	8	24907	52531.5	537	1	no	NA	NA
chr17	68200655	68264044	9	23200	52486.1	538	1	no	NA	NA
chr13	49603944	49652303	10	24181	52440.5	539	1	no	NA	NA
chr17	73585041	73614487	3	20305	52428.6	540	1	no	NA	NA
chr9	89701046	89761739	6	25302	52256.7	541	1	yes	UNQ6494 (n=5)	DAPK1 (n=1), LOC101927847 (n=1), MIR4290 (n=1), MIR4290HG (n=1), UNQ6494 (n=1)
chr20	47348682	47361617	1	12936	52169.4	542	1	no	NA	NA
chr19	2871859	2903078	5	14592	52079.5	543	1	no	NA	NA
chr1	181021449	181113723	14	25732	52070.2	544	1	no	NA	NA
chr10	87842288	87869636	3	13086	51933.9	545	1	no	NA	NA
chr22	30288111	30310572	3	14846	51875.9	546	1	yes	CASTOR1 (n=5)	CABP7 (n=1), LIF-AS1 (n=1), SEC14L2 (n=1), SEC14L6 (n=1), SF3A1 (n=1)
chr5	178112796	178131670	2	13989	51816.7	547	1	yes	N4BP3 (n=3), RMND5B (n=2)	GMCL2 (n=1), LTC4S (n=1), N4BP3 (n=1), PHYKPL (n=1), SLC34A1 (n=1)
chr20	50790817	50823235	4	18038	51778	548	1	no	NA	NA
chr13	28118336	28145929	4	11714	51761.7	549	1	yes	PAN3-AS1 (n=9), PAN3 (n=1)	PAN3-AS1 (n=6), FLT1 (n=1), FLT3 (n=1), MTMR6 (n=1), RASL11A (n=1)
chr2	68709698	68791045	14	31990	51712.3	550	1	yes	ARHGAP25 (n=34)	BMP10 (n=12), ARHGAP25 (n=7), FBXO48 (n=3), GKN2 (n=2), PLEK (n=2), APLF (n=1), C2orf42 (n=1), GFPT1 (n=1), MIR3126 (n=1), NFU1 (n=1), PROKR1 (n=1), SNRNP27 (n=1), WDR92 (n=1)
chr1	194598219	194630653	4	11377	51570.1	551	1	no	NA	NA
chr2	6968253	7029683	8	27569	51558.2	552	1	no	NA	NA
chr1	156725431	156768911	4	18687	51497.7	553	1	no	NA	NA
chr22	50291182	50327779	3	29026	51448.1	554	1	no	NA	NA
chr1	31564472	31601587	6	17488	51374.6	555	1	no	NA	NA
chr10	61933050	61994236	8	30814	51322.8	556	1	no	NA	NA
chr16	30325445	30411441	13	27541	51253.6	557	1	yes	SEPTIN1 (n=2), CD2BP2 (n=1)	CORO1A (n=1), LOC101928595 (n=1), TLCD3B (n=1)
chr8	95295478	95321461	6	14226	51111.2	558	1	yes	C8orf37 (n=16)	LOC100500773 (n=5), C8orf37 (n=4), INTS8 (n=2), C8orf37-AS1 (n=1), CCNE2 (n=1), GDF6 (n=1), PLEKHF2 (n=1), TSPYL5 (n=1)
chr10	21516535	21538871	4	16051	51093.6	559	1	no	NA	NA
chr2	181299050	181312793	3	10363	51077.2	560	1	yes	MIR4437 (n=37)	ITGA4 (n=11), LINC01934 (n=10), NEUROD1 (n=5), MIR4437 (n=3), PPP1R1C (n=3), ITPRID2 (n=2), CWC22 (n=1), DNAJC10 (n=1), SCHLAP1 (n=1)
chr20	1718702	1735704	2	11603	51072.3	561	1	no	NA	NA
chr6	133312888	133340896	4	13613	50918.5	562	1	yes	EYA4 (n=27)	EYA4 (n=16), LINC00326 (n=2), LINC01312 (n=2), AHI1 (n=1), HBS1L (n=1), LINC01010 (n=1), LOC101928304 (n=1), TMEM200A (n=1), VNN2 (n=1), VNN3 (n=1)
chr7	50140734	50172094	5	19447	50869.1	563	1	yes	SPATA48 (n=15)	IKZF1 (n=6), FIGNL1 (n=5), SPATA48 (n=2), GRB10 (n=1), ZPBP (n=1)
chr7	149945471	149976980	7	15511	50805.1	564	1	no	NA	NA
chr6	36578709	36608863	3	11533	50734.1	565	1	no	NA	NA
chr19	41859328	41888525	4	23550	50697.7	566	1	yes	ARHGEF1 (n=4), RPS19 (n=1)	CYP2G1P (n=1), LOC100505585 (n=1), PAK4 (n=1), RABAC1 (n=1), XRCC1 (n=1)
chr9	133532753	133586704	7	23288	50411.8	567	1	yes	FAM163B (n=7)	DBH-AS1 (n=3), SARDH (n=2), RXRA (n=1), SLC2A6 (n=1)
chr17	39081628	39119948	5	18464	50398.5	568	1	no	NA	NA
chr11	64605443	64655737	7	33902	50394.6	569	1	yes	NRXN2 (n=32), SLC22A12 (n=1)	LINC02724 (n=7), SLC22A11 (n=7), MIR1237 (n=3), MEN1 (n=2), RPS6KA4 (n=2), CDC42BPG (n=1), DPF2 (n=1), DRAP1 (n=1), GPHA2 (n=1), MAP4K2 (n=1), MARK2 (n=1), NPAS4 (n=1), PLAAT4 (n=1), PLAAT5 (n=1), PYGM (n=1), SF1 (n=1), SLC22A12 (n=1)
chr15	92808024	92845905	5	11928	50097.6	570	1	yes	ASB9P1 (n=7)	MIR3175 (n=3), ASB9P1 (n=2), CRAT37 (n=1), LINC01578 (n=1)
chr2	108615617	108680283	11	32612	50090.3	571	1	no	NA	NA
chr19	47093902	47114270	2	10222	50078.8	572	1	no	NA	NA
chr10	11661006	11696364	7	18304	50059.9	573	1	no	NA	NA
chr15	31325344	31368232	7	27097	50028.9	574	1	no	NA	NA
chr9	68629019	68646047	3	13933	50028.3	575	1	no	NA	NA
chr17	66131785	66165677	7	16311	49950	576	1	no	NA	NA
chr22	46035389	46075369	6	21861	49903	577	1	no	NA	NA
chr9	110121300	110162563	6	23429	49866.3	578	1	no	NA	NA
chr5	124730166	124750425	2	14710	49865.5	579	1	no	NA	NA
chr4	19842758	19889673	9	21400	49837.8	580	1	yes	SLIT2 (n=6)	SLIT2 (n=6)
chr14	104650154	104696265	7	22046	49809.1	581	1	no	NA	NA
chr18	49016458	49027740	1	11283	49725.4	582	1	no	NA	NA
chr6	87234635	87260598	5	14182	49656.8	583	1	yes	SMIM8 (n=6)	SMIM8 (n=2), ZNF292 (n=2), C6orf163 (n=1), SLC35A1 (n=1)
chr19	16070356	16095687	4	13253	49641.2	584	1	no	NA	NA
chr15	41068522	41089280	3	13546	49549.3	585	1	no	NA	NA
chr14	91315424	91419629	17	35246	49476.5	586	1	yes	CCDC88C (n=8), GPR68 (n=1)	GPR68 (n=3), RIN3 (n=2), CCDC88C (n=1), FOXN3 (n=1), PPP4R3A (n=1), TTC7B (n=1)
chr16	81431403	81518850	10	34721	49311.4	587	1	no	NA	NA
chr6	85448773	85483188	5	17594	49289.2	588	1	no	NA	NA
chr12	29148067	29178538	4	19333	49225.9	589	1	yes	FAR2 (n=18)	FAR2 (n=6), LOC100506606 (n=3), IPO8 (n=2), LOC729291 (n=2), ERGIC2 (n=1), KLHL42 (n=1), MED21 (n=1), OVCH1 (n=1), PTHLH (n=1)
chr4	6251006	6327327	11	30861	49196.5	590	1	yes	WFS1 (n=9)	WFS1 (n=4), JAKMIP1 (n=1), LINC02171 (n=1), MIR4274 (n=1), PPP2R2C (n=1), STK32B (n=1)
chr12	121781489	121819225	5	23583	49139.8	591	1	no	NA	NA
chr1	120711903	120805882	14	29982	49132.2	592	1	no	NA	NA
chr12	98491228	98526600	4	14346	48965.5	593	1	no	NA	NA
chr7	127733345	127768455	6	14776	48915.3	594	1	yes	SND1 (n=19)	SND1-IT1 (n=8), MIR593 (n=4), SND1 (n=4), LOC101928333 (n=1), LRRC4 (n=1), MIR129-1 (n=1)
chr11	2358117	2401836	4	27001	48856	595	1	no	NA	NA
chrX	153965622	153987479	2	16520	48590.3	596	1	no	NA	NA
chr14	61551589	61571356	4	14177	48575.4	597	1	no	NA	NA
chr2	109452454	109484773	3	21222	48543.1	598	1	yes	SEPTIN10 (n=10)	MIR4266 (n=4), MIR4265 (n=3), CCDC138 (n=1), SH3RF3-AS1 (n=1), SOWAHC (n=1)
chr16	1526740	1565245	6	17683	48539.4	599	1	no	NA	NA
chr2	233378825	233423349	6	17458	48535.6	600	1	no	NA	NA
chr6	149465794	149486387	2	8382	48440.9	601	1	no	NA	NA
chr6	32966697	32974649	1	7953	48345.8	602	1	no	NA	NA
chr5	146565516	146588960	3	15105	48339.2	603	1	yes	GPR151 (n=6)	GPR151 (n=2), PPP2R2B (n=2), JAKMIP2-AS1 (n=1), STK32A-AS1 (n=1)
chr19	2041898	2097289	9	29462	48245.6	604	1	yes	MKNK2 (n=10), MOB3A (n=1)	CNN2 (n=1), CSNK1G2 (n=1), GNG7 (n=1), IZUMO4 (n=1), LMNB2 (n=1), LOC100288123 (n=1), MIR1227 (n=1), SBNO2 (n=1), SCAMP4 (n=1), TMPRSS9 (n=1), ZNF554 (n=1)
chr11	3295097	3324850	5	16031	48238.5	605	1	no	NA	NA
chr9	88583446	88598572	2	6970	48177.8	606	1	no	NA	NA
chr3	32363682	32375162	1	11481	48171.2	607	1	no	NA	NA
chr5	150442154	150507160	7	28890	48156.4	608	1	no	NA	NA
chr18	8899599	8921977	4	13567	48085.8	609	1	no	NA	NA
chr6	26269542	26286804	2	8303	48057.4	610	1	no	NA	NA
chr1	27402241	27439221	4	19695	47981.6	611	1	no	NA	NA
chr3	46970949	47022936	8	25906	47874.8	612	1	no	NA	NA
chr6	72618952	72626201	1	7250	47705.7	613	1	no	NA	NA
chr12	131216894	131243060	4	14865	47698	614	1	no	NA	NA
chr19	2610643	2665185	8	35482	47691.5	615	1	yes	MIR7850 (n=12)	DIRAS1 (n=3), GADD45B (n=3), LINGO3 (n=1), LMNB2 (n=1), SF3A2 (n=1), SGTA (n=1), SLC39A3 (n=1), ZNF556 (n=1)
chr12	8064546	8089009	5	12580	47619.7	616	1	no	NA	NA
chr1	226633274	226749592	15	32406	47527.5	617	1	no	NA	NA
chr13	110022752	110057369	5	14058	47439.1	618	1	no	NA	NA
chr17	59617288	59647008	3	24568	47355.8	619	1	no	NA	NA
chr10	119366513	119450368	13	23924	47327.8	620	1	no	NA	NA
chr15	50350203	50357006	1	6804	47295.8	621	1	yes	GABPB1-AS1 (n=6)	USP8 (n=3), HDC (n=1), NDUFAF4P1 (n=1), TNFAIP8L3 (n=1)
chr16	88957724	88994074	6	16297	47291.3	622	1	no	NA	NA
chr9	124242118	124301533	8	33889	47252.7	623	1	no	NA	NA
chr1	39191825	39218380	3	17676	47252	624	1	no	NA	NA
chr11	60805106	60872260	8	24672	47209.3	625	1	no	NA	NA
chr1	231515148	231536274	2	13236	47195.5	626	1	no	NA	NA
chr16	69354929	69398447	6	19842	47051.7	627	1	no	NA	NA
chr11	61814271	61836522	2	13933	46989.7	628	1	no	NA	NA
chr5	60520104	60544964	4	16121	46982.9	629	1	no	NA	NA
chr3	49339136	49360294	3	14618	46875.5	630	1	no	NA	NA
chr3	130072904	130112950	5	19254	46869.8	631	1	no	NA	NA
chr1	167746689	167762407	3	9813	46800.3	632	1	no	NA	NA
chr10	95287022	95314773	4	15824	46782.6	633	1	no	NA	NA
chr5	153594821	153602944	1	8124	46716.2	634	1	no	NA	NA
chr12	1588170	1630886	7	17638	46633.1	635	1	yes	WNT5B (n=29)	ERC1 (n=10), ADIPOR2 (n=3), DCP1B (n=3), LINC00942 (n=3), RAD52 (n=2), WNK1 (n=2), CACNA1C-AS4 (n=1), CACNA1C-IT3 (n=1), CACNA2D4 (n=1), LOC105369595 (n=1), LRTM2 (n=1), MIR3649 (n=1)
chr7	100427979	100456356	7	13710	46600.7	636	1	no	NA	NA
chr11	68257692	68332223	11	29004	46380.6	637	1	no	NA	NA
chr12	126942828	126969089	3	16193	46348	638	1	no	NA	NA
chr1	102551351	102566901	2	7249	46335.9	639	1	no	NA	NA
chr3	12902173	12968384	8	38120	46334.5	640	1	no	NA	NA
chr17	8118454	8223970	15	28048	46321.5	641	1	no	NA	NA
chr3	17894694	17918793	2	18548	46270.1	642	1	no	NA	NA
chr10	30206574	30248214	5	22768	46224.6	643	1	no	NA	NA
chr19	10543374	10572446	4	14003	46221.6	644	1	no	NA	NA
chr16	85277089	85330923	4	19638	46141.1	645	1	no	NA	NA
chr12	113048519	113099384	7	22646	46124.4	646	1	no	NA	NA
chr5	139633707	139684661	8	26038	46093	647	1	no	NA	NA
chr1	222643448	222659015	2	9373	46073.6	648	1	yes	MIA3 (n=19)	DISP1 (n=3), HHIPL2 (n=3), TLR5 (n=3), TAF1A-AS1 (n=2), AIDA (n=1), BPNT1 (n=1), CAPN2 (n=1), CNIH3 (n=1), DUSP10 (n=1), FAM177B (n=1), LINC02257 (n=1), NVL (n=1)
chr16	88737667	88811939	10	37201	46004.1	649	1	no	NA	NA
chr1	37081811	37094551	2	6196	45950.6	650	1	no	NA	NA
chr12	89343204	89355653	1	12450	45849.7	651	1	no	NA	NA
chr11	94171414	94201804	5	14552	45785.6	652	1	no	NA	NA
chr8	92509532	92527066	2	10030	45733.9	653	1	no	NA	NA
chr7	157658231	157692615	5	17369	45648.2	654	1	no	NA	NA
chr9	123676231	123750831	11	22931	45610.4	655	1	no	NA	NA
chr11	128690943	128736580	7	26946	45564	656	1	no	NA	NA
chr4	112099993	112148654	8	22858	45537	657	1	yes	FAM241A (n=8)	FAM241A (n=3), ANK2 (n=2), AP1AR (n=1), ARSJ (n=1), LOC105377372 (n=1)
chr6	27864574	27874716	1	10143	45534.5	658	1	no	NA	NA
chr2	60530117	60557764	3	15689	45529.1	659	1	no	NA	NA
chr12	113153073	113186600	6	13411	45512.9	660	1	no	NA	NA
chr8	784991	796627	1	11637	45471.2	661	1	yes	LOC401442 (n=27)	LOC105377777 (n=10), TDRP (n=8), ERICH1 (n=2), ZNF596 (n=2), ARHGEF10 (n=1), DLGAP2 (n=1), DLGAP2-AS1 (n=1), LOC286083 (n=1), MYOM2 (n=1)
chr8	27361521	27406136	7	24287	45413.6	662	1	no	NA	NA
chr1	201531098	201578536	8	21997	45388.7	663	1	yes	RPS10P7 (n=5)	NAV1 (n=2), PKP1 (n=1), SNORA70H (n=1), TNNI1 (n=1)
chr16	87698276	87728008	5	13098	45323.5	664	1	no	NA	NA
chr14	68392740	68417844	4	15098	45305.2	665	1	yes	LOC100996664 (n=22)	LOC100996664 (n=12), RAD51B (n=6), ZFP36L1 (n=4)
chr2	231705774	231718364	2	11295	45263.6	666	1	no	NA	NA
chr10	112731957	112757393	3	13913	45260.8	667	1	no	NA	NA
chr6	52489038	52547748	7	19347	45206.7	668	1	no	NA	NA
chr5	76389400	76432112	5	13056	45189.3	669	1	yes	IQGAP2 (n=13)	IQGAP2 (n=4), ARSB (n=1), ENC1 (n=1), F2RL2 (n=1), LHFPL2 (n=1), LOC101929109 (n=1), NCRUPAR (n=1), PDE8B (n=1), S100Z (n=1), SV2C (n=1)
chr17	29558022	29623891	8	27714	45146.6	670	1	no	NA	NA
chr4	5013231	5054502	6	21563	45113.3	671	1	yes	CYTL1 (n=3), STK32B (n=3)	LOC101928306 (n=2), STK32B (n=2), LINC01587 (n=1), STX18-IT1 (n=1)
chr2	64635619	64668424	7	23631	45100.3	672	1	no	NA	NA
chr6	42877352	42932666	10	14547	45047.7	673	1	no	NA	NA
chr1	3899469	3913117	1	13649	45039.8	674	1	no	NA	NA
chr21	13454274	13464827	1	10554	44996.9	675	1	no	NA	NA
chr2	17791010	17824191	4	15919	44880.6	676	1	no	NA	NA
chr5	159003114	159053236	8	30200	44834.1	677	1	no	NA	NA
chr13	114104368	114175534	11	27016	44813.2	678	1	yes	RASA3 (n=14)	RASA3 (n=6), CDC16 (n=3), MIR548AR (n=2), MIR4502 (n=1), TMCO3 (n=1), TMEM255B (n=1)
chr1	183841447	183892129	5	22800	44731.9	679	1	no	NA	NA
chr2	181444090	181463337	2	9033	44701.2	680	1	no	NA	NA
chr1	234720550	234732150	2	9611	44673.9	681	1	yes	LINC01132 (n=12)	LOC101927851 (n=4), LINC01348 (n=2), PP2672 (n=2), B3GALNT2 (n=1), IRF2BP2 (n=1), LOC101927787 (n=1), SLC35F3 (n=1)
chr1	234598386	234614184	2	14986	44673.6	682	1	yes	IRF2BP2 (n=18)	LOC101927851 (n=5), LINC01354 (n=3), TARBP1 (n=3), LINC01348 (n=2), COA6 (n=1), ERO1B (n=1), LINC01132 (n=1), LYST (n=1), PP2672 (n=1)
chr5	160259432	160274788	3	12907	44662.9	683	1	no	NA	NA
chr12	9647076	9653150	1	6075	44646.3	684	1	no	NA	NA
chr19	7150996	7198976	7	19402	44597.4	685	1	no	NA	NA
chr12	113879753	113923032	6	23891	44594.7	686	1	no	NA	NA
chr5	36027198	36074251	7	20126	44545.1	687	1	no	NA	NA
chr7	100148240	100200410	6	13848	44511.4	688	1	no	NA	NA
chr6	30488925	30533050	7	14169	44469.2	689	1	yes	HLA-E (n=4), LINC02569 (n=3)	PPP1R10 (n=2), HCG17 (n=1), HCG20 (n=1), HLA-E (n=1), MIR877 (n=1), PRR3 (n=1)
chr5	133928366	133943837	2	11371	44231.6	690	1	no	NA	NA
chr9	124197084	124224314	4	19012	44227	691	1	no	NA	NA
chr16	57037070	57046653	1	9584	44197.8	692	1	no	NA	NA
chr9	114362158	114398810	4	22070	44158.3	693	1	no	NA	NA
chrX	120452378	120469799	4	13956	44120.4	694	1	no	NA	NA
chr20	48702615	48762036	8	22183	44042.8	695	1	yes	PREX1 (n=10)	PREX1 (n=6), ARFGEF2 (n=2), LINC00494 (n=1), SLC35C2 (n=1)
chr6	14635943	14672025	4	18087	43976.7	696	1	no	NA	NA
chr16	68226519	68286884	9	25330	43957.8	697	1	no	NA	NA
chr11	9853492	9862180	1	8689	43844.9	698	1	yes	LOC101928008 (n=42)	LOC101928008 (n=10), SBF2 (n=7), SWAP70 (n=5), CAND1.11 (n=4), SBF2-AS1 (n=3), C11orf16 (n=2), CTR9 (n=2), MRVI1 (n=2), SNORA23 (n=2), WEE1 (n=2), ADM (n=1), LINC02709 (n=1), STK33 (n=1)
chr6	32583803	32637780	7	22619	43823.9	699	1	no	NA	NA
chr3	52791048	52847827	7	19736	43805	700	1	no	NA	NA
chr1	153762804	153806095	5	18078	43771.5	701	1	yes	LOC343052 (n=5), SLC27A3 (n=2)	S100A12 (n=2), ADAR (n=1), NUP210L (n=1), RAB13 (n=1), S100A4 (n=1), S100A7 (n=1)
chr1	178467587	178496415	4	9675	43740.7	702	1	no	NA	NA
chr10	14543290	14626095	10	32952	43737.6	703	1	yes	FAM107B (n=19)	FAM107B (n=13), CCDC3 (n=1), CDNF (n=1), FRMD4A (n=1), HSPA14 (n=1), MEIG1 (n=1), SUV39H2 (n=1)
chr9	5596228	5631436	4	9059	43682.6	704	1	no	NA	NA
chr6	69863336	69895464	4	15490	43642.7	705	1	yes	COL19A1 (n=11)	COL19A1 (n=5), LMBRD1 (n=3), COL9A1 (n=2), LINC02549 (n=1)
chr3	38628300	38655476	4	14541	43625.6	706	1	no	NA	NA
chr6	139277700	139294900	4	9657	43519.4	707	1	yes	TXLNB (n=6)	CITED2 (n=2), HECA (n=2), ECT2L (n=1), NHSL1 (n=1)
chr1	234517219	234545575	3	18135	43444.2	708	1	yes	LINC01354 (n=15)	IRF2BP2 (n=4), LINC01348 (n=4), LOC101927851 (n=2), TARBP1 (n=2), COA6 (n=1), LINC01132 (n=1), MIR4753 (n=1)
chr10	114615317	114654938	7	17909	43428.6	709	1	no	NA	NA
chr2	430454	467933	4	18804	43352	710	1	no	NA	NA
chr4	1710883	1727858	2	14910	43277.8	711	1	no	NA	NA
chr5	95022592	95087982	10	25985	43255.5	712	1	yes	MCTP1 (n=14)	MCTP1 (n=7), KIAA0825 (n=2), GPR150 (n=1), LINC01554 (n=1), MIR2277 (n=1), SLF1 (n=1), TTC37 (n=1)
chr5	143629231	143670301	7	20753	43090.6	713	1	no	NA	NA
chr5	77559718	77593402	4	21839	43075.1	714	1	no	NA	NA
chr12	6604597	6645018	7	21255	43032.2	715	1	no	NA	NA
chr10	132514113	132519527	1	5415	43003.9	716	1	no	NA	NA
chr6	110471595	110485862	3	5616	42965.1	717	1	no	NA	NA
chrX	33695385	33727985	4	17064	42934.2	718	1	no	NA	NA
chr14	87950209	87956547	1	6339	42924.7	719	1	no	NA	NA
chr7	134760119	134800111	5	18964	42879.4	720	1	yes	CALD1 (n=6)	BPGM (n=3), CALD1 (n=2), CNOT4 (n=1)
chr5	43033902	43043599	1	9698	42848.1	721	1	no	NA	NA
chr10	11317554	11360462	6	19321	42843.6	722	1	no	NA	NA
chr10	95895621	95943348	6	18903	42811.1	723	1	no	NA	NA
chr15	93029735	93073530	6	19326	42796.5	724	1	no	NA	NA
chr20	62120911	62156877	5	17093	42785.2	725	1	no	NA	NA
chr2	60094447	60107447	1	13001	42702.4	726	1	no	NA	NA
chr9	120868418	120898387	4	17373	42681.8	727	1	no	NA	NA
chr18	62914081	62957879	4	17365	42650.5	728	1	no	NA	NA
chr22	36404833	36507677	14	28998	42649.4	729	1	no	NA	NA
chr7	150403629	150411323	2	6854	42644	730	1	no	NA	NA
chr11	123059674	123070579	2	7649	42573.1	731	1	no	NA	NA
chr2	31212587	31259204	6	20232	42538	732	1	no	NA	NA
chr7	92809375	92838489	4	14837	42491.9	733	1	yes	CDK6 (n=11)	CDK6 (n=5), FAM133B (n=3), FZD1 (n=1), SAMD9 (n=1), SAMD9L (n=1)
chr1	7643166	7681218	5	14554	42363.3	734	1	yes	CAMTA1 (n=17)	CAMTA1 (n=5), LOC102725193 (n=5), VAMP3 (n=3), CHD5 (n=1), LINC01672 (n=1), PER3 (n=1), UTS2 (n=1)
chr3	123869991	123897045	3	8446	42355.7	735	1	no	NA	NA
chr2	56001030	56024285	2	21751	42321.8	736	1	no	NA	NA
chr1	244951751	244972586	3	12698	42320.1	737	1	no	NA	NA
chr2	231535964	231557994	4	8792	42304.2	738	1	no	NA	NA
chr6	109440163	109456732	3	8635	42304	739	1	no	NA	NA
chr6	47241476	47254251	2	11402	42267.4	740	1	no	NA	NA
chr20	6582981	6655373	7	20456	42248	741	1	yes	LINC01713 (n=5)	BMP2 (n=1), CASC20 (n=1), CHGB (n=1), PRNP (n=1), SMOX (n=1)
chr17	31308383	31321762	2	11576	42238.8	742	1	yes	EVI2B (n=9)	COPRS (n=2), EFCAB5 (n=1), LOC646030 (n=1), MIR365B (n=1), MIR4724 (n=1), OMG (n=1), RAB11FIP4 (n=1), RNF135 (n=1)
chr5	177330166	177406319	10	18560	42120.2	743	1	no	NA	NA
chr13	113526340	113562452	6	16300	41987.4	744	1	yes	TMCO3 (n=6), TFDP1 (n=5)	ADPRHL1 (n=1), ARHGEF7 (n=1), ATP11A-AS1 (n=1), CDC16 (n=1), DCUN1D2 (n=1), GRTP1 (n=1), MCF2L (n=1), MCF2L-AS1 (n=1), MIR8075 (n=1), RASA3 (n=1), UPF3A (n=1)
chr18	55316317	55344736	6	19629	41901	745	1	no	NA	NA
chr2	237690946	237715946	3	14355	41887.5	746	1	no	NA	NA
chr12	111397133	111449186	8	32476	41845.4	747	1	no	NA	NA
chr7	44072711	44107022	5	15166	41832	748	1	yes	AEBP1 (n=6), POLM (n=1)	POLR2J4 (n=2), UBE2D4 (n=2), GCK (n=1), STK17A (n=1), YKT6 (n=1)
chr16	56673822	56710517	5	13106	41806.6	749	1	yes	MT1X (n=9)	BBS2 (n=1), IRX5 (n=1), LOC388282 (n=1), LPCAT2 (n=1), MT1E (n=1), MT2A (n=1), MT3 (n=1), MT4 (n=1), NUP93 (n=1)
chr1	229689441	229700093	2	8467	41703.6	750	1	no	NA	NA
chr7	5630286	5699788	9	25047	41694.2	751	1	no	NA	NA
chr7	99029085	99038963	2	8987	41533	752	1	no	NA	NA
chr17	56423600	56443556	2	15392	41484.5	753	1	no	NA	NA
chr1	50950086	50979925	4	12873	41464.3	754	1	no	NA	NA
chr6	25957746	25967952	2	7685	41417	755	1	no	NA	NA
chr9	69173208	69193290	3	14803	41399	756	1	no	NA	NA
chr18	3446464	3454827	1	8364	41347.5	757	1	no	NA	NA
chr8	65943498	65954799	1	11302	41288.2	758	1	no	NA	NA
chr14	89415507	89449097	3	12632	41241.8	759	1	no	NA	NA
chr12	131765170	131809391	6	20040	41205.1	760	1	no	NA	NA
chr12	53596960	53627280	5	14424	41186.7	761	1	no	NA	NA
chr16	714712	741673	5	14403	41137.1	762	1	no	NA	NA
chr12	32455768	32559580	13	27957	41119.9	763	1	yes	FGD4 (n=21)	FGD4 (n=12), BICD1 (n=2), DNM1L (n=2), AMN1 (n=1), DENND5B-AS1 (n=1), PKP2 (n=1), RESF1 (n=1), YARS2 (n=1)
chr19	37977670	38061125	10	21872	41084.9	764	1	no	NA	NA
chr19	47744903	47779456	3	9836	41017.9	765	1	no	NA	NA
chr3	46536386	46559102	3	18880	40972.8	766	1	yes	LRRC2-AS1 (n=13)	CCR2 (n=2), XCR1 (n=2), CCR3 (n=1), CDCP1 (n=1), FAM240A (n=1), FYCO1 (n=1), LINC02009 (n=1), LTF (n=1), RTP3 (n=1), TMEM158 (n=1), ZKSCAN7-AS1 (n=1)
chr5	177425527	177480342	8	23059	40913.9	767	1	no	NA	NA
chr22	41919135	41949726	5	22533	40771.7	768	1	no	NA	NA
chr11	62724730	62732894	2	7284	40752.2	769	1	no	NA	NA
chr7	17096373	17108301	2	10351	40630.3	770	1	yes	AHR (n=10)	AGR3 (n=3), AHR (n=2), BZW2 (n=1), KCCAT333 (n=1), LOC101927630 (n=1), MIR1302-6 (n=1), TWIST1 (n=1)
chr3	152192264	152225957	4	18842	40613.5	771	1	no	NA	NA
chr2	85523730	85540946	2	6524	40572.9	772	1	no	NA	NA
chr10	110056822	110082733	3	19981	40491.1	773	1	no	NA	NA
chr3	60065291	60085276	3	14865	40409.7	774	1	no	NA	NA
chrX	26373715	26414565	5	18702	40408.8	775	1	yes	VENTXP1 (n=20)	VENTXP1 (n=8), MAGEB5 (n=6), MAGEB18 (n=3), PPP4R3C (n=3)
chr16	85551318	85628151	9	29350	40391.1	776	1	no	NA	NA
chr12	69606093	69628966	4	14009	40240.5	777	1	no	NA	NA
chr18	79784559	79827594	6	20432	40216.2	778	1	no	NA	NA
chr2	10325388	10356562	4	18251	40155.2	779	1	yes	HPCAL1 (n=11)	RRM2 (n=3), HPCAL1 (n=2), MIR4261 (n=2), SNORA80B (n=2), KLF11 (n=1), LINC01954 (n=1)
chr1	9626361	9657767	5	17122	40111.7	780	1	no	NA	NA
chr10	62030855	62060235	7	22780	40103.7	781	1	yes	ARID5B (n=25)	ARID5B (n=10), RTKN2 (n=8), CABCOCO1 (n=2), LOC283045 (n=2), ZNF365 (n=2), JMJD1C (n=1)
chr13	59437035	59476075	6	15646	40082.4	782	1	yes	DIAPH3-AS1 (n=7)	DIAPH3-AS1 (n=5), PRR20E (n=1), TDRD3 (n=1)
chr7	102415835	102465554	8	23333	39934.3	783	1	no	NA	NA
chr17	45394948	45464130	12	27031	39924.9	784	1	no	NA	NA
chr22	48089434	48102118	3	8779	39917.8	785	1	no	NA	NA
chr22	43103454	43166200	9	26905	39906.5	786	1	no	NA	NA
chr19	39390199	39414235	4	14397	39697.9	787	1	no	NA	NA
chr6	110558987	110569439	1	10453	39697.7	788	1	no	NA	NA
chr5	56668689	56701532	5	14759	39694	789	1	no	NA	NA
chr2	134966662	134988962	3	12402	39598.1	790	1	no	NA	NA
chr7	92668775	92704225	6	22389	39406.2	791	1	no	NA	NA
chr16	50245606	50314294	9	27029	39372	792	1	yes	MIR6771 (n=8), ADCY7 (n=1)	TENT4B (n=3), ADCY7 (n=1), CNEP1R1 (n=1), CYLD (n=1), LINC02178 (n=1), NKD1 (n=1), ZNF423 (n=1)
chr2	70120797	70143580	4	14741	39341.7	793	1	no	NA	NA
chr1	231414292	231423427	2	7582	39308.8	794	1	no	NA	NA
chr21	35203241	35241075	6	16696	39256.6	795	1	no	NA	NA
chr6	151675561	151701459	3	14548	39253.6	796	1	yes	ESR1 (n=8)	SYNE1 (n=3), SYNE1-AS1 (n=3), CCDC170 (n=2)
chr3	196631127	196671342	5	12682	39249.8	797	1	no	NA	NA
chr3	12479634	12485846	1	6213	39212	798	1	no	NA	NA
chr5	177295922	177313537	2	15141	39186.3	799	1	no	NA	NA
chr5	10561837	10609188	6	12730	39159.3	800	1	no	NA	NA
chr19	54571353	54594577	3	12131	39134.8	801	1	no	NA	NA
chr13	106679373	106688836	1	9464	39104.9	802	1	no	NA	NA
chr19	49468479	49516638	6	20854	39085.8	803	1	no	NA	NA
chr12	124854931	124886394	5	21877	39083.3	804	1	no	NA	NA
chr17	82765993	82787458	3	11940	39053.4	805	1	no	NA	NA
chr10	70477753	70523503	7	22959	38979	806	1	no	NA	NA
chr17	17476559	17523438	8	27455	38928.3	807	1	no	NA	NA
chr6	119436746	119467930	4	14627	38923.9	808	1	no	NA	NA
chr7	36207353	36244286	6	16788	38923.7	809	1	yes	EEPD1 (n=10)	KIAA0895 (n=4), EEPD1 (n=2), LOC101928618 (n=2), HERPUD2 (n=1), LOC100506725 (n=1)
chr10	43394812	43421543	4	14084	38899	810	1	no	NA	NA
chr8	19067363	19098899	4	12307	38893.3	811	1	no	NA	NA
chr10	14722957	14752758	4	12268	38812.8	812	1	no	NA	NA
chr5	124887413	124935703	7	18383	38796.2	813	1	yes	LOC101927421 (n=14)	LOC101927421 (n=8), LINC01170 (n=3), ZNF608 (n=2), LINC02240 (n=1)
chr6	166137	196327	4	13398	38776	814	1	yes	LINC00266-3 (n=7), LOC285766 (n=2)	LOC285766 (n=2), DUSP22 (n=1), EXOC2 (n=1), FOXCUT (n=1), GMDS (n=1), HUS1B (n=1), IRF4 (n=1), LOC101927691 (n=1)
chr9	124657578	124661515	1	3938	38740.5	815	1	yes	MIR181A2HG (n=11)	MIR181B2 (n=2), NR6A1 (n=2), DENND1A (n=1), LOC100129034 (n=1), MRRF (n=1), PPP6C (n=1), PSMB7 (n=1), RABEPK (n=1), SCAI (n=1)
chr20	37773406	37806390	3	13768	38733.1	816	1	no	NA	NA
chr13	48489277	48510716	4	16441	38727.4	817	1	no	NA	NA
chr19	38831226	38900931	10	27542	38714.2	818	1	no	NA	NA
chr7	1043729	1061291	2	16383	38708.4	819	1	no	NA	NA
chr1	1828895	1866016	6	21449	38698.6	820	1	no	NA	NA
chr10	102629664	102676917	6	21137	38643.5	821	1	no	NA	NA
chr20	36832642	36887260	8	22100	38631.3	822	1	yes	SOGA1 (n=9)	DSN1 (n=2), SLA2 (n=2), DLGAP4-AS1 (n=1), FAM83C (n=1), SAMHD1 (n=1), SCAND1 (n=1), VSTM2L (n=1)
chr5	165183680	165210065	2	14644	38619.7	823	1	no	NA	NA
chr8	35558570	35596072	4	22014	38593.3	824	1	no	NA	NA
chr15	41773532	41813456	6	18033	38426.8	825	1	no	NA	NA
chr1	221863203	221891715	5	18455	38385.7	826	1	yes	LINC01655 (n=5)	LINC01655 (n=2), DUSP10 (n=1), HLX (n=1), LINC02474 (n=1)
chr17	7011802	7043983	7	15041	38324.4	827	1	no	NA	NA
chr3	155536948	155558996	2	11599	38295.2	828	1	yes	PLCH1-AS2 (n=28)	PLCH1 (n=6), STRIT1 (n=6), MME (n=3), PLCH1-AS2 (n=3), GMPS (n=2), KCNAB1 (n=2), ARHGEF26 (n=1), C3orf33 (n=1), CCNL1 (n=1), LINC02029 (n=1), P2RY1 (n=1), SHOX2 (n=1)
chr10	123482766	123510076	3	16018	38261.3	829	1	no	NA	NA
chr6	137915573	137934452	4	13689	38250.7	830	1	no	NA	NA
chr1	149435361	149476591	4	20724	38244.9	831	1	no	NA	NA
chr10	5887757	5911146	3	19640	38229.3	832	1	no	NA	NA
chr17	45110935	45173413	10	15945	38167.8	833	1	no	NA	NA
chr1	40373678	40404702	5	17956	38153.3	834	1	yes	SMAP2 (n=26)	PPT1 (n=5), COL9A2 (n=4), EDN2 (n=3), RLF (n=3), TMCO2 (n=3), CAP1 (n=2), ZMPSTE24 (n=2), EXO5 (n=1), MFSD2A (n=1), MYCL (n=1), TRIT1 (n=1)
chr15	63700986	63714518	2	12084	38141.3	835	1	yes	USP3-AS1 (n=11)	HERC1 (n=3), APH1B (n=2), DAPK2 (n=2), CIAO2A (n=1), LINC02568 (n=1), SNX1 (n=1), USP3 (n=1)
chr5	1129269	1142071	1	12803	38135.9	836	1	no	NA	NA
chr6	67880931	67911438	3	18169	38069.7	837	1	yes	LOC102723883 (n=11)	LOC102723883 (n=6), ADGRB3 (n=2), LINC02549 (n=2), LOC101928307 (n=1)
chr3	129273600	129283125	2	8616	38036.2	838	1	no	NA	NA
chr1	181127816	181162466	5	18631	38018	839	1	no	NA	NA
chr2	20554956	20580374	3	17967	37921.1	840	1	no	NA	NA
chr18	303367	336863	3	17051	37920.8	841	1	yes	THOC1 (n=17)	COLEC12 (n=8), LINC01925 (n=3), METTL4 (n=2), THOC1 (n=2), CETN1 (n=1), ENOSF1 (n=1)
chr3	108215781	108226044	2	8646	37877.7	842	1	no	NA	NA
chr4	88087938	88108052	3	12779	37868.6	843	1	no	NA	NA
chr17	66942288	66953191	3	6572	37802.9	844	1	no	NA	NA
chr5	158373635	158406781	4	19856	37769.9	845	1	no	NA	NA
chr11	64339571	64416249	9	27074	37717.9	846	1	no	NA	NA
chr6	96644378	96655550	1	11173	37716.7	847	1	yes	FHL5 (n=7)	UFL1 (n=3), FHL5 (n=1), GPR63 (n=1), KLHL32 (n=1), PRDM13 (n=1)
chr5	81625752	81643396	2	11664	37710.5	848	1	no	NA	NA
chr11	78559151	78577383	3	16504	37702	849	1	no	NA	NA
chr17	16968980	16991801	3	16355	37679.8	850	1	no	NA	NA
chr12	7958164	7995248	4	18273	37621.7	851	1	no	NA	NA
chr5	149343746	149358838	2	7138	37615.3	852	1	yes	GRPEL2 (n=17)	AFAP1L1 (n=3), LOC644762 (n=2), MIR145 (n=2), PPARGC1B (n=2), ABLIM3 (n=1), ADRB2 (n=1), ARHGEF37 (n=1), CARMN (n=1), CSNK1A1 (n=1), GM2A (n=1), RBM22 (n=1), SH3TC2-DT (n=1)
chr22	33888045	33923007	5	20564	37570.2	853	1	yes	LARGE1 (n=12)	MIR4764 (n=5), LARGE-AS1 (n=4), LARGE1 (n=2), RBFOX2 (n=1)
chr11	38742569	38774148	3	20971	37569.5	854	1	yes	LINC01493 (n=3)	LINC02759 (n=2), LRRC4C (n=1)
chr11	44559067	44624794	8	28970	37556.4	855	1	yes	CD82 (n=7)	CD82 (n=3), ALKBH3 (n=1), CHST1 (n=1), LINC02687 (n=1), TP53I11 (n=1)
chr19	55247303	55260310	2	9794	37547.3	856	1	no	NA	NA
chr19	36483881	36494882	2	7502	37545.3	857	1	no	NA	NA
chr8	94940055	94962127	2	14755	37495.9	858	1	no	NA	NA
chr13	59607376	59644970	5	15216	37492.5	859	1	yes	DIAPH3-AS1 (n=18)	DIAPH3-AS1 (n=14), TDRD3 (n=2), LINC00374 (n=1), PCDH17 (n=1)
chr5	172640245	172664137	2	14024	37481.8	860	1	no	NA	NA
chr11	72024744	72043855	2	8071	37446.1	861	1	no	NA	NA
chr22	20235863	20269278	4	23382	37411.4	862	1	no	NA	NA
chr7	139094290	139110575	2	11199	37401.8	863	1	no	NA	NA
chr16	4047565	4065991	3	13790	37388.2	864	1	yes	ADCY9 (n=8)	ADCY9 (n=2), LOC102724927 (n=2), C16orf96 (n=1), CREBBP (n=1), IL32 (n=1), LINC01569 (n=1)
chr2	237591466	237618557	2	19400	37382.9	865	1	no	NA	NA
chr3	16884294	16940393	8	24022	37373.2	866	1	no	NA	NA
chr5	158464769	158517600	8	18682	37351.5	867	1	yes	LINC02227 (n=25)	LINC02227 (n=18), EBF1 (n=3), CLINT1 (n=2), LOC285626 (n=1), MED7 (n=1)
chr8	74267212	74303477	5	22077	37345.7	868	1	yes	JPH1 (n=35)	LY96 (n=10), JPH1 (n=4), STAU2 (n=4), GDAP1 (n=3), MIR5681A (n=3), PI15 (n=3), MIR2052HG (n=2), ELOC (n=1), LOC102724874 (n=1), MIR2052 (n=1), MIR5681B (n=1), STAU2-AS1 (n=1), UBE2W (n=1)
chr22	38726598	38762739	4	19706	37326.4	869	1	no	NA	NA
chr5	50407091	50450128	6	18774	37317.4	870	1	no	NA	NA
chr6	170126379	170165694	5	11776	37231.3	871	1	yes	LOC102724511 (n=2)	FAM120B (n=1), PSMB1 (n=1)
chr22	19873806	19913050	7	17331	37187.6	872	1	no	NA	NA
chr17	17821354	17851281	4	17161	37163.3	873	1	no	NA	NA
chr3	13040329	13095306	12	25381	37153.5	874	1	no	NA	NA
chr15	67781476	67807299	3	11332	37125.7	875	1	yes	SKOR1 (n=16)	MAP2K5 (n=6), IQCH-AS1 (n=3), RNU6-2 (n=2), AAGAB (n=1), GLCE (n=1), LINC01169 (n=1), LOC101929076 (n=1), LOC102723493 (n=1)
chr5	140302198	140349337	7	16005	37117.2	876	1	no	NA	NA
chr7	148030980	148062231	6	12823	37088.7	877	1	yes	LOC105375556 (n=27)	LOC105375556 (n=16), C7orf33 (n=3), CNTNAP2 (n=1), CUL1 (n=1), EZH2 (n=1), LOC101928700 (n=1), MIR548F4 (n=1), ZNF777 (n=1), ZNF786 (n=1)
chr5	98906721	98930573	4	11875	37066	878	1	no	NA	NA
chr11	78348080	78376496	4	15846	37028.9	879	1	yes	GAB2 (n=9)	NARS2 (n=3), DGAT2 (n=1), KCTD21 (n=1), LOC101928896 (n=1), NDUFC2-KCTD14 (n=1), RSF1 (n=1), USP35 (n=1)
chr2	60336703	60373242	3	23882	36992.1	880	1	no	NA	NA
chr4	15649782	15682855	6	22399	36975.6	881	1	yes	FBXL5 (n=8)	CC2D2A (n=3), FGFBP1 (n=2), BST1 (n=1), C1QTNF7 (n=1), TAPT1 (n=1)
chr17	75842892	75911086	11	21113	36968	882	1	no	NA	NA
chr7	92741693	92782047	6	17437	36932	883	1	no	NA	NA
chr16	53070080	53101351	5	14591	36887.3	884	1	no	NA	NA
chr5	81838356	81857715	2	7936	36863.4	885	1	no	NA	NA
chr7	45021149	45037323	4	9206	36852.5	886	1	no	NA	NA
chr8	13318360	13349889	6	15199	36851.1	887	1	no	NA	NA
chr5	133985416	134006084	3	17456	36832.4	888	1	yes	VDAC1 (n=13)	WSPAR (n=3), FSTL4 (n=2), TCF7 (n=2), CAMLG (n=1), JADE2 (n=1), MIR1289-2 (n=1), PCBD2 (n=1), PPP2CA (n=1), SOWAHA (n=1)
chr6	90283885	90316477	4	18841	36819.2	889	1	no	NA	NA
chr3	130041265	130057113	3	12989	36799.1	890	1	no	NA	NA
chr6	33271098	33324256	8	15981	36764.1	891	1	no	NA	NA
chr17	81700761	81714292	2	10324	36724.5	892	1	no	NA	NA
chr12	56683297	56703693	2	10116	36690.4	893	1	no	NA	NA
chr5	3593626	3613042	4	16052	36680.7	894	1	no	NA	NA
chr5	103206543	103224735	3	12856	36655.1	895	1	no	NA	NA
chr10	82378112	82416687	5	21294	36642.4	896	1	no	NA	NA
chr19	35204025	35220971	3	12896	36633.9	897	1	no	NA	NA
chr11	62830788	62857857	3	11083	36572.9	898	1	no	NA	NA
chr6	35717764	35733204	2	10032	36446.1	899	1	no	NA	NA
chr1	7899561	7994941	10	20141	36444.7	900	1	no	NA	NA
chr13	77324524	77340349	2	9789	36443.4	901	1	no	NA	NA
chr2	64932206	64948294	2	7090	36429.7	902	1	no	NA	NA
chr5	96932436	96937501	1	5066	36381.4	903	1	no	NA	NA
chr3	26004390	26024444	3	12733	36371.9	904	1	no	NA	NA
chr22	33561733	33579538	2	10881	36329.3	905	1	no	NA	NA
chr13	110106972	110139011	5	19134	36297	906	1	no	NA	NA
chr1	92459251	92487119	3	11275	36292.5	907	1	no	NA	NA
chr22	26642299	26675352	4	13540	36292.2	908	1	yes	MIAT (n=23), MIATNB (n=2)	ASPHD2 (n=5), HPS4 (n=3), TPST2 (n=3), LOC284898 (n=2), MN1 (n=2), ZNRF3-AS1 (n=2), GRK3 (n=1), HSCB (n=1), LINC01422 (n=1), LOC100507599 (n=1), LOC110091768 (n=1), MIR548J (n=1), PITPNB (n=1), TFIP11 (n=1)
chr11	7878519	7893718	2	6348	36273.9	909	1	no	NA	NA
chr9	128682362	128706831	3	11806	36250.8	910	1	no	NA	NA
chr10	133372544	133401730	5	10378	36243.2	911	1	no	NA	NA
chr12	132760171	132773029	1	12859	36227.4	912	1	no	NA	NA
chr19	13094501	13119368	3	14471	36179	913	1	no	NA	NA
chr18	48928547	48953225	5	13577	36133.5	914	1	no	NA	NA
chr12	92133506	92173443	3	18576	36111	915	1	no	NA	NA
chr17	27773629	27786258	3	9748	36083.6	916	1	no	NA	NA
chr12	47799360	47820950	3	18707	36057.5	917	1	yes	HDAC7 (n=10)	RPAP3 (n=3), ARID2 (n=1), ASB8 (n=1), ENDOU (n=1), MIR4698 (n=1), RAPGEF3 (n=1), VDR (n=1), WNT10B (n=1)
chr22	37362778	37386561	3	18926	36038.4	918	1	no	NA	NA
chr14	105058569	105094710	4	15379	35985.6	919	1	no	NA	NA
chr11	65110872	65135791	4	12289	35915.8	920	1	no	NA	NA
chr19	55624345	55658774	5	15001	35909.4	921	1	no	NA	NA
chrX	153922221	153950620	5	12309	35882.1	922	1	no	NA	NA
chr11	111729139	111740489	2	9354	35877.3	923	1	yes	PPP2R1B (n=11)	SIK2 (n=3), ALG9 (n=2), ARHGAP20 (n=2), DLAT (n=1), LAYN (n=1), PPP2R1B (n=1), SDHD (n=1)
chr4	2786605	2819104	6	18925	35774.9	924	1	no	NA	NA
chrX	119654105	119694572	4	21881	35748.5	925	1	no	NA	NA
chr16	28902068	28952005	6	12702	35660	926	1	no	NA	NA
chr19	39319810	39343484	3	12271	35645.9	927	1	no	NA	NA
chr2	55848196	55875964	6	15113	35626.3	928	1	no	NA	NA
chr3	18208086	18238908	6	12673	35608.7	929	1	yes	SATB1 (n=15)	LOC339862 (n=8), SATB1 (n=4), KCNH8 (n=2), CAPN7 (n=1)
chr2	75466312	75484975	2	12350	35581	930	1	no	NA	NA
chr7	2470633	2531112	10	20585	35561.7	931	1	no	NA	NA
chr6	137866230	137884550	2	14313	35553.6	932	1	no	NA	NA
chr8	143493965	143578838	10	23368	35544.8	933	1	no	NA	NA
chr1	9062010	9086608	5	14454	35531.8	934	1	no	NA	NA
chr5	158675329	158710873	4	30137	35512	935	1	no	NA	NA
chrX	154796386	154806029	1	9644	35468.9	936	1	no	NA	NA
chr16	8845124	8894428	7	16975	35444.6	937	1	no	NA	NA
chr9	137221791	137280993	8	24325	35396.9	938	1	no	NA	NA
chr1	91530093	91586336	6	18033	35371.2	939	1	no	NA	NA
chr17	82439263	82459844	2	14707	35370.5	940	1	no	NA	NA
chr6	28334781	28356662	4	6207	35368.4	941	1	no	NA	NA
chr15	80817868	80834068	2	14191	35366.2	942	1	no	NA	NA
chr19	13012733	13037376	4	19398	35345.5	943	1	yes	NFIX (n=6)	CACNA1A (n=1), FARSA (n=1), LYL1 (n=1), NFIX (n=1), TECR (n=1), ZNF653 (n=1)
chrX	104668883	104712530	5	19252	35231.9	944	1	no	NA	NA
chr1	119987500	120025427	5	17808	35211.4	945	1	no	NA	NA
chr7	47224786	47233114	1	8329	35139.2	946	1	no	NA	NA
chr14	38249825	38258282	1	8458	35133.8	947	1	no	NA	NA
chr13	46576920	46631499	8	26472	35132.5	948	1	no	NA	NA
chr5	78900098	78920551	3	8740	35111.7	949	1	no	NA	NA
chrX	129755412	129792349	5	26275	35086.5	950	1	no	NA	NA
chr10	30026205	30059963	4	23202	35034.1	951	1	no	NA	NA
chr6	11381695	11434279	6	15112	35010.4	952	1	yes	NEDD9 (n=44)	NEDD9 (n=16), TMEM170B (n=10), ERVFRD-1 (n=5), PHACTR1 (n=4), ELOVL2-AS1 (n=2), GCNT2 (n=2), ADTRP (n=1), C6orf52 (n=1), CD83 (n=1), MAK (n=1), SIRT5 (n=1)
chr10	132277860	132309048	4	14421	35002.3	953	1	no	NA	NA
chr1	167416894	167439597	4	8300	34964.9	954	1	no	NA	NA
chr17	43359259	43370520	2	6251	34959.8	955	1	no	NA	NA
chr1	153944581	153991619	7	15359	34939.8	956	1	no	NA	NA
chr13	63233912	63240899	1	6988	34932.2	957	1	no	NA	NA
chr2	218009693	218035336	4	14922	34897.6	958	1	no	NA	NA
chr5	119784765	119793551	2	7053	34880.4	959	1	no	NA	NA
chrX	154717370	154764518	5	20079	34865.9	960	1	yes	GAB3 (n=2)	CLIC2 (n=1), PLXNB3 (n=1)
chr11	108221191	108239371	2	10432	34862	961	1	no	NA	NA
chr16	56950684	57004157	8	23242	34859	962	1	no	NA	NA
chr2	70084095	70096107	2	6869	34846.8	963	1	no	NA	NA
chr6	104400634	104424334	4	16437	34808.2	964	1	no	NA	NA
chr14	74907017	74947057	7	13313	34782.7	965	1	no	NA	NA
chr9	125095209	125143107	6	15183	34735.6	966	1	yes	SCAI (n=8)	GAPVD1 (n=1), GOLGA1 (n=1), LOC101929116 (n=1), LOC613206 (n=1), MAPKAP1 (n=1), MIR181A2HG (n=1), MIR7150 (n=1), NR6A1 (n=1)
chr2	57596029	57620345	3	15404	34735.4	967	1	no	NA	NA
chr10	17742113	17757854	4	9072	34707.3	968	1	no	NA	NA
chr16	73031411	73083331	9	26228	34692.9	969	1	yes	ZFHX3 (n=10)	C16orf47 (n=3), LINC01572 (n=3), LINC01568 (n=1), LOC101928035 (n=1), ZFHX3 (n=1), ZNF23 (n=1)
chr19	51290452	51297173	1	6722	34644.1	970	1	no	NA	NA
chr9	93945230	93959614	2	13504	34632.4	971	1	no	NA	NA
chrX	2574372	2580748	2	5252	34609.6	972	1	yes	MIR6089 (n=22)	ZBED1 (n=11), ASMT (n=3), ASMTL (n=2), CD99 (n=2), ASMTL-AS1 (n=1), IL3RA (n=1), LINC00102 (n=1), P2RY8 (n=1)
chr1	94068143	94096570	4	11324	34521.7	973	1	no	NA	NA
chr15	38642524	38661667	3	7955	34489.9	974	1	no	NA	NA
chr4	174915787	174933494	2	14981	34447.2	975	1	yes	ADAM29 (n=4)	ADAM29 (n=1), GPM6A (n=1), LOC101928551 (n=1), MIR4276 (n=1)
chr15	40038203	40116553	13	21799	34434.8	976	1	no	NA	NA
chr9	116836608	116879485	6	22082	34395.9	977	1	no	NA	NA
chr17	39151788	39177865	3	17868	34369.5	978	1	no	NA	NA
chr6	30716028	30744958	4	9942	34331.2	979	1	no	NA	NA
chr20	24738778	24788511	9	23980	34300.9	980	1	yes	CST7 (n=13)	SYNDIG1 (n=6), CST7 (n=3), ACSS1 (n=1), CST1 (n=1), GGTLC1 (n=1), LINC01721 (n=1)
chr5	95808145	95836422	3	11778	34257.6	981	1	no	NA	NA
chr6	150599154	150647757	8	25024	34255.4	982	1	no	NA	NA
chr15	88395584	88404444	1	8861	34241.2	983	1	no	NA	NA
chr2	83516867	83536906	2	9726	34212.6	984	1	yes	LINC01809 (n=12)	LINC01809 (n=8), DHFRP3 (n=2), LINC01815 (n=1), TRABD2A (n=1)
chr1	178724454	178753294	3	17574	34149.4	985	1	yes	RALGPS2 (n=26)	C1orf220 (n=5), MIR4424 (n=5), RASAL2 (n=3), FAM20B (n=2), ABL2 (n=1), ANGPTL1 (n=1), AXDND1 (n=1), MIR3121 (n=1), NPHS2 (n=1), RALGPS2 (n=1), RASAL2-AS1 (n=1), SOAT1 (n=1), TEX35 (n=1), TOR3A (n=1), XPR1 (n=1)
chr1	45514681	45525327	1	10647	34139.6	986	1	no	NA	NA
chr2	1989180	2017775	3	16528	34133.9	987	1	yes	PXDN (n=11)	MYT1L-AS1 (n=4), MYT1L (n=3), PXDN (n=2), LINC01250 (n=1), TPO (n=1)
chr6	104622551	104663664	5	15264	34119.7	988	1	no	NA	NA
chr13	44218791	44279108	10	22497	34079.1	989	1	yes	MIR8079 (n=23)	SMIM2-AS1 (n=6), LACC1 (n=4), LINC00284 (n=4), SMIM2-IT1 (n=4), LINC00390 (n=2), ENOX1-AS2 (n=1), SMIM2 (n=1), TNFSF11 (n=1)
chr2	112747894	112768556	4	16191	34077.8	990	1	no	NA	NA
chr12	39669437	39686535	3	13310	34074.6	991	1	yes	C12orf40 (n=11)	ABCD2 (n=4), KIF21A (n=2), SLC2A13 (n=2), CNTN1 (n=1), LINC02471 (n=1), LRRK2 (n=1)
chr9	90801162	90843406	4	16746	34027.5	992	1	yes	SYK (n=5)	AUH (n=1), LINC01501 (n=1), LINC01508 (n=1), SYK (n=1)
chr6	6583846	6596222	3	8960	34026.6	993	1	no	NA	NA
chr7	114921984	114937813	1	15830	34021.3	994	1	yes	MDFIC (n=7)	LINC01392 (n=5), LINC01393 (n=1), SNORA25B (n=1)
chr15	44709803	44730136	2	9797	33968.3	995	1	no	NA	NA
chr8	22524804	22566388	6	19922	33965.8	996	1	no	NA	NA
chr7	46597407	46607482	2	7979	33959.8	997	1	no	NA	NA
chr12	55926270	55932795	1	6526	33936.5	998	1	no	NA	NA
chr16	66695226	66713478	3	11374	33841	999	1	no	NA	NA
chr10	114999082	115004784	1	5703	33839.7	1000	1	no	NA	NA
chr19	42241777	42287771	5	22703	33837.8	1001	1	yes	ERF (n=1)	TMEM145 (n=1)
chr20	32456641	32540576	10	23346	33792.2	1002	1	no	NA	NA
chr2	105731802	105802252	11	22535	33724.4	1003	1	yes	NCK2 (n=16)	NCK2 (n=6), LOC285000 (n=4), C2orf49 (n=1), ECRG4 (n=1), LIMS1 (n=1), LINC01935 (n=1), UTAT33 (n=1), UXS1 (n=1)
chr2	233330029	233364987	3	19121	33720.5	1004	1	no	NA	NA
chr20	63094376	63108032	2	10931	33656.6	1005	1	no	NA	NA
chr17	73271364	73343861	12	17466	33638.6	1006	1	yes	CDC42EP4 (n=6)	CPSF4L (n=2), CDC42EP4 (n=1), FAM104A (n=1), LINC00469 (n=1), LOC100134391 (n=1)
chr4	140233329	140253278	3	10081	33612.1	1007	1	no	NA	NA
chr4	80124491	80142798	3	12123	33584.2	1008	1	yes	PRDM8 (n=10)	ANTXR2 (n=2), PCAT4 (n=2), PRDM8 (n=2), CFAP299 (n=1), CNOT6L (n=1), LINC01088 (n=1), NAA11 (n=1)
chr10	69044034	69066963	3	10369	33584.1	1009	1	yes	SRGN (n=12)	TSPAN15 (n=2), CCAR1 (n=1), DDX50 (n=1), HK1 (n=1), KIF1BP (n=1), PALD1 (n=1), SNORD98 (n=1), SUPV3L1 (n=1), TET1 (n=1), UNC5B (n=1), VPS26A (n=1)
chr11	114159145	114173737	1	14593	33542.6	1010	0	yes	ZBTB16 (n=9)	ZBTB16 (n=4), CLDN25 (n=1), HTR3A (n=1), HTR3B (n=1), LINC02762 (n=1), NNMT (n=1)
chr12	54410595	54429410	2	12848	33528.3	1011	0	no	NA	NA
chr9	42345866	42361271	1	15406	33525.9	1012	0	no	NA	NA
chr15	90018860	90065943	5	19199	33513.7	1013	0	no	NA	NA
chr1	21894600	21957162	9	25114	33508.2	1014	0	yes	HSPG2 (n=9)	RAP1GAP (n=3), LDLRAD2 (n=2), CDC42 (n=1), MIR1256 (n=1), SRSF10 (n=1), USP48 (n=1)
chr3	127749615	127803469	8	14560	33508	1015	0	no	NA	NA
chr11	124723912	124763296	4	10145	33500	1016	0	no	NA	NA
chr7	5509903	5538948	4	11042	33486	1017	0	no	NA	NA
chr2	145407556	145420159	2	7860	33449.6	1018	0	no	NA	NA
chr1	109777134	109821332	6	20075	33435.8	1019	0	no	NA	NA
chr15	64840188	64878073	6	21432	33429.7	1020	0	yes	PLEKHO2 (n=19)	HERC1 (n=3), MTFMT (n=2), RBPMS2 (n=2), SPG21 (n=2), ANKDD1A (n=1), CLPX (n=1), DAPK2 (n=1), DIS3L (n=1), HACD3 (n=1), LOC102723493 (n=1), OAZ2 (n=1), SCARNA14 (n=1), SNX1 (n=1), USP3 (n=1)
chr7	18494382	18534471	6	20411	33402.2	1021	0	yes	HDAC9 (n=7)	HDAC9 (n=5), AGR3 (n=1), CRPPA-AS1 (n=1)
chr6	158788852	158819871	6	16663	33305.1	1022	0	no	NA	NA
chr16	19067495	19095067	6	12256	33260.1	1023	0	no	NA	NA
chr17	77078892	77090121	2	9569	33256.9	1024	0	no	NA	NA
chr1	23930522	23961463	4	8609	33239.9	1025	0	no	NA	NA
chr17	78117744	78134138	3	11964	33181.5	1026	0	no	NA	NA
chr6	128478299	128505417	3	11082	33130.1	1027	0	yes	PTPRK (n=12)	PTPRK (n=5), LOC101928140 (n=3), C6orf58 (n=2), LAMA2 (n=1), RNF146 (n=1)
chr1	146273590	146310071	6	18630	33081	1028	0	no	NA	NA
chr10	44818673	44840472	3	10894	33042.9	1029	0	no	NA	NA
chr19	11179827	11205753	4	15374	33024.5	1030	0	yes	KANK2 (n=7)	MIR6886 (n=2), PLPPR2 (n=1), RLN3 (n=1), SMARCA4 (n=1), SPC24 (n=1), ZNF177 (n=1)
chr7	106861726	106871959	2	8992	32982	1031	0	no	NA	NA
chr10	61897244	61907411	1	10168	32943.1	1032	0	no	NA	NA
chr4	76194995	76215147	3	12785	32692.6	1033	0	no	NA	NA
chr9	76447805	76474030	4	12415	32692.1	1034	0	no	NA	NA
chr15	68200471	68230663	4	17528	32688.9	1035	0	no	NA	NA
chr1	148715222	148759632	8	17796	32676.9	1036	0	no	NA	NA
chr1	158998477	159031785	5	13612	32675.1	1037	0	no	NA	NA
chr12	110641339	110698846	11	25048	32652.5	1038	0	no	NA	NA
chr5	141592610	141619638	3	21961	32633.6	1039	0	no	NA	NA
chr1	26529362	26556499	3	18133	32599.7	1040	0	yes	RPS6KA1 (n=6)	CRYBG2 (n=1), EXTL1 (n=1), FAM76A (n=1), LOC101928728 (n=1), NR0B2 (n=1), ZDHHC18 (n=1)
chr11	91480108	91496858	3	12686	32592.2	1041	0	yes	MIR1261 (n=16)	FAT3 (n=10), MIR1261 (n=5), LINC02746 (n=1)
chr6	142842129	142868711	3	15328	32555	1042	0	no	NA	NA
chr21	15054690	15067031	2	10977	32553.1	1043	0	yes	NRIP1 (n=11)	NRIP1 (n=5), USP25 (n=4), HSPA13 (n=1), LINC02246 (n=1)
chr3	69320434	69354773	5	16449	32546.5	1044	0	no	NA	NA
chr17	57986290	58008428	3	9328	32538.4	1045	0	yes	SRSF1 (n=14), VEZF1 (n=3)	CUEDC1 (n=5), DYNLL2 (n=4), MKS1 (n=2), MRPS23 (n=2), AKAP1 (n=1), DHX40 (n=1), EPX (n=1), MSI2 (n=1)
chr17	39651261	39688845	5	15466	32521.4	1046	0	no	NA	NA
chr7	150357314	150382598	4	12563	32495	1047	0	no	NA	NA
chr6	26120968	26127134	1	6167	32419	1048	0	no	NA	NA
chr9	128060657	128104760	5	18115	32415.7	1049	0	no	NA	NA
chr10	113947557	113963086	3	12153	32326.7	1050	0	yes	ADRB1 (n=6)	LOC103344931 (n=2), ADRB1 (n=1), DCLRE1A (n=1), MIR548E (n=1), NHLRC2 (n=1)
chr4	42623432	42673012	7	21969	32326.2	1051	0	no	NA	NA
chr21	42060724	42071515	2	7257	32258.6	1052	0	no	NA	NA
chr18	63314289	63323155	1	8867	32233.2	1053	0	no	NA	NA
chr13	106910955	106922603	2	7299	32189.2	1054	0	no	NA	NA
chr2	144701501	144710974	1	9474	32175	1055	0	yes	TEX41 (n=27)	TEX41 (n=13), GTDC1 (n=4), PABPC1P2 (n=4), LOC105373656 (n=2), ZEB2-AS1 (n=2), ARHGAP15 (n=1), LOC101928386 (n=1)
chr3	36890268	36945453	7	21236	32172.9	1056	0	no	NA	NA
chr22	30018430	30033925	2	5673	32130.4	1057	0	no	NA	NA
chr11	61695015	61717289	3	7828	32119.1	1058	0	no	NA	NA
chr2	11744061	11779262	4	17541	32061.1	1059	0	no	NA	NA
chr2	88598266	88628674	3	18872	32028.7	1060	0	no	NA	NA
chr12	54278338	54307318	4	9725	32028.7	1061	0	yes	NFE2 (n=11)	CBX5 (n=1), FIGNL2 (n=1), GPR84 (n=1), GTSF1 (n=1), IGFBP6 (n=1), KRT82 (n=1), LOC102724050 (n=1), LOC283335 (n=1), PCBP2 (n=1), PYM1 (n=1), ZNF385A (n=1)
chr6	73442941	73463396	3	6644	32024.3	1062	0	no	NA	NA
chr4	2666991	2714632	8	19538	32024.3	1063	0	no	NA	NA
chr14	101058534	101079010	4	14669	32020.4	1064	0	no	NA	NA
chr21	45318839	45328255	1	9417	31974.9	1065	0	no	NA	NA
chr14	90500709	90559189	8	18864	31971	1066	0	no	NA	NA
chr8	35861215	35904272	5	12407	31961.2	1067	0	no	NA	NA
chr20	41231984	41250576	2	9176	31959.6	1068	0	yes	ZHX3 (n=18), MIR6871 (n=1)	CHD6 (n=5), EMILIN3 (n=5), MIR6871 (n=2), DHX35 (n=1), LOC100128988 (n=1), LPIN3 (n=1), PLCG1 (n=1), PLCG1-AS1 (n=1), TOX2 (n=1), ZHX3 (n=1)
chr1	826551	869841	5	11708	31930.7	1069	0	no	NA	NA
chr13	39093310	39106936	2	12017	31869.9	1070	0	no	NA	NA
chr3	129052930	129071995	3	15575	31863.3	1071	0	no	NA	NA
chr17	57578235	57607464	5	13451	31856.7	1072	0	no	NA	NA
chr1	67710382	67760376	6	15167	31841.2	1073	0	no	NA	NA
chr5	157265448	157274163	1	8716	31833.3	1074	0	no	NA	NA
chr1	228608424	228649006	1	40583	31832.5	1075	0	no	NA	NA
chr16	79842377	79865223	3	12527	31810.8	1076	0	no	NA	NA
chr7	152981609	152991286	2	8854	31808.3	1077	0	no	NA	NA
chr7	22212453	22222685	1	10233	31690.6	1078	0	yes	RAPGEF5 (n=22)	RAPGEF5 (n=11), STEAP1B (n=3), ABCB5 (n=1), CDCA7L (n=1), GPNMB (n=1), KLHL7-DT (n=1), LOC541472 (n=1), MIR3146 (n=1), SP4 (n=1), TOMM7 (n=1)
chr12	5796247	5819600	3	17050	31671.3	1079	0	no	NA	NA
chr9	137113610	137130570	3	13481	31633.8	1080	0	no	NA	NA
chr2	76305240	76319339	3	10777	31618.4	1081	0	no	NA	NA
chr17	10008414	10064293	11	23408	31610.8	1082	0	no	NA	NA
chr9	38669597	38709470	7	19771	31587.4	1083	0	no	NA	NA
chr1	201215295	201242647	4	9594	31577.9	1084	0	no	NA	NA
chr11	75328540	75352924	3	16369	31577.3	1085	0	yes	MIR326 (n=2)	GDPD5 (n=1), RPS3 (n=1)
chr3	58073172	58084544	2	8540	31573.2	1086	0	no	NA	NA
chr17	44185456	44222709	6	13931	31534.7	1087	0	no	NA	NA
chr1	1889320	1920155	5	15593	31507.2	1088	0	no	NA	NA
chr19	608753	665442	8	19746	31496.4	1089	0	no	NA	NA
chr1	120099305	120145219	9	16610	31478.6	1090	0	yes	SEC22B (n=1)	REG4 (n=1)
chr18	35029330	35051458	3	17029	31459.4	1091	0	yes	MAPRE2 (n=26)	MAPRE2 (n=6), INO80C (n=3), ZNF24 (n=3), ZNF397 (n=3), ZSCAN30 (n=2), DTNA (n=1), GALNT1 (n=1), KLHL14 (n=1), MEP1B (n=1), NOL4 (n=1), TPGS2 (n=1), ZNF271P (n=1), ZNF396 (n=1)
chr11	128653471	128675685	4	11184	31452.8	1092	0	no	NA	NA
chr2	65032009	65082697	7	21988	31436.7	1093	0	no	NA	NA
chr14	105246917	105341364	15	25906	31422.5	1094	0	no	NA	NA
chr16	13421453	13455395	6	16003	31413.3	1095	0	yes	ERCC4 (n=15)	ERCC4 (n=10), SHISA9 (n=4), MIR4718 (n=1)
chrX	45752772	45772226	2	16926	31404.6	1096	0	no	NA	NA
chr2	231227540	231259942	5	14215	31400.8	1097	0	yes	ARMC9 (n=58)	MIR4777 (n=10), B3GNT7 (n=6), HTR2B (n=5), ARMC9 (n=4), PSMD1 (n=4), CAB39 (n=3), NCL (n=2), SNORA75 (n=2), SP100 (n=2), SPATA3-AS1 (n=2), ALPP (n=1), ATG16L1 (n=1), C2orf72 (n=1), CHRND (n=1), COPS7B (n=1), DIS3L2 (n=1), ECEL1P2 (n=1), GPR55 (n=1), ITM2C (n=1), LINC00471 (n=1), MIR1244-4 (n=1), MIR562 (n=1), NMUR1 (n=1), PDE6D (n=1), PTMA (n=1), SPATA3 (n=1), SPHKAP (n=1), TEX44 (n=1)
chr11	12988624	13017630	5	9247	31372.9	1098	0	no	NA	NA
chr9	20208813	20226189	2	9672	31332.4	1099	0	no	NA	NA
chr17	4934003	4968644	6	12781	31325.9	1100	0	yes	ENO3 (n=2)	ALOX12 (n=1), LINC01996 (n=1)
chr9	76620420	76659012	6	14337	31325.1	1101	0	yes	PRUNE2 (n=5)	GCNT1 (n=2), OSTF1 (n=1), PCSK5 (n=1), VPS13A-AS1 (n=1)
chr11	120694595	120715839	4	15318	31300.9	1102	0	no	NA	NA
chr5	151208591	151256515	7	20468	31246.4	1103	0	no	NA	NA
chr6	131364800	131383882	2	9171	31241.1	1104	0	no	NA	NA
chr22	24189999	24209933	3	9496	31192.7	1105	0	no	NA	NA
chr3	168610576	168621744	1	11169	31181.1	1106	0	no	NA	NA
chr2	10873283	10895553	3	14112	31175.8	1107	0	no	NA	NA
chr7	154120575	154149302	4	9792	31165.9	1108	0	no	NA	NA
chr1	15829551	15852030	4	12937	31153.6	1109	0	no	NA	NA
chr7	1973746	2047982	12	27503	31149.4	1110	0	no	NA	NA
chr11	64490137	64506760	2	15468	31143.2	1111	0	no	NA	NA
chr12	116799024	116819388	5	12981	31118.2	1112	0	no	NA	NA
chr10	72884169	72890108	1	5940	31114.4	1113	0	no	NA	NA
chr15	92899832	92918602	4	10936	31098.1	1114	0	yes	MIR3175 (n=9), CHD2 (n=1)	ASB9P1 (n=5), FAM174B (n=1), LINC01585 (n=1), MIR3175 (n=1), RGMA (n=1), ST8SIA2 (n=1)
chr7	35405418	35425517	3	11006	31077.1	1115	0	no	NA	NA
chr6	31794439	31837434	6	17909	31046.7	1116	0	no	NA	NA
chr2	42791450	42830059	5	11186	31030.1	1117	0	no	NA	NA
chr1	113780062	113813612	7	16978	31020.3	1118	0	yes	RSBN1 (n=9), PHTF1 (n=1)	AP4B1-AS1 (n=2), PHTF1 (n=2), SYT6 (n=2), HIPK1 (n=1), HIPK1-AS1 (n=1), MIR11399 (n=1), PTPN22 (n=1)
chr16	13506568	13553536	5	13368	31013	1119	0	no	NA	NA
chr7	131501571	131557287	7	19508	30994.8	1120	0	no	NA	NA
chr19	48243675	48271289	5	12261	30941.5	1121	0	no	NA	NA
chr4	184446117	184476197	4	17612	30937.3	1122	0	no	NA	NA
chrX	137052120	137087565	4	13929	30922.2	1123	0	yes	GPR101 (n=16)	GPR101 (n=5), ZIC3 (n=5), ARHGEF6 (n=2), FGF13 (n=1), LINC00892 (n=1), PLAC1 (n=1), SMIM10L2B (n=1)
chr5	180801149	180817169	3	9862	30883.4	1124	0	no	NA	NA
chr19	56859770	56883764	3	17326	30865.9	1125	0	no	NA	NA
chr15	40893879	40911585	2	11926	30838.5	1126	0	no	NA	NA
chr17	76982993	77000628	2	6419	30815.4	1127	0	no	NA	NA
chr17	75778179	75787066	2	7545	30745.5	1128	0	no	NA	NA
chr1	5697621	5746344	7	16053	30710.1	1129	0	no	NA	NA
chr15	22947580	22980006	5	21373	30691.2	1130	0	no	NA	NA
chr6	489949	515540	4	15000	30645.2	1131	0	no	NA	NA
chr10	11203711	11249593	5	21993	30594.1	1132	0	no	NA	NA
chr6	96884970	96925257	4	7898	30585.9	1133	0	no	NA	NA
chr17	28710418	28746349	5	19552	30570.1	1134	0	no	NA	NA
chr6	14441697	14456611	2	11364	30566.2	1135	0	yes	LINC01108 (n=8)	LINC01108 (n=4), JARID2 (n=3), DTNBP1 (n=1)
chr16	58408803	58443211	6	16651	30554.3	1136	0	no	NA	NA
chr7	77413256	77431638	2	10726	30477.4	1137	0	no	NA	NA
chr7	3068144	3096855	5	12087	30471	1138	0	yes	CARD11 (n=16)	SDK1 (n=6), LOC100129603 (n=4), CARD11 (n=3), GNA12 (n=2), HRAT92 (n=1)
chr5	111740835	111759207	2	8061	30460.8	1139	0	no	NA	NA
chr10	128046499	128066941	3	11373	30456.5	1140	0	yes	AS-PTPRE (n=8)	NPS (n=2), C10orf143 (n=1), CLRN3 (n=1), FOXI2 (n=1), INSYN2A (n=1), MIR4296 (n=1), MIR4297 (n=1)
chr6	136742361	136793619	8	16018	30416.5	1141	0	yes	LOC101928429 (n=20), MAP3K5 (n=1)	MAP7 (n=4), LOC101928429 (n=3), LOC101928461 (n=3), PEX7 (n=2), SMIM28 (n=2), IL20RA (n=1), LOC102723649 (n=1), MTFR2 (n=1), MYB (n=1), NHSL1 (n=1), OLIG3 (n=1), SLC35D3 (n=1)
chr5	56733150	56739288	1	6139	30397.2	1142	0	no	NA	NA
chr15	68607903	68641486	4	17201	30379.2	1143	0	yes	CORO2B (n=11)	CORO2B (n=4), CALML4 (n=1), GLCE (n=1), ITGA11 (n=1), MEGF11 (n=1), NOX5 (n=1), RPLP1 (n=1), SMAD6 (n=1)
chr12	113838180	113864350	3	18817	30367.7	1144	0	no	NA	NA
chr12	76863290	76879546	2	7936	30353.2	1145	0	no	NA	NA
chr11	67645237	67668714	3	7883	30339.3	1146	0	no	NA	NA
chr3	184465108	184474516	1	9409	30331.4	1147	0	no	NA	NA
chr17	67419748	67443588	4	9638	30303	1148	0	yes	MIR548AA2 (n=12)	NOL11 (n=5), MIR548D2 (n=2), BPTF (n=1), LOC101928021 (n=1), PRKAR1A (n=1), PRKCA-AS1 (n=1), PSMD12 (n=1)
chr13	95855175	95863303	1	8129	30297.1	1149	0	yes	DNAJC3 (n=25)	UGGT2 (n=5), DNAJC3 (n=4), CLDN10 (n=3), CLDN10-AS1 (n=2), LINC00359 (n=2), OXGR1 (n=2), ABCC4 (n=1), DCT (n=1), DZIP1 (n=1), HS6ST3 (n=1), LOC101927284 (n=1), RAP2A (n=1), SNORD13G (n=1)
chr1	182993720	183005813	2	7651	30290.5	1150	0	no	NA	NA
chr8	127734262	127742391	1	8130	30281.3	1151	0	no	NA	NA
chr3	128996445	129033121	8	11808	30272.4	1152	0	no	NA	NA
chr19	16873919	16900306	4	15068	30231.6	1153	0	no	NA	NA
chr22	25354970	25419873	11	22605	30225.3	1154	0	no	NA	NA
chr15	63985636	64012422	4	13444	30185.1	1155	0	no	NA	NA
chr1	149884492	149900247	2	5574	30170.8	1156	0	no	NA	NA
chr17	82488821	82537571	8	20094	30142.1	1157	0	no	NA	NA
chr17	17711828	17767166	8	24823	30131.5	1158	0	no	NA	NA
chr19	2316150	2338023	4	15704	30081.9	1159	0	no	NA	NA
chr14	55864635	55899275	5	14018	30077.9	1160	0	yes	LINC00520 (n=33)	PELI2 (n=11), LINC00520 (n=6), RPL13AP3 (n=3), AP5M1 (n=2), CCDC198 (n=2), KTN1 (n=2), KTN1-AS1 (n=2), LOC101927690 (n=2), PSMA3 (n=1), SAMD4A (n=1), TBPL2 (n=1)
chr1	89631651	89662212	5	17063	30069	1161	0	yes	LRRC8C (n=12)	LRRC8D (n=6), GBP1P1 (n=1), GBP2 (n=1), LINC01763 (n=1), LINC02609 (n=1), LRRC8B (n=1), LRRC8C (n=1)
chr2	206083365	206097519	2	9187	30058.8	1162	0	no	NA	NA
chr3	70237575	70246200	1	8626	29998.6	1163	0	no	NA	NA
chr6	166460243	166492655	3	17033	29984.3	1164	0	no	NA	NA
chr7	76102062	76113359	1	11298	29978.8	1165	0	no	NA	NA
chr12	56620445	56646839	4	11619	29944	1166	0	no	NA	NA
chr6	6377743	6412604	6	14162	29942.1	1167	0	no	NA	NA
chr4	15399462	15415333	2	9916	29908.9	1168	0	no	NA	NA
chr9	109885663	109921792	6	16271	29882.3	1169	0	yes	PALM2-AKAP2 (n=22)	PALM2-AKAP2 (n=16), ACTL7B (n=1), C9orf152 (n=1), KIAA1958 (n=1), MIR32 (n=1), PTPN3 (n=1), TXN (n=1)
chr22	20363075	20378272	4	8737	29865.1	1170	0	yes	FAM230G (n=7)	AIFM3 (n=1), DGCR6L (n=1), LINC00896 (n=1), MED15 (n=1), MIR1286 (n=1), PRAMENP (n=1), SCARF2 (n=1)
chr4	173331525	173336254	1	4730	29847.1	1171	0	no	NA	NA
chr6	17699599	17707521	1	7923	29841.4	1172	0	no	NA	NA
chr18	31630199	31660257	5	12667	29826.6	1173	0	no	NA	NA
chr2	109128111	109174524	8	20726	29820.4	1174	0	no	NA	NA
chr20	15042795	15053318	2	8119	29816.9	1175	0	no	NA	NA
chr7	87211694	87220849	1	9156	29762	1176	0	no	NA	NA
chr9	129883974	129895757	1	11784	29710.8	1177	0	no	NA	NA
chr16	88911366	88942667	5	17667	29685.9	1178	0	no	NA	NA
chr6	15877127	15906372	5	13175	29666.1	1179	0	no	NA	NA
chr6	111477294	111489196	1	11903	29665.7	1180	0	no	NA	NA
chr2	140622560	140644012	4	11151	29663.8	1181	0	yes	MIR7157 (n=37)	MIR7157 (n=24), LRP1B (n=9), KYNU (n=2), NXPH2 (n=1), YY1P2 (n=1)
chr1	42314849	42336169	4	11203	29605	1182	0	no	NA	NA
chr12	6531688	6568934	4	18337	29573.3	1183	0	no	NA	NA
chr1	44774801	44830452	7	15343	29550.7	1184	0	no	NA	NA
chr16	22435717	22453077	2	8649	29513.7	1185	0	no	NA	NA
chr14	77021616	77044348	4	14081	29497	1186	0	no	NA	NA
chr9	98099555	98133947	4	13920	29491.1	1187	0	yes	TRIM14 (n=19)	TBC1D2 (n=5), CORO2A (n=2), GABBR2 (n=2), NANS (n=2), CDC14B (n=1), GALNT12 (n=1), HEMGN (n=1), LINC00092 (n=1), LOC101928438 (n=1), NR4A3 (n=1), PTCH1 (n=1), TRMO (n=1)
chr1	148877668	148885826	1	8159	29485.5	1188	0	no	NA	NA
chr9	6680060	6704835	3	12325	29474.8	1189	0	no	NA	NA
chr22	17764036	17782196	2	13408	29468.2	1190	0	no	NA	NA
chr13	98445602	98549493	15	30284	29411.5	1191	0	no	NA	NA
chr20	5634128	5661766	6	14187	29401.3	1192	0	yes	GPCPD1 (n=10)	SHLD1 (n=4), GPCPD1 (n=2), TRMT6 (n=2), CHGB (n=1), PLCB1-IT1 (n=1)
chr9	2288771	2318053	4	10949	29375.7	1193	0	no	NA	NA
chr12	39613858	39630869	2	11742	29371.2	1194	0	no	NA	NA
chr2	240550875	240587787	4	17918	29363.5	1195	0	no	NA	NA
chr14	80926166	80960572	5	12744	29341.4	1196	0	no	NA	NA
chr18	49041631	49065455	3	18548	29334.5	1197	0	no	NA	NA
chr3	151875910	151918187	7	9955	29327.6	1198	0	no	NA	NA
chr11	103868975	103909693	6	17148	29284.4	1199	0	no	NA	NA
chr22	42517878	42562568	5	13148	29276.4	1200	0	no	NA	NA
chr4	48194056	48214910	3	14443	29266.5	1201	0	no	NA	NA
chr12	101875978	101895058	3	12405	29264.9	1202	0	no	NA	NA
chr13	50799971	50841367	6	16217	29225.6	1203	0	no	NA	NA
chr17	2785849	2798140	2	11192	29180.1	1204	0	no	NA	NA
chr14	68654814	68695678	5	14867	29160.6	1205	0	no	NA	NA
chr15	59677436	59690597	2	8270	29146.4	1206	0	no	NA	NA
chr9	89309749	89320127	2	9481	29120.7	1207	0	no	NA	NA
chr20	44571388	44618586	7	19767	29116.4	1208	0	yes	PKIG (n=17), ADA (n=1)	KCNK15 (n=3), OSER1-DT (n=3), ADA (n=2), TTPAL (n=2), GDAP1L1 (n=1), HNF4A (n=1), LOC101927159 (n=1), MIR3646 (n=1), OSER1 (n=1), PTPRT (n=1), TOX2 (n=1), YWHAB (n=1)
chr13	46160126	46184563	3	15040	29114.2	1209	0	no	NA	NA
chr1	14880835	14942806	10	14838	29114	1210	0	yes	KAZN (n=14)	KAZN (n=7), ZBTB17 (n=2), CASP9 (n=1), CELA2B (n=1), CPLANE2 (n=1), ESPNP (n=1), KAZN-AS1 (n=1)
chr16	30921017	30958976	6	14053	29103.2	1211	0	no	NA	NA
chr12	46370797	46389469	3	9932	29083.5	1212	0	no	NA	NA
chr6	77774152	77789026	2	8295	29077.2	1213	0	no	NA	NA
chr12	124498116	124569275	11	31695	29032.9	1214	0	no	NA	NA
chr9	93092542	93144856	9	22948	29023.8	1215	0	no	NA	NA
chr19	8268233	8323141	7	13508	29018.9	1216	0	no	NA	NA
chr4	188620222	188632995	2	6535	29013.9	1217	0	no	NA	NA
chr15	100918198	100935607	2	14274	29003.4	1218	0	no	NA	NA
chr9	81097092	81133099	8	13242	28978.4	1219	0	no	NA	NA
chr13	111577413	111612250	4	14046	28956.5	1220	0	no	NA	NA
chr11	46342066	46382760	5	19442	28953.8	1221	0	no	NA	NA
chr22	46456334	46523479	9	19378	28946.2	1222	0	no	NA	NA
chr20	2176265	2181753	1	5489	28939.9	1223	0	no	NA	NA
chr2	196149738	196187686	7	17999	28924	1224	0	no	NA	NA
chr4	139917069	139923316	1	6248	28901.1	1225	0	yes	LOC101927516 (n=27)	MGST2 (n=9), LOC101927516 (n=6), SCOC (n=3), MAML3 (n=2), SETD7 (n=2), LINC02432 (n=1), MGARP (n=1), TBC1D9 (n=1), TNRC18P1 (n=1), UCP1 (n=1)
chr19	2474375	2563105	11	20797	28899.4	1226	0	no	NA	NA
chr6	15543489	15557530	2	9644	28883.7	1227	0	no	NA	NA
chr12	10361658	10373158	2	8076	28869.6	1228	0	no	NA	NA
chr3	50320589	50359541	6	13418	28793.3	1229	0	no	NA	NA
chr15	39919545	39935044	2	7042	28783.2	1230	0	no	NA	NA
chr13	106936100	106945284	1	9185	28775.3	1231	0	no	NA	NA
chr3	45532744	45568251	5	13224	28764.2	1232	0	no	NA	NA
chr15	55193535	55198629	1	5095	28759.2	1233	0	no	NA	NA
chr17	3887041	3921723	6	12882	28754.8	1234	0	no	NA	NA
chr17	49737238	49763926	4	13815	28753.7	1235	0	no	NA	NA
chr1	201703194	201740864	4	20810	28685.7	1236	0	no	NA	NA
chr17	69569210	69584223	1	15014	28680.8	1237	0	no	NA	NA
chr19	56102622	56142156	4	19848	28662.2	1238	0	no	NA	NA
chr11	79129433	79179491	7	20752	28623.2	1239	0	yes	MIR708 (n=19)	MIR708 (n=9), MIR4300 (n=3), NARS2 (n=2), GAB2 (n=1), INTS4 (n=1), LINC02720 (n=1), MIR5579 (n=1), TENM4 (n=1)
chr3	52106859	52124336	4	9468	28622.1	1240	0	no	NA	NA
chr6	7136579	7171641	6	16519	28617.6	1241	0	no	NA	NA
chr22	21937408	21952864	3	12046	28613.7	1242	0	no	NA	NA
chr15	82895035	82911394	2	8732	28589	1243	0	no	NA	NA
chr15	42384122	42403558	3	8788	28586.5	1244	0	no	NA	NA
chr16	89254653	89290414	4	8252	28580.2	1245	0	no	NA	NA
chr17	35520164	35544689	5	13208	28569.2	1246	0	yes	SLFN12L (n=11)	SLFN11 (n=2), SLFN13 (n=2), ASIC2 (n=1), NLE1 (n=1), RASL10B (n=1), SLC35G3 (n=1), SLFN12 (n=1), SLFN5 (n=1), UNC45B (n=1)
chr8	140944124	140964095	3	14987	28538.6	1247	0	yes	PTK2 (n=12)	PTK2 (n=5), MIR151A (n=4), AGO2 (n=1), DENND3 (n=1), SLC45A4 (n=1)
chr18	62649866	62655018	1	5153	28532.3	1248	0	no	NA	NA
chr4	77333292	77368598	3	15707	28530.8	1249	0	no	NA	NA
chr11	65610602	65664120	6	15913	28493	1250	0	no	NA	NA
chr4	2831933	2872826	7	19298	28465.6	1251	0	yes	ADD1 (n=14)	SH3BP2 (n=4), TNIP2 (n=3), MFSD10 (n=2), FAM193A (n=1), GRK4 (n=1), NOP14-AS1 (n=1), RNF4 (n=1), ZFYVE28 (n=1)
chr6	31651580	31667019	3	7030	28463.3	1252	0	no	NA	NA
chr10	5290952	5300199	1	9248	28452.1	1253	0	yes	LINC02561 (n=13)	AKR1C3 (n=2), AKR1C8P (n=2), AKR1E2 (n=2), UCN3 (n=2), AKR1C2 (n=1), AKR1C6P (n=1), ASB13 (n=1), FBH1 (n=1), GDI2 (n=1)
chr1	52628977	52643085	3	10603	28446	1254	0	no	NA	NA
chr7	131673463	131689243	3	10869	28437.1	1255	0	yes	PODXL (n=27)	LOC101928782 (n=8), PODXL (n=5), LOC101928807 (n=2), MIR3654 (n=2), MKLN1 (n=2), CEP41 (n=1), KLF14 (n=1), LINC-PINT (n=1), LRGUK (n=1), MIR6133 (n=1), MKLN1-AS (n=1), SLC35B4 (n=1), SSMEM1 (n=1)
chr6	13256791	13280996	6	13140	28426.4	1256	0	yes	LOC100130357 (n=11)	PHACTR1 (n=5), LINC02530 (n=2), LOC100130357 (n=1), MCUR1 (n=1), TBC1D7 (n=1), TMEM170B (n=1)
chr4	108029329	108051184	3	13378	28383.1	1257	0	no	NA	NA
chr6	139360732	139376416	2	11383	28367.7	1258	0	no	NA	NA
chr12	111992433	112015773	3	7847	28362.8	1259	0	no	NA	NA
chr22	46577555	46624859	8	18288	28311.4	1260	0	no	NA	NA
chr16	29789660	29820688	4	13602	28303.7	1261	0	no	NA	NA
chr3	71849213	71876617	3	15156	28267.2	1262	0	no	NA	NA
chr11	47392675	47409559	4	9430	28231.7	1263	0	no	NA	NA
chr9	133112548	133164360	5	28525	28159.8	1264	0	no	NA	NA
chr11	79428295	79442148	2	6387	28116	1265	0	no	NA	NA
chr7	100080768	100128147	6	9947	28095.7	1266	0	no	NA	NA
chr5	81744762	81760159	3	7832	28091.8	1267	0	no	NA	NA
chr8	86839333	86847503	1	8171	28086.8	1268	0	no	NA	NA
chr1	63804846	63844372	7	20600	28083.2	1269	0	yes	ROR1 (n=18)	ROR1 (n=6), PGM1 (n=3), ROR1-AS1 (n=3), ALG6 (n=1), ITGB3BP (n=1), NFIA-AS1 (n=1), NFIA-AS2 (n=1), RAVER2 (n=1), UBE2U (n=1)
chr1	93813059	93819963	1	6905	28039.9	1270	0	no	NA	NA
chr10	103819909	103855355	5	20923	27998.8	1271	0	no	NA	NA
chr9	123999027	124020642	3	11060	27961.2	1272	0	no	NA	NA
chr14	89331077	89393838	8	17621	27934.9	1273	0	no	NA	NA
chr12	110449302	110470029	4	10119	27919.3	1274	0	no	NA	NA
chr15	68816476	68822330	1	5855	27903.1	1275	0	yes	ANP32A (n=7)	NOX5 (n=2), ITGA11 (n=1), MIR4312 (n=1), PAQR5 (n=1), RPLP1 (n=1), SMAD3 (n=1)
chr8	19738910	19758336	3	11495	27901.6	1276	0	yes	CSGALNACT1 (n=12)	CSGALNACT1 (n=7), SH2D4A (n=5)
chr16	87263419	87279027	2	12338	27882.1	1277	0	no	NA	NA
chr1	120266196	120274210	1	8015	27874.3	1278	0	no	NA	NA
chr17	65975800	66021909	4	13860	27859.1	1279	0	yes	CEP112 (n=20)	CEP112 (n=7), LINC02563 (n=5), RGS9 (n=4), AXIN2 (n=3), ABCA8 (n=1)
chr10	98163582	98171009	1	7428	27842.3	1280	0	no	NA	NA
chr2	230124286	230158210	7	16520	27831.2	1281	0	no	NA	NA
chr5	43063901	43086767	3	5638	27830.2	1282	0	no	NA	NA
chr10	124523166	124570438	8	15720	27829	1283	0	no	NA	NA
chr2	201115523	201125906	2	4713	27796.3	1284	0	no	NA	NA
chr13	109699464	109708589	2	7433	27782	1285	0	no	NA	NA
chr1	149243541	149252569	1	9029	27751.2	1286	0	no	NA	NA
chr6	108893631	108924969	3	16066	27740.4	1287	0	no	NA	NA
chr8	139754197	139778861	5	14052	27714.9	1288	0	yes	KCNK9 (n=5)	PEG13 (n=3), AGO2 (n=1), MIR151A (n=1)
chr2	96304705	96338236	5	11882	27713.4	1289	0	no	NA	NA
chr1	173190213	173208291	3	9563	27708.2	1290	0	no	NA	NA
chr22	37895283	37954932	10	22570	27659.2	1291	0	no	NA	NA
chr22	26526754	26590657	9	17468	27650.8	1292	0	yes	TPST2 (n=7), MIR548J (n=1)	MIAT (n=3), HPS4 (n=1), LINC02554 (n=1), MIATNB (n=1), MIR5739 (n=1), TTC28 (n=1)
chr1	18902058	18913676	3	5774	27619.5	1293	0	no	NA	NA
chr9	122814275	122848530	6	12114	27589	1294	0	no	NA	NA
chr14	50395453	50418608	2	12455	27570.7	1295	0	yes	CDKL1 (n=11)	MAP4K5 (n=4), ABHD12B (n=1), DMAC2L (n=1), DNAAF2 (n=1), NID2 (n=1), SAV1 (n=1), TXNDC16 (n=1), VCPKMT (n=1)
chr12	45724840	45733701	1	8862	27568.3	1296	0	no	NA	NA
chr4	22660449	22690845	4	13170	27554	1297	0	no	NA	NA
chr1	235062593	235085466	3	9261	27529.9	1298	0	no	NA	NA
chr12	116547629	116561727	3	9504	27508	1299	0	no	NA	NA
chr8	12751862	12768323	3	9814	27496.5	1300	0	yes	LONRF1 (n=11)	LOC340357 (n=5), DLC1 (n=3), TRMT9B (n=2), LOC102725080 (n=1)
chr15	94282486	94299204	3	12741	27491.1	1301	0	no	NA	NA
chr4	78654819	78669151	2	13150	27488.8	1302	0	no	NA	NA
chr12	9864828	9881070	2	7869	27413.2	1303	0	no	NA	NA
chr3	42644602	42663655	2	11904	27409.6	1304	0	no	NA	NA
chr5	153496536	153564035	7	13368	27397.8	1305	0	yes	GRIA1 (n=6)	GRIA1 (n=3), LINC01861 (n=2), GM2A (n=1)
chr20	53828024	53848824	5	10445	27370.7	1306	0	no	NA	NA
chr17	63978411	64025808	10	20221	27362.3	1307	0	yes	ICAM2 (n=8), SCN4A (n=1)	ERN1 (n=2), SNORA50C (n=2), APOH (n=1), CSH1 (n=1), CYB561 (n=1), MIR6080 (n=1), TCAM1P (n=1)
chr8	98918843	98948083	3	11300	27342.3	1308	0	no	NA	NA
chr17	28041266	28074918	5	13565	27335.5	1309	0	no	NA	NA
chr13	85364577	85388603	4	13979	27334.4	1310	0	yes	LINC00351 (n=18)	SLITRK6 (n=7), LINC00351 (n=6), SNORA107 (n=4), LINC00375 (n=1)
chr17	68180272	68186095	1	5824	27322.7	1311	0	no	NA	NA
chr15	75624573	75651589	4	7283	27299.7	1312	0	no	NA	NA
chr7	2862444	2896090	5	12215	27297	1313	0	no	NA	NA
chr1	82702692	82711477	1	8786	27280.9	1314	0	no	NA	NA
chr17	50851604	50873770	3	9299	27262	1315	0	no	NA	NA
chr22	36838823	36865355	4	9558	27219.2	1316	0	no	NA	NA
chr22	30857036	30903413	5	12526	27172.3	1317	0	no	NA	NA
chr13	100479628	100491120	2	8631	27151	1318	0	no	NA	NA
chr1	216111320	216117182	2	4678	27131.7	1319	0	no	NA	NA
chr17	41772207	41791668	3	17671	27130.6	1320	0	yes	JUP (n=6)	KLHL11 (n=2), C17orf113 (n=1), EZH1 (n=1), HAP1 (n=1), KLHL10 (n=1)
chr1	64913824	64967025	10	19089	27116.5	1321	0	no	NA	NA
chr1	13728896	13735407	1	6512	27086.4	1322	0	no	NA	NA
chr6	36469112	36481346	2	7396	27077.5	1323	0	no	NA	NA
chr17	35368331	35376174	2	4719	27064.6	1324	0	no	NA	NA
chr2	9326994	9338328	1	11335	27029.3	1325	0	no	NA	NA
chr1	94708355	94738122	4	14976	27025.5	1326	0	no	NA	NA
chr9	81370817	81395567	3	7698	26997.3	1327	0	no	NA	NA
chr18	33869391	33875080	1	5690	26993.2	1328	0	no	NA	NA
chr17	63826375	63845073	3	9411	26985	1329	0	yes	SMARCD2 (n=4)	ACE (n=1), BCAS3 (n=1), LOC101927855 (n=1), TANC2 (n=1)
chr19	43753578	43785464	3	13192	26962.8	1330	0	no	NA	NA
chr7	23461225	23475888	2	13501	26937.4	1331	0	no	NA	NA
chr21	33295884	33326129	4	16820	26936.2	1332	0	no	NA	NA
chr6	139250850	139263863	3	10111	26934.3	1333	0	yes	TXLNB (n=14)	CITED2 (n=4), HECA (n=3), FILNC1 (n=2), NHSL1 (n=2), IL22RA2 (n=1), MIR3145 (n=1), TXLNB (n=1)
chr16	68061285	68090900	6	12388	26917.1	1334	0	no	NA	NA
chr17	75323348	75348378	3	17542	26889.7	1335	0	no	NA	NA
chr19	17109792	17145262	6	13975	26868.5	1336	0	no	NA	NA
chr11	92222852	92229429	1	6578	26866.4	1337	0	no	NA	NA
chrX	38862972	38883614	3	7382	26832.5	1338	0	no	NA	NA
chr2	27626049	27629998	1	3950	26826	1339	0	no	NA	NA
chr17	39195483	39211073	3	10109	26825.7	1340	0	no	NA	NA
chr2	174588879	174600670	3	9908	26824.5	1341	0	no	NA	NA
chr6	116952299	116978068	3	9032	26823	1342	0	yes	RFX6 (n=21)	RFX6 (n=4), FAM162B (n=3), CALHM6 (n=1), CEP85L (n=1), COL10A1 (n=1), FRK (n=1), GOPC (n=1), GPRC6A (n=1), KPNA5 (n=1), LOC105377967 (n=1), MIR548B (n=1), ROS1 (n=1), RWDD1 (n=1), SLC35F1 (n=1), TSPYL4 (n=1), VGLL2 (n=1)
chr19	19361369	19426056	9	23539	26799.8	1343	0	no	NA	NA
chr7	150137858	150157914	3	9305	26784.8	1344	0	no	NA	NA
chr2	22214984	22229996	2	10537	26781.4	1345	0	no	NA	NA
chr14	75221876	75259846	7	12579	26761.3	1346	0	no	NA	NA
chr4	113560771	113594713	6	12922	26742.9	1347	0	yes	CAMK2D (n=17)	CAMK2D (n=7), ANK2 (n=5), ARSJ (n=2), UGT8 (n=2), NEUROG2 (n=1)
chr4	87848915	87896870	9	14178	26725.3	1348	0	no	NA	NA
chr6	4981416	5004944	3	8723	26711.3	1349	0	no	NA	NA
chr3	32275139	32348348	11	21603	26699.3	1350	0	no	NA	NA
chr9	34253342	34259589	2	4642	26699.1	1351	0	no	NA	NA
chrX	38800297	38817537	3	9199	26687.5	1352	0	no	NA	NA
chr10	124340177	124389706	7	14650	26686.2	1353	0	no	NA	NA
chr20	46349790	46371288	3	11720	26685.5	1354	0	yes	SLC35C2 (n=13)	CD40 (n=3), MMP9 (n=2), PREX1 (n=2), CDH22 (n=1), NCOA3 (n=1), NCOA5 (n=1), STK4 (n=1), YWHAB (n=1), ZSWIM3 (n=1)
chr2	27355698	27381257	3	8421	26658	1355	0	no	NA	NA
chr19	2257497	2300801	9	19296	26649.3	1356	0	no	NA	NA
chr16	11560864	11587844	6	11017	26645.4	1357	0	yes	LITAF (n=19)	SNN (n=3), LITAF (n=2), LOC101927131 (n=2), SOCS1 (n=2), ZC3H7A (n=2), GSPT1 (n=1), LOC400499 (n=1), MIR4718 (n=1), PRM1 (n=1), RMI2 (n=1), SHISA9 (n=1), SNX29 (n=1), TXNDC11 (n=1)
chr2	128090540	128096889	1	6350	26636	1358	0	no	NA	NA
chr4	26745937	26755960	1	10024	26633.1	1359	0	no	NA	NA
chr13	100303847	100308616	1	4770	26618.7	1360	0	no	NA	NA
chr2	9535598	9556900	4	15593	26608.3	1361	0	yes	ADAM17 (n=14)	MBOAT2 (n=3), TAF1B (n=3), ASAP2 (n=2), ITGB1BP1 (n=2), YWHAQ (n=2), CYS1 (n=1), LINC01814 (n=1)
chrX	132474978	132491687	3	12083	26602.4	1362	0	yes	MBNL3 (n=24)	MBNL3 (n=7), FRMD7 (n=3), HS6ST2-AS1 (n=3), RAP2C (n=3), BCORL1 (n=1), DENND10P1 (n=1), FIRRE (n=1), HS6ST2 (n=1), STK26 (n=1), TFDP3 (n=1), USP26 (n=1), UTP14A (n=1)
chr7	75686916	75715246	4	12078	26576.4	1363	0	no	NA	NA
chr2	12156153	12194259	5	16343	26571.3	1364	0	no	NA	NA
chr14	77951086	77991322	5	16438	26567.8	1365	0	no	NA	NA
chr18	32017251	32050093	4	13882	26523.2	1366	0	no	NA	NA
chr12	66129833	66150485	3	7887	26504.8	1367	0	no	NA	NA
chr13	98562317	98578141	2	14994	26497.3	1368	0	no	NA	NA
chr17	40533687	40565227	8	14006	26465.2	1369	0	no	NA	NA
chr18	80246000	80251858	1	5859	26464.1	1370	0	no	NA	NA
chrX	40082805	40110621	4	18221	26455.8	1371	0	no	NA	NA
chr1	206920509	206931168	2	6093	26452.4	1372	0	no	NA	NA
chr5	59642707	59673490	5	14997	26439.5	1373	0	no	NA	NA
chr1	200351488	200377984	3	10185	26398	1374	0	no	NA	NA
chr12	27001305	27023185	4	9557	26382.9	1375	0	no	NA	NA
chr9	92728615	92776677	8	19747	26357.2	1376	0	no	NA	NA
chr16	15632348	15652451	3	12208	26314.8	1377	0	no	NA	NA
chr20	13220445	13231845	3	7590	26310.1	1378	0	no	NA	NA
chr10	62239224	62246507	1	7284	26253	1379	0	no	NA	NA
chr22	45965348	46014306	7	19117	26202.3	1380	0	no	NA	NA
chr14	61385502	61439594	5	13030	26202.2	1381	0	yes	PRKCH (n=3)	KCNH5 (n=1), MIR5586 (n=1), PRKCH (n=1)
chr14	90382175	90409768	3	10903	26172	1382	0	no	NA	NA
chr7	43465412	43491794	4	8040	26163	1383	0	no	NA	NA
chr10	5809284	5853270	4	13136	26158.5	1384	0	yes	GDI2 (n=10)	FBH1 (n=2), NET1 (n=2), AKR1C4 (n=1), ASB13 (n=1), IL15RA (n=1), KLF6 (n=1), LINC02656 (n=1), TASOR2 (n=1)
chr12	132656878	132666177	1	9300	26135.8	1385	0	no	NA	NA
chr17	76479378	76502168	5	9938	26115.1	1386	0	no	NA	NA
chr2	51324175	51339500	2	7195	26070.9	1387	0	no	NA	NA
chr7	158812564	158830622	2	17113	26059.5	1388	0	no	NA	NA
chr2	10473253	10478857	1	5605	26046.8	1389	0	no	NA	NA
chr7	26197841	26204740	1	6900	25954	1390	0	no	NA	NA
chr11	45016785	45046972	6	19084	25951.8	1391	0	no	NA	NA
chr9	79570246	79624757	7	16300	25947.2	1392	0	no	NA	NA
chr17	47187989	47240740	8	12316	25937.7	1393	0	no	NA	NA
chr17	63915644	63964150	8	15865	25926.5	1394	0	no	NA	NA
chr21	44338290	44355861	4	6675	25883.8	1395	0	yes	TRPM2 (n=4)	AATBC (n=1), TFF3 (n=1), TRPM2 (n=1), TRPM2-AS (n=1)
chr9	124859852	124888600	4	12769	25844.5	1396	0	no	NA	NA
chr13	30599439	30628269	3	8851	25834.6	1397	0	no	NA	NA
chr13	28636555	28660212	3	10325	25779	1398	0	no	NA	NA
chr1	234771055	234775511	1	4457	25769.5	1399	0	no	NA	NA
chr20	8131355	8161760	3	18470	25765.2	1400	0	no	NA	NA
chr8	141205393	141210310	1	4918	25759.7	1401	0	no	NA	NA
chr1	120624053	120632553	1	8501	25722.7	1402	0	no	NA	NA
chr6	156775908	156791802	2	7913	25697.4	1403	0	no	NA	NA
chr18	31202201	31221019	2	9751	25680.9	1404	0	yes	DSC1 (n=12)	DSC3 (n=4), CDH2 (n=1), DSC1 (n=1), DSC2 (n=1), DSCAS (n=1), DSG2 (n=1), DSG4 (n=1), GAREM1 (n=1), TTR (n=1)
chr2	134231627	134297132	8	22121	25678	1405	0	no	NA	NA
chr1	225425432	225447820	3	11663	25656.6	1406	0	no	NA	NA
chr1	1398264	1441329	6	14924	25640.9	1407	0	no	NA	NA
chr16	1705110	1724398	4	12909	25633.8	1408	0	no	NA	NA
chr5	116543882	116575825	5	11761	25631.1	1409	0	no	NA	NA
chr12	121291616	121304390	2	11359	25623.4	1410	0	no	NA	NA
chr10	30700897	30708047	1	7151	25594.1	1411	0	no	NA	NA
chr17	2813815	2830181	2	14239	25558.8	1412	0	no	NA	NA
chr19	18151636	18206316	9	15974	25530.1	1413	0	no	NA	NA
chr2	47174065	47177594	1	3530	25525.6	1414	0	no	NA	NA
chr11	3155674	3173321	3	14603	25522.9	1415	0	no	NA	NA
chr3	71031046	71069766	3	18514	25504.9	1416	0	yes	FOXP1 (n=14)	FOXP1 (n=9), FRMD4B (n=2), MDFIC2 (n=1), PROK2 (n=1), SAMMSON (n=1)
chr2	11465262	11501668	6	13950	25491.5	1417	0	no	NA	NA
chr2	241490940	241509279	3	11222	25487.5	1418	0	no	NA	NA
chr19	48308141	48334611	3	9022	25474.7	1419	0	no	NA	NA
chr2	100135441	100145011	2	8326	25467.7	1420	0	no	NA	NA
chr1	226402231	226408582	1	6352	25456.1	1421	0	no	NA	NA
chr13	48398250	48413591	2	11491	25444.6	1422	0	no	NA	NA
chr10	74737319	74740893	1	3575	25426.2	1423	0	yes	KAT6B (n=9)	ADK (n=2), LOC102723439 (n=2), DUPD1 (n=1), DUSP13 (n=1), KAT6B (n=1), SNORD172 (n=1), VCL (n=1)
chr22	50467884	50509057	5	16371	25383.2	1424	0	no	NA	NA
chr17	64441373	64459563	3	12181	25380.5	1425	0	no	NA	NA
chr5	172173698	172188773	3	11300	25366.7	1426	0	no	NA	NA
chr2	27795519	27834015	6	12815	25353.5	1427	0	yes	BABAM2 (n=18), MRPL33 (n=12)	MIR4263 (n=11), LOC100505716 (n=5), FLJ31356 (n=3), MRPL33 (n=3), BABAM2 (n=2), LOC100505736 (n=2), GCKR (n=1), LOC100505774 (n=1), LOC105374378 (n=1), PLB1 (n=1)
chr8	37735819	37739571	1	3753	25351.5	1428	0	no	NA	NA
chr1	222770611	222798650	5	10313	25327.6	1429	0	no	NA	NA
chr22	17213773	17237906	4	12156	25322.8	1430	0	yes	ADA2 (n=4)	SLC25A18 (n=2), CECR2 (n=1), CECR3 (n=1)
chr21	44202389	44220439	2	15709	25309.7	1431	0	no	NA	NA
chr14	61297302	61327261	5	10854	25309.4	1432	0	no	NA	NA
chr1	63691884	63715071	3	7094	25304	1433	0	no	NA	NA
chr12	132554567	132569278	2	8835	25283.8	1434	0	no	NA	NA
chr1	220873224	220884348	2	9643	25242.6	1435	0	no	NA	NA
chr11	117814628	117844053	3	11957	25237.8	1436	0	no	NA	NA
chr10	7770454	7789357	2	8975	25222.3	1437	0	no	NA	NA
chr6	6316377	6333217	2	9274	25214.5	1438	0	no	NA	NA
chr20	33663456	33694528	9	15638	25193.2	1439	0	no	NA	NA
chr19	7263703	7295558	5	11700	25190.9	1440	0	yes	INSR (n=5)	INSR (n=3), ARHGEF18 (n=1), MLLT1 (n=1)
chr20	23102219	23160175	11	13677	25187.7	1441	0	no	NA	NA
chr12	46265852	46270599	1	4748	25170.5	1442	0	no	NA	NA
chr7	37340755	37355819	3	9222	25150.9	1443	0	no	NA	NA
chr3	158339053	158360064	3	10817	25148.1	1444	0	no	NA	NA
chr1	107782064	107812182	4	16719	25142.5	1445	0	no	NA	NA
chr6	104757464	104804565	8	17565	25137.8	1446	0	no	NA	NA
chr2	73058435	73094456	4	14526	25135.5	1447	0	no	NA	NA
chr9	136219983	136267657	7	17933	25129	1448	0	no	NA	NA
chr17	32648166	32659365	3	8340	25128.3	1449	0	no	NA	NA
chr5	97182268	97194962	2	6541	25112.5	1450	0	no	NA	NA
chr2	112870706	112889995	2	12311	25112.3	1451	0	no	NA	NA
chr15	75335538	75369575	4	10030	25095.5	1452	0	no	NA	NA
chr5	55852668	55865367	2	6774	25080.5	1453	0	no	NA	NA
chr7	107742665	107745424	1	2760	25063.6	1454	0	no	NA	NA
chr4	88007242	88033148	3	12832	25045.9	1455	0	no	NA	NA
chr7	6886544	6898470	2	10806	25029.1	1456	0	no	NA	NA
chr2	4132408	4137256	1	4849	25020.5	1457	0	no	NA	NA
chr10	127527581	127536081	2	7607	25012.1	1458	0	yes	NPS (n=15)	INSYN2A (n=5), NPS (n=3), C10orf90 (n=2), CTBP2 (n=1), FAM53B (n=1), LINC01163 (n=1), LINC02667 (n=1), MGMT (n=1)
chr2	232395474	232413618	4	11451	24984.3	1459	0	no	NA	NA
chr11	102450301	102468787	2	8469	24965.3	1460	0	no	NA	NA
chr8	42139476	42156095	4	10885	24958.4	1461	0	no	NA	NA
chr20	10632505	10637408	1	4904	24951.4	1462	0	no	NA	NA
chr19	24077753	24088871	2	7158	24937.7	1463	0	yes	ZNF254 (n=13)	ZNF726 (n=3), LINC01224 (n=2), LOC100505851 (n=2), HAVCR1P1 (n=1), ZNF254 (n=1), ZNF492 (n=1), ZNF675 (n=1), ZNF730 (n=1), ZNF91 (n=1)
chr3	106934072	106947527	2	9550	24936.2	1464	0	no	NA	NA
chr10	133224923	133261675	5	14585	24914.2	1465	0	no	NA	NA
chr16	57084503	57097977	2	10733	24897.3	1466	0	no	NA	NA
chr16	15991105	16033340	9	19182	24893.3	1467	0	no	NA	NA
chr17	34307004	34316909	3	5509	24890.3	1468	0	yes	CCL8 (n=23)	ASIC2 (n=5), CCL1 (n=4), TMEM132E (n=3), CCL2 (n=2), C17orf102 (n=1), CCL7 (n=1), CCT6B (n=1), CDK5R1 (n=1), COPRS (n=1), LINC01989 (n=1), SLFN12L (n=1), SPACA3 (n=1), SUZ12 (n=1)
chr14	49585183	49600835	2	5706	24888.2	1469	0	yes	LRR1 (n=5)	LINC00648 (n=1), LINC01588 (n=1), LINC01599 (n=1), RN7SL2 (n=1), RPS29 (n=1)
chr12	57831662	57847050	2	12296	24873.2	1470	0	no	NA	NA
chr5	166054704	166084920	5	13790	24867.8	1471	0	no	NA	NA
chr10	12587792	12607917	3	6745	24838.3	1472	0	no	NA	NA
chr3	39749287	39755418	1	6132	24829.3	1473	0	no	NA	NA
chr11	64225212	64252668	7	14844	24806.5	1474	0	no	NA	NA
chr7	69596922	69631151	6	15968	24802.3	1475	0	no	NA	NA
chr7	73003538	73007314	1	3777	24738.8	1476	0	no	NA	NA
chr14	101111526	101136452	4	6482	24736.6	1477	0	no	NA	NA
chr12	33634244	33658105	3	8230	24722.4	1478	0	no	NA	NA
chr16	2951253	2981318	7	15493	24710.4	1479	0	no	NA	NA
chr15	80988606	81024229	4	10110	24708.1	1480	0	yes	TLNRD1 (n=22), MESD (n=1)	CFAP161 (n=4), IL16 (n=3), LOC101929586 (n=3), ABHD17C (n=2), CTSH (n=2), MTHFS (n=2), AP3B2 (n=1), GOLGA6L17P (n=1), RASGRF1 (n=1), STARD5 (n=1), TBC1D2B (n=1), TLNRD1 (n=1), TMC3-AS1 (n=1)
chr3	119015940	119035534	4	15142	24708	1481	0	no	NA	NA
chr6	34954741	34963341	1	8601	24694	1482	0	no	NA	NA
chr6	122491730	122497561	1	5832	24690.8	1483	0	no	NA	NA
chr1	114328349	114353768	5	11378	24689.5	1484	0	no	NA	NA
chr1	202236395	202255095	3	14506	24654.1	1485	0	no	NA	NA
chr16	3852713	3881710	4	14426	24650.3	1486	0	yes	CREBBP (n=16)	TRAP1 (n=6), ADCY9 (n=2), CASP16P (n=1), CLUAP1 (n=1), CREBBP (n=1), DNASE1 (n=1), FLYWCH1 (n=1), MTRNR2L4 (n=1), NLRC3 (n=1), SRL (n=1)
chr9	133700467	133716188	4	8877	24634.8	1487	0	no	NA	NA
chr10	5684200	5711897	5	11727	24617.1	1488	0	no	NA	NA
chr17	44092915	44124394	3	15926	24610.3	1489	0	no	NA	NA
chr1	160622938	160675699	8	16933	24607.7	1490	0	no	NA	NA
chr17	2482583	2493607	2	9504	24590.1	1491	0	no	NA	NA
chr1	26785450	26789645	1	4196	24558.8	1492	0	no	NA	NA
chr19	48609068	48661540	9	15360	24551.6	1493	0	yes	CA11 (n=4), NTN5 (n=1)	HSD17B14 (n=2), BCAT2 (n=1), CYTH2 (n=1), PLEKHA4 (n=1)
chr6	166951014	166973109	2	14020	24545.3	1494	0	no	NA	NA
chr4	144171631	144191037	5	12462	24500.1	1495	0	no	NA	NA
chr18	79392920	79444109	7	18788	24499.1	1496	0	yes	NFATC1 (n=2)	LOC284240 (n=1), LOC284241 (n=1)
chr6	156061637	156099906	8	18024	24450.1	1497	0	no	NA	NA
chr10	17216546	17231240	2	4995	24422.9	1498	0	yes	VIM-AS1 (n=9)	RSU1 (n=4), CUBN (n=3), HACD1 (n=1), VIM-AS1 (n=1)
chr13	77374762	77395360	2	14605	24414.8	1499	0	no	NA	NA
chr6	28124150	28143122	3	9649	24405.6	1500	0	no	NA	NA
chr22	39518683	39535323	4	9576	24387.6	1501	0	yes	RPS19BP1 (n=6), ATF4 (n=1)	LOC114841040 (n=2), TNRC6B (n=2), GRAP2 (n=1), RPL3 (n=1), SYNGR1 (n=1)
chrX	14011478	14032891	2	12438	24383	1502	0	no	NA	NA
chr18	13610339	13630184	3	13385	24377.6	1503	0	no	NA	NA
chr6	6694369	6725402	6	12534	24376.4	1504	0	no	NA	NA
chr5	95159422	95178670	2	9517	24369.9	1505	0	no	NA	NA
chr4	173013779	173040818	4	11640	24364.8	1506	0	no	NA	NA
chr11	13921753	13929729	1	7977	24358.7	1507	0	no	NA	NA
chr8	8333046	8364484	4	12733	24336.2	1508	0	no	NA	NA
chr17	7214052	7253210	7	14847	24328.9	1509	0	no	NA	NA
chr5	157854691	157869077	4	5750	24325.3	1510	0	yes	CLINT1 (n=9)	CLINT1 (n=5), LINC02227 (n=2), KIF4B (n=1), RNF145 (n=1)
chr2	45720917	45744412	3	14588	24277.4	1511	0	yes	PRKCE (n=21)	PRKCE (n=11), SRBD1 (n=3), EPAS1 (n=2), LINC01118 (n=1), LINC01833 (n=1), MCFD2 (n=1), SIX2 (n=1), THADA (n=1)
chr16	2123224	2162208	6	19499	24236.4	1512	0	no	NA	NA
chr4	8035203	8063710	5	12743	24225.2	1513	0	no	NA	NA
chr4	78774090	78797735	3	14095	24212.5	1514	0	yes	BMP2K (n=14)	LINC01094 (n=4), PAQR3 (n=3), ANXA3 (n=2), BMP2K (n=2), MRPL1 (n=1), PRDM8 (n=1), SNORD161 (n=1)
chr13	50070918	50085757	3	9271	24177.2	1515	0	no	NA	NA
chr2	101399087	101407438	1	8352	24150.3	1516	0	no	NA	NA
chr13	100388255	100396279	1	8025	24143.4	1517	0	no	NA	NA
chr9	136305544	136331158	5	13933	24123.3	1518	0	no	NA	NA
chrX	30572834	30598641	5	10985	24121.8	1519	0	no	NA	NA
chr12	92443717	92449081	1	5365	24113.3	1520	0	no	NA	NA
chr14	81208574	81228784	3	7457	24110.5	1521	0	yes	GTF2A1 (n=29)	DIO2-AS1 (n=4), GTF2A1 (n=4), CEP128 (n=3), LINC02308 (n=3), SNORA79 (n=3), STON2 (n=3), TSHR (n=3), NRXN3 (n=2), DIO2 (n=1), LINC02301 (n=1), LINC02311 (n=1), LOC105370586 (n=1)
chr4	38743996	38763727	3	6500	24075.8	1522	0	no	NA	NA
chr1	225755269	225779446	4	6310	24053.7	1523	0	no	NA	NA
chr19	14348457	14386079	7	14544	24036.7	1524	0	no	NA	NA
chr7	963297	987054	4	13380	23989.8	1525	0	yes	COX19 (n=10)	UNCX (n=2), ADAP1 (n=1), FAM20C (n=1), GET4 (n=1), GPR146 (n=1), LOC101927000 (n=1), LOC101927021 (n=1), LOC442497 (n=1), SDK1 (n=1)
chr11	5683927	5692606	2	5379	23980.1	1526	0	yes	TRIM22 (n=9)	OR52A5 (n=1), OR52B6 (n=1), OR52D1 (n=1), OR52E1 (n=1), OR52E6 (n=1), OR52N5 (n=1), TRIM3 (n=1), TRIM34 (n=1), TRIM68 (n=1)
chr1	32240999	32267250	5	9039	23964.5	1527	0	no	NA	NA
chr3	106824334	106843248	2	8910	23937.6	1528	0	no	NA	NA
chr4	3285116	3308461	4	14974	23919.3	1529	0	no	NA	NA
chr2	74816400	74850379	5	15489	23890.6	1530	0	yes	HK2 (n=8)	HK2 (n=2), DOK1 (n=1), EVA1A (n=1), LINC01291 (n=1), LOC101927907 (n=1), SEMA4F (n=1), TACR1 (n=1)
chr1	28494726	28519744	4	9944	23889.7	1531	0	no	NA	NA
chr9	3507987	3528615	4	7772	23879	1532	0	no	NA	NA
chr16	61142155	61152003	1	9849	23873.5	1533	0	no	NA	NA
chr1	31503581	31511416	1	7836	23873.2	1534	0	no	NA	NA
chr8	403655	413119	2	8577	23868.2	1535	0	no	NA	NA
chr3	197870988	197884129	2	6991	23866.7	1536	0	no	NA	NA
chr5	175639947	175659235	2	10182	23859.3	1537	0	no	NA	NA
chr1	48766950	48808840	6	12343	23852.2	1538	0	no	NA	NA
chr2	98748737	98788593	6	16748	23849.8	1539	0	no	NA	NA
chr12	96092687	96134321	4	14076	23798	1540	0	no	NA	NA
chr1	108847725	108863108	2	8069	23797.5	1541	0	no	NA	NA
chr9	125821252	125844923	4	11243	23796.5	1542	0	yes	PBX3 (n=14)	PBX3 (n=7), MAPKAP1 (n=3), LOC101929116 (n=2), MVB12B (n=1), SLC2A8 (n=1)
chr15	101193753	101205146	2	9171	23786.3	1543	0	yes	CHSY1 (n=5)	CHSY1 (n=2), LRRK1 (n=2), SYNM (n=1)
chr9	33288429	33299005	2	9472	23785.4	1544	0	no	NA	NA
chr15	66612850	66655606	5	16651	23780.9	1545	0	no	NA	NA
chrX	118110940	118128951	3	8493	23733.1	1546	0	yes	KLHL13 (n=24)	KLHL13 (n=13), DOCK11 (n=2), CT47B1 (n=1), CT83 (n=1), CXorf56 (n=1), DANT2 (n=1), IL13RA1 (n=1), LINC01285 (n=1), LOC100126447 (n=1), MIR1277 (n=1), WDR44 (n=1)
chr3	139559475	139589233	4	9873	23732	1547	0	no	NA	NA
chr19	47210084	47274702	8	14848	23727.7	1548	0	no	NA	NA
chr9	6410753	6429278	3	5529	23699	1549	0	no	NA	NA
chr18	32759752	32774414	2	7792	23698.2	1550	0	no	NA	NA
chr6	106972027	106977087	1	5061	23689.4	1551	0	no	NA	NA
chr3	177194019	177198631	1	4613	23672.9	1552	0	no	NA	NA
chr10	88062602	88081160	2	10985	23642.9	1553	0	no	NA	NA
chr19	41297236	41329450	4	17326	23641.9	1554	0	no	NA	NA
chr17	15958575	15968620	2	4844	23629.9	1555	0	no	NA	NA
chr1	4304901	4315775	2	9291	23622.7	1556	0	no	NA	NA
chr6	68038811	68043680	1	4870	23611.2	1557	0	yes	LOC102723883 (n=18)	LOC102723883 (n=13), LINC02549 (n=4), ADGRB3 (n=1)
chr3	70064414	70072708	1	8295	23594.8	1558	0	no	NA	NA
chr19	45405263	45425037	3	11569	23578.5	1559	0	no	NA	NA
chr1	161153220	161187238	5	8627	23577.9	1560	0	no	NA	NA
chr22	29363192	29389398	3	12447	23577.5	1561	0	no	NA	NA
chr5	158037475	158075815	5	14630	23552.3	1562	0	no	NA	NA
chr8	141149202	141185293	5	18252	23549.4	1563	0	no	NA	NA
chr1	8700658	8747357	6	13820	23545.6	1564	0	no	NA	NA
chr4	137563853	137579547	2	5030	23537.9	1565	0	yes	LINC02172 (n=17)	PCDH18 (n=7), LINC00499 (n=2), LINC02172 (n=2), LINC02511 (n=2), LINC00613 (n=1), LINC00616 (n=1), LINC02510 (n=1), RAB33B (n=1)
chr17	47882160	47919400	5	15350	23528.2	1566	0	yes	SP2 (n=11)	TBX21 (n=2), B4GALNT2 (n=1), CDK5RAP3 (n=1), HOXB2 (n=1), ITGB3 (n=1), MRPL45P2 (n=1), NPEPPS (n=1), OSBPL7 (n=1), SP6 (n=1), THRA1/BTR (n=1)
chr22	36352542	36388803	7	16167	23526.1	1567	0	no	NA	NA
chr11	46670336	46701740	3	10466	23524.7	1568	0	yes	ARHGAP1 (n=8)	AMBRA1 (n=1), CKAP5 (n=1), CREB3L1 (n=1), DDB2 (n=1), LRP4-AS1 (n=1), MIR5582 (n=1), PHF21A (n=1), SNORD67 (n=1)
chr14	68944752	68988727	7	13754	23509	1569	0	no	NA	NA
chr11	20079217	20113204	4	11087	23505.4	1570	0	no	NA	NA
chr13	46369224	46406095	8	17592	23486.8	1571	0	no	NA	NA
chr11	79299316	79310826	3	8856	23475.8	1572	0	no	NA	NA
chr20	62858085	62900944	4	12695	23473.9	1573	0	no	NA	NA
chr2	86033889	86040977	2	6297	23468.4	1574	0	no	NA	NA
chr1	39266461	39286718	2	11847	23459.6	1575	0	no	NA	NA
chr5	65021377	65062720	6	15973	23429.1	1576	0	no	NA	NA
chr3	15794675	15817440	4	7934	23416.1	1577	0	no	NA	NA
chr19	46712740	46731902	3	14364	23416	1578	0	no	NA	NA
chr10	6924977	6930025	1	5049	23408.1	1579	0	no	NA	NA
chr6	25026377	25057434	5	15545	23392.1	1580	0	no	NA	NA
chr9	130039488	130054778	2	9291	23384.5	1581	0	no	NA	NA
chr19	1066424	1113852	7	14105	23372.5	1582	0	yes	GPX4 (n=3), ARHGAP45 (n=1), POLR2E (n=1)	RNU6-9 (n=2), ABCA7 (n=1), PIP5K1C (n=1), WDR18 (n=1)
chr1	1658449	1693956	5	9621	23367.2	1583	0	no	NA	NA
chr6	42770641	42784999	3	7010	23328.9	1584	0	no	NA	NA
chr8	19596056	19639279	6	22110	23292.9	1585	0	yes	CSGALNACT1 (n=10)	CSGALNACT1 (n=5), SH2D4A (n=4), PSD3 (n=1)
chr6	93414370	93421630	1	7261	23277	1586	0	no	NA	NA
chr16	67466064	67494491	5	10790	23256.1	1587	0	no	NA	NA
chr15	63188795	63202741	2	8426	23221.5	1588	0	no	NA	NA
chr9	83978469	83981964	1	3496	23197.4	1589	0	no	NA	NA
chr14	51843619	51864004	2	9954	23181.8	1590	0	no	NA	NA
chr1	160835575	160864209	3	11717	23179.2	1591	0	no	NA	NA
chr18	3245842	3263629	2	6669	23169.3	1592	0	no	NA	NA
chr19	2755637	2820512	8	14977	23166.9	1593	0	yes	SGTA (n=5), ZNF554 (n=1)	GADD45B (n=1), GNG7 (n=1), MIR7850 (n=1), MKNK2 (n=1), ZNF555 (n=1), ZNF57 (n=1)
chr16	87363432	87393876	5	16245	23137.4	1594	0	no	NA	NA
chr11	58573553	58580762	2	4508	23133	1595	0	no	NA	NA
chr1	16895666	16922147	4	6025	23120.6	1596	0	no	NA	NA
chr3	11641287	11657036	2	5862	23119.5	1597	0	yes	VGLL4 (n=7)	VGLL4 (n=4), ATG7 (n=2), HRH1 (n=1)
chr1	226348852	226383204	4	15168	23112	1598	0	no	NA	NA
chr6	17439685	17454852	4	9347	23105.4	1599	0	no	NA	NA
chr6	135176608	135192059	3	9416	23065.3	1600	0	no	NA	NA
chr2	177618363	177657795	6	10306	23024.3	1601	0	no	NA	NA
chr1	9815022	9851524	5	6578	23018.2	1602	0	no	NA	NA
chr1	180912176	180953967	6	14950	23005.9	1603	0	no	NA	NA
chr3	50080430	50090966	3	7140	23004.3	1604	0	no	NA	NA
chr7	11829444	11834707	1	5264	22994	1605	0	no	NA	NA
chr16	70403728	70439803	5	15012	22954.5	1606	0	no	NA	NA
chr1	183021899	183049206	5	14056	22937.9	1607	0	yes	LAMC1 (n=7)	LAMC1-AS1 (n=1), NCF2 (n=1), NMNAT2 (n=1), RGSL1 (n=1), RNASEL (n=1), SHCBP1L (n=1), SMG7-AS1 (n=1)
chr21	44907343	44967670	9	20399	22930.3	1608	0	no	NA	NA
chr5	77758674	77777094	4	6981	22897.9	1609	0	no	NA	NA
chr3	50227141	50262221	4	15034	22896.7	1610	0	no	NA	NA
chr1	36446630	36465085	4	7869	22889.7	1611	0	yes	OSCP1 (n=21), MRPS15 (n=2)	CSF3R (n=5), ADPRHL2 (n=1), AGO1 (n=1), AGO3 (n=1), COL8A2 (n=1), EVA1B (n=1), GRIK3 (n=1), HMGB4 (n=1), INPP5B (n=1), KIAA0319L (n=1), LINC01137 (n=1), MAP7D1 (n=1), MIR4255 (n=1), MIR5581 (n=1), SH3D21 (n=1), STK40 (n=1), TEKT2 (n=1), THRAP3 (n=1), ZSCAN20 (n=1)
chr6	105991787	105996039	1	4253	22886.8	1612	0	no	NA	NA
chr13	77882534	77903011	2	9812	22883	1613	0	no	NA	NA
chr3	129116111	129127804	2	7756	22863.3	1614	0	no	NA	NA
chr12	64608741	64631342	4	14482	22854.1	1615	0	no	NA	NA
chr7	101913493	101948667	6	20840	22824.4	1616	0	no	NA	NA
chr20	57389474	57401799	2	9528	22774.1	1617	0	no	NA	NA
chr14	99564301	99606417	7	19037	22751.1	1618	0	no	NA	NA
chr7	36282725	36309932	5	10355	22739.6	1619	0	no	NA	NA
chr1	44671355	44686070	2	8682	22722.9	1620	0	yes	ARMH1 (n=6)	MIR5584 (n=2), LRRC41 (n=1), MUTYH (n=1), SNORD160 (n=1), UROD (n=1)
chr2	231383403	231412847	5	12467	22701.3	1621	0	no	NA	NA
chr3	71710546	71756047	5	13963	22695.9	1622	0	no	NA	NA
chr17	7685160	7689176	1	4017	22692.8	1623	0	no	NA	NA
chr10	92689212	92702846	3	6559	22672	1624	0	yes	HHEX (n=10)	EXOC6 (n=6), KIF11 (n=2), BTAF1 (n=1), HHEX (n=1)
chr5	129903973	129928927	3	12136	22638.3	1625	0	no	NA	NA
chr20	4809173	4824352	2	9062	22634.9	1626	0	no	NA	NA
chr1	110870840	110876463	1	5624	22604.5	1627	0	no	NA	NA
chr10	11382221	11415230	5	11847	22601.3	1628	0	yes	CELF2-AS1 (n=9)	ECHDC3 (n=3), CELF2 (n=2), CELF2-AS1 (n=1), CELF2-AS2 (n=1), MIR4481 (n=1), USP6NL (n=1)
chr4	19924036	19952484	4	7859	22582	1629	0	yes	SLIT2 (n=12)	SLIT2 (n=10), LCORL (n=1), SLIT2-IT1 (n=1)
chr10	90447406	90467457	2	18746	22577.4	1630	0	no	NA	NA
chr10	73997494	74014844	2	12783	22560.2	1631	0	no	NA	NA
chr6	31486302	31498225	2	9853	22547.6	1632	0	no	NA	NA
chr22	46731453	46777715	7	15085	22543.5	1633	0	no	NA	NA
chr19	48949100	48966531	4	8957	22538.3	1634	0	no	NA	NA
chr3	187949123	187983908	6	20241	22488.5	1635	0	no	NA	NA
chr17	82962897	82986588	4	9981	22482.8	1636	0	no	NA	NA
chr2	224938234	224949627	2	9122	22471.6	1637	0	no	NA	NA
chr3	151168602	151180850	2	7602	22464.1	1638	0	no	NA	NA
chr9	98852028	98869629	2	6093	22450.1	1639	0	no	NA	NA
chr15	88620699	88642839	3	13305	22436.7	1640	0	no	NA	NA
chr12	57518993	57524008	1	5016	22430.6	1641	0	no	NA	NA
chr17	40514816	40520016	1	5201	22417.2	1642	0	no	NA	NA
chr7	11620728	11638800	2	7559	22412.9	1643	0	no	NA	NA
chr10	96585350	96608518	3	15648	22410.4	1644	0	no	NA	NA
chr1	32816117	32819559	1	3443	22406.7	1645	0	no	NA	NA
chr9	136520113	136552354	6	17650	22378.5	1646	0	no	NA	NA
chr1	232575884	232601414	3	10279	22371.9	1647	0	no	NA	NA
chr12	9705995	9738912	5	16464	22370.4	1648	0	no	NA	NA
chr2	10119920	10126243	1	6324	22358.1	1649	0	no	NA	NA
chr2	126655020	126665036	2	7301	22354.7	1650	0	no	NA	NA
chr14	100213378	100241407	3	11263	22344.7	1651	0	no	NA	NA
chr17	67352802	67402030	7	10744	22339.7	1652	0	no	NA	NA
chr3	73209515	73214391	1	4877	22337	1653	0	no	NA	NA
chr7	70000867	70028671	5	9370	22335	1654	0	no	NA	NA
chr22	21616266	21666699	6	12033	22326.7	1655	0	no	NA	NA
chr6	33008574	33031447	3	7709	22324	1656	0	no	NA	NA
chr1	153291507	153346440	6	16373	22286.3	1657	0	yes	PGLYRP3 (n=18), PGLYRP4 (n=13)	S100A7 (n=5), LOR (n=3), LELP1 (n=2), PGLYRP3 (n=2), AQP10 (n=1), CRNN (n=1), IL6R-AS1 (n=1), INTS3 (n=1), LOC101928009 (n=1), PGLYRP4 (n=1), PI4KB (n=1), S100A11 (n=1), S100A12 (n=1), S100A5 (n=1), S100A6 (n=1), S100A8 (n=1), SHE (n=1), SPRR2D (n=1), SPRR2E (n=1), SPRR2F (n=1), SPRR2G (n=1), SPRR3 (n=1), UBAP2L (n=1)
chr17	21019770	21044285	3	13104	22269.4	1658	0	no	NA	NA
chr2	235427219	235445703	4	7093	22260.3	1659	0	no	NA	NA
chr20	50337871	50395159	8	12209	22250.7	1660	0	no	NA	NA
chr18	267144	270710	1	3567	22240.4	1661	0	yes	THOC1 (n=14)	COLEC12 (n=5), CLUL1 (n=2), LINC01925 (n=2), CETN1 (n=1), ENOSF1 (n=1), THOC1 (n=1), TUBB8P12 (n=1), USP14 (n=1)
chr17	12383790	12431842	7	17474	22238.5	1662	0	no	NA	NA
chr9	2227760	2271474	5	10973	22228.6	1663	0	no	NA	NA
chr9	71766392	71818129	7	14867	22226.2	1664	0	no	NA	NA
chr2	98546820	98566968	4	13546	22225.3	1665	0	no	NA	NA
chr17	45221172	45231469	2	9511	22201.4	1666	0	no	NA	NA
chr10	68328067	68335791	3	4765	22190.3	1667	0	no	NA	NA
chr9	133333743	133357471	5	10038	22183.3	1668	0	no	NA	NA
chr6	85640659	85645469	1	4811	22172.2	1669	0	no	NA	NA
chr5	57436680	57460403	3	12130	22169.1	1670	0	yes	ACTBL2 (n=8)	ACTBL2 (n=2), ANKRD55 (n=1), GAPT (n=1), LINCR-0003 (n=1), MIR582 (n=1), PLK2 (n=1), SETD9 (n=1)
chr2	26590656	26614788	3	11075	22162.8	1671	0	no	NA	NA
chr4	20247651	20257558	1	9908	22146.1	1672	0	yes	SLIT2 (n=39)	SLIT2 (n=29), SLIT2-IT1 (n=3), GBA3 (n=2), LCORL (n=2), KCNIP4 (n=1), NCAPG (n=1), PACRGL (n=1)
chr6	125099145	125106244	1	7100	22129.7	1673	0	no	NA	NA
chr19	38664185	38703047	5	21371	22124.1	1674	0	no	NA	NA
chr4	8380383	8411843	5	18442	22091.2	1675	0	yes	ACOX3 (n=4)	AFAP1 (n=1), HTRA3 (n=1), LINC02517 (n=1), SH3TC1 (n=1)
chr20	63238098	63286068	8	16337	22090.2	1676	0	no	NA	NA
chr11	60971086	60989876	2	9975	22078.2	1677	0	no	NA	NA
chr9	114587244	114620137	6	12705	22064.6	1678	0	no	NA	NA
chr10	90977160	91008070	4	10776	22060.5	1679	0	no	NA	NA
chr10	7469852	7494502	4	13270	22056.8	1680	0	no	NA	NA
chr5	119267880	119290943	4	13216	22055.1	1681	0	no	NA	NA
chr1	199151772	199183891	4	9810	22049.7	1682	0	yes	LINC02789 (n=17)	LINC02789 (n=8), LINC01222 (n=2), MIR181A1 (n=2), MIR181A1HG (n=2), ATP6V1G3 (n=1), MIR181B1 (n=1), ZNF281 (n=1)
chr3	128680015	128685502	1	5488	22043.5	1683	0	no	NA	NA
chr11	64204730	64209869	1	5140	22038.6	1684	0	no	NA	NA
chr2	231462979	231484522	3	5873	22014.8	1685	0	no	NA	NA
chrX	66001365	66018591	3	12494	22011.4	1686	0	yes	MIR223 (n=4)	EDA2R (n=1), HEPH (n=1), MSN (n=1), VSIG4 (n=1)
chr15	61186930	61230089	7	14157	22011.1	1687	0	yes	RORA (n=9)	RORA (n=5), LINC02349 (n=2), RORA-AS2 (n=2)
chr22	17994112	18007136	2	10465	21998.8	1688	0	no	NA	NA
chr14	106506995	106519129	2	5948	21992.9	1689	0	no	NA	NA
chr1	31465612	31488059	5	9843	21980.1	1690	0	no	NA	NA
chr6	71383745	71421311	8	19595	21979.9	1691	0	no	NA	NA
chr21	43426428	43459024	5	17323	21979.5	1692	0	no	NA	NA
chr1	242667356	242671917	1	4562	21972.2	1693	0	no	NA	NA
chr20	57449389	57482935	4	12385	21962.6	1694	0	no	NA	NA
chr14	22613336	22636115	4	14260	21936.2	1695	0	no	NA	NA
chr17	8245597	8250102	1	4506	21935.7	1696	0	no	NA	NA
chr17	17028250	17063792	5	17693	21933	1697	0	yes	MPRIP (n=11)	PEMT (n=2), SREBF1 (n=2), ALKBH5 (n=1), KRT17P1 (n=1), LOC284191 (n=1), MED9 (n=1), MGC12916 (n=1), PLD6 (n=1), TNFRSF13B (n=1)
chr17	7834031	7868413	4	13366	21928.8	1698	0	yes	KDM6B (n=4)	CHD3 (n=1), KCTD11 (n=1), NLRP1 (n=1), SCARNA21 (n=1)
chr12	76510455	76534631	4	8381	21905.9	1699	0	no	NA	NA
chr19	12775216	12807400	6	14995	21898	1700	0	no	NA	NA
chr9	137670192	137695832	4	16358	21868.4	1701	0	no	NA	NA
chr1	231683711	231700287	3	9234	21855.5	1702	0	no	NA	NA
chr1	26691944	26707427	3	9605	21835.7	1703	0	no	NA	NA
chr10	23438545	23458833	4	11675	21833.9	1704	0	no	NA	NA
chr17	35795723	35810766	3	8230	21833.4	1705	0	no	NA	NA
chr13	51793105	51832420	6	14499	21815.9	1706	0	yes	DHRS12 (n=25), TMEM272 (n=16)	WDFY2 (n=7), MIR4703 (n=6), C13orf42 (n=5), INTS6 (n=5), ATP7B (n=3), CCDC70 (n=2), SERPINE3 (n=2), UTP14C (n=2), ALG11 (n=1), DLEU1-AS1 (n=1), DLEU2 (n=1), GUCY1B2 (n=1), INTS6-AS1 (n=1), MIR5693 (n=1), NEK3 (n=1), OLFM4 (n=1), THSD1 (n=1)
chr9	121181404	121213318	6	12475	21810	1707	0	no	NA	NA
chr7	69726665	69750000	3	11146	21804.2	1708	0	no	NA	NA
chr7	96913433	96920903	2	6200	21799.7	1709	0	yes	DLX6 (n=26)	SEM1 (n=14), DLX6 (n=4), TAC1 (n=2), ASNS (n=1), DLX5 (n=1), DLX6-AS1 (n=1), DYNC1I1 (n=1), SDHAF3 (n=1)
chr22	40040468	40058515	4	9671	21775.5	1710	0	yes	LOC114841040 (n=12), TNRC6B (n=1)	TNRC6B (n=3), CACNA1I (n=2), ENTHD1 (n=2), ADSL (n=1), ATF4 (n=1), CBX6 (n=1), GRAP2 (n=1), SUN2 (n=1), TAB1 (n=1)
chr10	103659880	103678866	3	12944	21775	1711	0	no	NA	NA
chr17	66774256	66792204	3	12186	21767.3	1712	0	yes	MIR634 (n=10)	CACNG4 (n=2), APOH (n=1), BPTF (n=1), CACNG5 (n=1), CEP112 (n=1), GNA13 (n=1), LOC101928021 (n=1), MIR548D2 (n=1), MIR634 (n=1)
chr4	40054581	40058616	1	4036	21767.2	1713	0	no	NA	NA
chr14	99732722	99775684	5	15816	21738.8	1714	0	yes	EML1 (n=8)	BEGAIN (n=1), EML1 (n=1), EVL (n=1), MIR345 (n=1), MIR6764 (n=1), SETD3 (n=1), SNORD113-2 (n=1), SNORD114-31 (n=1)
chr5	139470391	139495851	5	11727	21704.7	1715	0	yes	TMEM173 (n=13), SMIM33 (n=1)	UBE2D2 (n=4), SPATA24 (n=2), CXXC5 (n=1), DNAJC18 (n=1), NRG2 (n=1), PAIP2 (n=1), PSD2 (n=1), PSD2-AS1 (n=1), SIL1 (n=1), SLC23A1 (n=1)
chr6	138573940	138594655	2	8510	21701	1716	0	no	NA	NA
chr22	36155402	36163365	1	7964	21699.2	1717	0	no	NA	NA
chr3	108291397	108296386	1	4990	21674.7	1718	0	no	NA	NA
chr1	150143675	150166028	4	12916	21671.2	1719	0	no	NA	NA
chr6	30606075	30627563	3	5953	21668.5	1720	0	no	NA	NA
chr11	78277655	78334767	6	14297	21662.6	1721	0	no	NA	NA
chr1	201786995	201793575	2	5043	21660	1722	0	no	NA	NA
chr22	35647092	35664526	2	7963	21660	1723	0	no	NA	NA
chr19	13981150	14007388	3	10770	21651.6	1724	0	no	NA	NA
chr6	797972	819767	4	17826	21649	1725	0	no	NA	NA
chr3	519280	528574	3	7241	21629.9	1726	0	no	NA	NA
chr22	18149297	18173898	5	9279	21619.4	1727	0	yes	USP18 (n=2)	DGCR2 (n=1), TUBA8 (n=1)
chr9	132156463	132164949	1	8487	21577.4	1728	0	no	NA	NA
chr21	38850495	38871099	3	14320	21576.5	1729	0	no	NA	NA
chr6	32175425	32196631	3	13046	21568.6	1730	0	no	NA	NA
chr2	1795162	1823836	3	7661	21548.5	1731	0	no	NA	NA
chr1	183576092	183594292	3	10658	21543.3	1732	0	no	NA	NA
chr7	662675	678260	2	13421	21538.5	1733	0	no	NA	NA
chr2	64831984	64865683	6	12670	21537	1734	0	yes	LINC01800 (n=2)	LINC02579 (n=1), MIR4434 (n=1)
chr19	54179009	54210090	4	11066	21523.6	1735	0	no	NA	NA
chr9	68518709	68559927	5	9915	21519.9	1736	0	yes	TMEM252 (n=4)	PIP5K1B (n=2), FAM122A (n=1), PRKACG (n=1)
chrX	123958705	123964956	1	6252	21517.8	1737	0	no	NA	NA
chr2	181393442	181431278	6	8737	21517.3	1738	0	no	NA	NA
chr14	65331673	65337169	1	5497	21512.4	1739	0	no	NA	NA
chr10	112948496	112957639	1	9144	21504.3	1740	0	no	NA	NA
chr9	74243647	74249086	1	5440	21491.7	1741	0	no	NA	NA
chr1	226061121	226064835	1	3715	21461.7	1742	0	no	NA	NA
chr19	41261807	41267634	1	5828	21454.4	1743	0	no	NA	NA
chr6	141482274	141497084	3	5749	21441.9	1744	0	no	NA	NA
chr7	65453475	65481579	3	11223	21437.7	1745	0	no	NA	NA
chr7	127998558	128052999	6	16412	21417.1	1746	0	no	NA	NA
chr6	14711310	14742009	6	12886	21415.6	1747	0	no	NA	NA
chr6	106509707	106526599	4	11950	21414	1748	0	no	NA	NA
chr2	240983735	241012196	5	14596	21411.2	1749	0	no	NA	NA
chr10	129021463	129058777	4	14622	21407	1750	0	no	NA	NA
chrX	76142918	76152253	1	9336	21404.2	1751	0	no	NA	NA
chr8	103182102	103188369	1	6268	21399.9	1752	0	no	NA	NA
chr22	49511401	49534286	4	16932	21390.6	1753	0	no	NA	NA
chr1	225977369	226004788	4	11194	21367.6	1754	0	no	NA	NA
chr4	140092568	140101641	1	9074	21365.1	1755	0	no	NA	NA
chr19	15396220	15433828	4	13306	21350.1	1756	0	no	NA	NA
chr1	120043300	120081654	8	15435	21347.8	1757	0	no	NA	NA
chr15	68342437	68391113	7	13008	21344.4	1758	0	no	NA	NA
chr9	91146816	91194737	5	14445	21334.4	1759	0	no	NA	NA
chr6	125780376	125815499	6	10655	21319.7	1760	0	yes	NCOA7 (n=9)	TRMT11 (n=3), HDDC2 (n=2), CENPW (n=1), HINT3 (n=1), NCOA7 (n=1), RNF217 (n=1)
chr20	35740784	35744141	1	3358	21308.9	1761	0	no	NA	NA
chr16	31457474	31477918	4	7932	21306.7	1762	0	no	NA	NA
chrX	41330541	41335657	1	5117	21267.2	1763	0	no	NA	NA
chr1	177119458	177143112	3	11325	21262.6	1764	0	no	NA	NA
chr17	64494332	64508221	2	7196	21255.7	1765	0	no	NA	NA
chr17	29705361	29733586	5	12530	21245	1766	0	no	NA	NA
chr7	62593	90826	4	13761	21239.7	1767	0	no	NA	NA
chr2	105323392	105338105	2	8444	21238.2	1768	0	no	NA	NA
chr3	194583456	194640570	8	13002	21235	1769	0	yes	TMEM44 (n=7), TMEM44-AS1 (n=7)	LINC00884 (n=3), ATP13A3 (n=2), XXYLT1-AS1 (n=2), ACAP2 (n=1), FAM43A (n=1), LINC01972 (n=1), LINC02026 (n=1), MUC20 (n=1), XXYLT1 (n=1), XXYLT1-AS2 (n=1)
chr8	10625185	10659482	6	11439	21233.3	1770	0	no	NA	NA
chr14	50859342	50881937	5	9868	21205.4	1771	0	yes	ABHD12B (n=24)	LOC105370489 (n=5), PYGL (n=4), CDKL1 (n=3), SAV1 (n=2), ATL1 (n=1), FERMT2 (n=1), GNPNAT1 (n=1), KLHDC2 (n=1), LINC01588 (n=1), LINC01599 (n=1), POLE2 (n=1), PTGDR (n=1), RTRAF (n=1), STYX (n=1)
chr19	40403747	40445248	7	13864	21186.3	1772	0	no	NA	NA
chr14	105815392	105823276	2	7154	21185.1	1773	0	no	NA	NA
chr8	143366580	143406452	5	10929	21184	1774	0	no	NA	NA
chr10	121925583	121944753	4	9195	21179	1775	0	yes	ATE1 (n=11)	FGFR2 (n=3), TACC2 (n=3), RPL21 (n=2), BAG3 (n=1), GRK5 (n=1), WDR11-AS1 (n=1)
chr13	114042745	114077472	8	17857	21162.6	1776	0	yes	RASA3 (n=12)	RASA3 (n=6), CDC16 (n=2), ADPRHL1 (n=1), C13orf46 (n=1), LINC00354 (n=1), MCF2L-AS1 (n=1)
chr5	40675593	40684449	1	8857	21162.3	1777	0	no	NA	NA
chr15	57099975	57148744	7	14242	21156	1778	0	no	NA	NA
chr7	48484719	48512391	4	12124	21124.8	1779	0	no	NA	NA
chr10	14950801	14960892	2	5813	21114.4	1780	0	no	NA	NA
chr11	795173	844152	7	15530	21105.1	1781	0	no	NA	NA
chr1	183470382	183481290	2	8180	21095	1782	0	no	NA	NA
chrX	136054541	136071577	4	13692	21085.5	1783	0	yes	SLC9A6 (n=7), FHL1 (n=5)	FHL1 (n=4), MAP7D3 (n=2), ADGRG4 (n=1), BRS3 (n=1), CD40LG (n=1), MIR450B (n=1), MMGT1 (n=1), SLC9A6 (n=1)
chr5	131633969	131648092	2	5317	21072.9	1784	0	no	NA	NA
chr22	36299666	36338528	5	15655	21071	1785	0	no	NA	NA
chr14	106872217	106879221	1	7005	21055.4	1786	0	no	NA	NA
chr13	21668421	21677653	2	8071	21049	1787	0	no	NA	NA
chr2	45674599	45701130	2	14921	21031.1	1788	0	yes	PRKCE (n=29)	PRKCE (n=15), EPAS1 (n=3), SRBD1 (n=3), LINC01820 (n=2), PPM1B (n=2), CAMKMT (n=1), FOXN2 (n=1), LINC02583 (n=1), STPG4 (n=1)
chr9	124167976	124174711	1	6736	21026	1789	0	yes	NEK6 (n=17)	DENND1A (n=4), NEK6 (n=4), LHX2 (n=2), LOC100129034 (n=2), MIR7150 (n=2), LOC613206 (n=1), OR1N2 (n=1), PSMB7 (n=1)
chr6	125345104	125363990	3	6972	21016.3	1790	0	no	NA	NA
chr19	4773597	4792760	3	11780	21014.1	1791	0	no	NA	NA
chr11	73365793	73390874	2	16105	21010.4	1792	0	no	NA	NA
chr12	47739591	47778474	7	15977	21008.5	1793	0	no	NA	NA
chr12	123427014	123481526	8	10593	21003.5	1794	0	yes	RILPL2 (n=6)	KMT5A (n=1), MIR8072 (n=1), ORAI1 (n=1), PITPNM2 (n=1), TCTN2 (n=1), TMED2-DT (n=1)
chr19	1354098	1385705	5	14752	20993.4	1795	0	no	NA	NA
chr4	123240043	123261202	3	11215	20987.6	1796	0	yes	SPRY1 (n=20)	SPRY1 (n=12), LINC01091 (n=6), ADAD1 (n=1), EXOSC9 (n=1)
chr22	39348898	39382669	5	14432	20981.9	1797	0	no	NA	NA
chr3	16198106	16207330	3	5220	20961.5	1798	0	no	NA	NA
chr17	30806820	30833364	4	10744	20959.1	1799	0	no	NA	NA
chr17	36534035	36547157	2	5949	20930.9	1800	0	no	NA	NA
chr11	19951741	19985734	7	18281	20919.3	1801	0	no	NA	NA
chr10	63691934	63719925	5	13819	20914.9	1802	0	no	NA	NA
chr16	66515944	66526480	2	7903	20904.5	1803	0	no	NA	NA
chr1	234837925	234894990	10	16642	20897.2	1804	0	no	NA	NA
chr7	1644802	1649174	1	4373	20880.2	1805	0	no	NA	NA
chr2	190969963	190986718	3	6514	20875.1	1806	0	yes	STAT1 (n=21)	GLS (n=6), NAB1 (n=5), MYO1B (n=3), LOC105373805 (n=2), NABP1 (n=2), C2orf88 (n=1), HIBCH (n=1), NEMP2 (n=1)
chr17	47323250	47336098	2	3485	20831.7	1807	0	no	NA	NA
chr6	34314891	34346966	4	10434	20829.5	1808	0	no	NA	NA
chr12	3214383	3230930	2	12000	20827.7	1809	0	no	NA	NA
chr1	188003432	188010107	2	5932	20827.3	1810	0	no	NA	NA
chr3	112112949	112137168	5	15615	20821.1	1811	0	no	NA	NA
chr11	19328884	19372051	5	10934	20810.8	1812	0	yes	NAV2 (n=21)	NAV2-AS5 (n=4), NAV2-AS4 (n=3), E2F8 (n=2), MRGPRX2 (n=2), NAV2 (n=2), ZDHHC13 (n=2), DBX1 (n=1), IGSF22 (n=1), LDHAL6A (n=1), MIR4486 (n=1), SNORD147 (n=1), USH1C (n=1)
chr17	1995985	2042646	7	15750	20806.1	1813	0	no	NA	NA
chr1	243420059	243459790	6	11272	20779.3	1814	0	yes	MIR4677 (n=11)	AKT3 (n=3), MIR4677 (n=2), ADSS (n=1), KIF26B-AS1 (n=1), LINC02774 (n=1), SDCCAG8 (n=1), SMYD3 (n=1), ZBTB18 (n=1)
chr7	2631423	2645965	3	10953	20776.2	1815	0	no	NA	NA
chr17	49676472	49724463	7	12239	20775.3	1816	0	no	NA	NA
chr8	11640835	11653797	2	9572	20774.2	1817	0	no	NA	NA
chr21	15352109	15371152	2	10208	20760.7	1818	0	no	NA	NA
chr19	1240613	1277232	8	20961	20759.3	1819	0	no	NA	NA
chr22	40726187	40735946	2	8592	20749.6	1820	0	no	NA	NA
chr12	132465373	132531731	11	21067	20736.9	1821	0	yes	FBRSL1 (n=3)	LINC02361 (n=1), LOC100130238 (n=1), LOC101928416 (n=1)
chr4	152183509	152204704	2	11538	20728.7	1822	0	no	NA	NA
chr5	170277228	170306925	5	9018	20725.5	1823	0	no	NA	NA
chr5	96805551	96818702	2	7699	20719.4	1824	0	yes	ERAP1 (n=7)	ERAP2 (n=2), CAST (n=1), LINC01846 (n=1), LINC02113 (n=1), LIX1 (n=1), LNPEP (n=1)
chr2	36355120	36360026	1	4907	20707.7	1825	0	no	NA	NA
chr6	156952380	156989742	6	13839	20687.3	1826	0	no	NA	NA
chr20	36969226	37009909	6	13937	20683.2	1827	0	no	NA	NA
chr2	191315123	191323765	1	8643	20671.7	1828	0	no	NA	NA
chr12	9666906	9674464	1	7559	20667.4	1829	0	no	NA	NA
chr16	24999858	25032050	5	10137	20660.8	1830	0	no	NA	NA
chr5	957911	965582	2	5410	20645.7	1831	0	no	NA	NA
chr10	23534702	23557597	4	6781	20633	1832	0	yes	OTUD1 (n=16)	KIAA1217 (n=12), LOC105376453 (n=2), DNAJC1 (n=1), MSRB2 (n=1)
chr2	201404031	201432795	4	11472	20623.8	1833	0	no	NA	NA
chr1	225847597	225883533	6	13873	20623.7	1834	0	no	NA	NA
chr4	80873184	80878868	1	5685	20623.3	1835	0	no	NA	NA
chr2	60390891	60414639	5	11729	20622.8	1836	0	no	NA	NA
chr17	56777069	56788101	2	8025	20622.1	1837	0	no	NA	NA
chr8	143334234	143349081	3	8643	20594.3	1838	0	yes	TOP1MT (n=5)	LINC00051 (n=1), MAFA (n=1), SNORD149 (n=1), THEM6 (n=1), TIGD5 (n=1)
chr19	35433589	35464374	5	11943	20576.7	1839	0	no	NA	NA
chr16	11779484	11813856	4	11884	20564.8	1840	0	no	NA	NA
chr18	361060	380476	3	12449	20557.7	1841	0	no	NA	NA
chr6	13708240	13724242	4	10085	20541.8	1842	0	no	NA	NA
chr9	126458316	126481556	4	8428	20537.2	1843	0	no	NA	NA
chr1	93839644	93848511	1	8868	20515.6	1844	0	no	NA	NA
chr13	50510976	50531666	3	8927	20514.1	1845	0	no	NA	NA
chr6	41964556	41982041	3	13496	20502.9	1846	0	no	NA	NA
chr14	38161762	38171550	2	7566	20489.2	1847	0	no	NA	NA
chr8	10838599	10905269	10	16276	20487.7	1848	0	no	NA	NA
chr13	41052547	41062700	2	7820	20485.7	1849	0	no	NA	NA
chr9	129139354	129144242	1	4889	20484.1	1850	0	no	NA	NA
chr2	177262273	177266516	1	4244	20467	1851	0	no	NA	NA
chr5	35171399	35195473	3	6279	20465.3	1852	0	no	NA	NA
chr2	168165267	168211922	6	12957	20439.6	1853	0	no	NA	NA
chr16	17448769	17474710	3	13181	20433.7	1854	0	no	NA	NA
chr6	977074	982280	1	5207	20411.2	1855	0	no	NA	NA
chr10	12326195	12355962	5	11888	20405.3	1856	0	yes	CAMK1D (n=10)	MIR548Q (n=3), CDC123 (n=2), MIR4481 (n=2), CAMK1D (n=1), MIR4480 (n=1), OPTN (n=1)
chr12	130076016	130088097	2	9048	20404.8	1857	0	no	NA	NA
chr20	62602603	62652757	7	14956	20387.6	1858	0	no	NA	NA
chr14	68470938	68479113	2	7157	20386.8	1859	0	yes	LOC100996664 (n=17)	LOC100996664 (n=10), RAD51B (n=5), ZFP36L1 (n=2)
chr2	63839928	63876205	4	6428	20376.8	1860	0	no	NA	NA
chr12	117039820	117077068	6	11692	20367.2	1861	0	no	NA	NA
chr17	7478552	7485554	2	5362	20362.5	1862	0	no	NA	NA
chr2	178403073	178415884	3	6093	20345.1	1863	0	no	NA	NA
chr3	70089991	70120842	4	12325	20343.1	1864	0	yes	SAMMSON (n=5)	FOXP1 (n=2), MDFIC2 (n=2), MITF (n=1)
chr1	149374194	149416953	9	16074	20340.5	1865	0	no	NA	NA
chr14	24429157	24443600	3	8522	20327.1	1866	0	yes	SDR39U1 (n=6), KHNYN (n=1)	ADCY4 (n=1), CMA1 (n=1), DHRS4 (n=1), MYH7 (n=1), NFATC4 (n=1), RABGGTA (n=1), SLC22A17 (n=1)
chr10	48798780	48806836	1	8057	20323.7	1867	0	yes	LRRC18 (n=9)	ARHGAP22 (n=2), WDFY4 (n=2), AGAP6 (n=1), GDF10 (n=1), LRRC18 (n=1), OGDHL (n=1), PGBD3 (n=1)
chr7	1919140	1951323	3	15703	20320.3	1868	0	no	NA	NA
chr2	7611641	7635254	4	6567	20314.3	1869	0	no	NA	NA
chr7	47024077	47047710	3	13507	20310.2	1870	0	yes	LOC730338 (n=33)	LOC730338 (n=20), SNORD151 (n=8), ABCA13 (n=1), CDC14C (n=1), HUS1 (n=1), IGFBP3 (n=1), LINC00525 (n=1)
chr2	196224944	196242268	3	8792	20293.3	1871	0	no	NA	NA
chr4	155635687	155640910	1	5224	20289.8	1872	0	no	NA	NA
chr11	72218014	72240695	3	7281	20274.5	1873	0	no	NA	NA
chr5	143432646	143448662	3	6821	20244.2	1874	0	yes	NR3C1 (n=29)	MIR5197 (n=7), ARHGAP26-AS1 (n=6), NR3C1 (n=5), ARHGAP26-IT1 (n=4), HMHB1 (n=4), KCTD16 (n=1), PRELID2 (n=1), SPRY4-AS1 (n=1)
chr14	93059894	93086734	6	11950	20232	1875	0	no	NA	NA
chr9	121507634	121513677	1	6044	20220.5	1876	0	no	NA	NA
chr16	2459518	2476240	4	9074	20215.2	1877	0	no	NA	NA
chr9	123925385	123930679	1	5295	20213.6	1878	0	yes	DENND1A (n=26)	DENND1A (n=8), MIR7150 (n=6), NEK6 (n=3), CRB2 (n=2), LHX2 (n=2), LOC100129034 (n=1), MIR600 (n=1), MIR601 (n=1), OR1L1 (n=1), PTGS1 (n=1)
chr18	46394440	46422997	5	9934	20204.1	1879	0	no	NA	NA
chr2	100105264	100115600	2	7672	20202.7	1880	0	no	NA	NA
chr8	59284202	59309657	4	8935	20201.1	1881	0	yes	LOC100505501 (n=10)	LOC100505501 (n=5), CA8 (n=2), NSMAF (n=2), TOX (n=1)
chr16	21917933	21935155	3	6312	20199.7	1882	0	no	NA	NA
chr22	29266569	29270998	1	4430	20182.5	1883	0	no	NA	NA
chr3	185743321	185747968	1	4648	20162.9	1884	0	yes	MIR548AQ (n=9)	TMEM41A (n=2), DGKG (n=1), DNAJB11 (n=1), ETV5 (n=1), IGF2BP2 (n=1), LINC02020 (n=1), MAP3K13 (n=1), SENP2 (n=1)
chr13	40476490	40494874	3	9851	20159.9	1885	0	no	NA	NA
chr1	201113988	201154976	5	13646	20153.8	1886	0	no	NA	NA
chr12	58200982	58205725	1	4744	20139.3	1887	0	no	NA	NA
chr4	19674674	19696423	4	7720	20137.4	1888	0	no	NA	NA
chr3	138218994	138224501	1	5508	20119.8	1889	0	yes	ARMC8 (n=22)	NME9 (n=3), DZIP1L (n=2), ESYT3 (n=2), MRAS (n=2), PIK3CB (n=2), SOX14 (n=2), STAG1 (n=2), BPESC1 (n=1), CEP70 (n=1), CLSTN2 (n=1), DBR1 (n=1), FAIM (n=1), PCCB (n=1), RBP2 (n=1)
chr3	16462451	16483829	3	6094	20108.1	1890	0	no	NA	NA
chr22	45213234	45247261	7	14959	20106.6	1891	0	no	NA	NA
chr11	68813361	68844666	4	12424	20097.8	1892	0	no	NA	NA
chr6	116461485	116477233	2	7678	20080.3	1893	0	yes	CALHM6 (n=7)	TSPYL1 (n=2), CALHM4 (n=1), DSE (n=1), LINC02534 (n=1), LOC100287467 (n=1), RWDD1 (n=1)
chr2	64689833	64699464	2	6654	20073.9	1894	0	no	NA	NA
chr20	63727153	63741634	4	10788	20067.8	1895	0	no	NA	NA
chr4	140149283	140158631	3	6820	20058.9	1896	0	yes	MAML3 (n=12)	LOC101927516 (n=5), MGST2 (n=3), SCOC (n=3), MGAT4D (n=1)
chr17	63740471	63775401	4	6914	20014.9	1897	0	no	NA	NA
chr3	67895790	67908135	3	9468	20012.5	1898	0	no	NA	NA
chr6	33570473	33622843	7	15866	19994.9	1899	0	no	NA	NA
chr19	17738498	17766728	4	8216	19986.8	1900	0	no	NA	NA
chr17	7552567	7584897	5	9653	19979.9	1901	0	no	NA	NA
chr4	10115792	10125256	1	9465	19956.7	1902	0	no	NA	NA
chr12	68328791	68366086	6	13195	19949.1	1903	0	no	NA	NA
chr9	122897881	122942019	7	10081	19941.5	1904	0	no	NA	NA
chr14	100063275	100082137	4	11060	19939	1905	0	yes	EVL (n=4)	LINC01550 (n=2), EVL (n=1), MIR6764 (n=1)
chr2	16622461	16666880	6	18789	19921.9	1906	0	no	NA	NA
chr13	28093234	28101888	1	8655	19906.8	1907	0	no	NA	NA
chr9	5788179	5799713	2	10802	19905.4	1908	0	no	NA	NA
chr13	49528258	49541319	2	11287	19905	1909	0	no	NA	NA
chr17	45288002	45318104	6	16583	19903.4	1910	0	no	NA	NA
chr8	37399494	37417332	2	6936	19892.9	1911	0	no	NA	NA
chr22	22296728	22323533	4	11775	19883.9	1912	0	no	NA	NA
chr5	150058263	150083828	3	10118	19881.9	1913	0	no	NA	NA
chr14	56193896	56219769	4	9466	19867.9	1914	0	no	NA	NA
chr2	3645381	3663362	3	9331	19865.4	1915	0	no	NA	NA
chr7	69952255	69968320	4	8647	19849.9	1916	0	no	NA	NA
chr16	22356868	22382512	3	12459	19848.5	1917	0	no	NA	NA
chr3	151265799	151284295	4	8367	19846.2	1918	0	no	NA	NA
chr2	74756171	74778766	3	9863	19845.2	1919	0	no	NA	NA
chr1	46129603	46134072	1	4470	19845	1920	0	no	NA	NA
chr19	54417934	54473649	6	12963	19840.1	1921	0	no	NA	NA
chr22	17941374	17981152	7	14753	19833.3	1922	0	no	NA	NA
chr16	365560	402592	5	12522	19826.9	1923	0	no	NA	NA
chr3	112332085	112336067	1	3983	19814	1924	0	no	NA	NA
chr1	67428372	67447409	3	8292	19792.8	1925	0	yes	SERBP1 (n=11)	IL12RB2 (n=5), IL23R (n=3), GADD45A (n=2), SGIP1 (n=1)
chr5	125001003	125012463	3	9107	19782.3	1926	0	no	NA	NA
chrX	13472334	13488697	2	4719	19769.8	1927	0	no	NA	NA
chr12	1791380	1805204	4	6416	19766.9	1928	0	no	NA	NA
chr16	66578451	66590353	2	10692	19762.1	1929	0	no	NA	NA
chr12	56103856	56130292	3	11411	19755.6	1930	0	no	NA	NA
chr13	48527816	48543399	3	6347	19753	1931	0	no	NA	NA
chr17	39925902	39959658	6	10973	19727	1932	0	no	NA	NA
chr10	99975214	100044233	10	17506	19718.7	1933	0	no	NA	NA
chr7	131104136	131112101	1	7966	19703	1934	0	no	NA	NA
chr6	32940057	32953637	2	8340	19696.4	1935	0	no	NA	NA
chr10	11990822	11996165	1	5344	19695.4	1936	0	no	NA	NA
chr3	151767290	151776237	2	7942	19689.7	1937	0	yes	AADACP1 (n=37)	AADACL2 (n=6), LOC101928166 (n=5), MIR5186 (n=5), P2RY12 (n=4), IGSF10 (n=3), P2RY14 (n=3), AADAC (n=2), MED12L (n=2), AADACL2-AS1 (n=1), CLRN1 (n=1), EIF2A (n=1), ERICH6-AS1 (n=1), GPR171 (n=1), MBNL1 (n=1), SUCNR1 (n=1)
chr9	96413160	96421373	2	7199	19688.2	1938	0	no	NA	NA
chr1	39507000	39526607	3	9937	19681.5	1939	0	no	NA	NA
chr14	65719493	65727158	1	7666	19680.7	1940	0	no	NA	NA
chr10	48656122	48687086	4	6909	19677.6	1941	0	no	NA	NA
chr8	62247352	62275638	3	8185	19647.5	1942	0	no	NA	NA
chr2	98438515	98480325	7	15529	19629.8	1943	0	yes	INPP4A (n=7)	KIAA1211L (n=2), COA5 (n=1), INPP4A (n=1), LINC02611 (n=1), MGAT4A (n=1), TBC1D8 (n=1)
chr19	10718217	10784595	11	19379	19628	1944	0	yes	MIR638 (n=5)	CARM1 (n=1), MIR6793 (n=1), SLC44A2 (n=1), SMARCA4 (n=1), YIPF2 (n=1)
chr11	24744748	24761286	2	5657	19605.8	1945	0	no	NA	NA
chr22	38373381	38399594	3	13621	19602.1	1946	0	no	NA	NA
chr1	230204848	230222663	3	12679	19600.1	1947	0	no	NA	NA
chr6	159691197	159703046	2	9076	19588.8	1948	0	no	NA	NA
chr1	107949847	107966248	4	7668	19587.7	1949	0	no	NA	NA
chr5	59559529	59570342	2	7922	19583.4	1950	0	no	NA	NA
chr16	8618230	8633431	3	10439	19571.3	1951	0	no	NA	NA
chr1	158275045	158291342	3	8239	19566.2	1952	0	no	NA	NA
chr2	55099430	55120760	4	8117	19557.5	1953	0	no	NA	NA
chr4	184732557	184747907	3	5967	19555.9	1954	0	no	NA	NA
chr16	9059427	9094088	5	8521	19555.7	1955	0	no	NA	NA
chr2	945815	986350	7	11458	19546	1956	0	no	NA	NA
chr9	123833500	123841708	1	8209	19544.9	1957	0	no	NA	NA
chr14	69611056	69649386	6	12905	19540.6	1958	0	no	NA	NA
chr2	68828145	68838005	2	7836	19536.6	1959	0	no	NA	NA
chr2	68249993	68279656	5	9679	19536.1	1960	0	no	NA	NA
chr3	179015463	179047918	5	12151	19518.4	1961	0	no	NA	NA
chr8	139728297	139739169	2	9923	19510.9	1962	0	no	NA	NA
chr1	248791669	248843680	8	9798	19509.3	1963	0	yes	SH3BP5L (n=4)	GCSAML (n=1), LYPD8 (n=1), PGBD2 (n=1), ZNF670-ZNF695 (n=1)
chr17	55168321	55178346	3	6657	19500.6	1964	0	no	NA	NA
chr13	22481552	22499276	2	6614	19461	1965	0	no	NA	NA
chr8	53510356	53536894	3	9588	19447	1966	0	no	NA	NA
chr13	48219679	48237104	2	8444	19428.9	1967	0	yes	ITM2B (n=25)	LPAR6 (n=4), MED4 (n=4), LINC00562 (n=3), RB1 (n=3), CYSLTR2 (n=2), DLEU7-AS1 (n=1), HTR2A (n=1), ITM2B (n=1), LINC00462 (n=1), NUDT15 (n=1), PHF11 (n=1), RB1-DT (n=1), RCBTB2 (n=1), SPERT (n=1)
chr11	62645604	62679757	5	8601	19375	1968	0	no	NA	NA
chr4	25860108	25881726	4	17163	19358.9	1969	0	no	NA	NA
chr12	93217504	93234633	5	9176	19355.8	1970	0	yes	LINC02412 (n=15)	EEA1 (n=3), LINC02412 (n=3), LOC643339 (n=3), NUDT4 (n=2), CEP83 (n=1), LOC101928731 (n=1), TMCC3 (n=1), UBE2N (n=1)
chr20	5112177	5136212	4	7716	19355.4	1971	0	no	NA	NA
chr11	119670903	119697062	3	14953	19355	1972	0	no	NA	NA
chr7	46373396	46377802	1	4407	19332.6	1973	0	yes	LOC730338 (n=50)	LOC730338 (n=24), IGFBP3 (n=8), SNORD151 (n=7), RAMP3 (n=4), ADCY1 (n=1), C7orf57 (n=1), C7orf65 (n=1), HUS1 (n=1), SEPTIN7P2 (n=1), SNHG15 (n=1), TNS3 (n=1)
chr13	99199551	99205473	1	5923	19324.1	1974	0	yes	UBAC2 (n=6)	GPR18 (n=3), DOCK9 (n=1), MIR623 (n=1), ZIC2 (n=1)
chr17	7883937	7890135	1	6199	19322.3	1975	0	no	NA	NA
chr11	118788694	118793410	1	4717	19314.8	1976	0	no	NA	NA
chr19	2213346	2241920	4	15954	19301.7	1977	0	yes	SF3A2 (n=11), MIR1227 (n=2)	LINGO3 (n=2), TIMM13 (n=2), DOT1L (n=1), LMNB2 (n=1), LOC100288123 (n=1), LSM7 (n=1), MIR7850 (n=1), MKNK2 (n=1), PEAK3 (n=1), SPPL2B (n=1), TMPRSS9 (n=1)
chr1	86906335	86916148	2	4316	19284.5	1978	0	no	NA	NA
chr1	2023580	2029869	1	6290	19284	1979	0	no	NA	NA
chr15	94221943	94264366	6	13757	19281.3	1980	0	no	NA	NA
chr13	110705317	110728724	3	9066	19275.7	1981	0	no	NA	NA
chr18	12407523	12421675	3	7831	19235.4	1982	0	no	NA	NA
chr18	79484014	79509046	4	9140	19232.1	1983	0	no	NA	NA
chr2	69762274	69768741	1	6468	19224.5	1984	0	no	NA	NA
chr7	74083021	74102188	3	8084	19218.8	1985	0	no	NA	NA
chr1	91051314	91059557	1	8244	19207.8	1986	0	yes	ZNF644 (n=12)	ZNF644 (n=3), HFM1 (n=2), SNORD3G (n=2), BARHL2 (n=1), CDC7 (n=1), LINC02609 (n=1), PKN2-AS1 (n=1), TGFBR3 (n=1)
chr2	182666769	182683837	2	7310	19193	1987	0	yes	DNAJC10 (n=28)	PDE1A (n=6), DNAJC10 (n=4), FRZB (n=4), ITPRID2 (n=2), NCKAP1 (n=2), NUP35 (n=2), DUSP19 (n=1), ITGA4 (n=1), LINC01934 (n=1), MIR4437 (n=1), NEUROD1 (n=1), PPP1R1C (n=1), SCHLAP1 (n=1), UBE2E3 (n=1)
chr3	179068919	179072691	1	3773	19176.5	1988	0	no	NA	NA
chr1	235917080	235956147	6	14441	19166.3	1989	0	no	NA	NA
chr1	116877373	116882152	2	3729	19152.8	1990	0	no	NA	NA
chr20	32969117	32977798	2	4741	19132.1	1991	0	no	NA	NA
chr1	45685198	45689073	1	3876	19129.3	1992	0	no	NA	NA
chr15	71386711	71397140	2	9456	19115.3	1993	0	no	NA	NA
chr10	31697024	31709228	2	8759	19072.4	1994	0	yes	ARHGAP12 (n=12)	LOC100505502 (n=3), LINC02644 (n=2), ARHGAP12 (n=1), IATPR (n=1), LINC02664 (n=1), LOC101929279 (n=1), MIR938 (n=1), SVIL2P (n=1), ZNF438 (n=1)
chr19	11073501	11096725	3	8451	19041.4	1995	0	no	NA	NA
chr6	31195885	31216808	3	6884	19039.9	1996	0	yes	HCG27 (n=11)	C6orf15 (n=1), HCG20 (n=1), HCG22 (n=1), HLA-B (n=1), HLA-C (n=1), LINC02571 (n=1), MICA (n=1), MICA-AS1 (n=1), MIR6891 (n=1), PRR3 (n=1), PSORS1C2 (n=1)
chr1	1137791	1180204	6	10450	19022.2	1997	0	no	NA	NA
chr1	175188043	175209941	4	10829	19018.4	1998	0	no	NA	NA
chr19	5949165	5995352	8	14427	19001.3	1999	0	no	NA	NA
[truncated: 20,922 more rows]
