# Supplementary material for: TCF3::HLF orchestrates an enhancer-promoter network with activation of MEF2C to promote immature HSC gene expression in leukemia
Source: Sci Adv. 2026 May 6;12(19):eadu3728. doi: 10.1126/sciadv.adu3728 (PMC13148343; doi:10.1126/sciadv.adu3728)
Supplement: Supplementary file 2 — Tables S1 to S10 [file sciadv.adu3728_tables_s1_to_s10.zip › adu3728_table_s6.xlsx]

## Sheet: Downregulated E-P gene TFs
Gene_Name	FC_Deseq	adj.p	sumCC	Cluster	P.Value_Bias	Q.Value_Bias	InteractionID	Rank
MESP1	-1.53749	4.06e-05	17	cluster_3	1.43e-05	8.75e-05	39467	108
MYC	-1.36598	1.76e-19	78	cluster_1	5.27e-18	2.21e-16	23353	445
DLX6	-1.28058	2.05e-16	227	cluster_1	2.03e-19	1.08e-17	20834	465
EBF3	-1.24199	1.42e-31	20	cluster_1	1.45e-05	8.83e-05	28878	107
ZNF703	-1.0461	0.00394859	20	cluster_3	2.38e-08	2.08e-07	24527	212
NFIA	-0.975778	7.51e-17	54	cluster_2	1.85e-08	1.64e-07	158	219
ZNF556	-0.758051	0.00138011	33	cluster_2	1.19e-15	3.3e-14	44820	410
RARA	-0.645835	0.00052887	30	cluster_2	1.37e-10	1.64e-09	42033	295
TIGD5	-0.622329	8.4e-06	23	cluster_3	2.03e-08	1.79e-07	24830	216
ZNF202	-0.587095	3.19e-09	25	cluster_3	4.01e-08	3.4e-07	30538	198
TIGD4	-0.581216	0.0321441	31	cluster_3	2.11e-14	4.73e-13	14370	383
ARID5B	-0.55731	4.97e-10	35	cluster_2	7.85e-05	0.000434703	27637	73
IRX5	-0.486374	0.0423927	31	cluster_3	5.49e-16	1.62e-14	40335	415
MEF2C	-0.482449	0.000308883	1154	cluster_1	0	0	14684	545
ZBED1	-0.477038	1.43e-08	227	cluster_1	2.1e-68	4.48e-65	48143	535
ZNF496	-0.463907	4.48e-08	13	cluster_2	0.0018772	0.00855367	890	7
ETS2	-0.459638	1.84e-12	27	cluster_2	4.58e-09	4.41e-08	46955	245
ZHX3	-0.435463	3.25e-05	114	cluster_1	4.2e-10	4.67e-09	45086	279
ZNF668	-0.429158	0.0293885	22	cluster_2	2.62e-08	2.28e-07	41060	208
IRF5	-0.412355	9.09e-05	17	cluster_3	0.000453964	0.00227019	21641	42
E2F5	-0.402799	0.00159961	28	cluster_3	3.37e-09	3.31e-08	24276	250
NR6A1	-0.38342	0.0309563	63	cluster_1	6.64e-14	1.37e-12	25544	373
ZNF512B	-0.377598	0.000160458	19	cluster_2	1.4e-06	9.67e-06	45463	146
SNAPC4	-0.366081	0.00110001	23	cluster_2	1.6e-09	1.64e-08	25869	258
CHCHD3	-0.34878	0.000168259	36	cluster_3	6.79e-17	2.34e-15	21924	433
FBXL19	-0.347845	0.0185937	19	cluster_2	1.32e-06	9.19e-06	40331	147
TEF	-0.341279	0.0064436	27	cluster_2	2.3e-09	2.31e-08	47476	257
FOXO3	-0.323159	0.000679326	19	cluster_3	4.08e-07	3.02e-06	20444	166
STAT5A	-0.319118	4.15e-05	29	cluster_3	1.04e-12	1.75e-11	41971	351
TSC22D1	-0.318362	0.00254037	177	cluster_1	3.42e-50	3.07e-47	35053	533
FOXO1	-0.306461	9.44e-06	21	cluster_3	1.35e-07	1.06e-06	35866	180
FLYWCH1	-0.300592	0.00971249	32	cluster_2	1.42e-15	3.89e-14	40524	407
CEBPZ	-0.295164	0.000814839	24	cluster_3	6.87e-09	6.45e-08	6298	236
ZNF343	-0.287616	0.00283394	31	cluster_3	1.51e-13	2.93e-12	45223	368
ZNF281	-0.281211	0.000111046	35	cluster_2	3.21e-18	1.39e-16	2703	447
RUNX3	-0.280229	0.00239632	22	cluster_3	3.15e-06	2.09e-05	4180	135
ATF4	-0.279847	0.00323942	20	cluster_2	2.79e-07	2.11e-06	47479	170
NFIX	-0.243284	0.0162291	37	cluster_2	3.59e-19	1.84e-17	45022	462
ZNF614	-0.215913	0.00878194	64	cluster_3	9.36e-16	2.65e-14	44429	411

## Sheet: Upregulated E-P gene TFs
Gene_Name	FC_Deseq	adj.p	sumCC	Cluster	P.Value_Bias	Q.Value_Bias	InteractionID	Rank
ZFP1	0.190426	0.0182617	24	cluster_3	1.78e-07	1.38e-06	41058	170
IKZF1	0.194491	0.027715	94	cluster_1	2.62e-40	1.25e-37	20915	496
ARNT	0.195449	0.0309563	19	cluster_2	1.61e-05	9.75e-05	1292	99
ZNF254	0.195802	0.0223359	36	cluster_3	2.72e-15	7.12e-14	44625	388
ZNF267	0.2017	0.00981647	26	cluster_2	3.14e-09	3.09e-08	41126	235
ZNF18	0.214029	0.0342176	42	cluster_3	1.03e-23	1.06e-21	41791	472
SETDB1	0.225499	0.00257269	33	cluster_3	9.37e-17	3.15e-15	2074	412
NR3C1	0.22558	0.00992177	89	cluster_2	1.27e-23	1.29e-21	14725	471
ZSCAN2	0.238172	0.00645454	18	cluster_3	3.5e-06	2.3e-05	38667	124
ELF2	0.248066	0.00116961	43	cluster_3	7.96e-24	8.31e-22	13176	473
ZNF785	0.254189	0.0281979	37	cluster_3	8.35e-20	4.69e-18	41186	451
VEZF1	0.261668	4.51e-05	702	cluster_1	2.18e-42	1.21e-39	41371	497
SP3	0.262498	0.000176466	42	cluster_1	9.29e-17	3.13e-15	6946	413
ZNF608	0.269272	0.00123315	17	cluster_3	3.4e-05	0.000197696	16392	84
FOXP1	0.271487	0.0124331	33	cluster_2	9.87e-13	1.66e-11	10857	331
ZNF292	0.320056	0.000292183	22	cluster_1	2.19e-06	1.48e-05	19618	134
HIVEP2	0.321144	0.000235282	20	cluster_2	1.77e-05	0.000106642	19779	98
SCMH1	0.330384	8.41e-06	33	cluster_3	3.4e-16	1.04e-14	2298	406
NR3C2	0.336596	0.0199727	16	cluster_2	6.67e-05	0.000373062	13157	70
ZNF888	0.343159	1.98e-06	15	cluster_3	0.000329601	0.00168111	44597	49
ZKSCAN1	0.355107	4.02e-06	82	cluster_3	3.45e-50	3.09e-47	21516	503
ETV6	0.378084	3.65e-07	58	cluster_1	1.01e-38	4.31e-36	34733	495
NCOA1	0.400902	1.88e-06	16	cluster_3	0.000390066	0.0019693	5059	44
PBX3	0.403478	3.1e-08	31	cluster_3	6.34e-11	8e-10	27442	279
LIN54	0.404409	3.34e-08	24	cluster_2	1.06e-09	1.11e-08	13518	246
ZSCAN30	0.417495	0.001466	42	cluster_2	6.27e-19	3.1e-17	44274	443
SMAD3	0.432243	6.8e-07	72	cluster_2	2.4e-17	8.99e-16	38593	420
MYBL1	0.433784	0.000370313	31	cluster_3	1.28e-12	2.12e-11	24082	325
RORB	0.443254	0.00544091	14	cluster_3	0.000322242	0.00164573	26846	51
ZNF217	0.448141	2.02e-09	24	cluster_1	1.82e-08	1.62e-07	45904	208
ZHX2	0.450831	2.18e-10	17	cluster_3	3.19e-06	2.11e-05	24766	126
ZNF469	0.461222	0.00600739	20	cluster_2	1.58e-07	1.24e-06	41294	175
MEF2A	0.463923	8.67e-08	106	cluster_1	2.05e-42	1.14e-39	38577	498
ZNF91	0.469049	0.00335999	30	cluster_3	4.48e-11	5.79e-10	44946	281
SOX4	0.478064	1.81e-05	40	cluster_3	1.71e-08	1.52e-07	17699	211
PLAGL1	0.508247	0.0344962	27	cluster_2	2.17e-10	2.52e-09	19552	266
ZNF671	0.527111	2.34e-06	18	cluster_3	4.97e-06	3.21e-05	44641	120
IRF8	0.545621	2.22e-08	51	cluster_3	8.74e-28	1.47e-25	40308	483
HLX	0.576196	0.00600802	15	cluster_2	0.000236594	0.00123087	2218	57
SATB1	0.582909	2.16e-11	20	cluster_1	1.72e-06	1.18e-05	9600	137
STAT1	0.596957	3.58e-08	21	cluster_3	4.67e-07	3.44e-06	8286	157
BACH2	0.61325	1.17e-05	20	cluster_3	0.000282548	0.00145451	19195	53
ZNF316	0.623209	0.00163742	14	cluster_3	0.000641342	0.00313713	22831	28
LEF1	0.642276	3.71e-13	23	cluster_2	5.24e-06	3.37e-05	13717	117
IRF1	0.785003	8.1e-09	29	cluster_2	9.17e-11	1.13e-09	16943	276
ZNF763	0.788861	0.000314458	23	cluster_3	1.39e-08	1.25e-07	45063	215
BCL6	0.802012	6.79e-13	82	cluster_2	2.36e-59	3.29e-56	11786	506
TERF2	0.851651	1.16e-18	21	cluster_3	2.43e-07	1.85e-06	41182	167
TFAP2E	0.853322	0.0253434	34	cluster_3	6.29e-18	2.6e-16	632	429
MLXIP	0.881943	3.45e-29	31	cluster_3	4.99e-14	1.05e-12	32984	362
ZBTB18	0.929198	3.35e-15	14	cluster_2	0.000714648	0.00347054	3823	26
RAG1	0.935758	5.66e-09	15	cluster_3	0.000173796	0.000919999	31698	60
ZNF610	1.07279	6.07e-11	30	cluster_3	2.54e-13	4.73e-12	44943	347
SCML4	1.13622	0.00406612	27	cluster_3	2.84e-12	4.44e-11	19332	314
RORC	1.29252	0.0237245	78	cluster_3	5.14e-29	9.88e-27	283	486

## Sheet: GO; BP Downregulated TFs
ID	Description	GeneRatio	BgRatio	pvalue	p.adjust	qvalue	geneID	Count
GO:0098781	ncRNA transcription	5/38	136/18870	7.48888e-06	0.00412632	0.00291585	ZNF512B/FOXO3/SNAPC4/RARA/MYC	5
GO:1902893	regulation of miRNA transcription	4/38	70/18870	1.16518e-05	0.00412632	0.00291585	ZNF512B/FOXO3/RARA/MYC	4
GO:0061614	miRNA transcription	4/38	71/18870	1.23296e-05	0.00412632	0.00291585	ZNF512B/FOXO3/RARA/MYC	4
GO:2000628	regulation of miRNA metabolic process	4/38	86/18870	2.63708e-05	0.00661908	0.00467735	ZNF512B/FOXO3/RARA/MYC	4
GO:0140747	regulation of ncRNA transcription	4/38	92/18870	3.43999e-05	0.0069075	0.00488116	ZNF512B/FOXO3/RARA/MYC	4
GO:0010586	miRNA metabolic process	4/38	105/18870	5.77594e-05	0.00966507	0.0068298	ZNF512B/FOXO3/RARA/MYC	4
GO:1903707	negative regulation of hemopoiesis	4/38	118/18870	9.10031e-05	0.0130524	0.00922347	RUNX3/RARA/MYC/TSC22D1	4
GO:0050678	regulation of epithelial cell proliferation	6/38	407/18870	0.000149307	0.0187381	0.0132412	RUNX3/ZNF703/STAT5A/MYC/DLX6/MEF2C	6
GO:1903706	regulation of hemopoiesis	6/38	417/18870	0.000170359	0.0190045	0.0134295	RUNX3/FOXO3/RARA/MYC/TSC22D1/MEF2C	6
GO:0003139	secondary heart field specification	2/38	11/18870	0.000214711	0.0191036	0.0134995	MESP1/MEF2C	2
GO:0061448	connective tissue development	5/38	285/18870	0.000253214	0.0191036	0.0134995	ARID5B/RUNX3/NFIA/RARA/MEF2C	5
GO:0003207	cardiac chamber formation	2/38	12/18870	0.000257326	0.0191036	0.0134995	MESP1/MEF2C	2
GO:0045165	cell fate commitment	5/38	286/18870	0.000257344	0.0191036	0.0134995	MESP1/NFIA/ETS2/RARA/MEF2C	5
GO:0048568	embryonic organ development	6/38	453/18870	0.000266385	0.0191036	0.0134995	MESP1/ATF4/RARA/IRX5/DLX6/MEF2C	6
GO:0055012	ventricular cardiac muscle cell differentiation	2/38	14/18870	0.000353897	0.022784	0.0161003	RARA/MEF2C	2
GO:0050673	epithelial cell proliferation	6/38	480/18870	0.000363092	0.022784	0.0161003	RUNX3/ZNF703/STAT5A/MYC/DLX6/MEF2C	6
GO:0072001	renal system development	5/38	324/18870	0.000456169	0.0269408	0.0190377	ARID5B/NFIA/RARA/MYC/MEF2C	5
GO:0003128	heart field specification	2/38	17/18870	0.000526889	0.0293887	0.0207674	MESP1/MEF2C	2
GO:0051216	cartilage development	4/38	207/18870	0.000775262	0.0409665	0.0289489	RUNX3/NFIA/RARA/MEF2C	4
GO:0045637	regulation of myeloid cell differentiation	4/38	213/18870	0.000862381	0.0432915	0.0305918	FOXO3/RARA/MYC/MEF2C	4
GO:0050679	positive regulation of epithelial cell proliferation	4/38	218/18870	0.000940092	0.0449453	0.0317605	ZNF703/STAT5A/MYC/DLX6	4
GO:0048705	skeletal system morphogenesis	4/38	230/18870	0.00114656	0.0502221	0.0354893	ARID5B/RARA/IRX5/MEF2C	4
GO:1902894	negative regulation of miRNA transcription	2/38	25/18870	0.00115051	0.0502221	0.0354893	ZNF512B/RARA	2
GO:2000629	negative regulation of miRNA metabolic process	2/38	26/18870	0.0012448	0.0520741	0.036798	ZNF512B/RARA	2
GO:1902106	negative regulation of leukocyte differentiation	3/38	111/18870	0.0014385	0.0577703	0.0408232	RUNX3/RARA/MYC	3
GO:0030099	myeloid cell differentiation	5/38	430/18870	0.0016215	0.0607007	0.0428939	FOXO3/RARA/STAT5A/MYC/MEF2C	5
GO:0045582	positive regulation of T cell differentiation	3/38	116/18870	0.00163239	0.0607007	0.0428939	RUNX3/FOXO3/RARA	3
GO:0048732	gland development	5/38	443/18870	0.0018478	0.0652721	0.0461243	ARID5B/MESP1/ZNF703/RARA/STAT5A	5
GO:0060795	cell fate commitment involved in formation of primary germ layer	2/38	32/18870	0.00188535	0.0652721	0.0461243	MESP1/ETS2	2
GO:0060914	heart formation	2/38	33/18870	0.00200444	0.067082	0.0474033	MESP1/MEF2C	2
GO:0045621	positive regulation of lymphocyte differentiation	3/38	130/18870	0.00225993	0.0724668	0.0512084	RUNX3/FOXO3/RARA	3
GO:0055007	cardiac muscle cell differentiation	3/38	131/18870	0.0023097	0.0724668	0.0512084	MESP1/RARA/MEF2C	3
GO:0010092	specification of animal organ identity	2/38	36/18870	0.00238258	0.0724883	0.0512236	MESP1/MEF2C	2
GO:0010721	negative regulation of cell development	4/38	287/18870	0.00257483	0.0760333	0.0537287	RUNX3/RARA/MYC/TSC22D1	4
GO:0048562	embryonic organ morphogenesis	4/38	295/18870	0.00284298	0.0809494	0.0572026	MESP1/IRX5/DLX6/MEF2C	4
GO:0001889	liver development	3/38	142/18870	0.00290257	0.0809494	0.0572026	ARID5B/MESP1/RARA	3
GO:0061008	hepaticobiliary system development	3/38	145/18870	0.00307902	0.0809786	0.0572233	ARID5B/MESP1/RARA	3
GO:0035264	multicellular organism growth	3/38	147/18870	0.00320026	0.0809786	0.0572233	ARID5B/RARA/STAT5A	3
GO:0001709	cell fate determination	2/38	42/18870	0.00323153	0.0809786	0.0572233	MESP1/MEF2C	2
GO:0030851	granulocyte differentiation	2/38	42/18870	0.00323153	0.0809786	0.0572233	RARA/STAT5A	2
GO:0045667	regulation of osteoblast differentiation	3/38	150/18870	0.00338755	0.0809786	0.0572233	ATF4/ZHX3/MEF2C	3
GO:0072073	kidney epithelium development	3/38	150/18870	0.00338755	0.0809786	0.0572233	RARA/MYC/MEF2C	3
GO:0001822	kidney development	4/38	314/18870	0.00355558	0.0830187	0.0586649	ARID5B/RARA/MYC/MEF2C	4
GO:1902105	regulation of leukocyte differentiation	4/38	321/18870	0.00384624	0.0845425	0.0597417	RUNX3/FOXO3/RARA/MYC	4
GO:0042789	mRNA transcription by RNA polymerase II	2/38	46/18870	0.00386497	0.0845425	0.0597417	ATF4/RARA	2
GO:0060485	mesenchyme development	4/38	327/18870	0.00410793	0.0845425	0.0597417	MESP1/ZNF703/MYC/MEF2C	4
GO:0051251	positive regulation of lymphocyte activation	4/38	330/18870	0.0042432	0.0845425	0.0597417	RUNX3/FOXO3/RARA/MEF2C	4
GO:0010171	body morphogenesis	2/38	49/18870	0.00437485	0.0845425	0.0597417	ARID5B/ZNF281	2
GO:0032873	negative regulation of stress-activated MAPK cascade	2/38	49/18870	0.00437485	0.0845425	0.0597417	FOXO1/MYC	2
GO:0070303	negative regulation of stress-activated protein kinase signaling cascade	2/38	49/18870	0.00437485	0.0845425	0.0597417	FOXO1/MYC	2
GO:0035051	cardiocyte differentiation	3/38	165/18870	0.00442453	0.0845425	0.0597417	MESP1/RARA/MEF2C	3
GO:0060562	epithelial tube morphogenesis	4/38	334/18870	0.00442822	0.0845425	0.0597417	MESP1/RARA/MYC/MEF2C	4
GO:0009299	mRNA transcription	2/38	50/18870	0.00455138	0.0845425	0.0597417	ATF4/RARA	2
GO:0042149	cellular response to glucose starvation	2/38	50/18870	0.00455138	0.0845425	0.0597417	FOXO3/ATF4	2
GO:0046638	positive regulation of alpha-beta T cell differentiation	2/38	52/18870	0.00491418	0.0845425	0.0597417	RUNX3/RARA	2
GO:0060324	face development	2/38	52/18870	0.00491418	0.0845425	0.0597417	ARID5B/RARA	2
GO:1902895	positive regulation of miRNA transcription	2/38	52/18870	0.00491418	0.0845425	0.0597417	FOXO3/MYC	2
GO:0002762	negative regulation of myeloid leukocyte differentiation	2/38	53/18870	0.00510044	0.0845425	0.0597417	RARA/MYC	2
GO:0051155	positive regulation of striated muscle cell differentiation	2/38	53/18870	0.00510044	0.0845425	0.0597417	MESP1/MEF2C	2
GO:0071453	cellular response to oxygen levels	3/38	174/18870	0.00512959	0.0845425	0.0597417	ATF4/FOXO1/MYC	3
GO:0070169	positive regulation of biomineral tissue development	2/38	54/18870	0.00528991	0.0845425	0.0597417	ATF4/MEF2C	2
GO:0035265	organ growth	3/38	177/18870	0.00537881	0.0845425	0.0597417	MESP1/RARA/MEF2C	3
GO:0009267	cellular response to starvation	3/38	179/18870	0.00554895	0.0845425	0.0597417	FOXO3/ATF4/FOXO1	3
GO:0043370	regulation of CD4-positive, alpha-beta T cell differentiation	2/38	56/18870	0.00567847	0.0845425	0.0597417	RUNX3/RARA	2
GO:0043525	positive regulation of neuron apoptotic process	2/38	56/18870	0.00567847	0.0845425	0.0597417	FOXO3/ATF4	2
GO:0070542	response to fatty acid	2/38	56/18870	0.00567847	0.0845425	0.0597417	FOXO3/FOXO1	2
GO:0045580	regulation of T cell differentiation	3/38	181/18870	0.0057223	0.0845425	0.0597417	RUNX3/FOXO3/RARA	3
GO:0048736	appendage development	3/38	182/18870	0.00581019	0.0845425	0.0597417	NFIA/RARA/DLX6	3
GO:0060173	limb development	3/38	182/18870	0.00581019	0.0845425	0.0597417	NFIA/RARA/DLX6	3
GO:1902107	positive regulation of leukocyte differentiation	3/38	185/18870	0.00607872	0.0859583	0.0607422	RUNX3/FOXO3/RARA	3
GO:1903708	positive regulation of hemopoiesis	3/38	185/18870	0.00607872	0.0859583	0.0607422	RUNX3/FOXO3/RARA	3
GO:0009948	anterior/posterior axis specification	2/38	59/18870	0.00628511	0.0876424	0.0619323	MESP1/ETS2	2
GO:0060350	endochondral bone morphogenesis	2/38	61/18870	0.00670527	0.0922204	0.0651673	RARA/MEF2C	2
GO:0002696	positive regulation of leukocyte activation	4/38	380/18870	0.0069618	0.0944547	0.0667461	RUNX3/FOXO3/RARA/MEF2C	4
GO:2000630	positive regulation of miRNA metabolic process	2/38	64/18870	0.00735884	0.0985104	0.0696121	FOXO3/MYC	2
GO:0001947	heart looping	2/38	65/18870	0.00758287	0.100174	0.0707875	MESP1/MEF2C	2
GO:0050867	positive regulation of cell activation	4/38	396/18870	0.0080298	0.103491	0.0731314	RUNX3/FOXO3/RARA/MEF2C	4
GO:0048645	animal organ formation	2/38	67/18870	0.00804011	0.103491	0.0731314	MESP1/MEF2C	2
GO:0061371	determination of heart left/right asymmetry	2/38	70/18870	0.00874874	0.1096	0.0774485	MESP1/MEF2C	2
GO:0045619	regulation of lymphocyte differentiation	3/38	212/18870	0.00883199	0.1096	0.0774485	RUNX3/FOXO3/RARA	3
GO:0003143	embryonic heart tube morphogenesis	2/38	71/18870	0.00899097	0.1096	0.0774485	MESP1/MEF2C	2
GO:0003208	cardiac ventricle morphogenesis	2/38	71/18870	0.00899097	0.1096	0.0774485	MESP1/MEF2C	2
GO:0048167	regulation of synaptic plasticity	3/38	214/18870	0.00906055	0.1096	0.0774485	ATF4/RARA/MEF2C	3
GO:0046635	positive regulation of alpha-beta T cell activation	2/38	72/18870	0.00923619	0.110394	0.0780099	RUNX3/RARA	2
GO:0042594	response to starvation	3/38	218/18870	0.00952808	0.112351	0.0793922	FOXO3/ATF4/FOXO1	3
GO:0045669	positive regulation of osteoblast differentiation	2/38	74/18870	0.00973555	0.112351	0.0793922	ZHX3/MEF2C	2
GO:0046637	regulation of alpha-beta T cell differentiation	2/38	74/18870	0.00973555	0.112351	0.0793922	RUNX3/RARA	2
GO:0051145	smooth muscle cell differentiation	2/38	76/18870	0.0102467	0.116906	0.0826112	MESP1/MEF2C	2
GO:2000514	regulation of CD4-positive, alpha-beta T cell activation	2/38	78/18870	0.0107696	0.121437	0.0858134	RUNX3/RARA	2
GO:0071241	cellular response to inorganic substance	3/38	229/18870	0.0108858	0.121437	0.0858134	ATF4/FOXO1/MEF2C	3
GO:0043523	regulation of neuron apoptotic process	3/38	232/18870	0.0112746	0.124393	0.0879016	FOXO3/ATF4/MEF2C	3
GO:0008406	gonad development	3/38	233/18870	0.011406	0.124474	0.0879593	ARID5B/RARA/IRX5	3
GO:0061333	renal tubule morphogenesis	2/38	81/18870	0.0115757	0.124661	0.088091	MYC/MEF2C	2
GO:0002573	myeloid leukocyte differentiation	3/38	235/18870	0.0116714	0.124661	0.088091	RARA/STAT5A/MYC	3
GO:0001503	ossification	4/38	444/18870	0.0118679	0.125425	0.088631	RUNX3/ATF4/ZHX3/MEF2C	4
GO:0045137	development of primary sexual characteristics	3/38	238/18870	0.0120762	0.125525	0.0887021	ARID5B/RARA/IRX5	3
GO:0051149	positive regulation of muscle cell differentiation	2/38	83/18870	0.0121274	0.125525	0.0887021	MESP1/MEF2C	2
GO:0035050	embryonic heart tube development	2/38	85/18870	0.0126906	0.130014	0.0918737	MESP1/MEF2C	2
GO:0048738	cardiac muscle tissue development	3/38	247/18870	0.013339	0.131862	0.0931797	MESP1/RARA/MEF2C	3
GO:0031669	cellular response to nutrient levels	3/38	251/18870	0.0139236	0.131862	0.0931797	FOXO3/ATF4/FOXO1	3
GO:0050870	positive regulation of T cell activation	3/38	251/18870	0.0139236	0.131862	0.0931797	RUNX3/FOXO3/RARA	3
GO:0006094	gluconeogenesis	2/38	90/18870	0.0141475	0.131862	0.0931797	ATF4/FOXO1	2
GO:0034644	cellular response to UV	2/38	90/18870	0.0141475	0.131862	0.0931797	ATF4/MYC	2
GO:0060021	roof of mouth development	2/38	91/18870	0.0144472	0.131862	0.0931797	ARID5B/DLX6	2
GO:0034599	cellular response to oxidative stress	3/38	255/18870	0.0145227	0.131862	0.0931797	FOXO3/ATF4/FOXO1	3
GO:0001649	osteoblast differentiation	3/38	257/18870	0.0148277	0.131862	0.0931797	ATF4/ZHX3/MEF2C	3
GO:0019319	hexose biosynthetic process	2/38	93/18870	0.0150549	0.131862	0.0931797	ATF4/FOXO1	2
GO:0043367	CD4-positive, alpha-beta T cell differentiation	2/38	93/18870	0.0150549	0.131862	0.0931797	RUNX3/RARA	2
GO:0043502	regulation of muscle adaptation	2/38	93/18870	0.0150549	0.131862	0.0931797	FOXO3/FOXO1	2
GO:1903131	mononuclear cell differentiation	4/38	481/18870	0.0155215	0.131862	0.0931797	RUNX3/FOXO3/RARA/MYC	4
GO:0060828	regulation of canonical Wnt signaling pathway	3/38	262/18870	0.0156062	0.131862	0.0931797	MESP1/FOXO1/ZNF703	3
GO:0045638	negative regulation of myeloid cell differentiation	2/38	95/18870	0.0156735	0.131862	0.0931797	RARA/MYC	2
GO:0014706	striated muscle tissue development	3/38	264/18870	0.015924	0.131862	0.0931797	MESP1/RARA/MEF2C	3
GO:0045666	positive regulation of neuron differentiation	2/38	96/18870	0.0159868	0.131862	0.0931797	RARA/MEF2C	2
GO:0051153	regulation of striated muscle cell differentiation	2/38	97/18870	0.0163029	0.131862	0.0931797	MESP1/MEF2C	2
GO:0060419	heart growth	2/38	97/18870	0.0163029	0.131862	0.0931797	MESP1/MEF2C	2
GO:0001657	ureteric bud development	2/38	98/18870	0.0166216	0.131862	0.0931797	RARA/MYC	2
GO:0009798	axis specification	2/38	98/18870	0.0166216	0.131862	0.0931797	MESP1/ETS2	2
GO:0022407	regulation of cell-cell adhesion	4/38	493/18870	0.0168438	0.131862	0.0931797	RUNX3/FOXO3/ZNF703/RARA	4
GO:0072163	mesonephric epithelium development	2/38	99/18870	0.016943	0.131862	0.0931797	RARA/MYC	2
GO:0072164	mesonephric tubule development	2/38	99/18870	0.016943	0.131862	0.0931797	RARA/MYC	2
GO:0031667	response to nutrient levels	4/38	495/18870	0.0170709	0.131862	0.0931797	FOXO3/ATF4/FOXO1/RARA	4
GO:0060349	bone morphogenesis	2/38	100/18870	0.017267	0.131862	0.0931797	RARA/MEF2C	2
GO:0072080	nephron tubule development	2/38	100/18870	0.017267	0.131862	0.0931797	MYC/MEF2C	2
GO:0001667	ameboidal-type cell migration	4/38	497/18870	0.0172999	0.131862	0.0931797	ARID5B/MESP1/STAT5A/MEF2C	4
GO:1903039	positive regulation of leukocyte cell-cell adhesion	3/38	275/18870	0.0177372	0.131862	0.0931797	RUNX3/FOXO3/RARA	3
GO:0046364	monosaccharide biosynthetic process	2/38	102/18870	0.0179231	0.131862	0.0931797	ATF4/FOXO1	2
GO:0070167	regulation of biomineral tissue development	2/38	102/18870	0.0179231	0.131862	0.0931797	ATF4/MEF2C	2
GO:0051402	neuron apoptotic process	3/38	278/18870	0.018251	0.131862	0.0931797	FOXO3/ATF4/MEF2C	3
GO:0001823	mesonephros development	2/38	103/18870	0.018255	0.131862	0.0931797	RARA/MYC	2
GO:0061326	renal tubule development	2/38	104/18870	0.0185896	0.131862	0.0931797	MYC/MEF2C	2
GO:0031668	cellular response to extracellular stimulus	3/38	281/18870	0.0187731	0.131862	0.0931797	FOXO3/ATF4/FOXO1	3
GO:0014745	negative regulation of muscle adaptation	1/38	10/18870	0.019961	0.131862	0.0931797	FOXO1	1
GO:0014889	muscle atrophy	1/38	10/18870	0.019961	0.131862	0.0931797	FOXO3	1
GO:0033034	positive regulation of myeloid cell apoptotic process	1/38	10/18870	0.019961	0.131862	0.0931797	MEF2C	1
GO:0035771	interleukin-4-mediated signaling pathway	1/38	10/18870	0.019961	0.131862	0.0931797	STAT5A	1
GO:0060397	growth hormone receptor signaling pathway via JAK-STAT	1/38	10/18870	0.019961	0.131862	0.0931797	STAT5A	1
GO:0060947	cardiac vascular smooth muscle cell differentiation	1/38	10/18870	0.019961	0.131862	0.0931797	MESP1	1
GO:0071287	cellular response to manganese ion	1/38	10/18870	0.019961	0.131862	0.0931797	ATF4	1
GO:0071374	cellular response to parathyroid hormone stimulus	1/38	10/18870	0.019961	0.131862	0.0931797	MEF2C	1
GO:0072203	cell proliferation involved in metanephros development	1/38	10/18870	0.019961	0.131862	0.0931797	MYC	1
GO:0090184	positive regulation of kidney development	1/38	10/18870	0.019961	0.131862	0.0931797	MYC	1
GO:1903365	regulation of fear response	1/38	10/18870	0.019961	0.131862	0.0931797	MEF2C	1
GO:2000826	regulation of heart morphogenesis	1/38	10/18870	0.019961	0.131862	0.0931797	MESP1	1
GO:0007548	sex differentiation	3/38	288/18870	0.0200237	0.131862	0.0931797	ARID5B/RARA/IRX5	3
GO:0001708	cell fate specification	2/38	110/18870	0.0206511	0.131862	0.0931797	MESP1/NFIA	2
GO:0071559	response to transforming growth factor beta	3/38	293/18870	0.0209446	0.131862	0.0931797	RUNX3/ZNF703/MEF2C	3
GO:0032355	response to estradiol	2/38	113/18870	0.0217163	0.131862	0.0931797	ZNF703/RARA	2
GO:0010172	embryonic body morphogenesis	1/38	11/18870	0.0219356	0.131862	0.0931797	ZNF281	1
GO:0010454	negative regulation of cell fate commitment	1/38	11/18870	0.0219356	0.131862	0.0931797	MESP1	1
GO:0032525	somite rostral/caudal axis specification	1/38	11/18870	0.0219356	0.131862	0.0931797	MESP1	1
GO:0032754	positive regulation of interleukin-5 production	1/38	11/18870	0.0219356	0.131862	0.0931797	RARA	1
GO:0035723	interleukin-15-mediated signaling pathway	1/38	11/18870	0.0219356	0.131862	0.0931797	STAT5A	1
GO:0060920	cardiac pacemaker cell differentiation	1/38	11/18870	0.0219356	0.131862	0.0931797	MESP1	1
GO:0070669	response to interleukin-2	1/38	11/18870	0.0219356	0.131862	0.0931797	STAT5A	1
GO:0071350	cellular response to interleukin-15	1/38	11/18870	0.0219356	0.131862	0.0931797	STAT5A	1
GO:0090009	primitive streak formation	1/38	11/18870	0.0219356	0.131862	0.0931797	ETS2	1
GO:1905461	positive regulation of vascular associated smooth muscle cell apoptotic process	1/38	11/18870	0.0219356	0.131862	0.0931797	ATF4	1
GO:1990440	positive regulation of transcription from RNA polymerase II promoter in response to endoplasmic reticulum stress	1/38	11/18870	0.0219356	0.131862	0.0931797	ATF4	1
GO:2000109	regulation of macrophage apoptotic process	1/38	11/18870	0.0219356	0.131862	0.0931797	MEF2C	1
GO:2000727	positive regulation of cardiac muscle cell differentiation	1/38	11/18870	0.0219356	0.131862	0.0931797	MEF2C	1
GO:0002062	chondrocyte differentiation	2/38	116/18870	0.0228039	0.131862	0.0931797	RUNX3/MEF2C	2
GO:0046634	regulation of alpha-beta T cell activation	2/38	116/18870	0.0228039	0.131862	0.0931797	RUNX3/RARA	2
GO:0048608	reproductive structure development	3/38	305/18870	0.0232494	0.131862	0.0931797	ARID5B/RARA/IRX5	3
GO:0051146	striated muscle cell differentiation	3/38	305/18870	0.0232494	0.131862	0.0931797	MESP1/RARA/MEF2C	3
GO:0043500	muscle adaptation	2/38	118/18870	0.0235413	0.131862	0.0931797	FOXO3/FOXO1	2
GO:0030217	T cell differentiation	3/38	307/18870	0.0236465	0.131862	0.0931797	RUNX3/FOXO3/RARA	3
GO:0003163	sinoatrial node development	1/38	12/18870	0.0239064	0.131862	0.0931797	MESP1	1
GO:0003306	Wnt signaling pathway involved in heart development	1/38	12/18870	0.0239064	0.131862	0.0931797	MESP1	1
GO:0006482	protein demethylation	1/38	12/18870	0.0239064	0.131862	0.0931797	FBXL19	1
GO:0007501	mesodermal cell fate specification	1/38	12/18870	0.0239064	0.131862	0.0931797	MESP1	1
GO:0008214	protein dealkylation	1/38	12/18870	0.0239064	0.131862	0.0931797	FBXL19	1
GO:0034111	negative regulation of homotypic cell-cell adhesion	1/38	12/18870	0.0239064	0.131862	0.0931797	ZNF703	1
GO:0036295	cellular response to increased oxygen levels	1/38	12/18870	0.0239064	0.131862	0.0931797	FOXO1	1
GO:0044341	sodium-dependent phosphate transport	1/38	12/18870	0.0239064	0.131862	0.0931797	ATF4	1
GO:0044828	negative regulation by host of viral genome replication	1/38	12/18870	0.0239064	0.131862	0.0931797	ZBED1	1
GO:0045628	regulation of T-helper 2 cell differentiation	1/38	12/18870	0.0239064	0.131862	0.0931797	RARA	1
GO:0070672	response to interleukin-15	1/38	12/18870	0.0239064	0.131862	0.0931797	STAT5A	1
GO:0071236	cellular response to antibiotic	1/38	12/18870	0.0239064	0.131862	0.0931797	MEF2C	1
GO:1904672	regulation of somatic stem cell population maintenance	1/38	12/18870	0.0239064	0.131862	0.0931797	MYC	1
GO:0035710	CD4-positive, alpha-beta T cell activation	2/38	119/18870	0.0239137	0.131862	0.0931797	RUNX3/RARA	2
GO:0061458	reproductive system development	3/38	309/18870	0.0240474	0.131862	0.0931797	ARID5B/RARA/IRX5	3
GO:0072009	nephron epithelium development	2/38	120/18870	0.0242886	0.131862	0.0931797	MYC/MEF2C	2
GO:0030282	bone mineralization	2/38	123/18870	0.0254276	0.131862	0.0931797	ATF4/MEF2C	2
GO:0071482	cellular response to light stimulus	2/38	123/18870	0.0254276	0.131862	0.0931797	ATF4/MYC	2
GO:0060070	canonical Wnt signaling pathway	3/38	316/18870	0.0254794	0.131862	0.0931797	MESP1/FOXO1/ZNF703	3
GO:0062197	cellular response to chemical stress	3/38	317/18870	0.0256877	0.131862	0.0931797	FOXO3/ATF4/FOXO1	3
GO:0002761	regulation of myeloid leukocyte differentiation	2/38	124/18870	0.025812	0.131862	0.0931797	RARA/MYC	2
GO:0046632	alpha-beta T cell differentiation	2/38	124/18870	0.025812	0.131862	0.0931797	RUNX3/RARA	2
GO:0014744	positive regulation of muscle adaptation	1/38	13/18870	0.0258733	0.131862	0.0931797	FOXO3	1
GO:0021781	glial cell fate commitment	1/38	13/18870	0.0258733	0.131862	0.0931797	NFIA	1
GO:0032494	response to peptidoglycan	1/38	13/18870	0.0258733	0.131862	0.0931797	IRF5	1
GO:0034333	adherens junction assembly	1/38	13/18870	0.0258733	0.131862	0.0931797	ZNF703	1
GO:0070417	cellular response to cold	1/38	13/18870	0.0258733	0.131862	0.0931797	FOXO1	1
GO:0071107	response to parathyroid hormone	1/38	13/18870	0.0258733	0.131862	0.0931797	MEF2C	1
GO:1903377	negative regulation of oxidative stress-induced neuron intrinsic apoptotic signaling pathway	1/38	13/18870	0.0258733	0.131862	0.0931797	ATF4	1
GO:1990253	cellular response to leucine starvation	1/38	13/18870	0.0258733	0.131862	0.0931797	ATF4	1
GO:0022409	positive regulation of cell-cell adhesion	3/38	322/18870	0.0267431	0.134146	0.0947942	RUNX3/FOXO3/RARA	3
GO:0003206	cardiac chamber morphogenesis	2/38	127/18870	0.0269796	0.134146	0.0947942	MESP1/MEF2C	2
GO:0003231	cardiac ventricle development	2/38	127/18870	0.0269796	0.134146	0.0947942	MESP1/MEF2C	2
GO:0001704	formation of primary germ layer	2/38	128/18870	0.0273736	0.134146	0.0947942	MESP1/ETS2	2
GO:0002467	germinal center formation	1/38	14/18870	0.0278363	0.134146	0.0947942	MEF2C	1
GO:0032736	positive regulation of interleukin-13 production	1/38	14/18870	0.0278363	0.134146	0.0947942	RARA	1
GO:0070307	lens fiber cell development	1/38	14/18870	0.0278363	0.134146	0.0947942	ATF4	1
GO:0071888	macrophage apoptotic process	1/38	14/18870	0.0278363	0.134146	0.0947942	MEF2C	1
GO:0072075	metanephric mesenchyme development	1/38	14/18870	0.0278363	0.134146	0.0947942	MYC	1
GO:0072160	nephron tubule epithelial cell differentiation	1/38	14/18870	0.0278363	0.134146	0.0947942	MEF2C	1
GO:0090649	response to oxygen-glucose deprivation	1/38	14/18870	0.0278363	0.134146	0.0947942	ATF4	1
GO:0019079	viral genome replication	2/38	131/18870	0.0285693	0.134146	0.0947942	NFIA/ZBED1	2
GO:0007368	determination of left/right symmetry	2/38	133/18870	0.0293781	0.134146	0.0947942	MESP1/MEF2C	2
GO:0030879	mammary gland development	2/38	133/18870	0.0293781	0.134146	0.0947942	ZNF703/STAT5A	2
GO:0001711	endodermal cell fate commitment	1/38	15/18870	0.0297955	0.134146	0.0947942	MESP1	1
GO:0033189	response to vitamin A	1/38	15/18870	0.0297955	0.134146	0.0947942	RARA	1
GO:0033599	regulation of mammary gland epithelial cell proliferation	1/38	15/18870	0.0297955	0.134146	0.0947942	ZNF703	1
GO:0043374	CD8-positive, alpha-beta T cell differentiation	1/38	15/18870	0.0297955	0.134146	0.0947942	RUNX3	1
GO:0048368	lateral mesoderm development	1/38	15/18870	0.0297955	0.134146	0.0947942	MESP1	1
GO:0048934	peripheral nervous system neuron differentiation	1/38	15/18870	0.0297955	0.134146	0.0947942	RUNX3	1
GO:0048935	peripheral nervous system neuron development	1/38	15/18870	0.0297955	0.134146	0.0947942	RUNX3	1
GO:0060026	convergent extension	1/38	15/18870	0.0297955	0.134146	0.0947942	MESP1	1
GO:0070365	hepatocyte differentiation	1/38	15/18870	0.0297955	0.134146	0.0947942	MESP1	1
GO:0071732	cellular response to nitric oxide	1/38	15/18870	0.0297955	0.134146	0.0947942	FOXO1	1
GO:0072148	epithelial cell fate commitment	1/38	15/18870	0.0297955	0.134146	0.0947942	RARA	1
GO:1901722	regulation of cell proliferation involved in kidney development	1/38	15/18870	0.0297955	0.134146	0.0947942	MYC	1
GO:0030111	regulation of Wnt signaling pathway	3/38	338/18870	0.0302758	0.1357	0.0958923	MESP1/FOXO1/ZNF703	3
GO:0007498	mesoderm development	2/38	136/18870	0.0306083	0.136581	0.0965146	MESP1/ETS2	2
GO:0070482	response to oxygen levels	3/38	343/18870	0.0314283	0.136992	0.0968052	ATF4/FOXO1/MYC	3
GO:0043010	camera-type eye development	3/38	344/18870	0.0316615	0.136992	0.0968052	ATF4/NFIA/RARA	3
GO:0030852	regulation of granulocyte differentiation	1/38	16/18870	0.0317508	0.136992	0.0968052	RARA	1
GO:0034393	positive regulation of smooth muscle cell apoptotic process	1/38	16/18870	0.0317508	0.136992	0.0968052	ATF4	1
GO:0042795	snRNA transcription by RNA polymerase II	1/38	16/18870	0.0317508	0.136992	0.0968052	SNAPC4	1
GO:0060911	cardiac cell fate commitment	1/38	16/18870	0.0317508	0.136992	0.0968052	MESP1	1
GO:0060972	left/right pattern formation	2/38	139/18870	0.0318588	0.136992	0.0968052	MESP1/MEF2C	2
GO:0071496	cellular response to external stimulus	3/38	346/18870	0.0321308	0.136992	0.0968052	FOXO3/ATF4/FOXO1	3
GO:0090090	negative regulation of canonical Wnt signaling pathway	2/38	140/18870	0.0322801	0.136992	0.0968052	MESP1/FOXO1	2
GO:0009799	specification of symmetry	2/38	143/18870	0.0335573	0.136992	0.0968052	MESP1/MEF2C	2
GO:0009855	determination of bilateral symmetry	2/38	143/18870	0.0335573	0.136992	0.0968052	MESP1/MEF2C	2
GO:0001710	mesodermal cell fate commitment	1/38	17/18870	0.0337023	0.136992	0.0968052	MESP1	1
GO:0010612	regulation of cardiac muscle adaptation	1/38	17/18870	0.0337023	0.136992	0.0968052	FOXO1	1
GO:0044793	negative regulation by host of viral process	1/38	17/18870	0.0337023	0.136992	0.0968052	ZBED1	1
GO:0051782	negative regulation of cell division	1/38	17/18870	0.0337023	0.136992	0.0968052	MYC	1
GO:0060644	mammary gland epithelial cell differentiation	1/38	17/18870	0.0337023	0.136992	0.0968052	ZNF703	1
GO:0072074	kidney mesenchyme development	1/38	17/18870	0.0337023	0.136992	0.0968052	MYC	1
GO:1901522	positive regulation of transcription from RNA polymerase II promoter involved in cellular response to chemical stimulus	1/38	17/18870	0.0337023	0.136992	0.0968052	ATF4	1
GO:1902033	regulation of hematopoietic stem cell proliferation	1/38	17/18870	0.0337023	0.136992	0.0968052	TSC22D1	1
GO:1902170	cellular response to reactive nitrogen species	1/38	17/18870	0.0337023	0.136992	0.0968052	FOXO1	1
GO:1903242	regulation of cardiac muscle hypertrophy in response to stress	1/38	17/18870	0.0337023	0.136992	0.0968052	FOXO1	1
GO:2000310	regulation of NMDA receptor activity	1/38	17/18870	0.0337023	0.136992	0.0968052	MEF2C	1
GO:0035107	appendage morphogenesis	2/38	146/18870	0.0348542	0.138731	0.0980337	NFIA/DLX6	2
GO:0035108	limb morphogenesis	2/38	146/18870	0.0348542	0.138731	0.0980337	NFIA/DLX6	2
GO:0002830	positive regulation of type 2 immune response	1/38	18/18870	0.03565	0.138731	0.0980337	RARA	1
GO:0010042	response to manganese ion	1/38	18/18870	0.03565	0.138731	0.0980337	ATF4	1
GO:0036003	positive regulation of transcription from RNA polymerase II promoter in response to stress	1/38	18/18870	0.03565	0.138731	0.0980337	ATF4	1
GO:0036499	PERK-mediated unfolded protein response	1/38	18/18870	0.03565	0.138731	0.0980337	ATF4	1
GO:0042407	cristae formation	1/38	18/18870	0.03565	0.138731	0.0980337	CHCHD3	1
GO:0072189	ureter development	1/38	18/18870	0.03565	0.138731	0.0980337	NFIA	1
GO:1905209	positive regulation of cardiocyte differentiation	1/38	18/18870	0.03565	0.138731	0.0980337	MEF2C	1
GO:1905288	vascular associated smooth muscle cell apoptotic process	1/38	18/18870	0.03565	0.138731	0.0980337	ATF4	1
GO:1905459	regulation of vascular associated smooth muscle cell apoptotic process	1/38	18/18870	0.03565	0.138731	0.0980337	ATF4	1
GO:0008584	male gonad development	2/38	150/18870	0.0366134	0.140836	0.0995217	ARID5B/RARA	2
GO:0010508	positive regulation of autophagy	2/38	150/18870	0.0366134	0.140836	0.0995217	FOXO3/FOXO1	2
GO:0046546	development of primary male sexual characteristics	2/38	151/18870	0.0370586	0.140836	0.0995217	ARID5B/RARA	2
GO:0009411	response to UV	2/38	152/18870	0.0375058	0.140836	0.0995217	ATF4/MYC	2
GO:0006390	mitochondrial transcription	1/38	19/18870	0.0375938	0.140836	0.0995217	FOXO3	1
GO:0009301	snRNA transcription	1/38	19/18870	0.0375938	0.140836	0.0995217	SNAPC4	1
GO:0045064	T-helper 2 cell differentiation	1/38	19/18870	0.0375938	0.140836	0.0995217	RARA	1
GO:0060438	trachea development	1/38	19/18870	0.0375938	0.140836	0.0995217	RARA	1
GO:0071391	cellular response to estrogen stimulus	1/38	19/18870	0.0375938	0.140836	0.0995217	RARA	1
GO:1903376	regulation of oxidative stress-induced neuron intrinsic apoptotic signaling pathway	1/38	19/18870	0.0375938	0.140836	0.0995217	ATF4	1
GO:0002237	response to molecule of bacterial origin	3/38	369/18870	0.0377911	0.141049	0.0996722	IRF5/RARA/MEF2C	3
GO:0043535	regulation of blood vessel endothelial cell migration	2/38	153/18870	0.0379551	0.141137	0.0997339	STAT5A/MEF2C	2
GO:0072006	nephron development	2/38	156/18870	0.0393156	0.141757	0.100172	MYC/MEF2C	2
GO:0003417	growth plate cartilage development	1/38	20/18870	0.0395338	0.141757	0.100172	RARA	1
GO:0032634	interleukin-5 production	1/38	20/18870	0.0395338	0.141757	0.100172	RARA	1
GO:0032674	regulation of interleukin-5 production	1/38	20/18870	0.0395338	0.141757	0.100172	RARA	1
GO:0042693	muscle cell fate commitment	1/38	20/18870	0.0395338	0.141757	0.100172	MEF2C	1
GO:0045655	regulation of monocyte differentiation	1/38	20/18870	0.0395338	0.141757	0.100172	MYC	1
GO:0048643	positive regulation of skeletal muscle tissue development	1/38	20/18870	0.0395338	0.141757	0.100172	MEF2C	1
GO:0055093	response to hyperoxia	1/38	20/18870	0.0395338	0.141757	0.100172	FOXO1	1
GO:0071731	response to nitric oxide	1/38	20/18870	0.0395338	0.141757	0.100172	FOXO1	1
GO:2001014	regulation of skeletal muscle cell differentiation	1/38	20/18870	0.0395338	0.141757	0.100172	MEF2C	1
GO:0036294	cellular response to decreased oxygen levels	2/38	158/18870	0.0402329	0.142589	0.10076	ATF4/MYC	2
GO:0050863	regulation of T cell activation	3/38	381/18870	0.0409356	0.142589	0.10076	RUNX3/FOXO3/RARA	3
GO:1903037	regulation of leukocyte cell-cell adhesion	3/38	382/18870	0.0412035	0.142589	0.10076	RUNX3/FOXO3/RARA	3
GO:0032495	response to muramyl dipeptide	1/38	21/18870	0.04147	0.142589	0.10076	IRF5	1
GO:0032616	interleukin-13 production	1/38	21/18870	0.04147	0.142589	0.10076	RARA	1
GO:0032656	regulation of interleukin-13 production	1/38	21/18870	0.04147	0.142589	0.10076	RARA	1
GO:0032986	protein-DNA complex disassembly	1/38	21/18870	0.04147	0.142589	0.10076	MYC	1
GO:0036480	neuron intrinsic apoptotic signaling pathway in response to oxidative stress	1/38	21/18870	0.04147	0.142589	0.10076	ATF4	1
GO:0045722	positive regulation of gluconeogenesis	1/38	21/18870	0.04147	0.142589	0.10076	FOXO1	1
GO:0060973	cell migration involved in heart development	1/38	21/18870	0.04147	0.142589	0.10076	MESP1	1
GO:0071498	cellular response to fluid shear stress	1/38	21/18870	0.04147	0.142589	0.10076	MEF2C	1
GO:2001185	regulation of CD8-positive, alpha-beta T cell activation	1/38	21/18870	0.04147	0.142589	0.10076	RUNX3	1
GO:0051147	regulation of muscle cell differentiation	2/38	162/18870	0.0420918	0.143342	0.101292	MESP1/MEF2C	2
GO:0043524	negative regulation of neuron apoptotic process	2/38	163/18870	0.0425616	0.143342	0.101292	ATF4/MEF2C	2
GO:0002089	lens morphogenesis in camera-type eye	1/38	22/18870	0.0434025	0.143342	0.101292	ATF4	1
GO:0003228	atrial cardiac muscle tissue development	1/38	22/18870	0.0434025	0.143342	0.101292	MESP1	1
GO:0007398	ectoderm development	1/38	22/18870	0.0434025	0.143342	0.101292	ETS2	1
GO:0023019	signal transduction involved in regulation of gene expression	1/38	22/18870	0.0434025	0.143342	0.101292	MESP1	1
GO:0030220	platelet formation	1/38	22/18870	0.0434025	0.143342	0.101292	MEF2C	1
GO:0045624	positive regulation of T-helper cell differentiation	1/38	22/18870	0.0434025	0.143342	0.101292	RARA	1
GO:0045947	negative regulation of translational initiation	1/38	22/18870	0.0434025	0.143342	0.101292	ATF4	1
GO:0060008	Sertoli cell differentiation	1/38	22/18870	0.0434025	0.143342	0.101292	RARA	1
GO:0072111	cell proliferation involved in kidney development	1/38	22/18870	0.0434025	0.143342	0.101292	MYC	1
GO:2000725	regulation of cardiac muscle cell differentiation	1/38	22/18870	0.0434025	0.143342	0.101292	MEF2C	1
GO:0001654	eye development	3/38	391/18870	0.0436551	0.143704	0.101548	ATF4/NFIA/RARA	3
GO:0061351	neural precursor cell proliferation	2/38	166/18870	0.0439827	0.144309	0.101976	FOXO1/NFIA	2
GO:0150063	visual system development	3/38	395/18870	0.0447679	0.145873	0.103081	ATF4/NFIA/RARA	3
GO:0003205	cardiac chamber development	2/38	168/18870	0.04494	0.145873	0.103081	MESP1/MEF2C	2
GO:0001759	organ induction	1/38	23/18870	0.0453311	0.145873	0.103081	MESP1	1
GO:0043371	negative regulation of CD4-positive, alpha-beta T cell differentiation	1/38	23/18870	0.0453311	0.145873	0.103081	RUNX3	1
GO:0045591	positive regulation of regulatory T cell differentiation	1/38	23/18870	0.0453311	0.145873	0.103081	FOXO3	1
GO:0097150	neuronal stem cell population maintenance	1/38	23/18870	0.0453311	0.145873	0.103081	FOXO1	1
GO:0006979	response to oxidative stress	3/38	400/18870	0.0461791	0.148127	0.104674	FOXO3/ATF4/FOXO1	3
GO:0048880	sensory system development	3/38	401/18870	0.0464639	0.148151	0.104691	ATF4/NFIA/RARA	3
GO:0006925	inflammatory cell apoptotic process	1/38	24/18870	0.0472559	0.148151	0.104691	MEF2C	1
GO:0032727	positive regulation of interferon-alpha production	1/38	24/18870	0.0472559	0.148151	0.104691	IRF5	1
GO:0035162	embryonic hemopoiesis	1/38	24/18870	0.0472559	0.148151	0.104691	ATF4	1
GO:0036344	platelet morphogenesis	1/38	24/18870	0.0472559	0.148151	0.104691	MEF2C	1
GO:1901863	positive regulation of muscle tissue development	1/38	24/18870	0.0472559	0.148151	0.104691	MEF2C	1
GO:0030178	negative regulation of Wnt signaling pathway	2/38	173/18870	0.047367	0.148151	0.104691	MESP1/FOXO1	2
GO:0050680	negative regulation of epithelial cell proliferation	2/38	173/18870	0.047367	0.148151	0.104691	RUNX3/MEF2C	2
GO:0046661	male sex differentiation	2/38	174/18870	0.0478582	0.149222	0.105448	ARID5B/RARA	2
GO:0031214	biomineral tissue development	2/38	175/18870	0.0483512	0.149617	0.105727	ATF4/MEF2C	2
GO:0043409	negative regulation of MAPK cascade	2/38	176/18870	0.0488461	0.149617	0.105727	FOXO1/MYC	2
GO:0002053	positive regulation of mesenchymal cell proliferation	1/38	25/18870	0.049177	0.149617	0.105727	MYC	1
GO:0030318	melanocyte differentiation	1/38	25/18870	0.049177	0.149617	0.105727	MEF2C	1
GO:0048520	positive regulation of behavior	1/38	25/18870	0.049177	0.149617	0.105727	MEF2C	1
GO:0060396	growth hormone receptor signaling pathway	1/38	25/18870	0.049177	0.149617	0.105727	STAT5A	1
GO:1905563	negative regulation of vascular endothelial cell proliferation	1/38	25/18870	0.049177	0.149617	0.105727	MEF2C	1
GO:2000311	regulation of AMPA receptor activity	1/38	25/18870	0.049177	0.149617	0.105727	MEF2C	1
GO:0033598	mammary gland epithelial cell proliferation	1/38	26/18870	0.0510943	0.151184	0.106834	ZNF703	1
GO:0042659	regulation of cell fate specification	1/38	26/18870	0.0510943	0.151184	0.106834	MESP1	1
GO:0044346	fibroblast apoptotic process	1/38	26/18870	0.0510943	0.151184	0.106834	MYC	1
GO:0048641	regulation of skeletal muscle tissue development	1/38	26/18870	0.0510943	0.151184	0.106834	MEF2C	1
GO:0061311	cell surface receptor signaling pathway involved in heart development	1/38	26/18870	0.0510943	0.151184	0.106834	MESP1	1
GO:0071378	cellular response to growth hormone stimulus	1/38	26/18870	0.0510943	0.151184	0.106834	STAT5A	1
GO:1904753	negative regulation of vascular associated smooth muscle cell migration	1/38	26/18870	0.0510943	0.151184	0.106834	MEF2C	1
GO:0001936	regulation of endothelial cell proliferation	2/38	181/18870	0.0513484	0.151184	0.106834	STAT5A/MEF2C	2
GO:0043534	blood vessel endothelial cell migration	2/38	181/18870	0.0513484	0.151184	0.106834	STAT5A/MEF2C	2
GO:0046631	alpha-beta T cell activation	2/38	181/18870	0.0513484	0.151184	0.106834	RUNX3/RARA	2
GO:0071478	cellular response to radiation	2/38	181/18870	0.0513484	0.151184	0.106834	ATF4/MYC	2
GO:0007159	leukocyte cell-cell adhesion	3/38	419/18870	0.0517424	0.151456	0.107026	RUNX3/FOXO3/RARA	3
GO:0042692	muscle cell differentiation	3/38	419/18870	0.0517424	0.151456	0.107026	MESP1/RARA/MEF2C	3
GO:0001659	temperature homeostasis	2/38	183/18870	0.0523622	0.152382	0.10768	ATF4/FOXO1	2
GO:0019827	stem cell population maintenance	2/38	183/18870	0.0523622	0.152382	0.10768	FOXO1/MYC	2
GO:0006817	phosphate ion transport	1/38	27/18870	0.0530078	0.152492	0.107758	ATF4	1
GO:0032753	positive regulation of interleukin-4 production	1/38	27/18870	0.0530078	0.152492	0.107758	RARA	1
GO:0036296	response to increased oxygen levels	1/38	27/18870	0.0530078	0.152492	0.107758	FOXO1	1
GO:0044827	modulation by host of viral genome replication	1/38	27/18870	0.0530078	0.152492	0.107758	ZBED1	1
GO:0032872	regulation of stress-activated MAPK cascade	2/38	186/18870	0.0538964	0.153586	0.108531	FOXO1/MYC	2
GO:0098727	maintenance of cell number	2/38	187/18870	0.0544114	0.153586	0.108531	FOXO1/MYC	2
GO:0030098	lymphocyte differentiation	3/38	429/18870	0.0547969	0.153586	0.108531	RUNX3/FOXO3/RARA	3
GO:0001702	gastrulation with mouth forming second	1/38	28/18870	0.0549176	0.153586	0.108531	ETS2	1
GO:0003156	regulation of animal organ formation	1/38	28/18870	0.0549176	0.153586	0.108531	MESP1	1
GO:0010922	positive regulation of phosphatase activity	1/38	28/18870	0.0549176	0.153586	0.108531	MEF2C	1
GO:0030325	adrenal gland development	1/38	28/18870	0.0549176	0.153586	0.108531	ARID5B	1
GO:0046639	negative regulation of alpha-beta T cell differentiation	1/38	28/18870	0.0549176	0.153586	0.108531	RUNX3	1
GO:2000108	positive regulation of leukocyte apoptotic process	1/38	28/18870	0.0549176	0.153586	0.108531	MEF2C	1
GO:2000647	negative regulation of stem cell proliferation	1/38	28/18870	0.0549176	0.153586	0.108531	TSC22D1	1
GO:0003002	regionalization	3/38	430/18870	0.0551071	0.153687	0.108603	MESP1/ETS2/MEF2C	3
GO:0070302	regulation of stress-activated protein kinase signaling cascade	2/38	189/18870	0.0554466	0.154206	0.108969	FOXO1/MYC	2
GO:2001242	regulation of intrinsic apoptotic signaling pathway	2/38	190/18870	0.0559669	0.155005	0.109534	ATF4/MYC	2
GO:0060537	muscle tissue development	3/38	433/18870	0.0560428	0.155005	0.109534	MESP1/RARA/MEF2C	3
GO:0003209	cardiac atrium morphogenesis	1/38	29/18870	0.0568236	0.155452	0.10985	MESP1	1
GO:0003416	endochondral bone growth	1/38	29/18870	0.0568236	0.155452	0.10985	RARA	1
GO:0007214	gamma-aminobutyric acid signaling pathway	1/38	29/18870	0.0568236	0.155452	0.10985	ATF4	1
GO:0036037	CD8-positive, alpha-beta T cell activation	1/38	29/18870	0.0568236	0.155452	0.10985	RUNX3	1
GO:0071466	cellular response to xenobiotic stimulus	2/38	192/18870	0.0570126	0.155545	0.109916	MYC/MEF2C	2
GO:0006006	glucose metabolic process	2/38	193/18870	0.0575381	0.156553	0.110628	ATF4/FOXO1	2
GO:0010575	positive regulation of vascular endothelial growth factor production	1/38	30/18870	0.0587258	0.157649	0.111402	ATF4	1
GO:0032607	interferon-alpha production	1/38	30/18870	0.0587258	0.157649	0.111402	IRF5	1
GO:0032647	regulation of interferon-alpha production	1/38	30/18870	0.0587258	0.157649	0.111402	IRF5	1
GO:0060045	positive regulation of cardiac muscle cell proliferation	1/38	30/18870	0.0587258	0.157649	0.111402	MEF2C	1
GO:1901798	positive regulation of signal transduction by p53 class mediator	1/38	30/18870	0.0587258	0.157649	0.111402	MYC	1
GO:0010720	positive regulation of cell development	3/38	444/18870	0.0595393	0.159297	0.112567	RUNX3/FOXO3/RARA	3
GO:0007369	gastrulation	2/38	197/18870	0.059657	0.159297	0.112567	MESP1/ETS2	2
GO:0045664	regulation of neuron differentiation	2/38	198/18870	0.060191	0.159337	0.112595	RARA/MEF2C	2
GO:0003299	muscle hypertrophy in response to stress	1/38	31/18870	0.0606244	0.159337	0.112595	FOXO1	1
GO:0008053	mitochondrial fusion	1/38	31/18870	0.0606244	0.159337	0.112595	CHCHD3	1
GO:0014887	cardiac muscle adaptation	1/38	31/18870	0.0606244	0.159337	0.112595	FOXO1	1
GO:0014898	cardiac muscle hypertrophy in response to stress	1/38	31/18870	0.0606244	0.159337	0.112595	FOXO1	1
GO:0060325	face morphogenesis	1/38	31/18870	0.0606244	0.159337	0.112595	ARID5B	1
GO:0071248	cellular response to metal ion	2/38	200/18870	0.0612639	0.160007	0.113068	ATF4/MEF2C	2
GO:0001935	endothelial cell proliferation	2/38	202/18870	0.0623435	0.160007	0.113068	STAT5A/MEF2C	2
GO:0001958	endochondral ossification	1/38	32/18870	0.0625192	0.160007	0.113068	MEF2C	1
GO:0010458	exit from mitosis	1/38	32/18870	0.0625192	0.160007	0.113068	NFIA	1
GO:0010464	regulation of mesenchymal cell proliferation	1/38	32/18870	0.0625192	0.160007	0.113068	MYC	1
GO:0034391	regulation of smooth muscle cell apoptotic process	1/38	32/18870	0.0625192	0.160007	0.113068	ATF4	1
GO:0036075	replacement ossification	1/38	32/18870	0.0625192	0.160007	0.113068	MEF2C	1
GO:0048384	retinoic acid receptor signaling pathway	1/38	32/18870	0.0625192	0.160007	0.113068	RARA	1
GO:0061037	negative regulation of cartilage development	1/38	32/18870	0.0625192	0.160007	0.113068	RARA	1
GO:0098868	bone growth	1/38	32/18870	0.0625192	0.160007	0.113068	RARA	1
GO:0022408	negative regulation of cell-cell adhesion	2/38	205/18870	0.0639752	0.160007	0.113068	RUNX3/ZNF703	2
GO:0006346	DNA methylation-dependent heterochromatin formation	1/38	33/18870	0.0644103	0.160007	0.113068	MYC	1
GO:0033032	regulation of myeloid cell apoptotic process	1/38	33/18870	0.0644103	0.160007	0.113068	MEF2C	1
GO:0034390	smooth muscle cell apoptotic process	1/38	33/18870	0.0644103	0.160007	0.113068	ATF4	1
GO:0043618	regulation of transcription from RNA polymerase II promoter in response to stress	1/38	33/18870	0.0644103	0.160007	0.113068	ATF4	1
GO:0045648	positive regulation of erythrocyte differentiation	1/38	33/18870	0.0644103	0.160007	0.113068	FOXO3	1
GO:1905207	regulation of cardiocyte differentiation	1/38	33/18870	0.0644103	0.160007	0.113068	MEF2C	1
GO:0016055	Wnt signaling pathway	3/38	459/18870	0.0644714	0.160007	0.113068	MESP1/FOXO1/ZNF703	3
GO:0198738	cell-cell signaling by wnt	3/38	461/18870	0.0651431	0.160007	0.113068	MESP1/FOXO1/ZNF703	3
GO:0001782	B cell homeostasis	1/38	34/18870	0.0662976	0.160007	0.113068	MEF2C	1
GO:0002828	regulation of type 2 immune response	1/38	34/18870	0.0662976	0.160007	0.113068	RARA	1
GO:0010661	positive regulation of muscle cell apoptotic process	1/38	34/18870	0.0662976	0.160007	0.113068	ATF4	1
GO:0031128	developmental induction	1/38	34/18870	0.0662976	0.160007	0.113068	MESP1	1
GO:0034110	regulation of homotypic cell-cell adhesion	1/38	34/18870	0.0662976	0.160007	0.113068	ZNF703	1
GO:0034405	response to fluid shear stress	1/38	34/18870	0.0662976	0.160007	0.113068	MEF2C	1
GO:0043372	positive regulation of CD4-positive, alpha-beta T cell differentiation	1/38	34/18870	0.0662976	0.160007	0.113068	RARA	1
GO:0048333	mesodermal cell differentiation	1/38	34/18870	0.0662976	0.160007	0.113068	MESP1	1
GO:0048665	neuron fate specification	1/38	34/18870	0.0662976	0.160007	0.113068	NFIA	1
GO:0051973	positive regulation of telomerase activity	1/38	34/18870	0.0662976	0.160007	0.113068	MYC	1
GO:0060074	synapse maturation	1/38	34/18870	0.0662976	0.160007	0.113068	NFIA	1
GO:0060351	cartilage development involved in endochondral bone morphogenesis	1/38	34/18870	0.0662976	0.160007	0.113068	RARA	1
GO:0071353	cellular response to interleukin-4	1/38	34/18870	0.0662976	0.160007	0.113068	STAT5A	1
GO:0090183	regulation of kidney development	1/38	34/18870	0.0662976	0.160007	0.113068	MYC	1
GO:1902176	negative regulation of oxidative stress-induced intrinsic apoptotic signaling pathway	1/38	34/18870	0.0662976	0.160007	0.113068	ATF4	1
GO:0010614	negative regulation of cardiac muscle hypertrophy	1/38	35/18870	0.0681813	0.161068	0.113818	FOXO1	1
GO:0030224	monocyte differentiation	1/38	35/18870	0.0681813	0.161068	0.113818	MYC	1
GO:0032633	interleukin-4 production	1/38	35/18870	0.0681813	0.161068	0.113818	RARA	1
GO:0032673	regulation of interleukin-4 production	1/38	35/18870	0.0681813	0.161068	0.113818	RARA	1
GO:0045943	positive regulation of transcription by RNA polymerase I	1/38	35/18870	0.0681813	0.161068	0.113818	ATF4	1
GO:0048147	negative regulation of fibroblast proliferation	1/38	35/18870	0.0681813	0.161068	0.113818	MYC	1
GO:0110110	positive regulation of animal organ morphogenesis	1/38	35/18870	0.0681813	0.161068	0.113818	MESP1	1
GO:1902253	regulation of intrinsic apoptotic signaling pathway by p53 class mediator	1/38	35/18870	0.0681813	0.161068	0.113818	MYC	1
GO:2000515	negative regulation of CD4-positive, alpha-beta T cell activation	1/38	35/18870	0.0681813	0.161068	0.113818	RUNX3	1
GO:0002064	epithelial cell development	2/38	214/18870	0.0689567	0.161705	0.114268	ATF4/RARA	2
GO:0016051	carbohydrate biosynthetic process	2/38	214/18870	0.0689567	0.161705	0.114268	ATF4/FOXO1	2
GO:0060348	bone development	2/38	215/18870	0.069518	0.161705	0.114268	RARA/MEF2C	2
GO:0007389	pattern specification process	3/38	475/18870	0.0699369	0.161705	0.114268	MESP1/ETS2/MEF2C	3
GO:0002068	glandular epithelial cell development	1/38	36/18870	0.0700613	0.161705	0.114268	RARA	1
GO:0045589	regulation of regulatory T cell differentiation	1/38	36/18870	0.0700613	0.161705	0.114268	FOXO3	1
GO:0050931	pigment cell differentiation	1/38	36/18870	0.0700613	0.161705	0.114268	MEF2C	1
GO:0055023	positive regulation of cardiac muscle tissue growth	1/38	36/18870	0.0700613	0.161705	0.114268	MEF2C	1
GO:0070670	response to interleukin-4	1/38	36/18870	0.0700613	0.161705	0.114268	STAT5A	1
GO:0071425	hematopoietic stem cell proliferation	1/38	36/18870	0.0700613	0.161705	0.114268	TSC22D1	1
GO:0009952	anterior/posterior pattern specification	2/38	219/18870	0.0717786	0.16267	0.11495	MESP1/ETS2	2
GO:0003161	cardiac conduction system development	1/38	37/18870	0.0719375	0.16267	0.11495	MESP1	1
GO:0003230	cardiac atrium development	1/38	37/18870	0.0719375	0.16267	0.11495	MESP1	1
GO:0014741	negative regulation of muscle hypertrophy	1/38	37/18870	0.0719375	0.16267	0.11495	FOXO1	1
GO:0031076	embryonic camera-type eye development	1/38	37/18870	0.0719375	0.16267	0.11495	RARA	1
GO:0043267	negative regulation of potassium ion transport	1/38	37/18870	0.0719375	0.16267	0.11495	ATF4	1
GO:0046677	response to antibiotic	1/38	37/18870	0.0719375	0.16267	0.11495	MEF2C	1
GO:0060323	head morphogenesis	1/38	37/18870	0.0719375	0.16267	0.11495	ARID5B	1
GO:0070306	lens fiber cell differentiation	1/38	37/18870	0.0719375	0.16267	0.11495	ATF4	1
GO:0045785	positive regulation of cell adhesion	3/38	482/18870	0.0723932	0.163332	0.115418	RUNX3/FOXO3/RARA	3
GO:0014912	negative regulation of smooth muscle cell migration	1/38	38/18870	0.0738101	0.165045	0.116629	MEF2C	1
GO:0045652	regulation of megakaryocyte differentiation	1/38	38/18870	0.0738101	0.165045	0.116629	MEF2C	1
GO:0060416	response to growth hormone	1/38	38/18870	0.0738101	0.165045	0.116629	STAT5A	1
GO:0071392	cellular response to estradiol stimulus	1/38	38/18870	0.0738101	0.165045	0.116629	ZNF703	1
GO:0050804	modulation of chemical synaptic transmission	3/38	489/18870	0.0748886	0.167085	0.11807	ATF4/RARA/MEF2C	3
GO:0099177	regulation of trans-synaptic signaling	3/38	490/18870	0.0752482	0.167515	0.118374	ATF4/RARA/MEF2C	3
GO:0001662	behavioral fear response	1/38	39/18870	0.075679	0.167611	0.118442	MEF2C	1
GO:0043620	regulation of DNA-templated transcription in response to stress	1/38	39/18870	0.075679	0.167611	0.118442	ATF4	1
GO:0071222	cellular response to lipopolysaccharide	2/38	226/18870	0.0757921	0.167611	0.118442	RARA/MEF2C	2
GO:0002209	behavioral defense response	1/38	40/18870	0.0775443	0.168152	0.118824	MEF2C	1
GO:0007007	inner mitochondrial membrane organization	1/38	40/18870	0.0775443	0.168152	0.118824	CHCHD3	1
GO:0030279	negative regulation of ossification	1/38	40/18870	0.0775443	0.168152	0.118824	MEF2C	1
GO:0032728	positive regulation of interferon-beta production	1/38	40/18870	0.0775443	0.168152	0.118824	IRF5	1
GO:0033028	myeloid cell apoptotic process	1/38	40/18870	0.0775443	0.168152	0.118824	MEF2C	1
GO:0035886	vascular associated smooth muscle cell differentiation	1/38	40/18870	0.0775443	0.168152	0.118824	MESP1	1
GO:0046676	negative regulation of insulin secretion	1/38	40/18870	0.0775443	0.168152	0.118824	FOXO1	1
GO:0060421	positive regulation of heart growth	1/38	40/18870	0.0775443	0.168152	0.118824	MEF2C	1
GO:1901532	regulation of hematopoietic progenitor cell differentiation	1/38	40/18870	0.0775443	0.168152	0.118824	RARA	1
GO:0051403	stress-activated MAPK cascade	2/38	230/18870	0.0781175	0.16903	0.119445	FOXO1/MYC	2
GO:0001819	positive regulation of cytokine production	3/38	499/18870	0.0785202	0.169536	0.119802	IRF5/ATF4/RARA	3
GO:0010594	regulation of endothelial cell migration	2/38	231/18870	0.0787024	0.169565	0.119823	STAT5A/MEF2C	2
GO:0045066	regulatory T cell differentiation	1/38	41/18870	0.0794058	0.170714	0.120635	FOXO3	1
GO:0019318	hexose metabolic process	2/38	233/18870	0.0798765	0.171359	0.12109	ATF4/FOXO1	2
GO:0000578	embryonic axis specification	1/38	42/18870	0.0812637	0.172492	0.121891	MESP1	1
GO:0007595	lactation	1/38	42/18870	0.0812637	0.172492	0.121891	STAT5A	1
GO:0042092	type 2 immune response	1/38	42/18870	0.0812637	0.172492	0.121891	RARA	1
GO:0140467	integrated stress response signaling	1/38	42/18870	0.0812637	0.172492	0.121891	ATF4	1
GO:1904706	negative regulation of vascular associated smooth muscle cell proliferation	1/38	42/18870	0.0812637	0.172492	0.121891	MEF2C	1
GO:0031098	stress-activated protein kinase signaling cascade	2/38	238/18870	0.0828359	0.174583	0.123368	FOXO1/MYC	2
GO:0010453	regulation of cell fate commitment	1/38	43/18870	0.083118	0.174583	0.123368	MESP1	1
GO:0032735	positive regulation of interleukin-12 production	1/38	43/18870	0.083118	0.174583	0.123368	IRF5	1
GO:0045622	regulation of T-helper cell differentiation	1/38	43/18870	0.083118	0.174583	0.123368	RARA	1
GO:0045663	positive regulation of myoblast differentiation	1/38	43/18870	0.083118	0.174583	0.123368	MEF2C	1
GO:0071219	cellular response to molecule of bacterial origin	2/38	239/18870	0.0834319	0.174876	0.123576	RARA/MEF2C	2
GO:0009409	response to cold	1/38	44/18870	0.0849686	0.176257	0.124552	FOXO1	1
GO:0010463	mesenchymal cell proliferation	1/38	44/18870	0.0849686	0.176257	0.124552	MYC	1
GO:0030501	positive regulation of bone mineralization	1/38	44/18870	0.0849686	0.176257	0.124552	MEF2C	1
GO:0032689	negative regulation of type II interferon production	1/38	44/18870	0.0849686	0.176257	0.124552	RARA	1
GO:2000516	positive regulation of CD4-positive, alpha-beta T cell activation	1/38	44/18870	0.0849686	0.176257	0.124552	RARA	1
GO:0010907	positive regulation of glucose metabolic process	1/38	45/18870	0.0868156	0.177883	0.125701	FOXO1	1
GO:0030890	positive regulation of B cell proliferation	1/38	45/18870	0.0868156	0.177883	0.125701	MEF2C	1
GO:0031641	regulation of myelination	1/38	45/18870	0.0868156	0.177883	0.125701	RARA	1
GO:0042596	fear response	1/38	45/18870	0.0868156	0.177883	0.125701	MEF2C	1
GO:0048701	embryonic cranial skeleton morphogenesis	1/38	45/18870	0.0868156	0.177883	0.125701	IRX5	1
GO:0090278	negative regulation of peptide hormone secretion	1/38	45/18870	0.0868156	0.177883	0.125701	FOXO1	1
GO:0048863	stem cell differentiation	2/38	246/18870	0.087641	0.178384	0.126054	ZNF281/MEF2C	2
GO:0090257	regulation of muscle system process	2/38	247/18870	0.0882475	0.178384	0.126054	FOXO3/FOXO1	2
GO:0002792	negative regulation of peptide secretion	1/38	46/18870	0.0886589	0.178384	0.126054	FOXO1	1
GO:0006984	ER-nucleus signaling pathway	1/38	46/18870	0.0886589	0.178384	0.126054	ATF4	1
GO:0045646	regulation of erythrocyte differentiation	1/38	46/18870	0.0886589	0.178384	0.126054	FOXO3	1
GO:0051972	regulation of telomerase activity	1/38	46/18870	0.0886589	0.178384	0.126054	MYC	1
GO:0140718	facultative heterochromatin formation	1/38	46/18870	0.0886589	0.178384	0.126054	MYC	1
GO:1901861	regulation of muscle tissue development	1/38	46/18870	0.0886589	0.178384	0.126054	MEF2C	1
GO:1902175	regulation of oxidative stress-induced intrinsic apoptotic signaling pathway	1/38	46/18870	0.0886589	0.178384	0.126054	ATF4	1
GO:0045444	fat cell differentiation	2/38	248/18870	0.0888554	0.178422	0.126081	ARID5B/FOXO1	2
GO:0035850	epithelial cell differentiation involved in kidney development	1/38	47/18870	0.0904987	0.180279	0.127394	MEF2C	1
GO:0046636	negative regulation of alpha-beta T cell activation	1/38	47/18870	0.0904987	0.180279	0.127394	RUNX3	1
GO:0060043	regulation of cardiac muscle cell proliferation	1/38	47/18870	0.0904987	0.180279	0.127394	MEF2C	1
GO:0120163	negative regulation of cold-induced thermogenesis	1/38	47/18870	0.0904987	0.180279	0.127394	ATF4	1
GO:0006356	regulation of transcription by RNA polymerase I	1/38	48/18870	0.0923348	0.18213	0.128702	ATF4	1
GO:0009066	aspartate family amino acid metabolic process	1/38	48/18870	0.0923348	0.18213	0.128702	ATF4	1
GO:0043277	apoptotic cell clearance	1/38	48/18870	0.0923348	0.18213	0.128702	RARA	1
GO:0045747	positive regulation of Notch signaling pathway	1/38	48/18870	0.0923348	0.18213	0.128702	MESP1	1
GO:0099601	regulation of neurotransmitter receptor activity	1/38	48/18870	0.0923348	0.18213	0.128702	MEF2C	1
GO:0035987	endodermal cell differentiation	1/38	49/18870	0.0941673	0.18538	0.130998	MESP1	1
GO:0030850	prostate gland development	1/38	50/18870	0.0959962	0.187146	0.132246	RARA	1
GO:0044788	modulation by host of viral process	1/38	50/18870	0.0959962	0.187146	0.132246	ZBED1	1
GO:0048066	developmental pigmentation	1/38	50/18870	0.0959962	0.187146	0.132246	MEF2C	1
GO:0060976	coronary vasculature development	1/38	50/18870	0.0959962	0.187146	0.132246	MESP1	1
GO:1904752	regulation of vascular associated smooth muscle cell migration	1/38	50/18870	0.0959962	0.187146	0.132246	MEF2C	1
GO:0005996	monosaccharide metabolic process	2/38	261/18870	0.0968712	0.188147	0.132954	ATF4/FOXO1	2
GO:0048762	mesenchymal cell differentiation	2/38	262/18870	0.0974963	0.188147	0.132954	ZNF703/MEF2C	2
GO:0001974	blood vessel remodeling	1/38	51/18870	0.0978215	0.188147	0.132954	MEF2C	1
GO:0010332	response to gamma radiation	1/38	51/18870	0.0978215	0.188147	0.132954	MYC	1
GO:0034198	cellular response to amino acid starvation	1/38	51/18870	0.0978215	0.188147	0.132954	ATF4	1
GO:0045581	negative regulation of T cell differentiation	1/38	51/18870	0.0978215	0.188147	0.132954	RUNX3	1
GO:0046622	positive regulation of organ growth	1/38	51/18870	0.0978215	0.188147	0.132954	MEF2C	1
GO:0003007	heart morphogenesis	2/38	264/18870	0.0987501	0.188758	0.133385	MESP1/MEF2C	2
GO:0071216	cellular response to biotic stimulus	2/38	265/18870	0.0993787	0.188758	0.133385	RARA/MEF2C	2
GO:0000959	mitochondrial RNA metabolic process	1/38	52/18870	0.0996432	0.188758	0.133385	FOXO3	1
GO:0002066	columnar/cuboidal epithelial cell development	1/38	52/18870	0.0996432	0.188758	0.133385	RARA	1
GO:0035306	positive regulation of dephosphorylation	1/38	52/18870	0.0996432	0.188758	0.133385	MEF2C	1
GO:0101023	vascular endothelial cell proliferation	1/38	52/18870	0.0996432	0.188758	0.133385	MEF2C	1
GO:1904738	vascular associated smooth muscle cell migration	1/38	52/18870	0.0996432	0.188758	0.133385	MEF2C	1
GO:1905562	regulation of vascular endothelial cell proliferation	1/38	52/18870	0.0996432	0.188758	0.133385	MEF2C	1
GO:0006111	regulation of gluconeogenesis	1/38	53/18870	0.101461	0.19112	0.135055	FOXO1	1
GO:0045778	positive regulation of ossification	1/38	53/18870	0.101461	0.19112	0.135055	MEF2C	1
GO:0048146	positive regulation of fibroblast proliferation	1/38	53/18870	0.101461	0.19112	0.135055	MYC	1
GO:0002699	positive regulation of immune effector process	2/38	270/18870	0.102539	0.192789	0.136234	IRF5/RARA	2
GO:0010761	fibroblast migration	1/38	54/18870	0.103276	0.19345	0.136701	ARID5B	1
GO:1990928	response to amino acid starvation	1/38	54/18870	0.103276	0.19345	0.136701	ATF4	1
GO:0014888	striated muscle adaptation	1/38	55/18870	0.105087	0.19611	0.138581	FOXO1	1
GO:0070988	demethylation	1/38	55/18870	0.105087	0.19611	0.138581	FBXL19	1
GO:0090596	sensory organ morphogenesis	2/38	277/18870	0.107011	0.19933	0.140856	ATF4/DLX6	2
GO:0006260	DNA replication	2/38	278/18870	0.107654	0.199877	0.141243	NFIA/NFIX	2
GO:0016073	snRNA metabolic process	1/38	57/18870	0.108698	0.199877	0.141243	SNAPC4	1
GO:0034332	adherens junction organization	1/38	57/18870	0.108698	0.199877	0.141243	ZNF703	1
GO:0060612	adipose tissue development	1/38	57/18870	0.108698	0.199877	0.141243	ARID5B	1
GO:0060998	regulation of dendritic spine development	1/38	57/18870	0.108698	0.199877	0.141243	MEF2C	1
GO:0061005	cell differentiation involved in kidney development	1/38	57/18870	0.108698	0.199877	0.141243	MEF2C	1
GO:0072132	mesenchyme morphogenesis	1/38	57/18870	0.108698	0.199877	0.141243	MYC	1
GO:0001706	endoderm formation	1/38	58/18870	0.110498	0.202446	0.143058	MESP1	1
GO:0048008	platelet-derived growth factor receptor signaling pathway	1/38	58/18870	0.110498	0.202446	0.143058	ARID5B	1
GO:0043542	endothelial cell migration	2/38	284/18870	0.111535	0.203143	0.14355	STAT5A/MEF2C	2
GO:0010574	regulation of vascular endothelial growth factor production	1/38	59/18870	0.112295	0.203143	0.14355	ATF4	1
GO:0010718	positive regulation of epithelial to mesenchymal transition	1/38	59/18870	0.112295	0.203143	0.14355	ZNF703	1
GO:0014009	glial cell proliferation	1/38	59/18870	0.112295	0.203143	0.14355	NFIA	1
GO:0032608	interferon-beta production	1/38	59/18870	0.112295	0.203143	0.14355	IRF5	1
GO:0032648	regulation of interferon-beta production	1/38	59/18870	0.112295	0.203143	0.14355	IRF5	1
GO:0060038	cardiac muscle cell proliferation	1/38	59/18870	0.112295	0.203143	0.14355	MEF2C	1
GO:0071560	cellular response to transforming growth factor beta stimulus	2/38	287/18870	0.11349	0.204936	0.144817	ZNF703/MEF2C	2
GO:0001658	branching involved in ureteric bud morphogenesis	1/38	60/18870	0.114088	0.205277	0.145059	MYC	1
GO:0045620	negative regulation of lymphocyte differentiation	1/38	60/18870	0.114088	0.205277	0.145059	RUNX3	1
GO:0003179	heart valve morphogenesis	1/38	61/18870	0.115878	0.207014	0.146286	MEF2C	1
GO:0006383	transcription by RNA polymerase III	1/38	61/18870	0.115878	0.207014	0.146286	SNAPC4	1
GO:0010921	regulation of phosphatase activity	1/38	61/18870	0.115878	0.207014	0.146286	MEF2C	1
GO:0045599	negative regulation of fat cell differentiation	1/38	61/18870	0.115878	0.207014	0.146286	FOXO1	1
GO:0010632	regulation of epithelial cell migration	2/38	295/18870	0.118747	0.211135	0.149198	STAT5A/MEF2C	2
GO:0048511	rhythmic process	2/38	296/18870	0.119408	0.211135	0.149198	ATF4/TEF	2
GO:0002931	response to ischemia	1/38	63/18870	0.119447	0.211135	0.149198	MEF2C	1
GO:0008631	intrinsic apoptotic signaling pathway in response to oxidative stress	1/38	63/18870	0.119447	0.211135	0.149198	ATF4	1
GO:0010573	vascular endothelial growth factor production	1/38	63/18870	0.119447	0.211135	0.149198	ATF4	1
GO:0040014	regulation of multicellular organism growth	1/38	63/18870	0.119447	0.211135	0.149198	STAT5A	1
GO:0032615	interleukin-12 production	1/38	64/18870	0.121226	0.213154	0.150625	IRF5	1
GO:0032655	regulation of interleukin-12 production	1/38	64/18870	0.121226	0.213154	0.150625	IRF5	1
GO:2001244	positive regulation of intrinsic apoptotic signaling pathway	1/38	64/18870	0.121226	0.213154	0.150625	MYC	1
GO:0030888	regulation of B cell proliferation	1/38	65/18870	0.123002	0.215146	0.152032	MEF2C	1
GO:0055021	regulation of cardiac muscle tissue growth	1/38	65/18870	0.123002	0.215146	0.152032	MEF2C	1
GO:0070059	intrinsic apoptotic signaling pathway in response to endoplasmic reticulum stress	1/38	65/18870	0.123002	0.215146	0.152032	ATF4	1
GO:0001756	somitogenesis	1/38	66/18870	0.124774	0.217111	0.153421	MESP1	1
GO:0030219	megakaryocyte differentiation	1/38	66/18870	0.124774	0.217111	0.153421	MEF2C	1
GO:0061180	mammary gland epithelium development	1/38	66/18870	0.124774	0.217111	0.153421	ZNF703	1
GO:0001655	urogenital system development	1/38	67/18870	0.126543	0.218297	0.154259	RARA	1
GO:0010611	regulation of cardiac muscle hypertrophy	1/38	67/18870	0.126543	0.218297	0.154259	FOXO1	1
GO:0046888	negative regulation of hormone secretion	1/38	67/18870	0.126543	0.218297	0.154259	FOXO1	1
GO:0060675	ureteric bud morphogenesis	1/38	67/18870	0.126543	0.218297	0.154259	MYC	1
GO:0071300	cellular response to retinoic acid	1/38	67/18870	0.126543	0.218297	0.154259	RARA	1
GO:0016925	protein sumoylation	1/38	68/18870	0.128308	0.220584	0.155875	ZBED1	1
GO:0072171	mesonephric tubule morphogenesis	1/38	68/18870	0.128308	0.220584	0.155875	MYC	1
GO:0071375	cellular response to peptide hormone stimulus	2/38	310/18870	0.128767	0.220995	0.156165	FOXO1/STAT5A	2
GO:0032835	glomerulus development	1/38	69/18870	0.13007	0.221421	0.156467	MEF2C	1
GO:0035019	somatic stem cell population maintenance	1/38	69/18870	0.13007	0.221421	0.156467	MYC	1
GO:0043627	response to estrogen	1/38	69/18870	0.13007	0.221421	0.156467	RARA	1
GO:2000573	positive regulation of DNA biosynthetic process	1/38	69/18870	0.13007	0.221421	0.156467	MYC	1
GO:0007162	negative regulation of cell adhesion	2/38	312/18870	0.130118	0.221421	0.156467	RUNX3/ZNF703	2
GO:0014743	regulation of muscle hypertrophy	1/38	70/18870	0.131828	0.223196	0.157721	FOXO1	1
GO:0032922	circadian regulation of gene expression	1/38	70/18870	0.131828	0.223196	0.157721	ATF4	1
GO:0048662	negative regulation of smooth muscle cell proliferation	1/38	70/18870	0.131828	0.223196	0.157721	MEF2C	1
GO:0036293	response to decreased oxygen levels	2/38	315/18870	0.132151	0.223367	0.157841	ATF4/MYC	2
GO:0048872	homeostasis of number of cells	2/38	316/18870	0.132831	0.224138	0.158386	FOXO3/MEF2C	2
GO:0017148	negative regulation of translation	2/38	317/18870	0.133511	0.224652	0.15875	ATF4/RARA	2
GO:0060420	regulation of heart growth	1/38	71/18870	0.133583	0.224652	0.15875	MEF2C	1
GO:0009416	response to light stimulus	2/38	318/18870	0.134192	0.224886	0.158915	ATF4/MYC	2
GO:0097193	intrinsic apoptotic signaling pathway	2/38	319/18870	0.134874	0.224886	0.158915	ATF4/MYC	2
GO:0006360	transcription by RNA polymerase I	1/38	72/18870	0.135334	0.224886	0.158915	ATF4	1
GO:0030858	positive regulation of epithelial cell differentiation	1/38	72/18870	0.135334	0.224886	0.158915	MESP1	1
GO:0032481	positive regulation of type I interferon production	1/38	72/18870	0.135334	0.224886	0.158915	IRF5	1
GO:0061035	regulation of cartilage development	1/38	72/18870	0.135334	0.224886	0.158915	RARA	1
GO:1904888	cranial skeletal system development	1/38	72/18870	0.135334	0.224886	0.158915	IRX5	1
GO:0019058	viral life cycle	2/38	321/18870	0.13624	0.224886	0.158915	NFIA/ZBED1	2
GO:0002067	glandular epithelial cell differentiation	1/38	73/18870	0.137082	0.224886	0.158915	RARA	1
GO:0003170	heart valve development	1/38	73/18870	0.137082	0.224886	0.158915	MEF2C	1
GO:0006879	intracellular iron ion homeostasis	1/38	73/18870	0.137082	0.224886	0.158915	MYC	1
GO:0035914	skeletal muscle cell differentiation	1/38	73/18870	0.137082	0.224886	0.158915	MEF2C	1
GO:0042093	T-helper cell differentiation	1/38	73/18870	0.137082	0.224886	0.158915	RARA	1
GO:0045661	regulation of myoblast differentiation	1/38	73/18870	0.137082	0.224886	0.158915	MEF2C	1
GO:0048663	neuron fate commitment	1/38	73/18870	0.137082	0.224886	0.158915	NFIA	1
GO:0009880	embryonic pattern specification	1/38	74/18870	0.138827	0.226269	0.159893	MESP1	1
GO:0050709	negative regulation of protein secretion	1/38	74/18870	0.138827	0.226269	0.159893	FOXO1	1
GO:0050795	regulation of behavior	1/38	74/18870	0.138827	0.226269	0.159893	MEF2C	1
GO:2000036	regulation of stem cell population maintenance	1/38	74/18870	0.138827	0.226269	0.159893	MYC	1
GO:0001707	mesoderm formation	1/38	75/18870	0.140568	0.227997	0.161113	MESP1	1
GO:0002294	CD4-positive, alpha-beta T cell differentiation involved in immune response	1/38	75/18870	0.140568	0.227997	0.161113	RARA	1
GO:0030968	endoplasmic reticulum unfolded protein response	1/38	75/18870	0.140568	0.227997	0.161113	ATF4	1
GO:0048638	regulation of developmental growth	2/38	328/18870	0.141047	0.228406	0.161402	STAT5A/MEF2C	2
GO:0002287	alpha-beta T cell activation involved in immune response	1/38	76/18870	0.142305	0.229333	0.162058	RARA	1
GO:0002293	alpha-beta T cell differentiation involved in immune response	1/38	76/18870	0.142305	0.229333	0.162058	RARA	1
GO:0043536	positive regulation of blood vessel endothelial cell migration	1/38	76/18870	0.142305	0.229333	0.162058	STAT5A	1
GO:0001937	negative regulation of endothelial cell proliferation	1/38	77/18870	0.144039	0.23028	0.162726	MEF2C	1
GO:0002260	lymphocyte homeostasis	1/38	77/18870	0.144039	0.23028	0.162726	MEF2C	1
GO:0048332	mesoderm morphogenesis	1/38	77/18870	0.144039	0.23028	0.162726	MESP1	1
GO:0050853	B cell receptor signaling pathway	1/38	77/18870	0.144039	0.23028	0.162726	MEF2C	1
GO:0072078	nephron tubule morphogenesis	1/38	77/18870	0.144039	0.23028	0.162726	MYC	1
GO:0071214	cellular response to abiotic stimulus	2/38	334/18870	0.145198	0.231394	0.163514	ATF4/MYC	2
GO:0104004	cellular response to environmental stimulus	2/38	334/18870	0.145198	0.231394	0.163514	ATF4/MYC	2
GO:0032720	negative regulation of tumor necrosis factor production	1/38	78/18870	0.14577	0.231572	0.163639	RARA	1
GO:0097009	energy homeostasis	1/38	78/18870	0.14577	0.231572	0.163639	FOXO1	1
GO:0051966	regulation of synaptic transmission, glutamatergic	1/38	79/18870	0.147498	0.233577	0.165056	MEF2C	1
GO:0072088	nephron epithelium morphogenesis	1/38	79/18870	0.147498	0.233577	0.165056	MYC	1
GO:0043537	negative regulation of blood vessel endothelial cell migration	1/38	80/18870	0.149222	0.235564	0.16646	MEF2C	1
GO:1903556	negative regulation of tumor necrosis factor superfamily cytokine production	1/38	80/18870	0.149222	0.235564	0.16646	RARA	1
GO:0002720	positive regulation of cytokine production involved in immune response	1/38	81/18870	0.150942	0.235686	0.166547	IRF5	1
GO:0003151	outflow tract morphogenesis	1/38	81/18870	0.150942	0.235686	0.166547	MEF2C	1
GO:0007422	peripheral nervous system development	1/38	81/18870	0.150942	0.235686	0.166547	RUNX3	1
GO:0030500	regulation of bone mineralization	1/38	81/18870	0.150942	0.235686	0.166547	MEF2C	1
GO:0045913	positive regulation of carbohydrate metabolic process	1/38	81/18870	0.150942	0.235686	0.166547	FOXO1	1
GO:0048644	muscle organ morphogenesis	1/38	81/18870	0.150942	0.235686	0.166547	ARID5B	1
GO:0072028	nephron morphogenesis	1/38	81/18870	0.150942	0.235686	0.166547	MYC	1
GO:0046928	regulation of neurotransmitter secretion	1/38	82/18870	0.152659	0.237962	0.168155	MEF2C	1
GO:0034249	negative regulation of amide metabolic process	2/38	345/18870	0.152874	0.237962	0.168155	ATF4/RARA	2
GO:0006446	regulation of translational initiation	1/38	83/18870	0.154373	0.239183	0.169018	ATF4	1
GO:0007492	endoderm development	1/38	83/18870	0.154373	0.239183	0.169018	MESP1	1
GO:0014855	striated muscle cell proliferation	1/38	83/18870	0.154373	0.239183	0.169018	MEF2C	1
GO:0032496	response to lipopolysaccharide	2/38	348/18870	0.154982	0.239757	0.169423	RARA/MEF2C	2
GO:0002292	T cell differentiation involved in immune response	1/38	84/18870	0.156084	0.239981	0.169582	RARA	1
GO:0010660	regulation of muscle cell apoptotic process	1/38	84/18870	0.156084	0.239981	0.169582	ATF4	1
GO:0050871	positive regulation of B cell activation	1/38	84/18870	0.156084	0.239981	0.169582	MEF2C	1
GO:0072332	intrinsic apoptotic signaling pathway by p53 class mediator	1/38	84/18870	0.156084	0.239981	0.169582	MYC	1
GO:0061053	somite development	1/38	85/18870	0.157791	0.242235	0.171175	MESP1	1
GO:0030522	intracellular receptor signaling pathway	2/38	353/18870	0.158508	0.242966	0.171691	RARA/NR6A1	2
GO:0007517	muscle organ development	2/38	354/18870	0.159216	0.243678	0.172194	ARID5B/MEF2C	2
GO:0033273	response to vitamin	1/38	86/18870	0.159494	0.243733	0.172233	RARA	1
GO:0010506	regulation of autophagy	2/38	355/18870	0.159923	0.244017	0.172434	FOXO3/FOXO1	2
GO:0051851	modulation by host of symbiont process	1/38	87/18870	0.161195	0.245211	0.173278	ZBED1	1
GO:0071277	cellular response to calcium ion	1/38	87/18870	0.161195	0.245211	0.173278	MEF2C	1
GO:0010038	response to metal ion	2/38	359/18870	0.162761	0.247044	0.174573	ATF4/MEF2C	2
GO:0098586	cellular response to virus	1/38	88/18870	0.162892	0.247044	0.174573	IRF5	1
GO:0002088	lens development in camera-type eye	1/38	89/18870	0.164585	0.247742	0.175066	ATF4	1
GO:0014910	regulation of smooth muscle cell migration	1/38	89/18870	0.164585	0.247742	0.175066	MEF2C	1
GO:0034620	cellular response to unfolded protein	1/38	89/18870	0.164585	0.247742	0.175066	ATF4	1
GO:0048145	regulation of fibroblast proliferation	1/38	89/18870	0.164585	0.247742	0.175066	MYC	1
GO:0055017	cardiac muscle tissue growth	1/38	89/18870	0.164585	0.247742	0.175066	MEF2C	1
GO:0007589	body fluid secretion	1/38	90/18870	0.166276	0.249538	0.176335	STAT5A	1
GO:0010657	muscle cell apoptotic process	1/38	90/18870	0.166276	0.249538	0.176335	ATF4	1
GO:0001843	neural tube closure	1/38	91/18870	0.167963	0.250944	0.177329	RARA	1
GO:0031507	heterochromatin formation	1/38	91/18870	0.167963	0.250944	0.177329	MYC	1
GO:0033555	multicellular organismal response to stress	1/38	91/18870	0.167963	0.250944	0.177329	MEF2C	1
GO:0060606	tube closure	1/38	92/18870	0.169646	0.253083	0.17884	RARA	1
GO:1904705	regulation of vascular associated smooth muscle cell proliferation	1/38	93/18870	0.171327	0.254832	0.180077	MEF2C	1
GO:2000106	regulation of leukocyte apoptotic process	1/38	93/18870	0.171327	0.254832	0.180077	MEF2C	1
GO:0010631	epithelial cell migration	2/38	372/18870	0.172047	0.25506	0.180237	STAT5A/MEF2C	2
GO:0030336	negative regulation of cell migration	2/38	373/18870	0.172765	0.25506	0.180237	FOXO3/MEF2C	2
GO:0001656	metanephros development	1/38	94/18870	0.173004	0.25506	0.180237	MYC	1
GO:0009791	post-embryonic development	1/38	94/18870	0.173004	0.25506	0.180237	ARID5B	1
GO:0021766	hippocampus development	1/38	94/18870	0.173004	0.25506	0.180237	RARA	1
GO:0048704	embryonic skeletal system morphogenesis	1/38	94/18870	0.173004	0.25506	0.180237	IRX5	1
GO:1901653	cellular response to peptide	2/38	374/18870	0.173484	0.255278	0.180392	FOXO1/STAT5A	2
GO:0090132	epithelium migration	2/38	375/18870	0.174203	0.255278	0.180392	STAT5A/MEF2C	2
GO:0014033	neural crest cell differentiation	1/38	95/18870	0.174677	0.255278	0.180392	MEF2C	1
GO:0060996	dendritic spine development	1/38	95/18870	0.174677	0.255278	0.180392	MEF2C	1
GO:0072091	regulation of stem cell proliferation	1/38	95/18870	0.174677	0.255278	0.180392	TSC22D1	1
GO:1990874	vascular associated smooth muscle cell proliferation	1/38	95/18870	0.174677	0.255278	0.180392	MEF2C	1
GO:0014909	smooth muscle cell migration	1/38	96/18870	0.176348	0.256971	0.181588	MEF2C	1
GO:0034109	homotypic cell-cell adhesion	1/38	96/18870	0.176348	0.256971	0.181588	ZNF703	1
GO:0090130	tissue migration	2/38	380/18870	0.177807	0.25865	0.182774	STAT5A/MEF2C	2
GO:0014020	primary neural tube formation	1/38	97/18870	0.178015	0.25865	0.182774	RARA	1
GO:0008593	regulation of Notch signaling pathway	1/38	98/18870	0.179679	0.260314	0.18395	MESP1	1
GO:0060993	kidney morphogenesis	1/38	98/18870	0.179679	0.260314	0.18395	MYC	1
GO:0003300	cardiac muscle hypertrophy	1/38	99/18870	0.181339	0.261212	0.184585	FOXO1	1
GO:0010596	negative regulation of endothelial cell migration	1/38	99/18870	0.181339	0.261212	0.184585	MEF2C	1
GO:0046620	regulation of organ growth	1/38	99/18870	0.181339	0.261212	0.184585	MEF2C	1
GO:0051588	regulation of neurotransmitter transport	1/38	99/18870	0.181339	0.261212	0.184585	MEF2C	1
GO:0070828	heterochromatin organization	1/38	100/18870	0.182997	0.262845	0.185739	MYC	1
GO:2000177	regulation of neural precursor cell proliferation	1/38	100/18870	0.182997	0.262845	0.185739	FOXO1	1
GO:2000146	negative regulation of cell motility	2/38	388/18870	0.183598	0.263332	0.186083	FOXO3/MEF2C	2
GO:0002697	regulation of immune effector process	2/38	389/18870	0.184324	0.263997	0.186553	IRF5/RARA	2
GO:0008585	female gonad development	1/38	101/18870	0.184651	0.264087	0.186617	ARID5B	1
GO:0014897	striated muscle hypertrophy	1/38	102/18870	0.186301	0.265691	0.18775	FOXO1	1
GO:0043266	regulation of potassium ion transport	1/38	102/18870	0.186301	0.265691	0.18775	ATF4	1
GO:0010906	regulation of glucose metabolic process	1/38	103/18870	0.187949	0.266903	0.188607	FOXO1	1
GO:0035282	segmentation	1/38	103/18870	0.187949	0.266903	0.188607	MESP1	1
GO:0045639	positive regulation of myeloid cell differentiation	1/38	103/18870	0.187949	0.266903	0.188607	FOXO3	1
GO:0031331	positive regulation of cellular catabolic process	2/38	396/18870	0.189419	0.266973	0.188656	FOXO3/FOXO1	2
GO:0001841	neural tube formation	1/38	104/18870	0.189593	0.266973	0.188656	RARA	1
GO:0014896	muscle hypertrophy	1/38	104/18870	0.189593	0.266973	0.188656	FOXO1	1
GO:0032204	regulation of telomere maintenance	1/38	104/18870	0.189593	0.266973	0.188656	MYC	1
GO:0042100	B cell proliferation	1/38	104/18870	0.189593	0.266973	0.188656	MEF2C	1
GO:1990830	cellular response to leukemia inhibitory factor	1/38	104/18870	0.189593	0.266973	0.188656	ARID5B	1
GO:2001233	regulation of apoptotic signaling pathway	2/38	398/18870	0.190879	0.267781	0.189227	ATF4/MYC	2
GO:0042472	inner ear morphogenesis	1/38	105/18870	0.191234	0.267781	0.189227	DLX6	1
GO:0043255	regulation of carbohydrate biosynthetic process	1/38	105/18870	0.191234	0.267781	0.189227	FOXO1	1
GO:0046545	development of primary female sexual characteristics	1/38	105/18870	0.191234	0.267781	0.189227	ARID5B	1
GO:0006473	protein acetylation	1/38	106/18870	0.192872	0.268576	0.189789	FOXO1	1
GO:0032526	response to retinoic acid	1/38	106/18870	0.192872	0.268576	0.189789	RARA	1
GO:0035303	regulation of dephosphorylation	1/38	106/18870	0.192872	0.268576	0.189789	MEF2C	1
GO:1990823	response to leukemia inhibitory factor	1/38	106/18870	0.192872	0.268576	0.189789	ARID5B	1
GO:0048144	fibroblast proliferation	1/38	107/18870	0.194507	0.26973	0.190604	MYC	1
GO:0060079	excitatory postsynaptic potential	1/38	107/18870	0.194507	0.26973	0.190604	MEF2C	1
GO:1901796	regulation of signal transduction by p53 class mediator	1/38	107/18870	0.194507	0.26973	0.190604	MYC	1
GO:0001776	leukocyte homeostasis	1/38	109/18870	0.197766	0.273495	0.193264	MEF2C	1
GO:0035967	cellular response to topologically incorrect protein	1/38	109/18870	0.197766	0.273495	0.193264	ATF4	1
GO:0010469	regulation of signaling receptor activity	1/38	110/18870	0.199391	0.274581	0.194032	MEF2C	1
GO:0014812	muscle cell migration	1/38	110/18870	0.199391	0.274581	0.194032	MEF2C	1
GO:0045445	myoblast differentiation	1/38	110/18870	0.199391	0.274581	0.194032	MEF2C	1
GO:0007178	transmembrane receptor protein serine/threonine kinase signaling pathway	2/38	410/18870	0.19967	0.274581	0.194032	ZNF703/NFIA	2
GO:0001938	positive regulation of endothelial cell proliferation	1/38	111/18870	0.201013	0.274581	0.194032	STAT5A	1
GO:0010717	regulation of epithelial to mesenchymal transition	1/38	111/18870	0.201013	0.274581	0.194032	ZNF703	1
GO:0033209	tumor necrosis factor-mediated signaling pathway	1/38	111/18870	0.201013	0.274581	0.194032	FOXO3	1
GO:0035249	synaptic transmission, glutamatergic	1/38	111/18870	0.201013	0.274581	0.194032	MEF2C	1
GO:0043280	positive regulation of cysteine-type endopeptidase activity involved in apoptotic process	1/38	111/18870	0.201013	0.274581	0.194032	MYC	1
GO:0051963	regulation of synapse assembly	1/38	114/18870	0.205859	0.280437	0.19817	MEF2C	1
GO:2001243	negative regulation of intrinsic apoptotic signaling pathway	1/38	114/18870	0.205859	0.280437	0.19817	ATF4	1
GO:0043473	pigmentation	1/38	115/18870	0.207468	0.281864	0.199178	MEF2C	1
GO:0099565	chemical synaptic transmission, postsynaptic	1/38	115/18870	0.207468	0.281864	0.199178	MEF2C	1
GO:0010633	negative regulation of epithelial cell migration	1/38	116/18870	0.209073	0.28352	0.200348	MEF2C	1
GO:0040013	negative regulation of locomotion	2/38	423/18870	0.209251	0.28352	0.200348	FOXO3/MEF2C	2
GO:2000278	regulation of DNA biosynthetic process	1/38	117/18870	0.210676	0.285066	0.201441	MYC	1
GO:0009314	response to radiation	2/38	428/18870	0.212951	0.287668	0.20328	ATF4/MYC	2
GO:0032609	type II interferon production	1/38	119/18870	0.213872	0.287668	0.20328	RARA	1
GO:0032649	regulation of type II interferon production	1/38	119/18870	0.213872	0.287668	0.20328	RARA	1
GO:0043434	response to peptide hormone	2/38	430/18870	0.214432	0.287668	0.20328	FOXO1/STAT5A	2
GO:0002718	regulation of cytokine production involved in immune response	1/38	120/18870	0.215465	0.287668	0.20328	IRF5	1
GO:0007006	mitochondrial membrane organization	1/38	120/18870	0.215465	0.287668	0.20328	CHCHD3	1
GO:0030326	embryonic limb morphogenesis	1/38	120/18870	0.215465	0.287668	0.20328	DLX6	1
GO:0035113	embryonic appendage morphogenesis	1/38	120/18870	0.215465	0.287668	0.20328	DLX6	1
GO:0045814	negative regulation of gene expression, epigenetic	1/38	120/18870	0.215465	0.287668	0.20328	MYC	1
GO:0046660	female sex differentiation	1/38	120/18870	0.215465	0.287668	0.20328	ARID5B	1
GO:0016032	viral process	2/38	432/18870	0.215915	0.287877	0.203428	NFIA/ZBED1	2
GO:0030278	regulation of ossification	1/38	121/18870	0.217055	0.287877	0.203428	MEF2C	1
GO:0045471	response to ethanol	1/38	121/18870	0.217055	0.287877	0.203428	RARA	1
GO:0051702	biological process involved in interaction with symbiont	1/38	121/18870	0.217055	0.287877	0.203428	ZBED1	1
GO:0071887	leukocyte apoptotic process	1/38	121/18870	0.217055	0.287877	0.203428	MEF2C	1
GO:0009410	response to xenobiotic stimulus	2/38	434/18870	0.217399	0.287954	0.203482	MYC/MEF2C	2
GO:0002367	cytokine production involved in immune response	1/38	122/18870	0.218642	0.289028	0.204241	IRF5	1
GO:0002065	columnar/cuboidal epithelial cell differentiation	1/38	123/18870	0.220225	0.289028	0.204241	RARA	1
GO:0002286	T cell activation involved in immune response	1/38	123/18870	0.220225	0.289028	0.204241	RARA	1
GO:0006413	translational initiation	1/38	123/18870	0.220225	0.289028	0.204241	ATF4	1
GO:0021761	limbic system development	1/38	123/18870	0.220225	0.289028	0.204241	RARA	1
GO:0032479	regulation of type I interferon production	1/38	123/18870	0.220225	0.289028	0.204241	IRF5	1
GO:0032606	type I interferon production	1/38	123/18870	0.220225	0.289028	0.204241	IRF5	1
GO:0045446	endothelial cell differentiation	1/38	124/18870	0.221806	0.290722	0.205438	MESP1	1
GO:0001838	embryonic epithelial tube formation	1/38	125/18870	0.223383	0.291648	0.206092	RARA	1
GO:0008286	insulin receptor signaling pathway	1/38	125/18870	0.223383	0.291648	0.206092	FOXO1	1
GO:0072089	stem cell proliferation	1/38	125/18870	0.223383	0.291648	0.206092	TSC22D1	1
GO:0042471	ear morphogenesis	1/38	126/18870	0.224958	0.292941	0.207006	DLX6	1
GO:2000027	regulation of animal organ morphogenesis	1/38	126/18870	0.224958	0.292941	0.207006	MESP1	1
GO:0034329	cell junction assembly	2/38	446/18870	0.226324	0.294224	0.207913	ZNF703/MEF2C	2
GO:0051099	positive regulation of binding	1/38	127/18870	0.226529	0.294224	0.207913	RARA	1
GO:0048706	embryonic skeletal system development	1/38	128/18870	0.228097	0.295878	0.209081	IRX5	1
GO:0051224	negative regulation of protein transport	1/38	129/18870	0.229662	0.29714	0.209973	FOXO1	1
GO:2001056	positive regulation of cysteine-type endopeptidase activity	1/38	129/18870	0.229662	0.29714	0.209973	MYC	1
GO:0003012	muscle system process	2/38	452/18870	0.230799	0.297627	0.210317	FOXO3/FOXO1	2
GO:0010595	positive regulation of endothelial cell migration	1/38	130/18870	0.231224	0.297627	0.210317	STAT5A	1
GO:0014902	myotube differentiation	1/38	130/18870	0.231224	0.297627	0.210317	MEF2C	1
GO:0050864	regulation of B cell activation	1/38	130/18870	0.231224	0.297627	0.210317	MEF2C	1
GO:0030218	erythrocyte differentiation	1/38	131/18870	0.232783	0.29925	0.211464	FOXO3	1
GO:0002244	hematopoietic progenitor cell differentiation	1/38	133/18870	0.235892	0.301317	0.212925	RARA	1
GO:0043271	negative regulation of monoatomic ion transport	1/38	133/18870	0.235892	0.301317	0.212925	ATF4	1
GO:0048593	camera-type eye morphogenesis	1/38	133/18870	0.235892	0.301317	0.212925	ATF4	1
GO:0050868	negative regulation of T cell activation	1/38	133/18870	0.235892	0.301317	0.212925	RUNX3	1
GO:1904950	negative regulation of establishment of protein localization	1/38	133/18870	0.235892	0.301317	0.212925	FOXO1	1
GO:0002702	positive regulation of production of molecular mediator of immune response	1/38	136/18870	0.240531	0.306853	0.216837	IRF5	1
GO:0006986	response to unfolded protein	1/38	137/18870	0.242072	0.308036	0.217673	ATF4	1
GO:0072175	epithelial tube formation	1/38	137/18870	0.242072	0.308036	0.217673	RARA	1
GO:0051051	negative regulation of transport	2/38	469/18870	0.243512	0.309208	0.218501	ATF4/FOXO1	2
GO:0010212	response to ionizing radiation	1/38	138/18870	0.243609	0.309208	0.218501	MYC	1
GO:0044772	mitotic cell cycle phase transition	2/38	470/18870	0.244261	0.309644	0.218809	NFIA/MYC	2
GO:0035270	endocrine system development	1/38	139/18870	0.245144	0.310371	0.219323	ARID5B	1
GO:0034101	erythrocyte homeostasis	1/38	140/18870	0.246675	0.311917	0.220415	FOXO3	1
GO:0003158	endothelium development	1/38	143/18870	0.251251	0.317304	0.224222	MESP1	1
GO:0007269	neurotransmitter secretion	1/38	144/18870	0.252771	0.318022	0.224729	MEF2C	1
GO:0051592	response to calcium ion	1/38	144/18870	0.252771	0.318022	0.224729	MEF2C	1
GO:0099643	signal release from synapse	1/38	144/18870	0.252771	0.318022	0.224729	MEF2C	1
GO:0050808	synapse organization	2/38	483/18870	0.25401	0.318334	0.22495	NFIA/MEF2C	2
GO:0042552	myelination	1/38	145/18870	0.254287	0.318334	0.22495	RARA	1
GO:0050671	positive regulation of lymphocyte proliferation	1/38	145/18870	0.254287	0.318334	0.22495	MEF2C	1
GO:2001235	positive regulation of apoptotic signaling pathway	1/38	145/18870	0.254287	0.318334	0.22495	MYC	1
GO:0023061	signal release	2/38	484/18870	0.254761	0.318531	0.225089	FOXO1/MEF2C	2
GO:0045598	regulation of fat cell differentiation	1/38	146/18870	0.2558	0.318938	0.225377	FOXO1	1
GO:0007272	ensheathment of neurons	1/38	147/18870	0.257311	0.318938	0.225377	RARA	1
GO:0008366	axon ensheathment	1/38	147/18870	0.257311	0.318938	0.225377	RARA	1
GO:0043543	protein acylation	1/38	147/18870	0.257311	0.318938	0.225377	FOXO1	1
GO:0062013	positive regulation of small molecule metabolic process	1/38	147/18870	0.257311	0.318938	0.225377	FOXO1	1
GO:0071456	cellular response to hypoxia	1/38	147/18870	0.257311	0.318938	0.225377	MYC	1
GO:2000377	regulation of reactive oxygen species metabolic process	1/38	147/18870	0.257311	0.318938	0.225377	FOXO1	1
GO:0032946	positive regulation of mononuclear cell proliferation	1/38	148/18870	0.258818	0.320016	0.226139	MEF2C	1
GO:0060078	regulation of postsynaptic membrane potential	1/38	148/18870	0.258818	0.320016	0.226139	MEF2C	1
GO:0120161	regulation of cold-induced thermogenesis	1/38	150/18870	0.261824	0.323335	0.228483	ATF4	1
GO:0035148	tube formation	1/38	151/18870	0.263322	0.324387	0.229227	RARA	1
GO:0106106	cold-induced thermogenesis	1/38	151/18870	0.263322	0.324387	0.229227	ATF4	1
GO:0016331	morphogenesis of embryonic epithelium	1/38	152/18870	0.264818	0.325033	0.229684	RARA	1
GO:1903038	negative regulation of leukocyte cell-cell adhesion	1/38	152/18870	0.264818	0.325033	0.229684	RUNX3	1
GO:1903531	negative regulation of secretion by cell	1/38	152/18870	0.264818	0.325033	0.229684	FOXO1	1
GO:0007584	response to nutrient	1/38	155/18870	0.269286	0.330114	0.233274	RARA	1
GO:0000723	telomere maintenance	1/38	156/18870	0.27077	0.330722	0.233703	MYC	1
GO:0010950	positive regulation of endopeptidase activity	1/38	156/18870	0.27077	0.330722	0.233703	MYC	1
GO:0048754	branching morphogenesis of an epithelial tube	1/38	156/18870	0.27077	0.330722	0.233703	MYC	1
GO:0001678	intracellular glucose homeostasis	1/38	157/18870	0.272251	0.331723	0.234411	FOXO1	1
GO:0007043	cell-cell junction assembly	1/38	157/18870	0.272251	0.331723	0.234411	ZNF703	1
GO:0048284	organelle fusion	1/38	158/18870	0.273729	0.333119	0.235398	CHCHD3	1
GO:0035966	response to topologically incorrect protein	1/38	159/18870	0.275204	0.334104	0.236094	ATF4	1
GO:0060041	retina development in camera-type eye	1/38	159/18870	0.275204	0.334104	0.236094	NFIA	1
GO:0017015	regulation of transforming growth factor beta receptor signaling pathway	1/38	160/18870	0.276676	0.335486	0.23707	ZNF703	1
GO:0021915	neural tube development	1/38	162/18870	0.279611	0.338228	0.239008	RARA	1
GO:0048592	eye morphogenesis	1/38	162/18870	0.279611	0.338228	0.239008	ATF4	1
GO:0043281	regulation of cysteine-type endopeptidase activity involved in apoptotic process	1/38	163/18870	0.281074	0.338773	0.239393	MYC	1
GO:0140053	mitochondrial gene expression	1/38	163/18870	0.281074	0.338773	0.239393	FOXO3	1
GO:1903844	regulation of cellular response to transforming growth factor beta stimulus	1/38	163/18870	0.281074	0.338773	0.239393	ZNF703	1
GO:0050796	regulation of insulin secretion	1/38	165/18870	0.283992	0.34188	0.241588	FOXO1	1
GO:0007519	skeletal muscle tissue development	1/38	166/18870	0.285446	0.342809	0.242245	MEF2C	1
GO:0070665	positive regulation of leukocyte proliferation	1/38	166/18870	0.285446	0.342809	0.242245	MEF2C	1
GO:0030509	BMP signaling pathway	1/38	167/18870	0.286898	0.34373	0.242896	NFIA	1
GO:0048639	positive regulation of developmental growth	1/38	167/18870	0.286898	0.34373	0.242896	MEF2C	1
GO:1990845	adaptive thermogenesis	1/38	168/18870	0.288347	0.345054	0.243832	ATF4	1
GO:0015698	inorganic anion transport	1/38	169/18870	0.289793	0.34596	0.244471	ATF4	1
GO:0051250	negative regulation of lymphocyte activation	1/38	169/18870	0.289793	0.34596	0.244471	RUNX3	1
GO:0010952	positive regulation of peptidase activity	1/38	170/18870	0.291236	0.34727	0.245397	MYC	1
GO:0009266	response to temperature stimulus	1/38	171/18870	0.292676	0.347748	0.245735	FOXO1	1
GO:0030856	regulation of epithelial cell differentiation	1/38	171/18870	0.292676	0.347748	0.245735	MESP1	1
GO:0048660	regulation of smooth muscle cell proliferation	1/38	171/18870	0.292676	0.347748	0.245735	MEF2C	1
GO:0051048	negative regulation of secretion	1/38	172/18870	0.294114	0.349043	0.24665	FOXO1	1
GO:0002262	myeloid cell homeostasis	1/38	173/18870	0.295548	0.350331	0.247561	FOXO3	1
GO:0007259	receptor signaling pathway via JAK-STAT	1/38	174/18870	0.29698	0.351613	0.248467	STAT5A	1
GO:0048659	smooth muscle cell proliferation	1/38	175/18870	0.298409	0.352474	0.249075	MEF2C	1
GO:0072331	signal transduction by p53 class mediator	1/38	175/18870	0.298409	0.352474	0.249075	MYC	1
GO:0010634	positive regulation of epithelial cell migration	1/38	176/18870	0.299835	0.353742	0.249971	STAT5A	1
GO:0001764	neuron migration	1/38	177/18870	0.301258	0.355004	0.250863	MEF2C	1
GO:0001837	epithelial to mesenchymal transition	1/38	178/18870	0.302679	0.355843	0.251455	ZNF703	1
GO:0060538	skeletal muscle organ development	1/38	178/18870	0.302679	0.355843	0.251455	MEF2C	1
GO:0071772	response to BMP	1/38	179/18870	0.304096	0.356674	0.252043	NFIA	1
GO:0071773	cellular response to BMP stimulus	1/38	179/18870	0.304096	0.356674	0.252043	NFIA	1
GO:0007219	Notch signaling pathway	1/38	181/18870	0.306923	0.359569	0.254089	MESP1	1
GO:0048771	tissue remodeling	1/38	184/18870	0.311143	0.364088	0.257281	MEF2C	1
GO:0007565	female pregnancy	1/38	186/18870	0.313942	0.365658	0.258391	RARA	1
GO:0032640	tumor necrosis factor production	1/38	186/18870	0.313942	0.365658	0.258391	RARA	1
GO:0032680	regulation of tumor necrosis factor production	1/38	186/18870	0.313942	0.365658	0.258391	RARA	1
GO:0051302	regulation of cell division	1/38	186/18870	0.313942	0.365658	0.258391	MYC	1
GO:0032200	telomere organization	1/38	187/18870	0.315337	0.366433	0.258939	MYC	1
GO:0061138	morphogenesis of a branching epithelium	1/38	187/18870	0.315337	0.366433	0.258939	MYC	1
GO:0001505	regulation of neurotransmitter levels	1/38	188/18870	0.316729	0.366778	0.259182	MEF2C	1
GO:0006109	regulation of carbohydrate metabolic process	1/38	188/18870	0.316729	0.366778	0.259182	FOXO1	1
GO:0097696	receptor signaling pathway via STAT	1/38	188/18870	0.316729	0.366778	0.259182	STAT5A	1
GO:0002700	regulation of production of molecular mediator of immune response	1/38	191/18870	0.320891	0.36989	0.261382	IRF5	1
GO:0021543	pallium development	1/38	191/18870	0.320891	0.36989	0.261382	RARA	1
GO:0071706	tumor necrosis factor superfamily cytokine production	1/38	191/18870	0.320891	0.36989	0.261382	RARA	1
GO:1903555	regulation of tumor necrosis factor superfamily cytokine production	1/38	191/18870	0.320891	0.36989	0.261382	RARA	1
GO:0002822	regulation of adaptive immune response based on somatic recombination of immune receptors built from immunoglobulin superfamily domains	1/38	193/18870	0.323651	0.372217	0.263026	MEF2C	1
GO:0009755	hormone-mediated signaling pathway	1/38	193/18870	0.323651	0.372217	0.263026	RARA	1
GO:0048839	inner ear development	1/38	194/18870	0.325027	0.372945	0.263541	DLX6	1
GO:0071897	DNA biosynthetic process	1/38	194/18870	0.325027	0.372945	0.263541	MYC	1
GO:0090276	regulation of peptide hormone secretion	1/38	195/18870	0.3264	0.373667	0.264051	FOXO1	1
GO:2000116	regulation of cysteine-type endopeptidase activity	1/38	195/18870	0.3264	0.373667	0.264051	MYC	1
GO:0002791	regulation of peptide secretion	1/38	198/18870	0.330504	0.377934	0.267066	FOXO1	1
GO:0030073	insulin secretion	1/38	199/18870	0.331867	0.37863	0.267558	FOXO1	1
GO:1902075	cellular response to salt	1/38	199/18870	0.331867	0.37863	0.267558	MEF2C	1
GO:0007416	synapse assembly	1/38	200/18870	0.333227	0.379319	0.268045	MEF2C	1
GO:0090087	regulation of peptide transport	1/38	200/18870	0.333227	0.379319	0.268045	FOXO1	1
GO:0002695	negative regulation of leukocyte activation	1/38	202/18870	0.335938	0.381973	0.26992	RUNX3	1
GO:0001763	morphogenesis of a branching structure	1/38	203/18870	0.33729	0.383076	0.270699	MYC	1
GO:0007623	circadian rhythm	1/38	204/18870	0.338639	0.384173	0.271475	ATF4	1
GO:0050851	antigen receptor-mediated signaling pathway	1/38	205/18870	0.339985	0.385265	0.272247	MEF2C	1
GO:0032869	cellular response to insulin stimulus	1/38	206/18870	0.341329	0.385917	0.272707	FOXO1	1
GO:0044703	multi-organism reproductive process	1/38	206/18870	0.341329	0.385917	0.272707	RARA	1
GO:0006836	neurotransmitter transport	1/38	207/18870	0.34267	0.386563	0.273163	MEF2C	1
GO:1901605	alpha-amino acid metabolic process	1/38	207/18870	0.34267	0.386563	0.273163	ATF4	1
GO:0002819	regulation of adaptive immune response	1/38	208/18870	0.344008	0.387637	0.273922	MEF2C	1
GO:0045732	positive regulation of protein catabolic process	1/38	210/18870	0.346677	0.390206	0.275738	FOXO1	1
GO:0002285	lymphocyte activation involved in immune response	1/38	213/18870	0.350661	0.393807	0.278283	RARA	1
GO:1901888	regulation of cell junction assembly	1/38	213/18870	0.350661	0.393807	0.278283	MEF2C	1
GO:0045216	cell-cell junction organization	1/38	214/18870	0.351983	0.39441	0.278709	ZNF703	1
GO:0060541	respiratory system development	1/38	214/18870	0.351983	0.39441	0.278709	RARA	1
GO:0044706	multi-multicellular organism process	1/38	216/18870	0.354621	0.396922	0.280484	RARA	1
GO:1903828	negative regulation of protein localization	1/38	218/18870	0.357247	0.399417	0.282247	FOXO1	1
GO:0007601	visual perception	1/38	219/18870	0.358557	0.39999	0.282652	IRX5	1
GO:0018205	peptidyl-lysine modification	1/38	219/18870	0.358557	0.39999	0.282652	ZBED1	1
GO:0043583	ear development	1/38	221/18870	0.361168	0.402456	0.284394	DLX6	1
GO:0050866	negative regulation of cell activation	1/38	223/18870	0.363769	0.404456	0.285808	RUNX3	1
GO:0050953	sensory perception of light stimulus	1/38	223/18870	0.363769	0.404456	0.285808	IRX5	1
GO:0007179	transforming growth factor beta receptor signaling pathway	1/38	229/18870	0.37151	0.41215	0.291245	ZNF703	1
GO:0040029	epigenetic regulation of gene expression	1/38	229/18870	0.37151	0.41215	0.291245	MYC	1
GO:0032412	regulation of monoatomic ion transmembrane transporter activity	1/38	231/18870	0.374069	0.414532	0.292928	MEF2C	1
GO:0016358	dendrite development	1/38	233/18870	0.376619	0.416897	0.294599	MEF2C	1
GO:0072593	reactive oxygen species metabolic process	1/38	234/18870	0.37789	0.417843	0.295268	FOXO1	1
GO:0006909	phagocytosis	1/38	237/18870	0.381688	0.421579	0.297907	RARA	1
GO:0050670	regulation of lymphocyte proliferation	1/38	238/18870	0.382949	0.422043	0.298235	MEF2C	1
GO:0071356	cellular response to tumor necrosis factor	1/38	238/18870	0.382949	0.422043	0.298235	FOXO3	1
GO:0022898	regulation of transmembrane transporter activity	1/38	239/18870	0.384208	0.422965	0.298887	MEF2C	1
GO:0006813	potassium ion transport	1/38	241/18870	0.386717	0.424797	0.300181	ATF4	1
GO:0030072	peptide hormone secretion	1/38	241/18870	0.386717	0.424797	0.300181	FOXO1	1
GO:0032944	regulation of mononuclear cell proliferation	1/38	242/18870	0.387968	0.425705	0.300823	MEF2C	1
GO:2001234	negative regulation of apoptotic signaling pathway	1/38	243/18870	0.389217	0.426577	0.30144	ATF4	1
GO:0050807	regulation of synapse organization	1/38	244/18870	0.390463	0.426577	0.30144	MEF2C	1
GO:0051091	positive regulation of DNA-binding transcription factor activity	1/38	244/18870	0.390463	0.426577	0.30144	ARID5B	1
GO:0060560	developmental growth involved in morphogenesis	1/38	244/18870	0.390463	0.426577	0.30144	MESP1	1
GO:0032984	protein-containing complex disassembly	1/38	245/18870	0.391706	0.427471	0.302071	MYC	1
GO:0002790	peptide secretion	1/38	246/18870	0.392947	0.428359	0.302699	FOXO1	1
GO:0033002	muscle cell proliferation	1/38	247/18870	0.394186	0.428779	0.302995	MEF2C	1
GO:0033044	regulation of chromosome organization	1/38	247/18870	0.394186	0.428779	0.302995	MYC	1
GO:0050803	regulation of synapse structure or activity	1/38	250/18870	0.397887	0.432336	0.305509	MEF2C	1
GO:0042593	glucose homeostasis	1/38	251/18870	0.399116	0.432663	0.30574	FOXO1	1
GO:0046883	regulation of hormone secretion	1/38	251/18870	0.399116	0.432663	0.30574	FOXO1	1
GO:0000082	G1/S transition of mitotic cell cycle	1/38	252/18870	0.400342	0.432663	0.30574	MYC	1
GO:0010001	glial cell differentiation	1/38	252/18870	0.400342	0.432663	0.30574	NFIA	1
GO:0033500	carbohydrate homeostasis	1/38	252/18870	0.400342	0.432663	0.30574	FOXO1	1
GO:0097305	response to alcohol	1/38	254/18870	0.402788	0.434837	0.307277	RARA	1
GO:0045927	positive regulation of growth	1/38	256/18870	0.405223	0.436997	0.308803	MEF2C	1
GO:0006959	humoral immune response	1/38	258/18870	0.407649	0.438671	0.309986	MEF2C	1
GO:0009636	response to toxic substance	1/38	258/18870	0.407649	0.438671	0.309986	ATF4	1
GO:0034612	response to tumor necrosis factor	1/38	259/18870	0.408859	0.439501	0.310572	FOXO3	1
GO:0015833	peptide transport	1/38	262/18870	0.412473	0.442438	0.312648	FOXO1	1
GO:0051098	regulation of binding	1/38	262/18870	0.412473	0.442438	0.312648	RARA	1
GO:0034976	response to endoplasmic reticulum stress	1/38	266/18870	0.417257	0.446617	0.3156	ATF4	1
GO:0050708	regulation of protein secretion	1/38	266/18870	0.417257	0.446617	0.3156	FOXO1	1
GO:0070663	regulation of leukocyte proliferation	1/38	267/18870	0.418448	0.447414	0.316164	MEF2C	1
GO:0032868	response to insulin	1/38	269/18870	0.420821	0.449473	0.317619	FOXO1	1
GO:0032409	regulation of transporter activity	1/38	271/18870	0.423185	0.451518	0.319064	MEF2C	1
GO:0007611	learning or memory	1/38	274/18870	0.426714	0.454317	0.321042	MEF2C	1
GO:0140014	mitotic nuclear division	1/38	274/18870	0.426714	0.454317	0.321042	NFIA	1
GO:0021537	telencephalon development	1/38	276/18870	0.429054	0.456325	0.322461	RARA	1
GO:0042113	B cell activation	1/38	278/18870	0.431386	0.458319	0.32387	MEF2C	1
GO:0044843	cell cycle G1/S phase transition	1/38	279/18870	0.432548	0.459068	0.324399	MYC	1
GO:0052548	regulation of endopeptidase activity	1/38	288/18870	0.442904	0.469562	0.331815	MYC	1
GO:0006520	amino acid metabolic process	1/38	291/18870	0.446315	0.47268	0.334018	ATF4	1
GO:0090092	regulation of transmembrane receptor protein serine/threonine kinase signaling pathway	1/38	297/18870	0.453076	0.479334	0.33872	ZNF703	1
GO:0001666	response to hypoxia	1/38	298/18870	0.454195	0.479508	0.338843	MYC	1
GO:0051054	positive regulation of DNA metabolic process	1/38	298/18870	0.454195	0.479508	0.338843	MYC	1
GO:0002366	leukocyte activation involved in immune response	1/38	301/18870	0.457539	0.48253	0.340979	RARA	1
GO:0016311	dephosphorylation	1/38	302/18870	0.458649	0.483193	0.341447	MEF2C	1
GO:0002263	cell activation involved in immune response	1/38	305/18870	0.461966	0.486178	0.343556	RARA	1
GO:0046651	lymphocyte proliferation	1/38	307/18870	0.464166	0.487982	0.344831	MEF2C	1
GO:0006874	intracellular calcium ion homeostasis	1/38	308/18870	0.465263	0.488113	0.344924	ATF4	1
GO:0046879	hormone secretion	1/38	308/18870	0.465263	0.488113	0.344924	FOXO1	1
GO:0052547	regulation of peptidase activity	1/38	312/18870	0.469629	0.492179	0.347797	MYC	1
GO:0002440	production of molecular mediator of immune response	1/38	314/18870	0.471799	0.493423	0.348676	IRF5	1
GO:0032943	mononuclear cell proliferation	1/38	314/18870	0.471799	0.493423	0.348676	MEF2C	1
GO:0006790	sulfur compound metabolic process	1/38	317/18870	0.475037	0.495777	0.350339	STAT5A	1
GO:0050890	cognition	1/38	317/18870	0.475037	0.495777	0.350339	MEF2C	1
GO:0002429	immune response-activating cell surface receptor signaling pathway	1/38	318/18870	0.476112	0.496383	0.350768	MEF2C	1
GO:0009914	hormone transport	1/38	319/18870	0.477186	0.496986	0.351194	FOXO1	1
GO:0044403	biological process involved in symbiotic interaction	1/38	322/18870	0.480392	0.499807	0.353187	ZBED1	1
GO:0021700	developmental maturation	1/38	330/18870	0.488849	0.508079	0.359033	NFIA	1
GO:0055074	calcium ion homeostasis	1/38	331/18870	0.489897	0.508641	0.35943	ATF4	1
GO:0045787	positive regulation of cell cycle	1/38	334/18870	0.493027	0.510835	0.36098	RARA	1
GO:0051607	defense response to virus	1/38	334/18870	0.493027	0.510835	0.36098	IRF5	1
GO:0140546	defense response to symbiont	1/38	335/18870	0.494067	0.511384	0.361368	IRF5	1
GO:0070371	ERK1 and ERK2 cascade	1/38	336/18870	0.495104	0.51193	0.361754	MYC	1
GO:0062012	regulation of small molecule metabolic process	1/38	337/18870	0.496139	0.512473	0.362137	FOXO1	1
GO:0042063	gliogenesis	1/38	338/18870	0.497172	0.513012	0.362519	NFIA	1
GO:0002768	immune response-regulating cell surface receptor signaling pathway	1/38	346/18870	0.505363	0.520929	0.368113	MEF2C	1
GO:0045862	positive regulation of proteolysis	1/38	350/18870	0.50941	0.524024	0.3703	MYC	1
GO:0070661	leukocyte proliferation	1/38	350/18870	0.50941	0.524024	0.3703	MEF2C	1
GO:0042886	amide transport	1/38	354/18870	0.513424	0.527613	0.372836	FOXO1	1
GO:0090287	regulation of cellular response to growth factor stimulus	1/38	357/18870	0.516414	0.530143	0.374624	ZNF703	1
GO:0007281	germ cell development	1/38	359/18870	0.518397	0.531635	0.375678	RARA	1
GO:0042176	regulation of protein catabolic process	1/38	364/18870	0.523321	0.536137	0.378859	FOXO1	1
GO:0050878	regulation of body fluid levels	1/38	365/18870	0.524299	0.536592	0.379181	STAT5A	1
GO:1902074	response to salt	1/38	366/18870	0.525276	0.537044	0.379501	MEF2C	1
GO:0009306	protein secretion	1/38	368/18870	0.527224	0.538487	0.380521	FOXO1	1
GO:0035592	establishment of protein localization to extracellular region	1/38	369/18870	0.528195	0.538931	0.380834	FOXO1	1
GO:0071692	protein localization to extracellular region	1/38	377/18870	0.535894	0.546231	0.385992	FOXO1	1
GO:0002460	adaptive immune response based on somatic recombination of immune receptors built from immunoglobulin superfamily domains	1/38	380/18870	0.538749	0.548584	0.387655	MEF2C	1
GO:0001818	negative regulation of cytokine production	1/38	381/18870	0.539697	0.548992	0.387944	RARA	1
GO:0010959	regulation of metal ion transport	1/38	398/18870	0.555525	0.564521	0.398917	ATF4	1
GO:0051090	regulation of DNA-binding transcription factor activity	1/38	406/18870	0.562788	0.571083	0.403554	ARID5B	1
GO:0030900	forebrain development	1/38	407/18870	0.563688	0.571083	0.403554	RARA	1
GO:0045786	negative regulation of cell cycle	1/38	407/18870	0.563688	0.571083	0.403554	RUNX3	1
GO:0051347	positive regulation of transferase activity	1/38	414/18870	0.569937	0.576831	0.407616	MYC	1
GO:0009615	response to virus	1/38	436/18870	0.589012	0.595537	0.420835	IRF5	1
GO:0042391	regulation of membrane potential	1/38	440/18870	0.592391	0.598351	0.422823	MEF2C	1
GO:0000280	nuclear division	1/38	441/18870	0.593231	0.598597	0.422997	NFIA	1
GO:0043161	proteasome-mediated ubiquitin-dependent protein catabolic process	1/38	458/18870	0.607263	0.612141	0.432568	FBXL19	1
GO:0051960	regulation of nervous system development	1/38	466/18870	0.613702	0.618011	0.436716	RARA	1
GO:0022412	cellular process involved in reproduction in multicellular organism	1/38	471/18870	0.617674	0.621388	0.439102	RARA	1
GO:0002757	immune response-activating signaling pathway	1/38	473/18870	0.619252	0.622351	0.439783	MEF2C	1
GO:0043410	positive regulation of MAPK cascade	1/38	474/18870	0.620039	0.622519	0.439901	MEF2C	1
GO:0031349	positive regulation of defense response	1/38	480/18870	0.624724	0.626596	0.442783	MEF2C	1
GO:0048285	organelle fission	1/38	488/18870	0.630884	0.632143	0.446702	NFIA	1
GO:0022411	cellular component disassembly	1/38	497/18870	0.637697	0.638332	0.451076	MYC	1
GO:0002764	immune response-regulating signaling pathway	1/38	500/18870	0.63994	0.63994	0.452212	MEF2C	1

## Sheet: GO; BP Upregulated TFs
ID	Description	GeneRatio	BgRatio	pvalue	p.adjust	qvalue	geneID	Count
GO:0030098	lymphocyte differentiation	11/55	429/18870	3.59104e-08	4.51394e-05	3.47386e-05	HLX/RAG1/LEF1/SOX4/IRF1/FOXP1/SP3/IRF8/RORC/IKZF1/BCL6	11
GO:1903131	mononuclear cell differentiation	11/55	481/18870	1.14509e-07	7.19691e-05	5.53863e-05	HLX/RAG1/LEF1/SOX4/IRF1/FOXP1/SP3/IRF8/RORC/IKZF1/BCL6	11
GO:0030217	T cell differentiation	9/55	307/18870	2.34219e-07	9.81376e-05	7.55253e-05	HLX/RAG1/LEF1/SOX4/IRF1/FOXP1/SP3/RORC/BCL6	9
GO:0046632	alpha-beta T cell differentiation	6/55	124/18870	1.58832e-06	0.000416361	0.000320425	HLX/LEF1/IRF1/FOXP1/RORC/BCL6	6
GO:0042093	T-helper cell differentiation	5/55	73/18870	2.25631e-06	0.000416361	0.000320425	HLX/LEF1/FOXP1/RORC/BCL6	5
GO:0002294	CD4-positive, alpha-beta T cell differentiation involved in immune response	5/55	75/18870	2.58123e-06	0.000416361	0.000320425	HLX/LEF1/FOXP1/RORC/BCL6	5
GO:0002287	alpha-beta T cell activation involved in immune response	5/55	76/18870	2.75691e-06	0.000416361	0.000320425	HLX/LEF1/FOXP1/RORC/BCL6	5
GO:0002293	alpha-beta T cell differentiation involved in immune response	5/55	76/18870	2.75691e-06	0.000416361	0.000320425	HLX/LEF1/FOXP1/RORC/BCL6	5
GO:1903706	regulation of hemopoiesis	9/55	417/18870	2.98111e-06	0.000416361	0.000320425	HLX/RAG1/ARNT/LEF1/STAT1/SOX4/IRF1/FOXP1/BCL6	9
GO:0030099	myeloid cell differentiation	9/55	430/18870	3.82814e-06	0.000481198	0.000370323	ARNT/LEF1/STAT1/FOXP1/SP3/NR3C1/IRF8/IKZF1/BCL6	9
GO:0002292	T cell differentiation involved in immune response	5/55	84/18870	4.52622e-06	0.000517223	0.000398047	HLX/LEF1/FOXP1/RORC/BCL6	5
GO:0043367	CD4-positive, alpha-beta T cell differentiation	5/55	93/18870	7.46974e-06	0.000782455	0.000602166	HLX/LEF1/FOXP1/RORC/BCL6	5
GO:0045580	regulation of T cell differentiation	6/55	181/18870	1.40698e-05	0.00126327	0.000972193	HLX/RAG1/LEF1/SOX4/IRF1/BCL6	6
GO:0046631	alpha-beta T cell activation	6/55	181/18870	1.40698e-05	0.00126327	0.000972193	HLX/LEF1/IRF1/FOXP1/RORC/BCL6	6
GO:0045582	positive regulation of T cell differentiation	5/55	116/18870	2.19116e-05	0.00183619	0.00141311	HLX/RAG1/LEF1/SOX4/BCL6	5
GO:0035710	CD4-positive, alpha-beta T cell activation	5/55	119/18870	2.47864e-05	0.00194728	0.0014986	HLX/LEF1/FOXP1/RORC/BCL6	5
GO:0002286	T cell activation involved in immune response	5/55	123/18870	2.90663e-05	0.0021492	0.00165399	HLX/LEF1/FOXP1/RORC/BCL6	5
GO:0045619	regulation of lymphocyte differentiation	6/55	212/18870	3.43244e-05	0.00214968	0.00165436	HLX/RAG1/LEF1/SOX4/IRF1/BCL6	6
GO:0048872	homeostasis of number of cells	7/55	316/18870	3.52036e-05	0.00214968	0.00165436	RAG1/ARNT/STAT1/SOX4/SP3/IKZF1/BCL6	7
GO:0002285	lymphocyte activation involved in immune response	6/55	213/18870	3.52408e-05	0.00214968	0.00165436	HLX/LEF1/FOXP1/IRF8/RORC/BCL6	6
GO:0045621	positive regulation of lymphocyte differentiation	5/55	130/18870	3.7916e-05	0.00214968	0.00165436	HLX/RAG1/LEF1/SOX4/BCL6	5
GO:1902105	regulation of leukocyte differentiation	7/55	321/18870	3.88969e-05	0.00214968	0.00165436	HLX/RAG1/LEF1/SOX4/IRF1/FOXP1/BCL6	7
GO:0030218	erythrocyte differentiation	5/55	131/18870	3.93338e-05	0.00214968	0.00165436	ARNT/STAT1/SP3/IKZF1/BCL6	5
GO:0034101	erythrocyte homeostasis	5/55	140/18870	5.40269e-05	0.00282966	0.00217766	ARNT/STAT1/SP3/IKZF1/BCL6	5
GO:0030522	intracellular receptor signaling pathway	7/55	353/18870	7.08513e-05	0.0035624	0.00274157	NCOA1/RORB/NR3C2/ARNT/FOXP1/NR3C1/RORC	7
GO:0001892	embryonic placenta development	4/55	88/18870	0.000125595	0.00607202	0.00467294	NCOA1/ARNT/LEF1/SP3	4
GO:0002262	myeloid cell homeostasis	5/55	173/18870	0.000146773	0.00683308	0.00525864	ARNT/STAT1/SP3/IKZF1/BCL6	5
GO:0070229	negative regulation of lymphocyte apoptotic process	3/55	39/18870	0.000198787	0.00840742	0.00647023	RAG1/FOXP1/BCL6	3
GO:1902107	positive regulation of leukocyte differentiation	5/55	185/18870	0.000200655	0.00840742	0.00647023	HLX/RAG1/LEF1/SOX4/BCL6	5
GO:1903708	positive regulation of hemopoiesis	5/55	185/18870	0.000200655	0.00840742	0.00647023	HLX/RAG1/LEF1/SOX4/BCL6	5
GO:0002366	leukocyte activation involved in immune response	6/55	301/18870	0.000235578	0.00955229	0.0073513	HLX/LEF1/FOXP1/IRF8/RORC/BCL6	6
GO:0002263	cell activation involved in immune response	6/55	305/18870	0.000252903	0.00993435	0.00764533	HLX/LEF1/FOXP1/IRF8/RORC/BCL6	6
GO:0048732	gland development	7/55	443/18870	0.000287519	0.0109519	0.00842839	NCOA1/HLX/RAG1/LEF1/SP3/SMAD3/NR3C1	7
GO:0048568	embryonic organ development	7/55	453/18870	0.00032906	0.0121655	0.00936242	NCOA1/HLX/ARNT/LEF1/PBX3/SP3/SMAD3	7
GO:0048340	paraxial mesoderm morphogenesis	2/55	10/18870	0.000369777	0.0132803	0.0102203	LEF1/SMAD3	2
GO:0045581	negative regulation of T cell differentiation	3/55	51/18870	0.00044191	0.0153254	0.0117942	HLX/IRF1/BCL6	3
GO:0046643	regulation of gamma-delta T cell activation	2/55	11/18870	0.000451105	0.0153254	0.0117942	LEF1/SOX4	2
GO:0045628	regulation of T-helper 2 cell differentiation	2/55	12/18870	0.000540314	0.017873	0.0137548	HLX/BCL6	2
GO:0042492	gamma-delta T cell differentiation	2/55	13/18870	0.00063736	0.0205426	0.0158093	LEF1/SOX4	2
GO:2000107	negative regulation of leukocyte apoptotic process	3/55	59/18870	0.000678577	0.0213243	0.0164109	RAG1/FOXP1/BCL6	3
GO:0045620	negative regulation of lymphocyte differentiation	3/55	60/18870	0.000712823	0.0213338	0.0164182	HLX/IRF1/BCL6	3
GO:0070228	regulation of lymphocyte apoptotic process	3/55	60/18870	0.000712823	0.0213338	0.0164182	RAG1/FOXP1/BCL6	3
GO:0050870	positive regulation of T cell activation	5/55	251/18870	0.000809358	0.0225415	0.0173476	HLX/RAG1/LEF1/SOX4/BCL6	5
GO:0050863	regulation of T cell activation	6/55	381/18870	0.00081953	0.0225415	0.0173476	HLX/RAG1/LEF1/SOX4/IRF1/BCL6	6
GO:1903037	regulation of leukocyte cell-cell adhesion	6/55	382/18870	0.000830757	0.0225415	0.0173476	HLX/RAG1/LEF1/SOX4/IRF1/BCL6	6
GO:0002829	negative regulation of type 2 immune response	2/55	15/18870	0.000854781	0.0225415	0.0173476	HLX/BCL6	2
GO:0032615	interleukin-12 production	3/55	64/18870	0.000860773	0.0225415	0.0173476	IRF1/FOXP1/IRF8	3
GO:0032655	regulation of interleukin-12 production	3/55	64/18870	0.000860773	0.0225415	0.0173476	IRF1/FOXP1/IRF8	3
GO:0001701	in utero embryonic development	6/55	392/18870	0.000949708	0.0237772	0.0182986	NCOA1/ARNT/LEF1/TERF2/SP3/SMAD3	6
GO:0002903	negative regulation of B cell apoptotic process	2/55	16/18870	0.000975068	0.0237772	0.0182986	FOXP1/BCL6	2
GO:0001890	placenta development	4/55	151/18870	0.000978751	0.0237772	0.0182986	NCOA1/ARNT/LEF1/SP3	4
GO:0010611	regulation of cardiac muscle hypertrophy	3/55	67/18870	0.000983624	0.0237772	0.0182986	FOXP1/SMAD3/MEF2A	3
GO:0030183	B cell differentiation	4/55	153/18870	0.00102776	0.0243754	0.018759	RAG1/SP3/IRF8/BCL6	4
GO:0033151	V(D)J recombination	2/55	17/18870	0.00110301	0.0255298	0.0196473	RAG1/LEF1	2
GO:0014743	regulation of muscle hypertrophy	3/55	70/18870	0.00111705	0.0255298	0.0196473	FOXP1/SMAD3/MEF2A	3
GO:0002562	somatic diversification of immune receptors via germline recombination within a single locus	3/55	72/18870	0.00121205	0.0259481	0.0199693	RAG1/LEF1/BCL6	3
GO:0016444	somatic cell DNA recombination	3/55	72/18870	0.00121205	0.0259481	0.0199693	RAG1/LEF1/BCL6	3
GO:1903039	positive regulation of leukocyte cell-cell adhesion	5/55	275/18870	0.00121634	0.0259481	0.0199693	HLX/RAG1/LEF1/SOX4/BCL6	5
GO:0016202	regulation of striated muscle tissue development	2/55	18/18870	0.00123857	0.0259481	0.0199693	LEF1/SMAD3	2
GO:0048339	paraxial mesoderm development	2/55	18/18870	0.00123857	0.0259481	0.0199693	LEF1/SMAD3	2
GO:0042113	B cell activation	5/55	278/18870	0.00127622	0.0262984	0.0202389	RAG1/LEF1/SP3/IRF8/BCL6	5
GO:0007159	leukocyte cell-cell adhesion	6/55	419/18870	0.0013371	0.0271086	0.0208624	HLX/RAG1/LEF1/SOX4/IRF1/BCL6	6
GO:0045064	T-helper 2 cell differentiation	2/55	19/18870	0.0013817	0.0271375	0.0208846	HLX/BCL6	2
GO:0045623	negative regulation of T-helper cell differentiation	2/55	19/18870	0.0013817	0.0271375	0.0208846	HLX/BCL6	2
GO:0002200	somatic diversification of immune receptors	3/55	78/18870	0.00152714	0.0295325	0.0227278	RAG1/LEF1/BCL6	3
GO:0060537	muscle tissue development	6/55	433/18870	0.00158051	0.0301015	0.0231657	ZBTB18/HLX/LEF1/FOXP1/SMAD3/MEF2A	6
GO:0002902	regulation of B cell apoptotic process	2/55	21/18870	0.0016905	0.0317158	0.024408	FOXP1/BCL6	2
GO:0070227	lymphocyte apoptotic process	3/55	82/18870	0.0017632	0.0325932	0.0250833	RAG1/FOXP1/BCL6	3
GO:0060713	labyrinthine layer morphogenesis	2/55	22/18870	0.00185608	0.033813	0.0260219	NCOA1/LEF1	2
GO:0043371	negative regulation of CD4-positive, alpha-beta T cell differentiation	2/55	23/18870	0.00202906	0.035424	0.0272618	HLX/BCL6	2
GO:0045063	T-helper 1 cell differentiation	2/55	23/18870	0.00202906	0.035424	0.0272618	HLX/LEF1	2
GO:0048634	regulation of muscle organ development	2/55	23/18870	0.00202906	0.035424	0.0272618	LEF1/SMAD3	2
GO:0046885	regulation of hormone biosynthetic process	2/55	24/18870	0.00220939	0.0380439	0.029278	ARNT/NR3C1	2
GO:0031507	heterochromatin formation	3/55	91/18870	0.00237446	0.0389744	0.0299942	SCMH1/SETDB1/BCL6	3
GO:0046629	gamma-delta T cell activation	2/55	25/18870	0.00239703	0.0389744	0.0299942	LEF1/SOX4	2
GO:2000773	negative regulation of cellular senescence	2/55	25/18870	0.00239703	0.0389744	0.0299942	TERF2/BCL6	2
GO:0009755	hormone-mediated signaling pathway	4/55	193/18870	0.00240797	0.0389744	0.0299942	NCOA1/NR3C2/FOXP1/NR3C1	4
GO:0022409	positive regulation of cell-cell adhesion	5/55	322/18870	0.00242762	0.0389744	0.0299942	HLX/RAG1/LEF1/SOX4/BCL6	5
GO:0140747	regulation of ncRNA transcription	3/55	92/18870	0.00244947	0.0389744	0.0299942	MYBL1/SMAD3/NR3C1	3
GO:0043502	regulation of muscle adaptation	3/55	93/18870	0.00252593	0.0391987	0.0301667	FOXP1/SMAD3/MEF2A	3
GO:2000106	regulation of leukocyte apoptotic process	3/55	93/18870	0.00252593	0.0391987	0.0301667	RAG1/FOXP1/BCL6	3
GO:0060333	type II interferon-mediated signaling pathway	2/55	26/18870	0.00259195	0.0397326	0.0305776	STAT1/IRF1	2
GO:0002520	immune system development	4/55	199/18870	0.00268943	0.0399109	0.0307149	RAG1/LEF1/SMAD3/BCL6	4
GO:0051251	positive regulation of lymphocyte activation	5/55	330/18870	0.00269886	0.0399109	0.0307149	HLX/RAG1/LEF1/SOX4/BCL6	5
GO:0045785	positive regulation of cell adhesion	6/55	482/18870	0.00270647	0.0399109	0.0307149	HLX/RAG1/LEF1/SOX4/SMAD3/BCL6	6
GO:0001783	B cell apoptotic process	2/55	27/18870	0.00279408	0.0399109	0.0307149	FOXP1/BCL6	2
GO:0035458	cellular response to interferon-beta	2/55	27/18870	0.00279408	0.0399109	0.0307149	STAT1/IRF1	2
GO:0060669	embryonic placenta morphogenesis	2/55	27/18870	0.00279408	0.0399109	0.0307149	NCOA1/LEF1	2
GO:0030325	adrenal gland development	2/55	28/18870	0.00300341	0.0413469	0.03182	SMAD3/NR3C1	2
GO:0046639	negative regulation of alpha-beta T cell differentiation	2/55	28/18870	0.00300341	0.0413469	0.03182	HLX/BCL6	2
GO:0003300	cardiac muscle hypertrophy	3/55	99/18870	0.00301578	0.0413469	0.03182	FOXP1/SMAD3/MEF2A	3
GO:0022407	regulation of cell-cell adhesion	6/55	493/18870	0.00302619	0.0413469	0.03182	HLX/RAG1/LEF1/SOX4/IRF1/BCL6	6
GO:0070828	heterochromatin organization	3/55	100/18870	0.00310269	0.0419364	0.0322736	SCMH1/SETDB1/BCL6	3
GO:0001819	positive regulation of cytokine production	6/55	499/18870	0.00321211	0.0429534	0.0330563	ARNT/STAT1/IRF1/FOXP1/SMAD3/IRF8	6
GO:0014897	striated muscle hypertrophy	3/55	102/18870	0.0032811	0.0434141	0.0334108	FOXP1/SMAD3/MEF2A	3
GO:0045639	positive regulation of myeloid cell differentiation	3/55	103/18870	0.00337261	0.0441601	0.033985	ARNT/LEF1/STAT1	3
GO:0045637	regulation of myeloid cell differentiation	4/55	213/18870	0.00343252	0.0444527	0.0342101	ARNT/LEF1/STAT1/FOXP1	4
GO:0014896	muscle hypertrophy	3/55	104/18870	0.00346568	0.0444527	0.0342101	FOXP1/SMAD3/MEF2A	3
GO:0007517	muscle organ development	5/55	354/18870	0.00364479	0.0462778	0.0356147	ZBTB18/HLX/LEF1/SMAD3/MEF2A	5
GO:0002313	mature B cell differentiation involved in immune response	2/55	32/18870	0.0039117	0.0491701	0.0378405	IRF8/BCL6	2
GO:0045648	positive regulation of erythrocyte differentiation	2/55	33/18870	0.00415631	0.0512826	0.0394664	ARNT/STAT1	2
GO:1902106	negative regulation of leukocyte differentiation	3/55	111/18870	0.00416136	0.0512826	0.0394664	HLX/IRF1/BCL6	3
GO:0002828	regulation of type 2 immune response	2/55	34/18870	0.00440786	0.0527684	0.0406098	HLX/BCL6	2
GO:0010526	retrotransposon silencing	2/55	34/18870	0.00440786	0.0527684	0.0406098	ZNF91/MYBL1	2
GO:0035456	response to interferon-beta	2/55	34/18870	0.00440786	0.0527684	0.0406098	STAT1/IRF1	2
GO:0010614	negative regulation of cardiac muscle hypertrophy	2/55	35/18870	0.00466631	0.0534904	0.0411654	FOXP1/SMAD3	2
GO:0030224	monocyte differentiation	2/55	35/18870	0.00466631	0.0534904	0.0411654	FOXP1/SP3	2
GO:2000515	negative regulation of CD4-positive, alpha-beta T cell activation	2/55	35/18870	0.00466631	0.0534904	0.0411654	HLX/BCL6	2
GO:0046634	regulation of alpha-beta T cell activation	3/55	116/18870	0.00470663	0.0534904	0.0411654	HLX/IRF1/BCL6	3
GO:0002573	myeloid leukocyte differentiation	4/55	235/18870	0.00486495	0.0534904	0.0411654	LEF1/FOXP1/SP3/NR3C1	4
GO:0002460	adaptive immune response based on somatic recombination of immune receptors built from immunoglobulin superfamily domains	5/55	380/18870	0.00491681	0.0534904	0.0411654	BACH2/HLX/LEF1/RORC/BCL6	5
GO:0002696	positive regulation of leukocyte activation	5/55	380/18870	0.00491681	0.0534904	0.0411654	HLX/RAG1/LEF1/SOX4/BCL6	5
GO:0032197	retrotransposition	2/55	36/18870	0.0049316	0.0534904	0.0411654	ZNF91/MYBL1	2
GO:0045589	regulation of regulatory T cell differentiation	2/55	36/18870	0.0049316	0.0534904	0.0411654	IRF1/BCL6	2
GO:0043500	muscle adaptation	3/55	118/18870	0.00493627	0.0534904	0.0411654	FOXP1/SMAD3/MEF2A	3
GO:1903707	negative regulation of hemopoiesis	3/55	118/18870	0.00493627	0.0534904	0.0411654	HLX/IRF1/BCL6	3
GO:0045814	negative regulation of gene expression, epigenetic	3/55	120/18870	0.00517257	0.054967	0.0423017	SCMH1/SETDB1/BCL6	3
GO:0071346	cellular response to type II interferon	3/55	120/18870	0.00517257	0.054967	0.0423017	STAT1/IRF1/IRF8	3
GO:0014741	negative regulation of muscle hypertrophy	2/55	37/18870	0.00520371	0.054967	0.0423017	FOXP1/SMAD3	2
GO:0071887	leukocyte apoptotic process	3/55	121/18870	0.00529325	0.0552686	0.0425339	RAG1/FOXP1/BCL6	3
GO:0030518	intracellular steroid hormone receptor signaling pathway	3/55	122/18870	0.00541561	0.0552686	0.0425339	NR3C2/FOXP1/NR3C1	3
GO:0002335	mature B cell differentiation	2/55	38/18870	0.00548259	0.0552686	0.0425339	IRF8/BCL6	2
GO:0032196	transposition	2/55	38/18870	0.00548259	0.0552686	0.0425339	ZNF91/MYBL1	2
GO:0032479	regulation of type I interferon production	3/55	123/18870	0.00553966	0.0552686	0.0425339	STAT1/IRF1/IRF8	3
GO:0032606	type I interferon production	3/55	123/18870	0.00553966	0.0552686	0.0425339	STAT1/IRF1/IRF8	3
GO:0001654	eye development	5/55	391/18870	0.00554005	0.0552686	0.0425339	RORB/ZHX2/PBX3/SP3/SMAD3	5
GO:0032350	regulation of hormone metabolic process	2/55	39/18870	0.0057682	0.0567612	0.0436826	ARNT/NR3C1	2
GO:0150063	visual system development	5/55	395/18870	0.00577998	0.0567612	0.0436826	RORB/ZHX2/PBX3/SP3/SMAD3	5
GO:0050867	positive regulation of cell activation	5/55	396/18870	0.00584109	0.0569167	0.0438022	HLX/RAG1/LEF1/SOX4/BCL6	5
GO:0033260	nuclear DNA replication	2/55	40/18870	0.00606051	0.0586004	0.045098	TERF2/BCL6	2
GO:0048880	sensory system development	5/55	401/18870	0.00615355	0.0590459	0.0454408	RORB/ZHX2/PBX3/SP3/SMAD3	5
GO:0045066	regulatory T cell differentiation	2/55	41/18870	0.00635946	0.0605594	0.0466056	IRF1/BCL6	2
GO:0030851	granulocyte differentiation	2/55	42/18870	0.00666502	0.0625219	0.0481159	LEF1/SP3	2
GO:0042092	type 2 immune response	2/55	42/18870	0.00666502	0.0625219	0.0481159	HLX/BCL6	2
GO:0030879	mammary gland development	3/55	133/18870	0.00687474	0.0626449	0.0482106	NCOA1/LEF1/NR3C1	3
GO:0048593	camera-type eye morphogenesis	3/55	133/18870	0.00687474	0.0626449	0.0482106	RORB/ZHX2/SP3	3
GO:0050868	negative regulation of T cell activation	3/55	133/18870	0.00687474	0.0626449	0.0482106	HLX/IRF1/BCL6	3
GO:0019098	reproductive behavior	2/55	43/18870	0.00697716	0.0626449	0.0482106	NCOA1/NR3C1	2
GO:0032735	positive regulation of interleukin-12 production	2/55	43/18870	0.00697716	0.0626449	0.0482106	IRF1/IRF8	2
GO:0045622	regulation of T-helper cell differentiation	2/55	43/18870	0.00697716	0.0626449	0.0482106	HLX/BCL6	2
GO:0044786	cell cycle DNA replication	2/55	44/18870	0.00729583	0.0638043	0.0491028	TERF2/BCL6	2
GO:0014706	striated muscle tissue development	4/55	264/18870	0.00730372	0.0638043	0.0491028	LEF1/FOXP1/SMAD3/MEF2A	4
GO:0007498	mesoderm development	3/55	136/18870	0.00730932	0.0638043	0.0491028	LEF1/SMAD3/IKZF1	3
GO:0098781	ncRNA transcription	3/55	136/18870	0.00730932	0.0638043	0.0491028	MYBL1/SMAD3/NR3C1	3
GO:0043401	steroid hormone mediated signaling pathway	3/55	138/18870	0.00760791	0.0659527	0.0507562	NR3C2/FOXP1/NR3C1	3
GO:0035270	endocrine system development	3/55	139/18870	0.00775988	0.0666428	0.0512873	SOX4/SMAD3/NR3C1	3
GO:0045646	regulation of erythrocyte differentiation	2/55	46/18870	0.00795261	0.0666428	0.0512873	ARNT/STAT1	2
GO:0048483	autonomic nervous system development	2/55	46/18870	0.00795261	0.0666428	0.0512873	HLX/SOX4	2
GO:0060711	labyrinthine layer development	2/55	46/18870	0.00795261	0.0666428	0.0512873	NCOA1/LEF1	2
GO:1901861	regulation of muscle tissue development	2/55	46/18870	0.00795261	0.0666428	0.0512873	LEF1/SMAD3	2
GO:0001889	liver development	3/55	142/18870	0.00822655	0.0684819	0.0527027	HLX/SP3/SMAD3	3
GO:0046636	negative regulation of alpha-beta T cell activation	2/55	47/18870	0.00829064	0.0685614	0.0527638	HLX/BCL6	2
GO:0034341	response to type II interferon	3/55	143/18870	0.00838571	0.0688943	0.05302	STAT1/IRF1/IRF8	3
GO:0042088	T-helper 1 type immune response	2/55	48/18870	0.00863504	0.0704821	0.054242	HLX/LEF1	2
GO:0061008	hepaticobiliary system development	3/55	145/18870	0.00870946	0.0706309	0.0543565	HLX/SP3/SMAD3	3
GO:0030177	positive regulation of Wnt signaling pathway	3/55	146/18870	0.00887406	0.0715044	0.0550287	LEF1/SOX4/SMAD3	3
GO:0048546	digestive tract morphogenesis	2/55	49/18870	0.00898578	0.0719435	0.0553667	HLX/SMAD3	2
GO:0045910	negative regulation of DNA recombination	2/55	50/18870	0.00934283	0.0738722	0.0568509	TERF2/BCL6	2
GO:0010720	positive regulation of cell development	5/55	444/18870	0.00934422	0.0738722	0.0568509	HLX/RAG1/LEF1/SOX4/BCL6	5
GO:1903038	negative regulation of leukocyte cell-cell adhesion	3/55	152/18870	0.00990009	0.0777776	0.0598565	HLX/IRF1/BCL6	3
GO:1902895	positive regulation of miRNA transcription	2/55	52/18870	0.0100757	0.0786652	0.0605396	SMAD3/NR3C1	2
GO:2000772	regulation of cellular senescence	2/55	54/18870	0.0108332	0.0840578	0.0646896	TERF2/BCL6	2
GO:0043370	regulation of CD4-positive, alpha-beta T cell differentiation	2/55	56/18870	0.0116152	0.0895726	0.0689337	HLX/BCL6	2
GO:0048592	eye morphogenesis	3/55	162/18870	0.0117583	0.0901228	0.0693572	RORB/ZHX2/SP3	3
GO:0060612	adipose tissue development	2/55	57/18870	0.0120153	0.0909833	0.0700194	NCOA1/RORC	2
GO:0072132	mesenchyme morphogenesis	2/55	57/18870	0.0120153	0.0909833	0.0700194	LEF1/SMAD3	2
GO:0010718	positive regulation of epithelial to mesenchymal transition	2/55	59/18870	0.0128334	0.0965962	0.074339	LEF1/SMAD3	2
GO:0051250	negative regulation of lymphocyte activation	3/55	169/18870	0.0131707	0.0985452	0.0758389	HLX/IRF1/BCL6	3
GO:1903053	regulation of extracellular matrix organization	2/55	62/18870	0.0141049	0.10491	0.0807373	ZNF469/SMAD3	2
GO:2000630	positive regulation of miRNA metabolic process	2/55	64/18870	0.0149816	0.110776	0.0852516	SMAD3/NR3C1	2
GO:0060485	mesenchyme development	4/55	327/18870	0.0150992	0.110992	0.0854178	LEF1/STAT1/SOX4/SMAD3	4
GO:0045668	negative regulation of osteoblast differentiation	2/55	65/18870	0.0154287	0.112103	0.0862728	RORB/SMAD3	2
GO:0060042	retina morphogenesis in camera-type eye	2/55	65/18870	0.0154287	0.112103	0.0862728	RORB/ZHX2	2
GO:0048545	response to steroid hormone	4/55	330/18870	0.015564	0.112436	0.0865294	NCOA1/NR3C2/FOXP1/NR3C1	4
GO:0001756	somitogenesis	2/55	66/18870	0.0158814	0.113426	0.0872906	LEF1/SMAD3	2
GO:0042446	hormone biosynthetic process	2/55	66/18870	0.0158814	0.113426	0.0872906	ARNT/NR3C1	2
GO:0060562	epithelial tube morphogenesis	4/55	334/18870	0.0161977	0.115031	0.0885265	LEF1/FOXP1/SMAD3/NR3C1	4
GO:0006310	DNA recombination	4/55	340/18870	0.0171786	0.1213	0.0933506	RAG1/LEF1/TERF2/BCL6	4
GO:0035019	somatic stem cell population maintenance	2/55	69/18870	0.0172734	0.1213	0.0933506	ZHX2/SOX4	2
GO:0006109	regulation of carbohydrate metabolic process	3/55	188/18870	0.0174761	0.122041	0.0939213	ARNT/NR3C1/RORC	3
GO:0030308	negative regulation of cell growth	3/55	189/18870	0.017722	0.122582	0.0943376	FOXP1/SMAD3/BCL6	3
GO:1902893	regulation of miRNA transcription	2/55	70/18870	0.0177486	0.122582	0.0943376	SMAD3/NR3C1	2
GO:0043010	camera-type eye development	4/55	344/18870	0.0178528	0.122628	0.0943729	RORB/ZHX2/SP3/SMAD3	4
GO:0061614	miRNA transcription	2/55	71/18870	0.0182293	0.124534	0.0958395	SMAD3/NR3C1	2
GO:0032481	positive regulation of type I interferon production	2/55	72/18870	0.0187155	0.127164	0.0978639	STAT1/IRF1	2
GO:0046637	regulation of alpha-beta T cell differentiation	2/55	74/18870	0.0197043	0.133163	0.10248	HLX/BCL6	2
GO:0045664	regulation of neuron differentiation	3/55	198/18870	0.0200222	0.134587	0.103576	NCOA1/ZHX2/BCL6	3
GO:0001707	mesoderm formation	2/55	75/18870	0.0202068	0.135106	0.103975	LEF1/SMAD3	2
GO:0002695	negative regulation of leukocyte activation	3/55	202/18870	0.021095	0.140299	0.107972	HLX/IRF1/BCL6	3
GO:0048332	mesoderm morphogenesis	2/55	77/18870	0.0212277	0.140438	0.108079	LEF1/SMAD3	2
GO:2000514	regulation of CD4-positive, alpha-beta T cell activation	2/55	78/18870	0.0217462	0.143115	0.110139	HLX/BCL6	2
GO:0022408	negative regulation of cell-cell adhesion	3/55	205/18870	0.0219201	0.143508	0.110442	HLX/IRF1/BCL6	3
GO:0002819	regulation of adaptive immune response	3/55	208/18870	0.0227628	0.146215	0.112525	HLX/IRF1/BCL6	3
GO:0071383	cellular response to steroid hormone stimulus	3/55	208/18870	0.0227628	0.146215	0.112525	NR3C2/FOXP1/NR3C1	3
GO:1901654	response to ketone	3/55	208/18870	0.0227628	0.146215	0.112525	NCOA1/FOXP1/NR3C1	3
GO:0003407	neural retina development	2/55	80/18870	0.0227988	0.146215	0.112525	RORB/ZHX2	2
GO:0061053	somite development	2/55	85/18870	0.0255204	0.162016	0.124685	LEF1/SMAD3	2
GO:0061515	myeloid cell development	2/55	85/18870	0.0255204	0.162016	0.124685	FOXP1/BCL6	2
GO:0009952	anterior/posterior pattern specification	3/55	219/18870	0.0260027	0.162289	0.124896	LEF1/PBX3/SMAD3	3
GO:0018205	peptidyl-lysine modification	3/55	219/18870	0.0260027	0.162289	0.124896	ARNT/SOX4/SETDB1	3
GO:0055013	cardiac muscle cell development	2/55	86/18870	0.0260799	0.162289	0.124896	FOXP1/MEF2A	2
GO:2000628	regulation of miRNA metabolic process	2/55	86/18870	0.0260799	0.162289	0.124896	SMAD3/NR3C1	2
GO:0050866	negative regulation of cell activation	3/55	223/18870	0.0272393	0.168669	0.129805	HLX/IRF1/BCL6	3
GO:0002312	B cell activation involved in immune response	2/55	90/18870	0.0283675	0.169015	0.130071	IRF8/BCL6	2
GO:0007440	foregut morphogenesis	1/55	10/18870	0.0287742	0.169015	0.130071	SMAD3	1
GO:0014745	negative regulation of muscle adaptation	1/55	10/18870	0.0287742	0.169015	0.130071	SMAD3	1
GO:0042711	maternal behavior	1/55	10/18870	0.0287742	0.169015	0.130071	NR3C1	1
GO:0043353	enucleate erythrocyte differentiation	1/55	10/18870	0.0287742	0.169015	0.130071	SP3	1
GO:0050861	positive regulation of B cell receptor signaling pathway	1/55	10/18870	0.0287742	0.169015	0.130071	FOXP1	1
GO:0055015	ventricular cardiac muscle cell development	1/55	10/18870	0.0287742	0.169015	0.130071	MEF2A	1
GO:0070244	negative regulation of thymocyte apoptotic process	1/55	10/18870	0.0287742	0.169015	0.130071	RAG1	1
GO:0072203	cell proliferation involved in metanephros development	1/55	10/18870	0.0287742	0.169015	0.130071	STAT1	1
GO:1903365	regulation of fear response	1/55	10/18870	0.0287742	0.169015	0.130071	RAG1	1
GO:1904179	positive regulation of adipose tissue development	1/55	10/18870	0.0287742	0.169015	0.130071	NCOA1	1
GO:0040029	epigenetic regulation of gene expression	3/55	229/18870	0.0291526	0.170441	0.131169	SCMH1/SETDB1/BCL6	3
GO:0048525	negative regulation of viral process	2/55	93/18870	0.0301343	0.171989	0.13236	STAT1/SETDB1	2
GO:0055006	cardiac cell development	2/55	93/18870	0.0301343	0.171989	0.13236	FOXP1/MEF2A	2
GO:0050678	regulation of epithelial cell proliferation	4/55	407/18870	0.0306948	0.171989	0.13236	HLX/ARNT/STAT1/SMAD3	4
GO:0021766	hippocampus development	2/55	94/18870	0.0307328	0.171989	0.13236	NCOA1/LEF1	2
GO:0003337	mesenchymal to epithelial transition involved in metanephros morphogenesis	1/55	11/18870	0.0316065	0.171989	0.13236	STAT1	1
GO:0003357	noradrenergic neuron differentiation	1/55	11/18870	0.0316065	0.171989	0.13236	SOX4	1
GO:0030223	neutrophil differentiation	1/55	11/18870	0.0316065	0.171989	0.13236	LEF1	1
GO:0031943	regulation of glucocorticoid metabolic process	1/55	11/18870	0.0316065	0.171989	0.13236	NR3C1	1
GO:0042118	endothelial cell activation	1/55	11/18870	0.0316065	0.171989	0.13236	FOXP1	1
GO:0045625	regulation of T-helper 1 cell differentiation	1/55	11/18870	0.0316065	0.171989	0.13236	HLX	1
GO:0046549	retinal cone cell development	1/55	11/18870	0.0316065	0.171989	0.13236	RORB	1
GO:0060746	parental behavior	1/55	11/18870	0.0316065	0.171989	0.13236	NR3C1	1
GO:0071838	cell proliferation in bone marrow	1/55	11/18870	0.0316065	0.171989	0.13236	LEF1	1
GO:0090309	positive regulation of DNA methylation-dependent heterochromatin formation	1/55	11/18870	0.0316065	0.171989	0.13236	SETDB1	1
GO:0090657	telomeric loop disassembly	1/55	11/18870	0.0316065	0.171989	0.13236	TERF2	1
GO:0141007	siRNA-mediated retrotransposon silencing by heterochromatin formation	1/55	11/18870	0.0316065	0.171989	0.13236	MYBL1	1
GO:0045666	positive regulation of neuron differentiation	2/55	96/18870	0.0319439	0.173075	0.133196	NCOA1/BCL6	2
GO:0048661	positive regulation of smooth muscle cell proliferation	2/55	98/18870	0.0331737	0.174514	0.134303	STAT1/FOXP1	2
GO:0060993	kidney morphogenesis	2/55	98/18870	0.0331737	0.174514	0.134303	STAT1/SOX4	2
GO:0046620	regulation of organ growth	2/55	99/18870	0.0337955	0.174514	0.134303	HLX/FOXP1	2
GO:0000012	single strand break repair	1/55	12/18870	0.0344307	0.174514	0.134303	TERF2	1
GO:0002087	regulation of respiratory gaseous exchange by nervous system process	1/55	12/18870	0.0344307	0.174514	0.134303	PBX3	1
GO:0002327	immature B cell differentiation	1/55	12/18870	0.0344307	0.174514	0.134303	RAG1	1
GO:0002328	pro-B cell differentiation	1/55	12/18870	0.0344307	0.174514	0.134303	SOX4	1
GO:0003183	mitral valve morphogenesis	1/55	12/18870	0.0344307	0.174514	0.134303	SOX4	1
GO:0014004	microglia differentiation	1/55	12/18870	0.0344307	0.174514	0.134303	NR3C1	1
GO:0033235	positive regulation of protein sumoylation	1/55	12/18870	0.0344307	0.174514	0.134303	ARNT	1
GO:0035881	amacrine cell differentiation	1/55	12/18870	0.0344307	0.174514	0.134303	RORB	1
GO:0042117	monocyte activation	1/55	12/18870	0.0344307	0.174514	0.134303	FOXP1	1
GO:0043380	regulation of memory T cell differentiation	1/55	12/18870	0.0344307	0.174514	0.134303	BCL6	1
GO:0048484	enteric nervous system development	1/55	12/18870	0.0344307	0.174514	0.134303	HLX	1
GO:0072182	regulation of nephron tubule epithelial cell differentiation	1/55	12/18870	0.0344307	0.174514	0.134303	STAT1	1
GO:1901203	positive regulation of extracellular matrix assembly	1/55	12/18870	0.0344307	0.174514	0.134303	SMAD3	1
GO:0050727	regulation of inflammatory response	4/55	425/18870	0.0351563	0.174699	0.134446	ARNT/FOXP1/SMAD3/BCL6	4
GO:0045926	negative regulation of growth	3/55	247/18870	0.0353108	0.174699	0.134446	FOXP1/SMAD3/BCL6	3
GO:0090257	regulation of muscle system process	3/55	247/18870	0.0353108	0.174699	0.134446	FOXP1/SMAD3/MEF2A	3
GO:0021510	spinal cord development	2/55	102/18870	0.0356882	0.174699	0.134446	SOX4/PBX3	2
GO:0010906	regulation of glucose metabolic process	2/55	103/18870	0.0363281	0.174699	0.134446	NR3C1/RORC	2
GO:0035282	segmentation	2/55	103/18870	0.0363281	0.174699	0.134446	LEF1/SMAD3	2
GO:0019218	regulation of steroid metabolic process	2/55	104/18870	0.0369725	0.174699	0.134446	NR3C1/RORC	2
GO:0042100	B cell proliferation	2/55	104/18870	0.0369725	0.174699	0.134446	LEF1/BCL6	2
GO:0010001	glial cell differentiation	3/55	252/18870	0.037132	0.174699	0.134446	LEF1/SOX4/NR3C1	3
GO:0002638	negative regulation of immunoglobulin production	1/55	13/18870	0.0372469	0.174699	0.134446	BCL6	1
GO:0003174	mitral valve development	1/55	13/18870	0.0372469	0.174699	0.134446	SOX4	1
GO:0031453	positive regulation of heterochromatin formation	1/55	13/18870	0.0372469	0.174699	0.134446	SETDB1	1
GO:0033262	regulation of nuclear cell cycle DNA replication	1/55	13/18870	0.0372469	0.174699	0.134446	BCL6	1
GO:0042670	retinal cone cell differentiation	1/55	13/18870	0.0372469	0.174699	0.134446	RORB	1
GO:0042921	glucocorticoid receptor signaling pathway	1/55	13/18870	0.0372469	0.174699	0.134446	NR3C1	1
GO:0043379	memory T cell differentiation	1/55	13/18870	0.0372469	0.174699	0.134446	BCL6	1
GO:0051481	negative regulation of cytosolic calcium ion concentration	1/55	13/18870	0.0372469	0.174699	0.134446	SMAD3	1
GO:0061052	negative regulation of cell growth involved in cardiac muscle cell development	1/55	13/18870	0.0372469	0.174699	0.134446	FOXP1	1
GO:0120263	positive regulation of heterochromatin organization	1/55	13/18870	0.0372469	0.174699	0.134446	SETDB1	1
GO:1901862	negative regulation of muscle tissue development	1/55	13/18870	0.0372469	0.174699	0.134446	LEF1	1
GO:0010586	miRNA metabolic process	2/55	105/18870	0.0376213	0.174898	0.134599	SMAD3/NR3C1	2
GO:0032526	response to retinoic acid	2/55	106/18870	0.0382745	0.174898	0.134599	NCOA1/RORB	2
GO:0140888	interferon-mediated signaling pathway	2/55	107/18870	0.038932	0.174898	0.134599	STAT1/IRF1	2
GO:0001649	osteoblast differentiation	3/55	257/18870	0.0390009	0.174898	0.134599	RORB/LEF1/SMAD3	3
GO:0000722	telomere maintenance via recombination	1/55	14/18870	0.0400549	0.174898	0.134599	TERF2	1
GO:0002467	germinal center formation	1/55	14/18870	0.0400549	0.174898	0.134599	BCL6	1
GO:0021859	pyramidal neuron differentiation	1/55	14/18870	0.0400549	0.174898	0.134599	BCL6	1
GO:0031958	corticosteroid receptor signaling pathway	1/55	14/18870	0.0400549	0.174898	0.134599	NR3C1	1
GO:0055012	ventricular cardiac muscle cell differentiation	1/55	14/18870	0.0400549	0.174898	0.134599	MEF2A	1
GO:0055057	neuroblast division	1/55	14/18870	0.0400549	0.174898	0.134599	LEF1	1
GO:0060019	radial glial cell differentiation	1/55	14/18870	0.0400549	0.174898	0.134599	LEF1	1
GO:0070243	regulation of thymocyte apoptotic process	1/55	14/18870	0.0400549	0.174898	0.134599	RAG1	1
GO:0072075	metanephric mesenchyme development	1/55	14/18870	0.0400549	0.174898	0.134599	STAT1	1
GO:0072160	nephron tubule epithelial cell differentiation	1/55	14/18870	0.0400549	0.174898	0.134599	STAT1	1
GO:0072283	metanephric renal vesicle morphogenesis	1/55	14/18870	0.0400549	0.174898	0.134599	STAT1	1
GO:0090715	immunological memory formation process	1/55	14/18870	0.0400549	0.174898	0.134599	BCL6	1
GO:1901298	regulation of hydrogen peroxide-mediated programmed cell death	1/55	14/18870	0.0400549	0.174898	0.134599	FOXP1	1
GO:1905269	positive regulation of chromatin organization	1/55	14/18870	0.0400549	0.174898	0.134599	SETDB1	1
GO:0001503	ossification	4/55	444/18870	0.0402567	0.174898	0.134599	RORB/LEF1/SP3/SMAD3	4
GO:2001252	positive regulation of chromosome organization	2/55	109/18870	0.04026	0.174898	0.134599	TERF2/SETDB1	2
GO:0048762	mesenchymal cell differentiation	3/55	262/18870	0.0409173	0.174898	0.134599	LEF1/STAT1/SMAD3	3
GO:0090263	positive regulation of canonical Wnt signaling pathway	2/55	110/18870	0.0409304	0.174898	0.134599	SOX4/SMAD3	2
GO:0090398	cellular senescence	2/55	110/18870	0.0409304	0.174898	0.134599	TERF2/BCL6	2
GO:0010717	regulation of epithelial to mesenchymal transition	2/55	111/18870	0.0416051	0.174898	0.134599	LEF1/SMAD3	2
GO:0032611	interleukin-1 beta production	2/55	111/18870	0.0416051	0.174898	0.134599	FOXP1/SMAD3	2
GO:0032651	regulation of interleukin-1 beta production	2/55	111/18870	0.0416051	0.174898	0.134599	FOXP1/SMAD3	2
GO:0001325	formation of extrachromosomal circular DNA	1/55	15/18870	0.0428549	0.174898	0.134599	TERF2	1
GO:0007028	cytoplasm organization	1/55	15/18870	0.0428549	0.174898	0.134599	ETV6	1
GO:0032352	positive regulation of hormone metabolic process	1/55	15/18870	0.0428549	0.174898	0.134599	ARNT	1
GO:0033689	negative regulation of osteoblast proliferation	1/55	15/18870	0.0428549	0.174898	0.134599	SMAD3	1
GO:0043374	CD8-positive, alpha-beta T cell differentiation	1/55	15/18870	0.0428549	0.174898	0.134599	IRF1	1
GO:0044065	regulation of respiratory system process	1/55	15/18870	0.0428549	0.174898	0.134599	PBX3	1
GO:0044849	estrous cycle	1/55	15/18870	0.0428549	0.174898	0.134599	NCOA1	1
GO:0060221	retinal rod cell differentiation	1/55	15/18870	0.0428549	0.174898	0.134599	RORB	1
GO:0060413	atrial septum morphogenesis	1/55	15/18870	0.0428549	0.174898	0.134599	SOX4	1
GO:0060766	negative regulation of androgen receptor signaling pathway	1/55	15/18870	0.0428549	0.174898	0.134599	FOXP1	1
GO:0090030	regulation of steroid hormone biosynthetic process	1/55	15/18870	0.0428549	0.174898	0.134599	NR3C1	1
GO:0090656	t-circle formation	1/55	15/18870	0.0428549	0.174898	0.134599	TERF2	1
GO:0090737	telomere maintenance via telomere trimming	1/55	15/18870	0.0428549	0.174898	0.134599	TERF2	1
GO:0141005	retrotransposon silencing by heterochromatin formation	1/55	15/18870	0.0428549	0.174898	0.134599	MYBL1	1
GO:0042752	regulation of circadian rhythm	2/55	114/18870	0.0436542	0.177584	0.136666	RORB/RORC	2
GO:0002713	negative regulation of B cell mediated immunity	1/55	16/18870	0.0456469	0.178193	0.137135	BCL6	1
GO:0002890	negative regulation of immunoglobulin mediated immune response	1/55	16/18870	0.0456469	0.178193	0.137135	BCL6	1
GO:0006474	N-terminal protein amino acid acetylation	1/55	16/18870	0.0456469	0.178193	0.137135	SOX4	1
GO:0006704	glucocorticoid biosynthetic process	1/55	16/18870	0.0456469	0.178193	0.137135	NR3C1	1
GO:0030852	regulation of granulocyte differentiation	1/55	16/18870	0.0456469	0.178193	0.137135	LEF1	1
GO:0045869	negative regulation of single stranded viral RNA replication via double stranded DNA intermediate	1/55	16/18870	0.0456469	0.178193	0.137135	SETDB1	1
GO:0051770	positive regulation of nitric-oxide synthase biosynthetic process	1/55	16/18870	0.0456469	0.178193	0.137135	STAT1	1
GO:0060033	anatomical structure regression	1/55	16/18870	0.0456469	0.178193	0.137135	LEF1	1
GO:0097152	mesenchymal cell apoptotic process	1/55	16/18870	0.0456469	0.178193	0.137135	ETV6	1
GO:1902969	mitotic DNA replication	1/55	16/18870	0.0456469	0.178193	0.137135	BCL6	1
GO:1904177	regulation of adipose tissue development	1/55	16/18870	0.0456469	0.178193	0.137135	NCOA1	1
GO:2000696	regulation of epithelial cell differentiation involved in kidney development	1/55	16/18870	0.0456469	0.178193	0.137135	STAT1	1
GO:2000758	positive regulation of peptidyl-lysine acetylation	1/55	16/18870	0.0456469	0.178193	0.137135	SOX4	1
GO:0021537	telencephalon development	3/55	276/18870	0.0465333	0.180111	0.138611	NCOA1/LEF1/FOXP1	3
GO:0090596	sensory organ morphogenesis	3/55	277/18870	0.0469484	0.180111	0.138611	RORB/ZHX2/SP3	3
GO:0034502	protein localization to chromosome	2/55	119/18870	0.0471515	0.180111	0.138611	LEF1/TERF2	2
GO:0002076	osteoblast development	1/55	17/18870	0.0484309	0.180111	0.138611	SMAD3	1
GO:0003159	morphogenesis of an endothelium	1/55	17/18870	0.0484309	0.180111	0.138611	FOXP1	1
GO:0010421	hydrogen peroxide-mediated programmed cell death	1/55	17/18870	0.0484309	0.180111	0.138611	FOXP1	1
GO:0010612	regulation of cardiac muscle adaptation	1/55	17/18870	0.0484309	0.180111	0.138611	SMAD3	1
GO:0021535	cell migration in hindbrain	1/55	17/18870	0.0484309	0.180111	0.138611	LEF1	1
GO:0043923	positive regulation by host of viral transcription	1/55	17/18870	0.0484309	0.180111	0.138611	LEF1	1
GO:0048311	mitochondrion distribution	1/55	17/18870	0.0484309	0.180111	0.138611	MEF2A	1
GO:0048557	embryonic digestive tract morphogenesis	1/55	17/18870	0.0484309	0.180111	0.138611	HLX	1
GO:0061154	endothelial tube morphogenesis	1/55	17/18870	0.0484309	0.180111	0.138611	FOXP1	1
GO:0072074	kidney mesenchyme development	1/55	17/18870	0.0484309	0.180111	0.138611	STAT1	1
GO:0072077	renal vesicle morphogenesis	1/55	17/18870	0.0484309	0.180111	0.138611	STAT1	1
GO:1903242	regulation of cardiac muscle hypertrophy in response to stress	1/55	17/18870	0.0484309	0.180111	0.138611	SMAD3	1
GO:1905962	glutamatergic neuron differentiation	1/55	17/18870	0.0484309	0.180111	0.138611	ZHX2	1
GO:0021761	limbic system development	2/55	123/18870	0.0500211	0.183313	0.141075	NCOA1/LEF1	2
GO:0061448	connective tissue development	3/55	285/18870	0.0503357	0.183313	0.141075	NCOA1/SMAD3/RORC	3
GO:0002761	regulation of myeloid leukocyte differentiation	2/55	124/18870	0.0507482	0.183313	0.141075	LEF1/FOXP1	2
GO:0050673	epithelial cell proliferation	4/55	480/18870	0.0510275	0.183313	0.141075	HLX/ARNT/STAT1/SMAD3	4
GO:0010721	negative regulation of cell development	3/55	287/18870	0.0512008	0.183313	0.141075	HLX/IRF1/BCL6	3
GO:0030949	positive regulation of vascular endothelial growth factor receptor signaling pathway	1/55	18/18870	0.0512069	0.183313	0.141075	ARNT	1
GO:0036035	osteoclast development	1/55	18/18870	0.0512069	0.183313	0.141075	FOXP1	1
GO:0042753	positive regulation of circadian rhythm	1/55	18/18870	0.0512069	0.183313	0.141075	RORC	1
GO:0051000	positive regulation of nitric-oxide synthase activity	1/55	18/18870	0.0512069	0.183313	0.141075	TERF2	1
GO:0072087	renal vesicle development	1/55	18/18870	0.0512069	0.183313	0.141075	STAT1	1
GO:0090308	regulation of DNA methylation-dependent heterochromatin formation	1/55	18/18870	0.0512069	0.183313	0.141075	SETDB1	1
GO:0090713	immunological memory process	1/55	18/18870	0.0512069	0.183313	0.141075	BCL6	1
GO:0098751	bone cell development	1/55	18/18870	0.0512069	0.183313	0.141075	FOXP1	1
GO:0001952	regulation of cell-matrix adhesion	2/55	125/18870	0.0514792	0.183313	0.141075	SMAD3/BCL6	2
GO:0002698	negative regulation of immune effector process	2/55	125/18870	0.0514792	0.183313	0.141075	HLX/BCL6	2
GO:0001704	formation of primary germ layer	2/55	128/18870	0.0536949	0.183332	0.141089	LEF1/SMAD3	2
GO:0048706	embryonic skeletal system development	2/55	128/18870	0.0536949	0.183332	0.141089	SP3/SMAD3	2
GO:0001829	trophectodermal cell differentiation	1/55	19/18870	0.053975	0.183332	0.141089	SP3	1
GO:0045091	regulation of single stranded viral RNA replication via double stranded DNA intermediate	1/55	19/18870	0.053975	0.183332	0.141089	SETDB1	1
GO:0045603	positive regulation of endothelial cell differentiation	1/55	19/18870	0.053975	0.183332	0.141089	VEZF1	1
GO:0055003	cardiac myofibril assembly	1/55	19/18870	0.053975	0.183332	0.141089	MEF2A	1
GO:0060039	pericardium development	1/55	19/18870	0.053975	0.183332	0.141089	SMAD3	1
GO:0060231	mesenchymal to epithelial transition	1/55	19/18870	0.053975	0.183332	0.141089	STAT1	1
GO:0060438	trachea development	1/55	19/18870	0.053975	0.183332	0.141089	LEF1	1
GO:0097468	programmed cell death in response to reactive oxygen species	1/55	19/18870	0.053975	0.183332	0.141089	FOXP1	1
GO:0048562	embryonic organ morphogenesis	3/55	295/18870	0.054734	0.183332	0.141089	HLX/SP3/SMAD3	3
GO:0048511	rhythmic process	3/55	296/18870	0.0551838	0.183332	0.141089	NCOA1/RORB/RORC	3
GO:0032612	interleukin-1 production	2/55	130/18870	0.0551908	0.183332	0.141089	FOXP1/SMAD3	2
GO:0032652	regulation of interleukin-1 production	2/55	130/18870	0.0551908	0.183332	0.141089	FOXP1/SMAD3	2
GO:0055007	cardiac muscle cell differentiation	2/55	131/18870	0.0559442	0.183332	0.141089	FOXP1/MEF2A	2
GO:0001666	response to hypoxia	3/55	298/18870	0.0560886	0.183332	0.141089	ARNT/SOX4/SMAD3	3
GO:0002755	MyD88-dependent toll-like receptor signaling pathway	1/55	20/18870	0.0567351	0.183332	0.141089	IRF1	1
GO:0003215	cardiac right ventricle morphogenesis	1/55	20/18870	0.0567351	0.183332	0.141089	SOX4	1
GO:0021516	dorsal spinal cord development	1/55	20/18870	0.0567351	0.183332	0.141089	PBX3	1
GO:0031053	primary miRNA processing	1/55	20/18870	0.0567351	0.183332	0.141089	SMAD3	1
GO:0032211	negative regulation of telomere maintenance via telomerase	1/55	20/18870	0.0567351	0.183332	0.141089	TERF2	1
GO:0032332	positive regulation of chondrocyte differentiation	1/55	20/18870	0.0567351	0.183332	0.141089	SMAD3	1
GO:0032634	interleukin-5 production	1/55	20/18870	0.0567351	0.183332	0.141089	LEF1	1
GO:0032674	regulation of interleukin-5 production	1/55	20/18870	0.0567351	0.183332	0.141089	LEF1	1
GO:0038092	nodal signaling pathway	1/55	20/18870	0.0567351	0.183332	0.141089	SMAD3	1
GO:0039692	single stranded viral RNA replication via double stranded DNA intermediate	1/55	20/18870	0.0567351	0.183332	0.141089	SETDB1	1
GO:0043586	tongue development	1/55	20/18870	0.0567351	0.183332	0.141089	LEF1	1
GO:0045655	regulation of monocyte differentiation	1/55	20/18870	0.0567351	0.183332	0.141089	FOXP1	1
GO:0051767	nitric-oxide synthase biosynthetic process	1/55	20/18870	0.0567351	0.183332	0.141089	STAT1	1
GO:0051769	regulation of nitric-oxide synthase biosynthetic process	1/55	20/18870	0.0567351	0.183332	0.141089	STAT1	1
GO:0060216	definitive hemopoiesis	1/55	20/18870	0.0567351	0.183332	0.141089	SP3	1
GO:0061050	regulation of cell growth involved in cardiac muscle cell development	1/55	20/18870	0.0567351	0.183332	0.141089	FOXP1	1
GO:0070242	thymocyte apoptotic process	1/55	20/18870	0.0567351	0.183332	0.141089	RAG1	1
GO:0072567	chemokine (C-X-C motif) ligand 2 production	1/55	20/18870	0.0567351	0.183332	0.141089	FOXP1	1
GO:1900424	regulation of defense response to bacterium	1/55	20/18870	0.0567351	0.183332	0.141089	FOXP1	1
GO:2000341	regulation of chemokine (C-X-C motif) ligand 2 production	1/55	20/18870	0.0567351	0.183332	0.141089	FOXP1	1
GO:0002244	hematopoietic progenitor cell differentiation	2/55	133/18870	0.057462	0.185204	0.142531	SOX4/SP3	2
GO:0048565	digestive tract development	2/55	134/18870	0.0582263	0.187188	0.144057	HLX/SMAD3	2
GO:0032616	interleukin-13 production	1/55	21/18870	0.0594874	0.188827	0.145319	LEF1	1
GO:0032656	regulation of interleukin-13 production	1/55	21/18870	0.0594874	0.188827	0.145319	LEF1	1
GO:0035024	negative regulation of Rho protein signal transduction	1/55	21/18870	0.0594874	0.188827	0.145319	BCL6	1
GO:1901201	regulation of extracellular matrix assembly	1/55	21/18870	0.0594874	0.188827	0.145319	SMAD3	1
GO:2001185	regulation of CD8-positive, alpha-beta T cell activation	1/55	21/18870	0.0594874	0.188827	0.145319	IRF1	1
GO:0000018	regulation of DNA recombination	2/55	136/18870	0.0597656	0.189233	0.145631	TERF2/BCL6	2
GO:0046651	lymphocyte proliferation	3/55	307/18870	0.0602486	0.190283	0.146439	LEF1/IRF1/BCL6	3
GO:0021756	striatum development	1/55	22/18870	0.0622317	0.192673	0.148278	FOXP1	1
GO:0023019	signal transduction involved in regulation of gene expression	1/55	22/18870	0.0622317	0.192673	0.148278	SMAD3	1
GO:0032069	regulation of nuclease activity	1/55	22/18870	0.0622317	0.192673	0.148278	TERF2	1
GO:0045624	positive regulation of T-helper cell differentiation	1/55	22/18870	0.0622317	0.192673	0.148278	HLX	1
GO:0045821	positive regulation of glycolytic process	1/55	22/18870	0.0622317	0.192673	0.148278	ARNT	1
GO:0048485	sympathetic nervous system development	1/55	22/18870	0.0622317	0.192673	0.148278	SOX4	1
GO:0072111	cell proliferation involved in kidney development	1/55	22/18870	0.0622317	0.192673	0.148278	STAT1	1
GO:0072234	metanephric nephron tubule development	1/55	22/18870	0.0622317	0.192673	0.148278	STAT1	1
GO:0007162	negative regulation of cell adhesion	3/55	312/18870	0.0626212	0.193403	0.14884	HLX/IRF1/BCL6	3
GO:0001822	kidney development	3/55	314/18870	0.0635825	0.194441	0.149639	STAT1/SOX4/SMAD3	3
GO:0032943	mononuclear cell proliferation	3/55	314/18870	0.0635825	0.194441	0.149639	LEF1/IRF1/BCL6	3
GO:0036293	response to decreased oxygen levels	3/55	315/18870	0.0640657	0.194441	0.149639	ARNT/SOX4/SMAD3	3
GO:0060070	canonical Wnt signaling pathway	3/55	316/18870	0.0645506	0.194441	0.149639	LEF1/SOX4/SMAD3	3
GO:0003283	atrial septum development	1/55	23/18870	0.0649682	0.194441	0.149639	SOX4	1
GO:0021542	dentate gyrus development	1/55	23/18870	0.0649682	0.194441	0.149639	LEF1	1
GO:0031445	regulation of heterochromatin formation	1/55	23/18870	0.0649682	0.194441	0.149639	SETDB1	1
GO:0045591	positive regulation of regulatory T cell differentiation	1/55	23/18870	0.0649682	0.194441	0.149639	BCL6	1
GO:0050855	regulation of B cell receptor signaling pathway	1/55	23/18870	0.0649682	0.194441	0.149639	FOXP1	1
GO:0061744	motor behavior	1/55	23/18870	0.0649682	0.194441	0.149639	NR3C1	1
GO:0071636	positive regulation of transforming growth factor beta production	1/55	23/18870	0.0649682	0.194441	0.149639	SMAD3	1
GO:0072202	cell differentiation involved in metanephros development	1/55	23/18870	0.0649682	0.194441	0.149639	STAT1	1
GO:0120261	regulation of heterochromatin organization	1/55	23/18870	0.0649682	0.194441	0.149639	SETDB1	1
GO:0003158	endothelium development	2/55	143/18870	0.0652625	0.194857	0.149959	FOXP1/VEZF1	2
GO:0045598	regulation of fat cell differentiation	2/55	146/18870	0.0676688	0.196979	0.151592	SMAD3/RORC	2
GO:0051053	negative regulation of DNA metabolic process	2/55	146/18870	0.0676688	0.196979	0.151592	TERF2/BCL6	2
GO:0055123	digestive system development	2/55	146/18870	0.0676688	0.196979	0.151592	HLX/SMAD3	2
GO:0002320	lymphoid progenitor cell differentiation	1/55	24/18870	0.0676968	0.196979	0.151592	SOX4	1
GO:0032727	positive regulation of interferon-alpha production	1/55	24/18870	0.0676968	0.196979	0.151592	STAT1	1
GO:0033233	regulation of protein sumoylation	1/55	24/18870	0.0676968	0.196979	0.151592	ARNT	1
GO:0035357	peroxisome proliferator activated receptor signaling pathway	1/55	24/18870	0.0676968	0.196979	0.151592	NCOA1	1
GO:0043576	regulation of respiratory gaseous exchange	1/55	24/18870	0.0676968	0.196979	0.151592	PBX3	1
GO:0061484	hematopoietic stem cell homeostasis	1/55	24/18870	0.0676968	0.196979	0.151592	SOX4	1
GO:0071549	cellular response to dexamethasone stimulus	1/55	24/18870	0.0676968	0.196979	0.151592	NR3C1	1
GO:0072273	metanephric nephron morphogenesis	1/55	24/18870	0.0676968	0.196979	0.151592	STAT1	1
GO:0072001	renal system development	3/55	324/18870	0.0684917	0.19802	0.152393	STAT1/SOX4/SMAD3	3
GO:0001779	natural killer cell differentiation	1/55	25/18870	0.0704177	0.19802	0.152393	SP3	1
GO:0002053	positive regulation of mesenchymal cell proliferation	1/55	25/18870	0.0704177	0.19802	0.152393	STAT1	1
GO:0006312	mitotic recombination	1/55	25/18870	0.0704177	0.19802	0.152393	TERF2	1
GO:0008156	negative regulation of DNA replication	1/55	25/18870	0.0704177	0.19802	0.152393	BCL6	1
GO:0008211	glucocorticoid metabolic process	1/55	25/18870	0.0704177	0.19802	0.152393	NR3C1	1
GO:0035988	chondrocyte proliferation	1/55	25/18870	0.0704177	0.19802	0.152393	LEF1	1
GO:0036315	cellular response to sterol	1/55	25/18870	0.0704177	0.19802	0.152393	RORC	1
GO:0045662	negative regulation of myoblast differentiation	1/55	25/18870	0.0704177	0.19802	0.152393	SOX4	1
GO:0050927	positive regulation of positive chemotaxis	1/55	25/18870	0.0704177	0.19802	0.152393	SMAD3	1
GO:0070233	negative regulation of T cell apoptotic process	1/55	25/18870	0.0704177	0.19802	0.152393	RAG1	1
GO:0072170	metanephric tubule development	1/55	25/18870	0.0704177	0.19802	0.152393	STAT1	1
GO:0072243	metanephric nephron epithelium development	1/55	25/18870	0.0704177	0.19802	0.152393	STAT1	1
GO:1901985	positive regulation of protein acetylation	1/55	25/18870	0.0704177	0.19802	0.152393	SOX4	1
GO:1902894	negative regulation of miRNA transcription	1/55	25/18870	0.0704177	0.19802	0.152393	SMAD3	1
GO:0045667	regulation of osteoblast differentiation	2/55	150/18870	0.0709228	0.198552	0.152803	RORB/SMAD3	2
GO:0072073	kidney epithelium development	2/55	150/18870	0.0709228	0.198552	0.152803	STAT1/SMAD3	2
GO:0003181	atrioventricular valve morphogenesis	1/55	26/18870	0.0731307	0.201149	0.154802	SOX4	1
GO:0048596	embryonic camera-type eye morphogenesis	1/55	26/18870	0.0731307	0.201149	0.154802	SP3	1
GO:0050926	regulation of positive chemotaxis	1/55	26/18870	0.0731307	0.201149	0.154802	SMAD3	1
GO:0051894	positive regulation of focal adhesion assembly	1/55	26/18870	0.0731307	0.201149	0.154802	SMAD3	1
GO:0060561	apoptotic process involved in morphogenesis	1/55	26/18870	0.0731307	0.201149	0.154802	LEF1	1
GO:0062009	secondary palate development	1/55	26/18870	0.0731307	0.201149	0.154802	LEF1	1
GO:1904353	regulation of telomere capping	1/55	26/18870	0.0731307	0.201149	0.154802	TERF2	1
GO:2000629	negative regulation of miRNA metabolic process	1/55	26/18870	0.0731307	0.201149	0.154802	SMAD3	1
GO:0007584	response to nutrient	2/55	155/18870	0.0750612	0.204562	0.157428	NCOA1/STAT1	2
GO:0062012	regulation of small molecule metabolic process	3/55	337/18870	0.0751259	0.204562	0.157428	ARNT/NR3C1/RORC	3
GO:0030111	regulation of Wnt signaling pathway	3/55	338/18870	0.0756478	0.204562	0.157428	LEF1/SOX4/SMAD3	3
GO:0042063	gliogenesis	3/55	338/18870	0.0756478	0.204562	0.157428	LEF1/SOX4/NR3C1	3
GO:0007141	male meiosis I	1/55	27/18870	0.0758359	0.204562	0.157428	MYBL1	1
GO:0021854	hypothalamus development	1/55	27/18870	0.0758359	0.204562	0.157428	NCOA1	1
GO:0050857	positive regulation of antigen receptor-mediated signaling pathway	1/55	27/18870	0.0758359	0.204562	0.157428	FOXP1	1
GO:1903319	positive regulation of protein maturation	1/55	27/18870	0.0758359	0.204562	0.157428	SOX4	1
GO:1904357	negative regulation of telomere maintenance via telomere lengthening	1/55	27/18870	0.0758359	0.204562	0.157428	TERF2	1
GO:0030902	hindbrain development	2/55	157/18870	0.076738	0.206552	0.158959	NCOA1/LEF1	2
GO:0070482	response to oxygen levels	3/55	343/18870	0.0782817	0.207388	0.159602	ARNT/SOX4/SMAD3	3
GO:0060041	retina development in camera-type eye	2/55	159/18870	0.0784267	0.207388	0.159602	RORB/ZHX2	2
GO:0021544	subpallium development	1/55	28/18870	0.0785335	0.207388	0.159602	FOXP1	1
GO:0031365	N-terminal protein amino acid modification	1/55	28/18870	0.0785335	0.207388	0.159602	SOX4	1
GO:0042832	defense response to protozoan	1/55	28/18870	0.0785335	0.207388	0.159602	IRF8	1
GO:0055022	negative regulation of cardiac muscle tissue growth	1/55	28/18870	0.0785335	0.207388	0.159602	FOXP1	1
GO:0061117	negative regulation of heart growth	1/55	28/18870	0.0785335	0.207388	0.159602	FOXP1	1
GO:1903055	positive regulation of extracellular matrix organization	1/55	28/18870	0.0785335	0.207388	0.159602	SMAD3	1
GO:2000756	regulation of peptidyl-lysine acetylation	1/55	28/18870	0.0785335	0.207388	0.159602	SOX4	1
GO:0006261	DNA-templated DNA replication	2/55	161/18870	0.0801272	0.210945	0.16234	TERF2/BCL6	2
GO:0003171	atrioventricular valve development	1/55	29/18870	0.0812232	0.210945	0.16234	SOX4	1
GO:0003209	cardiac atrium morphogenesis	1/55	29/18870	0.0812232	0.210945	0.16234	SOX4	1
GO:0032770	positive regulation of monooxygenase activity	1/55	29/18870	0.0812232	0.210945	0.16234	TERF2	1
GO:0036037	CD8-positive, alpha-beta T cell activation	1/55	29/18870	0.0812232	0.210945	0.16234	IRF1	1
GO:0060603	mammary gland duct morphogenesis	1/55	29/18870	0.0812232	0.210945	0.16234	NR3C1	1
GO:0060765	regulation of androgen receptor signaling pathway	1/55	29/18870	0.0812232	0.210945	0.16234	FOXP1	1
GO:0072207	metanephric epithelium development	1/55	29/18870	0.0812232	0.210945	0.16234	STAT1	1
GO:0070661	leukocyte proliferation	3/55	350/18870	0.0820367	0.21256	0.163583	LEF1/IRF1/BCL6	3
GO:0035051	cardiocyte differentiation	2/55	165/18870	0.0835628	0.21256	0.163583	FOXP1/MEF2A	2
GO:0000002	mitochondrial genome maintenance	1/55	30/18870	0.0839053	0.21256	0.163583	MEF2A	1
GO:0003298	physiological muscle hypertrophy	1/55	30/18870	0.0839053	0.21256	0.163583	FOXP1	1
GO:0003301	physiological cardiac muscle hypertrophy	1/55	30/18870	0.0839053	0.21256	0.163583	FOXP1	1
GO:0010575	positive regulation of vascular endothelial growth factor production	1/55	30/18870	0.0839053	0.21256	0.163583	ARNT	1
GO:0032607	interferon-alpha production	1/55	30/18870	0.0839053	0.21256	0.163583	STAT1	1
GO:0032647	regulation of interferon-alpha production	1/55	30/18870	0.0839053	0.21256	0.163583	STAT1	1
GO:0039694	viral RNA genome replication	1/55	30/18870	0.0839053	0.21256	0.163583	SETDB1	1
GO:0043247	telomere maintenance in response to DNA damage	1/55	30/18870	0.0839053	0.21256	0.163583	TERF2	1
GO:0060219	camera-type eye photoreceptor cell differentiation	1/55	30/18870	0.0839053	0.21256	0.163583	RORB	1
GO:0061049	cell growth involved in cardiac muscle cell development	1/55	30/18870	0.0839053	0.21256	0.163583	FOXP1	1
GO:0007519	skeletal muscle tissue development	2/55	166/18870	0.0844288	0.21256	0.163583	ZBTB18/HLX	2
GO:0051170	import into nucleus	2/55	166/18870	0.0844288	0.21256	0.163583	BACH2/SMAD3	2
GO:0050792	regulation of viral process	2/55	168/18870	0.086169	0.21256	0.163583	STAT1/SETDB1	2
GO:0001562	response to protozoan	1/55	31/18870	0.0865797	0.21256	0.163583	IRF8	1
GO:0002825	regulation of T-helper 1 type immune response	1/55	31/18870	0.0865797	0.21256	0.163583	HLX	1
GO:0003299	muscle hypertrophy in response to stress	1/55	31/18870	0.0865797	0.21256	0.163583	SMAD3	1
GO:0003338	metanephros morphogenesis	1/55	31/18870	0.0865797	0.21256	0.163583	STAT1	1
GO:0014887	cardiac muscle adaptation	1/55	31/18870	0.0865797	0.21256	0.163583	SMAD3	1
GO:0014898	cardiac muscle hypertrophy in response to stress	1/55	31/18870	0.0865797	0.21256	0.163583	SMAD3	1
GO:0030878	thyroid gland development	1/55	31/18870	0.0865797	0.21256	0.163583	SMAD3	1
GO:0033688	regulation of osteoblast proliferation	1/55	31/18870	0.0865797	0.21256	0.163583	SMAD3	1
GO:0034121	regulation of toll-like receptor signaling pathway	1/55	31/18870	0.0865797	0.21256	0.163583	IRF1	1
GO:0050999	regulation of nitric-oxide synthase activity	1/55	31/18870	0.0865797	0.21256	0.163583	TERF2	1
GO:0060325	face morphogenesis	1/55	31/18870	0.0865797	0.21256	0.163583	LEF1	1
GO:0070198	protein localization to chromosome, telomeric region	1/55	31/18870	0.0865797	0.21256	0.163583	TERF2	1
GO:0150117	positive regulation of cell-substrate junction organization	1/55	31/18870	0.0865797	0.21256	0.163583	SMAD3	1
GO:0030856	regulation of epithelial cell differentiation	2/55	171/18870	0.0887998	0.216988	0.166991	STAT1/VEZF1	2
GO:0048660	regulation of smooth muscle cell proliferation	2/55	171/18870	0.0887998	0.216988	0.166991	STAT1/FOXP1	2
GO:0002230	positive regulation of defense response to virus by host	1/55	32/18870	0.0892464	0.216988	0.166991	STAT1	1
GO:0010464	regulation of mesenchymal cell proliferation	1/55	32/18870	0.0892464	0.216988	0.166991	STAT1	1
GO:0061036	positive regulation of cartilage development	1/55	32/18870	0.0892464	0.216988	0.166991	SMAD3	1
GO:0006346	DNA methylation-dependent heterochromatin formation	1/55	33/18870	0.0919054	0.220048	0.169346	SETDB1	1
GO:0034968	histone lysine methylation	1/55	33/18870	0.0919054	0.220048	0.169346	SETDB1	1
GO:0043618	regulation of transcription from RNA polymerase II promoter in response to stress	1/55	33/18870	0.0919054	0.220048	0.169346	ARNT	1
GO:0045577	regulation of B cell differentiation	1/55	33/18870	0.0919054	0.220048	0.169346	BCL6	1
GO:0048566	embryonic digestive tract development	1/55	33/18870	0.0919054	0.220048	0.169346	HLX	1
GO:0050869	negative regulation of B cell activation	1/55	33/18870	0.0919054	0.220048	0.169346	BCL6	1
GO:0051647	nucleus localization	1/55	33/18870	0.0919054	0.220048	0.169346	NR3C1	1
GO:0072539	T-helper 17 cell differentiation	1/55	33/18870	0.0919054	0.220048	0.169346	RORC	1
GO:0048659	smooth muscle cell proliferation	2/55	175/18870	0.0923448	0.220679	0.169832	STAT1/FOXP1	2
GO:0035265	organ growth	2/55	177/18870	0.0941328	0.223838	0.172262	HLX/FOXP1	2
GO:0042462	eye photoreceptor cell development	1/55	34/18870	0.0945569	0.223838	0.172262	RORB	1
GO:0043372	positive regulation of CD4-positive, alpha-beta T cell differentiation	1/55	34/18870	0.0945569	0.223838	0.172262	HLX	1
GO:0071353	cellular response to interleukin-4	1/55	34/18870	0.0945569	0.223838	0.172262	LEF1	1
GO:0090183	regulation of kidney development	1/55	34/18870	0.0945569	0.223838	0.172262	STAT1	1
GO:0001837	epithelial to mesenchymal transition	2/55	178/18870	0.0950306	0.224115	0.172476	LEF1/SMAD3	2
GO:0060538	skeletal muscle organ development	2/55	178/18870	0.0950306	0.224115	0.172476	ZBTB18/HLX	2
GO:0002719	negative regulation of cytokine production involved in immune response	1/55	35/18870	0.0972007	0.225427	0.173485	BCL6	1
GO:0010613	positive regulation of cardiac muscle hypertrophy	1/55	35/18870	0.0972007	0.225427	0.173485	MEF2A	1
GO:0030947	regulation of vascular endothelial growth factor receptor signaling pathway	1/55	35/18870	0.0972007	0.225427	0.173485	ARNT	1
GO:0032205	negative regulation of telomere maintenance	1/55	35/18870	0.0972007	0.225427	0.173485	TERF2	1
GO:0032633	interleukin-4 production	1/55	35/18870	0.0972007	0.225427	0.173485	LEF1	1
GO:0032673	regulation of interleukin-4 production	1/55	35/18870	0.0972007	0.225427	0.173485	LEF1	1
GO:0036314	response to sterol	1/55	35/18870	0.0972007	0.225427	0.173485	RORC	1
GO:0043392	negative regulation of DNA binding	1/55	35/18870	0.0972007	0.225427	0.173485	LEF1	1
GO:0048048	embryonic eye morphogenesis	1/55	35/18870	0.0972007	0.225427	0.173485	SP3	1
GO:0001936	regulation of endothelial cell proliferation	2/55	181/18870	0.0977391	0.226258	0.174125	ARNT/STAT1	2
GO:0042129	regulation of T cell proliferation	2/55	182/18870	0.0986469	0.227759	0.17528	IRF1/BCL6	2
GO:0019827	stem cell population maintenance	2/55	183/18870	0.0995571	0.227759	0.17528	ZHX2/SOX4	2
GO:0001569	branching involved in blood vessel morphogenesis	1/55	36/18870	0.099837	0.227759	0.17528	LEF1	1
GO:0007617	mating behavior	1/55	36/18870	0.099837	0.227759	0.17528	NCOA1	1
GO:0014742	positive regulation of muscle hypertrophy	1/55	36/18870	0.099837	0.227759	0.17528	MEF2A	1
GO:0033687	osteoblast proliferation	1/55	36/18870	0.099837	0.227759	0.17528	SMAD3	1
GO:0070670	response to interleukin-4	1/55	36/18870	0.099837	0.227759	0.17528	LEF1	1
GO:0071425	hematopoietic stem cell proliferation	1/55	36/18870	0.099837	0.227759	0.17528	ETV6	1
GO:0003230	cardiac atrium development	1/55	37/18870	0.102466	0.23041	0.17732	SOX4	1
GO:0031076	embryonic camera-type eye development	1/55	37/18870	0.102466	0.23041	0.17732	SP3	1
GO:0033144	negative regulation of intracellular steroid hormone receptor signaling pathway	1/55	37/18870	0.102466	0.23041	0.17732	FOXP1	1
GO:0046326	positive regulation of glucose import	1/55	37/18870	0.102466	0.23041	0.17732	MEF2A	1
GO:0046621	negative regulation of organ growth	1/55	37/18870	0.102466	0.23041	0.17732	FOXP1	1
GO:0060323	head morphogenesis	1/55	37/18870	0.102466	0.23041	0.17732	LEF1	1
GO:0070306	lens fiber cell differentiation	1/55	37/18870	0.102466	0.23041	0.17732	SMAD3	1
GO:2000279	negative regulation of DNA biosynthetic process	1/55	37/18870	0.102466	0.23041	0.17732	TERF2	1
GO:0098727	maintenance of cell number	2/55	187/18870	0.103222	0.231696	0.17831	ZHX2/SOX4	2
GO:0016571	histone methylation	1/55	38/18870	0.105087	0.233382	0.179607	SETDB1	1
GO:0035909	aorta morphogenesis	1/55	38/18870	0.105087	0.233382	0.179607	SOX4	1
GO:0043516	regulation of DNA damage response, signal transduction by p53 class mediator	1/55	38/18870	0.105087	0.233382	0.179607	SOX4	1
GO:0045429	positive regulation of nitric oxide biosynthetic process	1/55	38/18870	0.105087	0.233382	0.179607	SMAD3	1
GO:0045738	negative regulation of DNA repair	1/55	38/18870	0.105087	0.233382	0.179607	TERF2	1
GO:0060563	neuroepithelial cell differentiation	1/55	38/18870	0.105087	0.233382	0.179607	SOX4	1
GO:0021543	pallium development	2/55	191/18870	0.106923	0.235443	0.181193	NCOA1/LEF1	2
GO:0001662	behavioral fear response	1/55	39/18870	0.1077	0.235443	0.181193	RAG1	1
GO:0003016	respiratory system process	1/55	39/18870	0.1077	0.235443	0.181193	PBX3	1
GO:0016233	telomere capping	1/55	39/18870	0.1077	0.235443	0.181193	TERF2	1
GO:0043620	regulation of DNA-templated transcription in response to stress	1/55	39/18870	0.1077	0.235443	0.181193	ARNT	1
GO:0045191	regulation of isotype switching	1/55	39/18870	0.1077	0.235443	0.181193	BCL6	1
GO:0045746	negative regulation of Notch signaling pathway	1/55	39/18870	0.1077	0.235443	0.181193	BCL6	1
GO:0071548	response to dexamethasone	1/55	39/18870	0.1077	0.235443	0.181193	NR3C1	1
GO:1904407	positive regulation of nitric oxide metabolic process	1/55	39/18870	0.1077	0.235443	0.181193	SMAD3	1
GO:0002822	regulation of adaptive immune response based on somatic recombination of immune receptors built from immunoglobulin superfamily domains	2/55	193/18870	0.108788	0.236995	0.182388	HLX/BCL6	2
GO:0006006	glucose metabolic process	2/55	193/18870	0.108788	0.236995	0.182388	NR3C1/RORC	2
GO:0001953	negative regulation of cell-matrix adhesion	1/55	40/18870	0.110307	0.237018	0.182405	BCL6	1
GO:0002209	behavioral defense response	1/55	40/18870	0.110307	0.237018	0.182405	RAG1	1
GO:0010742	macrophage derived foam cell differentiation	1/55	40/18870	0.110307	0.237018	0.182405	STAT1	1
GO:0032570	response to progesterone	1/55	40/18870	0.110307	0.237018	0.182405	NCOA1	1
GO:0032728	positive regulation of interferon-beta production	1/55	40/18870	0.110307	0.237018	0.182405	IRF1	1
GO:0042307	positive regulation of protein import into nucleus	1/55	40/18870	0.110307	0.237018	0.182405	SMAD3	1
GO:0048821	erythrocyte development	1/55	40/18870	0.110307	0.237018	0.182405	BCL6	1
GO:0070232	regulation of T cell apoptotic process	1/55	40/18870	0.110307	0.237018	0.182405	RAG1	1
GO:0055001	muscle cell development	2/55	195/18870	0.110661	0.237373	0.182679	FOXP1/MEF2A	2
GO:0006979	response to oxidative stress	3/55	400/18870	0.111021	0.237739	0.18296	ARNT/STAT1/FOXP1	3
GO:0007369	gastrulation	2/55	197/18870	0.112543	0.239733	0.184495	LEF1/SMAD3	2
GO:0051154	negative regulation of striated muscle cell differentiation	1/55	41/18870	0.112905	0.239733	0.184495	FOXP1	1
GO:0072210	metanephric nephron development	1/55	41/18870	0.112905	0.239733	0.184495	STAT1	1
GO:0090077	foam cell differentiation	1/55	41/18870	0.112905	0.239733	0.184495	STAT1	1
GO:1902742	apoptotic process involved in development	1/55	41/18870	0.112905	0.239733	0.184495	LEF1	1
GO:0030900	forebrain development	3/55	407/18870	0.115361	0.243589	0.187463	NCOA1/LEF1/FOXP1	3
GO:0007595	lactation	1/55	42/18870	0.115497	0.243589	0.187463	NCOA1	1
GO:0071634	regulation of transforming growth factor beta production	1/55	42/18870	0.115497	0.243589	0.187463	SMAD3	1
GO:1901983	regulation of protein acetylation	1/55	42/18870	0.115497	0.243589	0.187463	SOX4	1
GO:0001935	endothelial cell proliferation	2/55	202/18870	0.117284	0.246531	0.189727	ARNT/STAT1	2
GO:0050728	negative regulation of inflammatory response	2/55	202/18870	0.117284	0.246531	0.189727	ARNT/SMAD3	2
GO:0045663	positive regulation of myoblast differentiation	1/55	43/18870	0.11808	0.246967	0.190062	SOX4	1
GO:0060412	ventricular septum morphogenesis	1/55	43/18870	0.11808	0.246967	0.190062	SOX4	1
GO:0060443	mammary gland morphogenesis	1/55	43/18870	0.11808	0.246967	0.190062	NR3C1	1
GO:0007623	circadian rhythm	2/55	204/18870	0.119195	0.248225	0.19103	RORB/RORC	2
GO:0000302	response to reactive oxygen species	2/55	205/18870	0.120153	0.248225	0.19103	STAT1/FOXP1	2
GO:0050777	negative regulation of immune response	2/55	205/18870	0.120153	0.248225	0.19103	HLX/BCL6	2
GO:0010463	mesenchymal cell proliferation	1/55	44/18870	0.120657	0.248225	0.19103	STAT1	1
GO:0010828	positive regulation of glucose transmembrane transport	1/55	44/18870	0.120657	0.248225	0.19103	MEF2A	1
GO:0030501	positive regulation of bone mineralization	1/55	44/18870	0.120657	0.248225	0.19103	SMAD3	1
GO:0046640	regulation of alpha-beta T cell proliferation	1/55	44/18870	0.120657	0.248225	0.19103	IRF1	1
GO:0050691	regulation of defense response to virus by host	1/55	44/18870	0.120657	0.248225	0.19103	STAT1	1
GO:0120178	steroid hormone biosynthetic process	1/55	44/18870	0.120657	0.248225	0.19103	NR3C1	1
GO:2000516	positive regulation of CD4-positive, alpha-beta T cell activation	1/55	44/18870	0.120657	0.248225	0.19103	HLX	1
GO:0032869	cellular response to insulin stimulus	2/55	206/18870	0.121113	0.248757	0.19144	NCOA1/STAT1	2
GO:0001558	regulation of cell growth	3/55	417/18870	0.121673	0.2495	0.192012	FOXP1/SMAD3/BCL6	3
GO:0031032	actomyosin structure organization	2/55	208/18870	0.12304	0.24983	0.192266	SMAD3/MEF2A	2
GO:0001825	blastocyst formation	1/55	45/18870	0.123226	0.24983	0.192266	SP3	1
GO:0030890	positive regulation of B cell proliferation	1/55	45/18870	0.123226	0.24983	0.192266	BCL6	1
GO:0033574	response to testosterone	1/55	45/18870	0.123226	0.24983	0.192266	FOXP1	1
GO:0042596	fear response	1/55	45/18870	0.123226	0.24983	0.192266	RAG1	1
GO:0048701	embryonic cranial skeleton morphogenesis	1/55	45/18870	0.123226	0.24983	0.192266	SMAD3	1
GO:0071604	transforming growth factor beta production	1/55	45/18870	0.123226	0.24983	0.192266	SMAD3	1
GO:0031018	endocrine pancreas development	1/55	46/18870	0.125787	0.252579	0.194381	SOX4	1
GO:0032768	regulation of monooxygenase activity	1/55	46/18870	0.125787	0.252579	0.194381	TERF2	1
GO:0042789	mRNA transcription by RNA polymerase II	1/55	46/18870	0.125787	0.252579	0.194381	NCOA1	1
GO:0085029	extracellular matrix assembly	1/55	46/18870	0.125787	0.252579	0.194381	SMAD3	1
GO:0097028	dendritic cell differentiation	1/55	46/18870	0.125787	0.252579	0.194381	IRF8	1
GO:0140718	facultative heterochromatin formation	1/55	46/18870	0.125787	0.252579	0.194381	SETDB1	1
GO:0009612	response to mechanical stimulus	2/55	213/18870	0.127889	0.253258	0.194904	STAT1/IRF1	2
GO:0042098	T cell proliferation	2/55	213/18870	0.127889	0.253258	0.194904	IRF1/BCL6	2
GO:0002701	negative regulation of production of molecular mediator of immune response	1/55	47/18870	0.128342	0.253258	0.194904	BCL6	1
GO:0035196	miRNA processing	1/55	47/18870	0.128342	0.253258	0.194904	SMAD3	1
GO:0035850	epithelial cell differentiation involved in kidney development	1/55	47/18870	0.128342	0.253258	0.194904	STAT1	1
GO:0043029	T cell homeostasis	1/55	47/18870	0.128342	0.253258	0.194904	RAG1	1
GO:0045601	regulation of endothelial cell differentiation	1/55	47/18870	0.128342	0.253258	0.194904	VEZF1	1
GO:0046633	alpha-beta T cell proliferation	1/55	47/18870	0.128342	0.253258	0.194904	IRF1	1
GO:0051353	positive regulation of oxidoreductase activity	1/55	47/18870	0.128342	0.253258	0.194904	TERF2	1
GO:0072538	T-helper 17 type immune response	1/55	47/18870	0.128342	0.253258	0.194904	RORC	1
GO:0090329	regulation of DNA-templated DNA replication	1/55	47/18870	0.128342	0.253258	0.194904	BCL6	1
GO:0060541	respiratory system development	2/55	214/18870	0.128864	0.253891	0.195391	LEF1/SP3	2
GO:0003002	regionalization	3/55	430/18870	0.130068	0.255861	0.196907	LEF1/PBX3/SMAD3	3
GO:0001754	eye photoreceptor cell differentiation	1/55	48/18870	0.130889	0.255874	0.196917	RORB	1
GO:0008542	visual learning	1/55	48/18870	0.130889	0.255874	0.196917	RAG1	1
GO:0031670	cellular response to nutrient	1/55	48/18870	0.130889	0.255874	0.196917	NCOA1	1
GO:0046580	negative regulation of Ras protein signal transduction	1/55	48/18870	0.130889	0.255874	0.196917	BCL6	1
GO:0016032	viral process	3/55	432/18870	0.131378	0.256431	0.197346	LEF1/STAT1/SETDB1	3
GO:0050821	protein stabilization	2/55	217/18870	0.131801	0.256859	0.197675	SOX4/SMAD3	2
GO:0050679	positive regulation of epithelial cell proliferation	2/55	218/18870	0.132784	0.257633	0.198271	HLX/ARNT	2
GO:0010171	body morphogenesis	1/55	49/18870	0.133428	0.257633	0.198271	LEF1	1
GO:0032924	activin receptor signaling pathway	1/55	49/18870	0.133428	0.257633	0.198271	SMAD3	1
GO:0042461	photoreceptor cell development	1/55	49/18870	0.133428	0.257633	0.198271	RORB	1
GO:0048538	thymus development	1/55	49/18870	0.133428	0.257633	0.198271	RAG1	1
GO:1902275	regulation of chromatin organization	1/55	49/18870	0.133428	0.257633	0.198271	SETDB1	1
GO:0009615	response to virus	3/55	436/18870	0.134012	0.258363	0.198832	STAT1/IRF1/SMAD3	3
GO:0010810	regulation of cell-substrate adhesion	2/55	220/18870	0.134754	0.259396	0.199627	SMAD3/BCL6	2
GO:0009299	mRNA transcription	1/55	50/18870	0.135961	0.25973	0.199884	NCOA1	1
GO:0030521	androgen receptor signaling pathway	1/55	50/18870	0.135961	0.25973	0.199884	FOXP1	1
GO:0051646	mitochondrion localization	1/55	50/18870	0.135961	0.25973	0.199884	MEF2A	1
GO:0061082	myeloid leukocyte cytokine production	1/55	50/18870	0.135961	0.25973	0.199884	BCL6	1
GO:0071385	cellular response to glucocorticoid stimulus	1/55	50/18870	0.135961	0.25973	0.199884	NR3C1	1
GO:0008089	anterograde axonal transport	1/55	51/18870	0.138486	0.262955	0.202367	TERF2	1
GO:0019083	viral transcription	1/55	51/18870	0.138486	0.262955	0.202367	LEF1	1
GO:0046622	positive regulation of organ growth	1/55	51/18870	0.138486	0.262955	0.202367	HLX	1
GO:0051496	positive regulation of stress fiber assembly	1/55	51/18870	0.138486	0.262955	0.202367	SMAD3	1
GO:0006110	regulation of glycolytic process	1/55	52/18870	0.141003	0.266128	0.204808	ARNT	1
GO:0006968	cellular defense response	1/55	52/18870	0.141003	0.266128	0.204808	VEZF1	1
GO:0046638	positive regulation of alpha-beta T cell differentiation	1/55	52/18870	0.141003	0.266128	0.204808	HLX	1
GO:0060324	face development	1/55	52/18870	0.141003	0.266128	0.204808	LEF1	1
GO:0006111	regulation of gluconeogenesis	1/55	53/18870	0.143514	0.268049	0.206287	NR3C1	1
GO:0018022	peptidyl-lysine methylation	1/55	53/18870	0.143514	0.268049	0.206287	SETDB1	1
GO:0021872	forebrain generation of neurons	1/55	53/18870	0.143514	0.268049	0.206287	LEF1	1
GO:0032210	regulation of telomere maintenance via telomerase	1/55	53/18870	0.143514	0.268049	0.206287	TERF2	1
GO:0032330	regulation of chondrocyte differentiation	1/55	53/18870	0.143514	0.268049	0.206287	SMAD3	1
GO:0043124	negative regulation of canonical NF-kappaB signal transduction	1/55	53/18870	0.143514	0.268049	0.206287	STAT1	1
GO:0045778	positive regulation of ossification	1/55	53/18870	0.143514	0.268049	0.206287	SMAD3	1
GO:0003012	muscle system process	3/55	452/18870	0.144731	0.269921	0.207727	FOXP1/SMAD3/MEF2A	3
GO:0070169	positive regulation of biomineral tissue development	1/55	54/18870	0.146018	0.271917	0.209263	SMAD3	1
GO:0019318	hexose metabolic process	2/55	233/18870	0.147717	0.273326	0.210348	NR3C1/RORC	2
GO:0002204	somatic recombination of immunoglobulin genes involved in immune response	1/55	55/18870	0.148514	0.273326	0.210348	BCL6	1
GO:0002208	somatic diversification of immunoglobulins involved in immune response	1/55	55/18870	0.148514	0.273326	0.210348	BCL6	1
GO:0007140	male meiotic nuclear division	1/55	55/18870	0.148514	0.273326	0.210348	MYBL1	1
GO:0014888	striated muscle adaptation	1/55	55/18870	0.148514	0.273326	0.210348	SMAD3	1
GO:0045071	negative regulation of viral genome replication	1/55	55/18870	0.148514	0.273326	0.210348	SETDB1	1
GO:0045190	isotype switching	1/55	55/18870	0.148514	0.273326	0.210348	BCL6	1
GO:0051058	negative regulation of small GTPase mediated signal transduction	1/55	55/18870	0.148514	0.273326	0.210348	BCL6	1
GO:0016055	Wnt signaling pathway	3/55	459/18870	0.14951	0.274757	0.211449	LEF1/SOX4/SMAD3	3
GO:0198738	cell-cell signaling by wnt	3/55	461/18870	0.150885	0.275487	0.212011	LEF1/SOX4/SMAD3	3
GO:0001954	positive regulation of cell-matrix adhesion	1/55	56/18870	0.151003	0.275487	0.212011	SMAD3	1
GO:0007632	visual behavior	1/55	56/18870	0.151003	0.275487	0.212011	RAG1	1
GO:0030857	negative regulation of epithelial cell differentiation	1/55	56/18870	0.151003	0.275487	0.212011	STAT1	1
GO:0043525	positive regulation of neuron apoptotic process	1/55	56/18870	0.151003	0.275487	0.212011	NR3C1	1
GO:0050670	regulation of lymphocyte proliferation	2/55	238/18870	0.152771	0.277906	0.213872	IRF1/BCL6	2
GO:0071356	cellular response to tumor necrosis factor	2/55	238/18870	0.152771	0.277906	0.213872	STAT1/FOXP1	2
GO:0061005	cell differentiation involved in kidney development	1/55	57/18870	0.153485	0.278801	0.214561	STAT1	1
GO:0007160	cell-matrix adhesion	2/55	239/18870	0.153786	0.278945	0.214672	SMAD3/BCL6	2
GO:0042445	hormone metabolic process	2/55	241/18870	0.15582	0.280861	0.216147	ARNT/NR3C1	2
GO:0002707	negative regulation of lymphocyte mediated immunity	1/55	58/18870	0.15596	0.280861	0.216147	BCL6	1
GO:0042306	regulation of protein import into nucleus	1/55	58/18870	0.15596	0.280861	0.216147	SMAD3	1
GO:0045428	regulation of nitric oxide biosynthetic process	1/55	58/18870	0.15596	0.280861	0.216147	SMAD3	1
GO:0070231	T cell apoptotic process	1/55	58/18870	0.15596	0.280861	0.216147	RAG1	1
GO:0032944	regulation of mononuclear cell proliferation	2/55	242/18870	0.156839	0.282041	0.217054	IRF1/BCL6	2
GO:1903320	regulation of protein modification by small protein conjugation or removal	2/55	243/18870	0.157859	0.282072	0.217079	ARNT/SOX4	2
GO:0002823	negative regulation of adaptive immune response based on somatic recombination of immune receptors built from immunoglobulin superfamily domains	1/55	59/18870	0.158427	0.282072	0.217079	BCL6	1
GO:0010574	regulation of vascular endothelial growth factor production	1/55	59/18870	0.158427	0.282072	0.217079	ARNT	1
GO:0014009	glial cell proliferation	1/55	59/18870	0.158427	0.282072	0.217079	SOX4	1
GO:0032608	interferon-beta production	1/55	59/18870	0.158427	0.282072	0.217079	IRF1	1
GO:0032648	regulation of interferon-beta production	1/55	59/18870	0.158427	0.282072	0.217079	IRF1	1
GO:0071168	protein localization to chromatin	1/55	59/18870	0.158427	0.282072	0.217079	LEF1	1
GO:0007389	pattern specification process	3/55	475/18870	0.160624	0.284039	0.218592	LEF1/PBX3/SMAD3	3
GO:0002381	immunoglobulin production involved in immunoglobulin-mediated immune response	1/55	60/18870	0.160888	0.284039	0.218592	BCL6	1
GO:0002763	positive regulation of myeloid leukocyte differentiation	1/55	60/18870	0.160888	0.284039	0.218592	LEF1	1
GO:0046324	regulation of glucose import	1/55	60/18870	0.160888	0.284039	0.218592	MEF2A	1
GO:0071384	cellular response to corticosteroid stimulus	1/55	60/18870	0.160888	0.284039	0.218592	NR3C1	1
GO:0080164	regulation of nitric oxide metabolic process	1/55	60/18870	0.160888	0.284039	0.218592	SMAD3	1
GO:0033002	muscle cell proliferation	2/55	247/18870	0.161953	0.284721	0.219117	STAT1/FOXP1	2
GO:0033044	regulation of chromosome organization	2/55	247/18870	0.161953	0.284721	0.219117	TERF2/SETDB1	2
GO:0048738	cardiac muscle tissue development	2/55	247/18870	0.161953	0.284721	0.219117	FOXP1/MEF2A	2
GO:0045444	fat cell differentiation	2/55	248/18870	0.16298	0.284771	0.219156	SMAD3/RORC	2
GO:0003179	heart valve morphogenesis	1/55	61/18870	0.163341	0.284771	0.219156	SOX4	1
GO:0032233	positive regulation of actin filament bundle assembly	1/55	61/18870	0.163341	0.284771	0.219156	SMAD3	1
GO:0045599	negative regulation of fat cell differentiation	1/55	61/18870	0.163341	0.284771	0.219156	SMAD3	1
GO:0048010	vascular endothelial growth factor receptor signaling pathway	1/55	61/18870	0.163341	0.284771	0.219156	ARNT	1
GO:1904356	regulation of telomere maintenance via telomere lengthening	1/55	61/18870	0.163341	0.284771	0.219156	TERF2	1
GO:0032731	positive regulation of interleukin-1 beta production	1/55	62/18870	0.165788	0.288237	0.221823	SMAD3	1
GO:0046824	positive regulation of nucleocytoplasmic transport	1/55	62/18870	0.165788	0.288237	0.221823	SMAD3	1
GO:0010573	vascular endothelial growth factor production	1/55	63/18870	0.168227	0.290469	0.223541	ARNT	1
GO:0016447	somatic recombination of immunoglobulin gene segments	1/55	63/18870	0.168227	0.290469	0.223541	BCL6	1
GO:0043470	regulation of carbohydrate catabolic process	1/55	63/18870	0.168227	0.290469	0.223541	ARNT	1
GO:0051893	regulation of focal adhesion assembly	1/55	63/18870	0.168227	0.290469	0.223541	SMAD3	1
GO:0090109	regulation of cell-substrate junction assembly	1/55	63/18870	0.168227	0.290469	0.223541	SMAD3	1
GO:0034599	cellular response to oxidative stress	2/55	255/18870	0.1702	0.291863	0.224614	ARNT/FOXP1	2
GO:0001885	endothelial cell development	1/55	64/18870	0.17066	0.291863	0.224614	VEZF1	1
GO:0002712	regulation of B cell mediated immunity	1/55	64/18870	0.17066	0.291863	0.224614	BCL6	1
GO:0002820	negative regulation of adaptive immune response	1/55	64/18870	0.17066	0.291863	0.224614	BCL6	1
GO:0002889	regulation of immunoglobulin mediated immune response	1/55	64/18870	0.17066	0.291863	0.224614	BCL6	1
GO:0030225	macrophage differentiation	1/55	64/18870	0.17066	0.291863	0.224614	NR3C1	1
GO:0046530	photoreceptor cell differentiation	1/55	64/18870	0.17066	0.291863	0.224614	RORB	1
GO:0001947	heart looping	1/55	65/18870	0.173085	0.293219	0.225657	SMAD3	1
GO:0010812	negative regulation of cell-substrate adhesion	1/55	65/18870	0.173085	0.293219	0.225657	BCL6	1
GO:0030888	regulation of B cell proliferation	1/55	65/18870	0.173085	0.293219	0.225657	BCL6	1
GO:0035904	aorta development	1/55	65/18870	0.173085	0.293219	0.225657	SOX4	1
GO:0055021	regulation of cardiac muscle tissue growth	1/55	65/18870	0.173085	0.293219	0.225657	FOXP1	1
GO:0098930	axonal transport	1/55	65/18870	0.173085	0.293219	0.225657	TERF2	1
GO:1905330	regulation of morphogenesis of an epithelium	1/55	65/18870	0.173085	0.293219	0.225657	FOXP1	1
GO:0034612	response to tumor necrosis factor	2/55	259/18870	0.174351	0.294965	0.227001	STAT1/FOXP1	2
GO:0030219	megakaryocyte differentiation	1/55	66/18870	0.175504	0.295326	0.227278	SP3	1
GO:0050854	regulation of antigen receptor-mediated signaling pathway	1/55	66/18870	0.175504	0.295326	0.227278	FOXP1	1
GO:0050909	sensory perception of taste	1/55	66/18870	0.175504	0.295326	0.227278	LEF1	1
GO:0061180	mammary gland epithelium development	1/55	66/18870	0.175504	0.295326	0.227278	NR3C1	1
GO:0016049	cell growth	3/55	497/18870	0.17631	0.296096	0.227871	FOXP1/SMAD3/BCL6	3
GO:0005996	monosaccharide metabolic process	2/55	261/18870	0.176433	0.296096	0.227871	NR3C1/RORC	2
GO:0060828	regulation of canonical Wnt signaling pathway	2/55	262/18870	0.177475	0.297448	0.228912	SOX4/SMAD3	2
GO:0071300	cellular response to retinoic acid	1/55	67/18870	0.177915	0.297789	0.229174	RORB	1
GO:0003007	heart morphogenesis	2/55	264/18870	0.179563	0.299027	0.230127	SOX4/SMAD3	2
GO:0006919	activation of cysteine-type endopeptidase activity involved in apoptotic process	1/55	68/18870	0.18032	0.299027	0.230127	SMAD3	1
GO:0016445	somatic diversification of immunoglobulins	1/55	68/18870	0.18032	0.299027	0.230127	BCL6	1
GO:0016925	protein sumoylation	1/55	68/18870	0.18032	0.299027	0.230127	ARNT	1
GO:0018394	peptidyl-lysine acetylation	1/55	68/18870	0.18032	0.299027	0.230127	SOX4	1
GO:0051865	protein autoubiquitination	1/55	68/18870	0.18032	0.299027	0.230127	RAG1	1
GO:0150116	regulation of cell-substrate junction organization	1/55	68/18870	0.18032	0.299027	0.230127	SMAD3	1
GO:0070663	regulation of leukocyte proliferation	2/55	267/18870	0.182702	0.301017	0.231659	IRF1/BCL6	2
GO:0002704	negative regulation of leukocyte mediated immunity	1/55	69/18870	0.182718	0.301017	0.231659	BCL6	1
GO:0007004	telomere maintenance via telomerase	1/55	69/18870	0.182718	0.301017	0.231659	TERF2	1
GO:0050918	positive chemotaxis	1/55	69/18870	0.182718	0.301017	0.231659	SMAD3	1
GO:1901224	positive regulation of non-canonical NF-kappaB signal transduction	1/55	69/18870	0.182718	0.301017	0.231659	NR3C2	1
GO:0032868	response to insulin	2/55	269/18870	0.1848	0.302971	0.233162	NCOA1/STAT1	2
GO:0032206	positive regulation of telomere maintenance	1/55	70/18870	0.185109	0.302971	0.233162	TERF2	1
GO:0032922	circadian regulation of gene expression	1/55	70/18870	0.185109	0.302971	0.233162	RORC	1
GO:0051148	negative regulation of muscle cell differentiation	1/55	70/18870	0.185109	0.302971	0.233162	FOXP1	1
GO:0061371	determination of heart left/right asymmetry	1/55	70/18870	0.185109	0.302971	0.233162	SMAD3	1
GO:0003143	embryonic heart tube morphogenesis	1/55	71/18870	0.187493	0.304101	0.234032	SMAD3	1
GO:0003208	cardiac ventricle morphogenesis	1/55	71/18870	0.187493	0.304101	0.234032	SOX4	1
GO:0030239	myofibril assembly	1/55	71/18870	0.187493	0.304101	0.234032	MEF2A	1
GO:0042698	ovulation cycle	1/55	71/18870	0.187493	0.304101	0.234032	NCOA1	1
GO:0060420	regulation of heart growth	1/55	71/18870	0.187493	0.304101	0.234032	FOXP1	1
GO:1900076	regulation of cellular response to insulin stimulus	1/55	71/18870	0.187493	0.304101	0.234032	NCOA1	1
GO:1903317	regulation of protein maturation	1/55	71/18870	0.187493	0.304101	0.234032	SOX4	1
GO:0030858	positive regulation of epithelial cell differentiation	1/55	72/18870	0.18987	0.305591	0.235178	VEZF1	1
GO:0046635	positive regulation of alpha-beta T cell activation	1/55	72/18870	0.18987	0.305591	0.235178	HLX	1
GO:0060411	cardiac septum morphogenesis	1/55	72/18870	0.18987	0.305591	0.235178	SOX4	1
GO:0061035	regulation of cartilage development	1/55	72/18870	0.18987	0.305591	0.235178	SMAD3	1
GO:0071260	cellular response to mechanical stimulus	1/55	72/18870	0.18987	0.305591	0.235178	IRF1	1
GO:1904888	cranial skeletal system development	1/55	72/18870	0.18987	0.305591	0.235178	SMAD3	1
GO:0003170	heart valve development	1/55	73/18870	0.19224	0.306268	0.2357	SOX4	1
GO:0006809	nitric oxide biosynthetic process	1/55	73/18870	0.19224	0.306268	0.2357	SMAD3	1
GO:0030330	DNA damage response, signal transduction by p53 class mediator	1/55	73/18870	0.19224	0.306268	0.2357	SOX4	1
GO:0032732	positive regulation of interleukin-1 production	1/55	73/18870	0.19224	0.306268	0.2357	SMAD3	1
GO:0033143	regulation of intracellular steroid hormone receptor signaling pathway	1/55	73/18870	0.19224	0.306268	0.2357	FOXP1	1
GO:0045661	regulation of myoblast differentiation	1/55	73/18870	0.19224	0.306268	0.2357	SOX4	1
GO:0045665	negative regulation of neuron differentiation	1/55	73/18870	0.19224	0.306268	0.2357	ZHX2	1
GO:0055002	striated muscle cell development	1/55	73/18870	0.19224	0.306268	0.2357	MEF2A	1
GO:0006260	DNA replication	2/55	278/18870	0.194282	0.307694	0.236797	TERF2/BCL6	2
GO:0002224	toll-like receptor signaling pathway	1/55	74/18870	0.194604	0.307694	0.236797	IRF1	1
GO:0003281	ventricular septum development	1/55	74/18870	0.194604	0.307694	0.236797	SOX4	1
GO:0007585	respiratory gaseous exchange by respiratory system	1/55	74/18870	0.194604	0.307694	0.236797	PBX3	1
GO:0009880	embryonic pattern specification	1/55	74/18870	0.194604	0.307694	0.236797	SMAD3	1
GO:0050795	regulation of behavior	1/55	74/18870	0.194604	0.307694	0.236797	RAG1	1
GO:0006278	RNA-templated DNA biosynthetic process	1/55	75/18870	0.19696	0.310639	0.239063	TERF2	1
GO:0061045	negative regulation of wound healing	1/55	75/18870	0.19696	0.310639	0.239063	SMAD3	1
GO:1901873	regulation of post-translational protein modification	2/55	284/18870	0.20064	0.31488	0.242327	ARNT/SOX4	2
GO:0001937	negative regulation of endothelial cell proliferation	1/55	77/18870	0.201653	0.31488	0.242327	STAT1	1
GO:0002260	lymphocyte homeostasis	1/55	77/18870	0.201653	0.31488	0.242327	RAG1	1
GO:0002637	regulation of immunoglobulin production	1/55	77/18870	0.201653	0.31488	0.242327	BCL6	1
GO:0008088	axo-dendritic transport	1/55	77/18870	0.201653	0.31488	0.242327	TERF2	1
GO:0032729	positive regulation of type II interferon production	1/55	77/18870	0.201653	0.31488	0.242327	IRF8	1
GO:0046323	glucose import	1/55	77/18870	0.201653	0.31488	0.242327	MEF2A	1
GO:0050853	B cell receptor signaling pathway	1/55	77/18870	0.201653	0.31488	0.242327	FOXP1	1
GO:0071560	cellular response to transforming growth factor beta stimulus	2/55	287/18870	0.203829	0.316953	0.243923	SMAD3/NR3C1	2
GO:0010827	regulation of glucose transmembrane transport	1/55	78/18870	0.20399	0.316953	0.243923	MEF2A	1
GO:0031397	negative regulation of protein ubiquitination	1/55	78/18870	0.20399	0.316953	0.243923	SOX4	1
GO:0046209	nitric oxide metabolic process	1/55	78/18870	0.20399	0.316953	0.243923	SMAD3	1
GO:0021536	diencephalon development	1/55	79/18870	0.20632	0.318996	0.245495	NCOA1	1
GO:0031016	pancreas development	1/55	79/18870	0.20632	0.318996	0.245495	SOX4	1
GO:0072088	nephron epithelium morphogenesis	1/55	79/18870	0.20632	0.318996	0.245495	STAT1	1
GO:2001057	reactive nitrogen species metabolic process	1/55	79/18870	0.20632	0.318996	0.245495	SMAD3	1
GO:0006479	protein methylation	1/55	80/18870	0.208643	0.321402	0.247346	SETDB1	1
GO:0008213	protein alkylation	1/55	80/18870	0.208643	0.321402	0.247346	SETDB1	1
GO:0048844	artery morphogenesis	1/55	80/18870	0.208643	0.321402	0.247346	SOX4	1
GO:0071559	response to transforming growth factor beta	2/55	293/18870	0.210224	0.321815	0.247664	SMAD3/NR3C1	2
GO:0007405	neuroblast proliferation	1/55	81/18870	0.210959	0.321815	0.247664	LEF1	1
GO:0008344	adult locomotory behavior	1/55	81/18870	0.210959	0.321815	0.247664	PBX3	1
GO:0010833	telomere maintenance via telomere lengthening	1/55	81/18870	0.210959	0.321815	0.247664	TERF2	1
GO:0030500	regulation of bone mineralization	1/55	81/18870	0.210959	0.321815	0.247664	SMAD3	1
GO:0045913	positive regulation of carbohydrate metabolic process	1/55	81/18870	0.210959	0.321815	0.247664	ARNT	1
GO:0050810	regulation of steroid biosynthetic process	1/55	81/18870	0.210959	0.321815	0.247664	NR3C1	1
GO:0072028	nephron morphogenesis	1/55	81/18870	0.210959	0.321815	0.247664	STAT1	1
GO:0051341	regulation of oxidoreductase activity	1/55	82/18870	0.213269	0.324158	0.249467	TERF2	1
GO:0060337	type I interferon-mediated signaling pathway	1/55	82/18870	0.213269	0.324158	0.249467	STAT1	1
GO:0150076	neuroinflammatory response	1/55	82/18870	0.213269	0.324158	0.249467	NR3C1	1
GO:0007492	endoderm development	1/55	83/18870	0.215572	0.326475	0.25125	SMAD3	1
GO:0035023	regulation of Rho protein signal transduction	1/55	83/18870	0.215572	0.326475	0.25125	BCL6	1
GO:0071357	cellular response to type I interferon	1/55	83/18870	0.215572	0.326475	0.25125	STAT1	1
GO:0032024	positive regulation of insulin secretion	1/55	84/18870	0.217868	0.328764	0.253012	SOX4	1
GO:0050871	positive regulation of B cell activation	1/55	84/18870	0.217868	0.328764	0.253012	BCL6	1
GO:0060395	SMAD protein signal transduction	1/55	84/18870	0.217868	0.328764	0.253012	SMAD3	1
GO:0008306	associative learning	1/55	85/18870	0.220158	0.329844	0.253843	RAG1	1
GO:0035050	embryonic heart tube development	1/55	85/18870	0.220158	0.329844	0.253843	SMAD3	1
GO:0045069	regulation of viral genome replication	1/55	85/18870	0.220158	0.329844	0.253843	SETDB1	1
GO:0048041	focal adhesion assembly	1/55	85/18870	0.220158	0.329844	0.253843	SMAD3	1
GO:0051101	regulation of DNA binding	1/55	85/18870	0.220158	0.329844	0.253843	LEF1	1
GO:0051591	response to cAMP	1/55	85/18870	0.220158	0.329844	0.253843	STAT1	1
GO:0070918	regulatory ncRNA processing	1/55	86/18870	0.222441	0.332868	0.25617	SMAD3	1
GO:0051146	striated muscle cell differentiation	2/55	305/18870	0.223077	0.333422	0.256597	FOXP1/MEF2A	2
GO:0033077	T cell differentiation in thymus	1/55	87/18870	0.224718	0.334285	0.257261	RAG1	1
GO:0048708	astrocyte differentiation	1/55	87/18870	0.224718	0.334285	0.257261	NR3C1	1
GO:0051851	modulation by host of symbiont process	1/55	87/18870	0.224718	0.334285	0.257261	LEF1	1
GO:0071277	cellular response to calcium ion	1/55	87/18870	0.224718	0.334285	0.257261	MEF2A	1
GO:0051222	positive regulation of protein transport	2/55	308/18870	0.226301	0.336242	0.258767	SOX4/SMAD3	2
GO:0098586	cellular response to virus	1/55	88/18870	0.226988	0.336865	0.259246	SMAD3	1
GO:0071375	cellular response to peptide hormone stimulus	2/55	310/18870	0.228453	0.338227	0.260295	NCOA1/STAT1	2
GO:0002088	lens development in camera-type eye	1/55	89/18870	0.229252	0.338227	0.260295	SMAD3	1
GO:0006096	glycolytic process	1/55	89/18870	0.229252	0.338227	0.260295	ARNT	1
GO:0034340	response to type I interferon	1/55	89/18870	0.229252	0.338227	0.260295	STAT1	1
GO:0055017	cardiac muscle tissue growth	1/55	89/18870	0.229252	0.338227	0.260295	FOXP1	1
GO:0006094	gluconeogenesis	1/55	90/18870	0.231509	0.340359	0.261935	NR3C1	1
GO:0007589	body fluid secretion	1/55	90/18870	0.231509	0.340359	0.261935	NCOA1	1
GO:1903321	negative regulation of protein modification by small protein conjugation or removal	1/55	90/18870	0.231509	0.340359	0.261935	SOX4	1
GO:0033555	multicellular organismal response to stress	1/55	91/18870	0.23376	0.342866	0.263864	RAG1	1
GO:0060021	roof of mouth development	1/55	91/18870	0.23376	0.342866	0.263864	LEF1	1
GO:0062197	cellular response to chemical stress	2/55	317/18870	0.235996	0.345742	0.266078	ARNT/FOXP1	2
GO:0019319	hexose biosynthetic process	1/55	93/18870	0.238242	0.347816	0.267674	NR3C1	1
GO:0042475	odontogenesis of dentin-containing tooth	1/55	93/18870	0.238242	0.347816	0.267674	LEF1	1
GO:1900182	positive regulation of protein localization to nucleus	1/55	93/18870	0.238242	0.347816	0.267674	SMAD3	1
GO:0010948	negative regulation of cell cycle process	2/55	320/18870	0.239234	0.348242	0.268002	TERF2/BCL6	2
GO:0030198	extracellular matrix organization	2/55	321/18870	0.240313	0.348242	0.268002	ZNF469/SMAD3	2
GO:0031348	negative regulation of defense response	2/55	321/18870	0.240313	0.348242	0.268002	ARNT/SMAD3	2
GO:0001656	metanephros development	1/55	94/18870	0.240473	0.348242	0.268002	STAT1	1
GO:0048704	embryonic skeletal system morphogenesis	1/55	94/18870	0.240473	0.348242	0.268002	SMAD3	1
GO:0051492	regulation of stress fiber assembly	1/55	94/18870	0.240473	0.348242	0.268002	SMAD3	1
GO:2001251	negative regulation of chromosome organization	1/55	94/18870	0.240473	0.348242	0.268002	TERF2	1
GO:0043062	extracellular structure organization	2/55	322/18870	0.241394	0.349173	0.268719	ZNF469/SMAD3	2
GO:0045229	external encapsulating structure organization	2/55	323/18870	0.242474	0.350254	0.26955	ZNF469/SMAD3	2
GO:0007044	cell-substrate junction assembly	1/55	95/18870	0.242698	0.350254	0.26955	SMAD3	1
GO:1904951	positive regulation of establishment of protein localization	2/55	324/18870	0.243555	0.351087	0.270192	SOX4/SMAD3	2
GO:0031647	regulation of protein stability	2/55	325/18870	0.244635	0.352241	0.27108	SOX4/SMAD3	2
GO:0070664	negative regulation of leukocyte proliferation	1/55	96/18870	0.244916	0.352242	0.27108	BCL6	1
GO:0008202	steroid metabolic process	2/55	327/18870	0.246798	0.3526	0.271355	NR3C1/RORC	2
GO:0050688	regulation of defense response to virus	1/55	97/18870	0.247128	0.3526	0.271355	STAT1	1
GO:0051153	regulation of striated muscle cell differentiation	1/55	97/18870	0.247128	0.3526	0.271355	FOXP1	1
GO:0060419	heart growth	1/55	97/18870	0.247128	0.3526	0.271355	FOXP1	1
GO:0061337	cardiac conduction	1/55	97/18870	0.247128	0.3526	0.271355	MEF2A	1
GO:1901874	negative regulation of post-translational protein modification	1/55	97/18870	0.247128	0.3526	0.271355	SOX4	1
GO:1903035	negative regulation of response to wounding	1/55	97/18870	0.247128	0.3526	0.271355	SMAD3	1
GO:0048638	regulation of developmental growth	2/55	328/18870	0.24788	0.35327	0.271872	HLX/FOXP1	2
GO:0001657	ureteric bud development	1/55	98/18870	0.249334	0.353946	0.272392	SMAD3	1
GO:0008593	regulation of Notch signaling pathway	1/55	98/18870	0.249334	0.353946	0.272392	BCL6	1
GO:0048534	hematopoietic or lymphoid organ development	1/55	98/18870	0.249334	0.353946	0.272392	RAG1	1
GO:0006913	nucleocytoplasmic transport	2/55	330/18870	0.250043	0.353946	0.272392	BACH2/SMAD3	2
GO:0042742	defense response to bacterium	2/55	330/18870	0.250043	0.353946	0.272392	FOXP1/IRF8	2
GO:0051169	nuclear transport	2/55	330/18870	0.250043	0.353946	0.272392	BACH2/SMAD3	2
GO:0030101	natural killer cell activation	1/55	99/18870	0.251533	0.354857	0.273093	SP3	1
GO:0072163	mesonephric epithelium development	1/55	99/18870	0.251533	0.354857	0.273093	SMAD3	1
GO:0072164	mesonephric tubule development	1/55	99/18870	0.251533	0.354857	0.273093	SMAD3	1
GO:0072080	nephron tubule development	1/55	100/18870	0.253726	0.357549	0.275165	STAT1	1
GO:0051607	defense response to virus	2/55	334/18870	0.254373	0.358059	0.275557	STAT1/IRF1	2
GO:0140546	defense response to symbiont	2/55	335/18870	0.255456	0.359181	0.27642	STAT1/IRF1	2
GO:0042542	response to hydrogen peroxide	1/55	101/18870	0.255913	0.359422	0.276606	STAT1	1
GO:0019080	viral gene expression	1/55	102/18870	0.258094	0.360872	0.277722	LEF1	1
GO:0046364	monosaccharide biosynthetic process	1/55	102/18870	0.258094	0.360872	0.277722	NR3C1	1
GO:0070167	regulation of biomineral tissue development	1/55	102/18870	0.258094	0.360872	0.277722	SMAD3	1
GO:0150115	cell-substrate junction organization	1/55	102/18870	0.258094	0.360872	0.277722	SMAD3	1
GO:0001823	mesonephros development	1/55	103/18870	0.260268	0.363104	0.279439	SMAD3	1
GO:1901655	cellular response to ketone	1/55	103/18870	0.260268	0.363104	0.279439	NR3C1	1
GO:0021549	cerebellum development	1/55	104/18870	0.262436	0.36451	0.280522	NCOA1	1
GO:0032204	regulation of telomere maintenance	1/55	104/18870	0.262436	0.36451	0.280522	TERF2	1
GO:0032642	regulation of chemokine production	1/55	104/18870	0.262436	0.36451	0.280522	FOXP1	1
GO:0061326	renal tubule development	1/55	104/18870	0.262436	0.36451	0.280522	STAT1	1
GO:0019216	regulation of lipid metabolic process	2/55	342/18870	0.263039	0.364944	0.280856	NR3C1/RORC	2
GO:0032602	chemokine production	1/55	105/18870	0.264597	0.365895	0.281588	FOXP1	1
GO:0043255	regulation of carbohydrate biosynthetic process	1/55	105/18870	0.264597	0.365895	0.281588	NR3C1	1
GO:0110020	regulation of actomyosin structure organization	1/55	105/18870	0.264597	0.365895	0.281588	SMAD3	1
GO:0006473	protein acetylation	1/55	106/18870	0.266753	0.367663	0.282948	SOX4	1
GO:0030316	osteoclast differentiation	1/55	106/18870	0.266753	0.367663	0.282948	FOXP1	1
GO:1901890	positive regulation of cell junction assembly	1/55	106/18870	0.266753	0.367663	0.282948	SMAD3	1
GO:0071496	cellular response to external stimulus	2/55	346/18870	0.267373	0.368114	0.283295	NCOA1/IRF1	2
GO:0032231	regulation of actin filament bundle assembly	1/55	107/18870	0.268902	0.36941	0.284292	SMAD3	1
GO:1901796	regulation of signal transduction by p53 class mediator	1/55	107/18870	0.268902	0.36941	0.284292	SOX4	1
GO:0032496	response to lipopolysaccharide	2/55	348/18870	0.269541	0.369883	0.284657	FOXP1/IRF8	2
GO:0003279	cardiac septum development	1/55	108/18870	0.271045	0.371542	0.285933	SOX4	1
GO:0001776	leukocyte homeostasis	1/55	109/18870	0.273182	0.37325	0.287248	RAG1	1
GO:0046822	regulation of nucleocytoplasmic transport	1/55	109/18870	0.273182	0.37325	0.287248	SMAD3	1
GO:0090277	positive regulation of peptide hormone secretion	1/55	109/18870	0.273182	0.37325	0.287248	SOX4	1
GO:0030038	contractile actin filament bundle assembly	1/55	110/18870	0.275313	0.374533	0.288235	SMAD3	1
GO:0042116	macrophage activation	1/55	110/18870	0.275313	0.374533	0.288235	FOXP1	1
GO:0043149	stress fiber assembly	1/55	110/18870	0.275313	0.374533	0.288235	SMAD3	1
GO:0045445	myoblast differentiation	1/55	110/18870	0.275313	0.374533	0.288235	SOX4	1
GO:0001938	positive regulation of endothelial cell proliferation	1/55	111/18870	0.277437	0.374988	0.288585	ARNT	1
GO:0002793	positive regulation of peptide secretion	1/55	111/18870	0.277437	0.374988	0.288585	SOX4	1
GO:0033209	tumor necrosis factor-mediated signaling pathway	1/55	111/18870	0.277437	0.374988	0.288585	STAT1	1
GO:0035249	synaptic transmission, glutamatergic	1/55	111/18870	0.277437	0.374988	0.288585	NR3C1	1
GO:0043280	positive regulation of cysteine-type endopeptidase activity involved in apoptotic process	1/55	111/18870	0.277437	0.374988	0.288585	SMAD3	1
GO:0060840	artery development	1/55	111/18870	0.277437	0.374988	0.288585	SOX4	1
GO:0031589	cell-substrate adhesion	2/55	356/18870	0.278211	0.37563	0.289079	SMAD3/BCL6	2
GO:0090287	regulation of cellular response to growth factor stimulus	2/55	357/18870	0.279295	0.376688	0.289894	ARNT/SMAD3	2
GO:0032355	response to estradiol	1/55	113/18870	0.281668	0.378671	0.291419	NCOA1	1
GO:0042177	negative regulation of protein catabolic process	1/55	113/18870	0.281668	0.378671	0.291419	SMAD3	1
GO:1901222	regulation of non-canonical NF-kappaB signal transduction	1/55	113/18870	0.281668	0.378671	0.291419	NR3C2	1
GO:0022037	metencephalon development	1/55	114/18870	0.283775	0.381095	0.293285	NCOA1	1
GO:0048640	negative regulation of developmental growth	1/55	115/18870	0.285875	0.383506	0.29514	FOXP1	1
GO:0001824	blastocyst development	1/55	116/18870	0.287969	0.385492	0.296669	SP3	1
GO:0002062	chondrocyte differentiation	1/55	116/18870	0.287969	0.385492	0.296669	SMAD3	1
GO:1904659	glucose transmembrane transport	1/55	117/18870	0.290057	0.387462	0.298185	MEF2A	1
GO:2000278	regulation of DNA biosynthetic process	1/55	117/18870	0.290057	0.387462	0.298185	TERF2	1
GO:0006090	pyruvate metabolic process	1/55	118/18870	0.292139	0.389617	0.299844	ARNT	1
GO:0002237	response to molecule of bacterial origin	2/55	369/18870	0.292291	0.389617	0.299844	FOXP1/IRF8	2
GO:0032609	type II interferon production	1/55	119/18870	0.294216	0.391354	0.30118	IRF8	1
GO:0032649	regulation of type II interferon production	1/55	119/18870	0.294216	0.391354	0.30118	IRF8	1
GO:0002718	regulation of cytokine production involved in immune response	1/55	120/18870	0.296286	0.391621	0.301385	BCL6	1
GO:0008645	hexose transmembrane transport	1/55	120/18870	0.296286	0.391621	0.301385	MEF2A	1
GO:0016570	histone modification	1/55	120/18870	0.296286	0.391621	0.301385	SETDB1	1
GO:0030326	embryonic limb morphogenesis	1/55	120/18870	0.296286	0.391621	0.301385	LEF1	1
GO:0035113	embryonic appendage morphogenesis	1/55	120/18870	0.296286	0.391621	0.301385	LEF1	1
GO:0072009	nephron epithelium development	1/55	120/18870	0.296286	0.391621	0.301385	STAT1	1
GO:1901653	cellular response to peptide	2/55	374/18870	0.297699	0.392697	0.302214	NCOA1/STAT1	2
GO:0030278	regulation of ossification	1/55	121/18870	0.29835	0.392697	0.302214	SMAD3	1
GO:0051100	negative regulation of binding	1/55	121/18870	0.29835	0.392697	0.302214	LEF1	1
GO:0051702	biological process involved in interaction with symbiont	1/55	121/18870	0.29835	0.392697	0.302214	LEF1	1
GO:0002367	cytokine production involved in immune response	1/55	122/18870	0.300408	0.394168	0.303346	BCL6	1
GO:0021782	glial cell development	1/55	122/18870	0.300408	0.394168	0.303346	SOX4	1
GO:0022612	gland morphogenesis	1/55	122/18870	0.300408	0.394168	0.303346	NR3C1	1
GO:0002065	columnar/cuboidal epithelial cell differentiation	1/55	123/18870	0.302461	0.395211	0.304149	SOX4	1
GO:0010811	positive regulation of cell-substrate adhesion	1/55	123/18870	0.302461	0.395211	0.304149	SMAD3	1
GO:0015749	monosaccharide transmembrane transport	1/55	123/18870	0.302461	0.395211	0.304149	MEF2A	1
GO:0030282	bone mineralization	1/55	123/18870	0.302461	0.395211	0.304149	SMAD3	1
GO:0006275	regulation of DNA replication	1/55	124/18870	0.304507	0.39706	0.305571	BCL6	1
GO:0045446	endothelial cell differentiation	1/55	124/18870	0.304507	0.39706	0.305571	VEZF1	1
GO:0001818	negative regulation of cytokine production	2/55	381/18870	0.305262	0.397632	0.306011	LEF1/BCL6	2
GO:0006805	xenobiotic metabolic process	1/55	125/18870	0.306548	0.39848	0.306664	RORC	1
GO:0072089	stem cell proliferation	1/55	125/18870	0.306548	0.39848	0.306664	ETV6	1
GO:0003206	cardiac chamber morphogenesis	1/55	127/18870	0.310611	0.401685	0.309131	SOX4	1
GO:0003231	cardiac ventricle development	1/55	127/18870	0.310611	0.401685	0.309131	SOX4	1
GO:0021987	cerebral cortex development	1/55	127/18870	0.310611	0.401685	0.309131	NCOA1	1
GO:0046683	response to organophosphorus	1/55	127/18870	0.310611	0.401685	0.309131	STAT1	1
GO:0051384	response to glucocorticoid	1/55	127/18870	0.310611	0.401685	0.309131	NR3C1	1
GO:0010927	cellular component assembly involved in morphogenesis	1/55	128/18870	0.312634	0.403886	0.310825	MEF2A	1
GO:0002697	regulation of immune effector process	2/55	389/18870	0.31389	0.405092	0.311753	HLX/BCL6	2
GO:0007127	meiosis I	1/55	129/18870	0.314651	0.405242	0.311869	MYBL1	1
GO:2001056	positive regulation of cysteine-type endopeptidase activity	1/55	129/18870	0.314651	0.405242	0.311869	SMAD3	1
GO:0010595	positive regulation of endothelial cell migration	1/55	130/18870	0.316663	0.406999	0.31322	FOXP1	1
GO:0050864	regulation of B cell activation	1/55	130/18870	0.316663	0.406999	0.31322	BCL6	1
GO:0019079	viral genome replication	1/55	131/18870	0.318668	0.409158	0.314882	SETDB1	1
GO:0042476	odontogenesis	1/55	132/18870	0.320668	0.410886	0.316212	LEF1	1
GO:1903322	positive regulation of protein modification by small protein conjugation or removal	1/55	132/18870	0.320668	0.410886	0.316212	ARNT	1
GO:0007368	determination of left/right symmetry	1/55	133/18870	0.322662	0.4126	0.317531	SMAD3	1
GO:0061041	regulation of wound healing	1/55	133/18870	0.322662	0.4126	0.317531	SMAD3	1
GO:0034219	carbohydrate transmembrane transport	1/55	136/18870	0.328609	0.418927	0.3224	MEF2A	1
GO:0061982	meiosis I cell cycle process	1/55	136/18870	0.328609	0.418927	0.3224	MYBL1	1
GO:0071333	cellular response to glucose stimulus	1/55	136/18870	0.328609	0.418927	0.3224	SOX4	1
GO:0007266	Rho protein signal transduction	1/55	137/18870	0.33058	0.421013	0.324005	BCL6	1
GO:0034728	nucleosome organization	1/55	138/18870	0.332546	0.422659	0.325272	LIN54	1
GO:0071331	cellular response to hexose stimulus	1/55	138/18870	0.332546	0.422659	0.325272	SOX4	1
GO:0045786	negative regulation of cell cycle	2/55	407/18870	0.333222	0.42309	0.325604	TERF2/BCL6	2
GO:0043467	regulation of generation of precursor metabolites and energy	1/55	139/18870	0.334506	0.423438	0.325871	ARNT	1
GO:0048813	dendrite morphogenesis	1/55	139/18870	0.334506	0.423438	0.325871	MEF2A	1
GO:0060972	left/right pattern formation	1/55	139/18870	0.334506	0.423438	0.325871	SMAD3	1
GO:0007178	transmembrane receptor protein serine/threonine kinase signaling pathway	2/55	410/18870	0.336431	0.425055	0.327116	LEF1/SMAD3	2
GO:0071326	cellular response to monosaccharide stimulus	1/55	140/18870	0.33646	0.425055	0.327116	SOX4	1
GO:0045727	positive regulation of translation	1/55	141/18870	0.338408	0.426659	0.32835	SOX4	1
GO:0046887	positive regulation of hormone secretion	1/55	141/18870	0.338408	0.426659	0.32835	SOX4	1
GO:0009799	specification of symmetry	1/55	143/18870	0.342288	0.429398	0.330458	SMAD3	1
GO:0009855	determination of bilateral symmetry	1/55	143/18870	0.342288	0.429398	0.330458	SMAD3	1
GO:0014074	response to purine-containing compound	1/55	143/18870	0.342288	0.429398	0.330458	STAT1	1
GO:1900180	regulation of protein localization to nucleus	1/55	143/18870	0.342288	0.429398	0.330458	SMAD3	1
GO:1903900	regulation of viral life cycle	1/55	143/18870	0.342288	0.429398	0.330458	SETDB1	1
GO:0050714	positive regulation of protein secretion	1/55	144/18870	0.34422	0.430532	0.331331	SOX4	1
GO:0051592	response to calcium ion	1/55	144/18870	0.34422	0.430532	0.331331	MEF2A	1
GO:1904019	epithelial cell apoptotic process	1/55	144/18870	0.34422	0.430532	0.331331	LEF1	1
GO:0042692	muscle cell differentiation	2/55	419/18870	0.346032	0.430798	0.331535	FOXP1/MEF2A	2
GO:0030534	adult behavior	1/55	145/18870	0.346146	0.430798	0.331535	PBX3	1
GO:0050671	positive regulation of lymphocyte proliferation	1/55	145/18870	0.346146	0.430798	0.331535	BCL6	1
GO:0050921	positive regulation of chemotaxis	1/55	145/18870	0.346146	0.430798	0.331535	SMAD3	1
GO:0062207	regulation of pattern recognition receptor signaling pathway	1/55	145/18870	0.346146	0.430798	0.331535	IRF1	1
GO:0035107	appendage morphogenesis	1/55	146/18870	0.348067	0.432332	0.332716	LEF1	1
GO:0035108	limb morphogenesis	1/55	146/18870	0.348067	0.432332	0.332716	LEF1	1
GO:0043543	protein acylation	1/55	147/18870	0.349982	0.433853	0.333887	SOX4	1
GO:0062013	positive regulation of small molecule metabolic process	1/55	147/18870	0.349982	0.433853	0.333887	ARNT	1
GO:0032946	positive regulation of mononuclear cell proliferation	1/55	148/18870	0.351891	0.435361	0.335047	BCL6	1
GO:0038061	non-canonical NF-kappaB signal transduction	1/55	148/18870	0.351891	0.435361	0.335047	NR3C2	1
GO:0031960	response to corticosteroid	1/55	149/18870	0.353795	0.437286	0.336529	NR3C1	1
GO:0007612	learning	1/55	150/18870	0.355693	0.43834	0.33734	RAG1	1
GO:0008584	male gonad development	1/55	150/18870	0.355693	0.43834	0.33734	NCOA1	1
GO:0016525	negative regulation of angiogenesis	1/55	150/18870	0.355693	0.43834	0.33734	STAT1	1
GO:0046546	development of primary male sexual characteristics	1/55	151/18870	0.357586	0.439532	0.338257	NCOA1	1
GO:0071322	cellular response to carbohydrate stimulus	1/55	151/18870	0.357586	0.439532	0.338257	SOX4	1
GO:0043434	response to peptide hormone	2/55	430/18870	0.357709	0.439532	0.338257	NCOA1/STAT1	2
GO:2000181	negative regulation of blood vessel morphogenesis	1/55	152/18870	0.359474	0.441268	0.339594	STAT1	1
GO:1901343	negative regulation of vasculature development	1/55	153/18870	0.361356	0.443146	0.341038	STAT1	1
GO:0009410	response to xenobiotic stimulus	2/55	434/18870	0.361939	0.443428	0.341256	STAT1/RORC	2
GO:0034614	cellular response to reactive oxygen species	1/55	154/18870	0.363233	0.44458	0.342142	FOXP1	1
GO:0000723	telomere maintenance	1/55	156/18870	0.36697	0.447411	0.344321	TERF2	1
GO:0010950	positive regulation of endopeptidase activity	1/55	156/18870	0.36697	0.447411	0.344321	SMAD3	1
GO:0048754	branching morphogenesis of an epithelial tube	1/55	156/18870	0.36697	0.447411	0.344321	LEF1	1
GO:0072006	nephron development	1/55	156/18870	0.36697	0.447411	0.344321	STAT1	1
GO:0001678	intracellular glucose homeostasis	1/55	157/18870	0.36883	0.449244	0.345731	SOX4	1
GO:0090316	positive regulation of intracellular protein transport	1/55	158/18870	0.370685	0.451066	0.347134	SMAD3	1
GO:0008643	carbohydrate transport	1/55	159/18870	0.372535	0.452441	0.348192	MEF2A	1
GO:1901875	positive regulation of post-translational protein modification	1/55	159/18870	0.372535	0.452441	0.348192	ARNT	1
GO:0017015	regulation of transforming growth factor beta receptor signaling pathway	1/55	160/18870	0.37438	0.454242	0.349578	SMAD3	1
GO:0006606	protein import into nucleus	1/55	161/18870	0.376219	0.455594	0.350618	SMAD3	1
GO:0051017	actin filament bundle assembly	1/55	161/18870	0.376219	0.455594	0.350618	SMAD3	1
GO:0051147	regulation of muscle cell differentiation	1/55	162/18870	0.378052	0.457374	0.351988	FOXP1	1
GO:0007254	JNK cascade	1/55	163/18870	0.379881	0.457385	0.351997	SMAD3	1
GO:0007292	female gamete generation	1/55	163/18870	0.379881	0.457385	0.351997	ETV6	1
GO:0016052	carbohydrate catabolic process	1/55	163/18870	0.379881	0.457385	0.351997	ARNT	1
GO:0043281	regulation of cysteine-type endopeptidase activity involved in apoptotic process	1/55	163/18870	0.379881	0.457385	0.351997	SMAD3	1
GO:1903844	regulation of cellular response to transforming growth factor beta stimulus	1/55	163/18870	0.379881	0.457385	0.351997	SMAD3	1
GO:0050796	regulation of insulin secretion	1/55	165/18870	0.383522	0.460886	0.354691	SOX4	1
GO:0061572	actin filament bundle organization	1/55	165/18870	0.383522	0.460886	0.354691	SMAD3	1
GO:0061351	neural precursor cell proliferation	1/55	166/18870	0.385335	0.462181	0.355688	LEF1	1
GO:0070665	positive regulation of leukocyte proliferation	1/55	166/18870	0.385335	0.462181	0.355688	BCL6	1
GO:0030509	BMP signaling pathway	1/55	167/18870	0.387142	0.463464	0.356675	LEF1	1
GO:0048639	positive regulation of developmental growth	1/55	167/18870	0.387142	0.463464	0.356675	HLX	1
GO:0003205	cardiac chamber development	1/55	168/18870	0.388944	0.465179	0.357995	SOX4	1
GO:0034250	positive regulation of amide metabolic process	1/55	169/18870	0.390741	0.466884	0.359307	SOX4	1
GO:0010952	positive regulation of peptidase activity	1/55	170/18870	0.392533	0.46858	0.360612	SMAD3	1
GO:0006935	chemotaxis	2/55	468/18870	0.397464	0.473162	0.364138	LEF1/SMAD3	2
GO:0010970	transport along microtubule	1/55	173/18870	0.397878	0.473162	0.364138	TERF2	1
GO:0050680	negative regulation of epithelial cell proliferation	1/55	173/18870	0.397878	0.473162	0.364138	STAT1	1
GO:1903034	regulation of response to wounding	1/55	173/18870	0.397878	0.473162	0.364138	SMAD3	1
GO:0042330	taxis	2/55	470/18870	0.399528	0.473923	0.364724	LEF1/SMAD3	2
GO:0007259	receptor signaling pathway via JAK-STAT	1/55	174/18870	0.399649	0.473923	0.364724	STAT1	1
GO:0046661	male sex differentiation	1/55	174/18870	0.399649	0.473923	0.364724	NCOA1	1
GO:0022412	cellular process involved in reproduction in multicellular organism	2/55	471/18870	0.400559	0.474228	0.364959	MYBL1/ETV6	2
GO:0031214	biomineral tissue development	1/55	175/18870	0.401415	0.474228	0.364959	SMAD3	1
GO:0072331	signal transduction by p53 class mediator	1/55	175/18870	0.401415	0.474228	0.364959	SOX4	1
GO:1902905	positive regulation of supramolecular fiber organization	1/55	175/18870	0.401415	0.474228	0.364959	SMAD3	1
GO:0002757	immune response-activating signaling pathway	2/55	473/18870	0.402618	0.475203	0.365709	IRF1/FOXP1	2
GO:0010634	positive regulation of epithelial cell migration	1/55	176/18870	0.403176	0.475415	0.365872	FOXP1	1
GO:1903829	positive regulation of protein localization	2/55	476/18870	0.405701	0.477944	0.367818	SOX4/SMAD3	2
GO:0071772	response to BMP	1/55	179/18870	0.408429	0.480257	0.369599	LEF1	1
GO:0071773	cellular response to BMP stimulus	1/55	179/18870	0.408429	0.480257	0.369599	LEF1	1
GO:0032102	negative regulation of response to external stimulus	2/55	481/18870	0.410823	0.482621	0.371418	ARNT/SMAD3	2
GO:0007219	Notch signaling pathway	1/55	181/18870	0.411905	0.483441	0.372049	BCL6	1
GO:0048736	appendage development	1/55	182/18870	0.413636	0.484567	0.372915	LEF1	1
GO:0060173	limb development	1/55	182/18870	0.413636	0.484567	0.372915	LEF1	1
GO:0046578	regulation of Ras protein signal transduction	1/55	183/18870	0.415362	0.486135	0.374123	BCL6	1
GO:0006694	steroid biosynthetic process	1/55	184/18870	0.417082	0.487242	0.374974	NR3C1	1
GO:0051495	positive regulation of cytoskeleton organization	1/55	184/18870	0.417082	0.487242	0.374974	SMAD3	1
GO:0007565	female pregnancy	1/55	186/18870	0.420509	0.489879	0.377004	SP3	1
GO:0032640	tumor necrosis factor production	1/55	186/18870	0.420509	0.489879	0.377004	FOXP1	1
GO:0032680	regulation of tumor necrosis factor production	1/55	186/18870	0.420509	0.489879	0.377004	FOXP1	1
GO:0008217	regulation of blood pressure	1/55	187/18870	0.422215	0.490503	0.377484	SMAD3	1
GO:0032200	telomere organization	1/55	187/18870	0.422215	0.490503	0.377484	TERF2	1
GO:0061138	morphogenesis of a branching epithelium	1/55	187/18870	0.422215	0.490503	0.377484	LEF1	1
GO:0002706	regulation of lymphocyte mediated immunity	1/55	188/18870	0.423916	0.490665	0.377608	BCL6	1
GO:0030324	lung development	1/55	188/18870	0.423916	0.490665	0.377608	SP3	1
GO:0031503	protein-containing complex localization	1/55	188/18870	0.423916	0.490665	0.377608	TERF2	1
GO:0097696	receptor signaling pathway via STAT	1/55	188/18870	0.423916	0.490665	0.377608	STAT1	1
GO:0031667	response to nutrient levels	2/55	495/18870	0.425053	0.491271	0.378075	NCOA1/STAT1	2
GO:0042770	signal transduction in response to DNA damage	1/55	189/18870	0.425612	0.491271	0.378075	SOX4	1
GO:0046890	regulation of lipid biosynthetic process	1/55	189/18870	0.425612	0.491271	0.378075	NR3C1	1
GO:0002040	sprouting angiogenesis	1/55	190/18870	0.427303	0.49277	0.379229	LEF1	1
GO:0002700	regulation of production of molecular mediator of immune response	1/55	191/18870	0.428989	0.493357	0.37968	BCL6	1
GO:0071706	tumor necrosis factor superfamily cytokine production	1/55	191/18870	0.428989	0.493357	0.37968	FOXP1	1
GO:1903555	regulation of tumor necrosis factor superfamily cytokine production	1/55	191/18870	0.428989	0.493357	0.37968	FOXP1	1
GO:0002764	immune response-regulating signaling pathway	2/55	500/18870	0.430094	0.493935	0.380125	IRF1/FOXP1	2
GO:0030323	respiratory tube development	1/55	192/18870	0.43067	0.493935	0.380125	SP3	1
GO:0071466	cellular response to xenobiotic stimulus	1/55	192/18870	0.43067	0.493935	0.380125	RORC	1
GO:0009749	response to glucose	1/55	193/18870	0.432347	0.495405	0.381257	SOX4	1
GO:0071897	DNA biosynthetic process	1/55	194/18870	0.434018	0.496416	0.382034	TERF2	1
GO:0140013	meiotic nuclear division	1/55	194/18870	0.434018	0.496416	0.382034	MYBL1	1
GO:0090276	regulation of peptide hormone secretion	1/55	195/18870	0.435685	0.497417	0.382805	SOX4	1
GO:2000116	regulation of cysteine-type endopeptidase activity	1/55	195/18870	0.435685	0.497417	0.382805	SMAD3	1
GO:0002377	immunoglobulin production	1/55	196/18870	0.437347	0.498861	0.383916	BCL6	1
GO:0002791	regulation of peptide secretion	1/55	198/18870	0.440657	0.501726	0.386121	SOX4	1
GO:0009746	response to hexose	1/55	198/18870	0.440657	0.501726	0.386121	SOX4	1
GO:0030073	insulin secretion	1/55	199/18870	0.442304	0.502691	0.386864	SOX4	1
GO:1902075	cellular response to salt	1/55	199/18870	0.442304	0.502691	0.386864	MEF2A	1
GO:0031396	regulation of protein ubiquitination	1/55	200/18870	0.443947	0.503193	0.38725	SOX4	1
GO:0071248	cellular response to metal ion	1/55	200/18870	0.443947	0.503193	0.38725	MEF2A	1
GO:0090087	regulation of peptide transport	1/55	200/18870	0.443947	0.503193	0.38725	SOX4	1
GO:0007626	locomotory behavior	1/55	201/18870	0.445585	0.504141	0.387979	PBX3	1
GO:0032388	positive regulation of intracellular transport	1/55	201/18870	0.445585	0.504141	0.387979	SMAD3	1
GO:0001763	morphogenesis of a branching structure	1/55	203/18870	0.448847	0.507375	0.390468	LEF1	1
GO:0016064	immunoglobulin mediated immune response	1/55	205/18870	0.45209	0.510123	0.392583	BCL6	1
GO:0050851	antigen receptor-mediated signaling pathway	1/55	205/18870	0.45209	0.510123	0.392583	FOXP1	1
GO:0034284	response to monosaccharide	1/55	206/18870	0.453705	0.511028	0.393279	SOX4	1
GO:0044703	multi-organism reproductive process	1/55	206/18870	0.453705	0.511028	0.393279	SP3	1
GO:0051216	cartilage development	1/55	207/18870	0.455315	0.512382	0.394321	SMAD3	1
GO:0008016	regulation of heart contraction	1/55	208/18870	0.45692	0.513269	0.395004	MEF2A	1
GO:0019724	B cell mediated immunity	1/55	208/18870	0.45692	0.513269	0.395004	BCL6	1
GO:0043414	macromolecule methylation	1/55	210/18870	0.460116	0.516398	0.397412	SETDB1	1
GO:0030705	cytoskeleton-dependent intracellular transport	1/55	213/18870	0.464876	0.52026	0.400384	TERF2	1
GO:1901888	regulation of cell junction assembly	1/55	213/18870	0.464876	0.52026	0.400384	SMAD3	1
GO:0002064	epithelial cell development	1/55	214/18870	0.466454	0.52026	0.400384	VEZF1	1
GO:0016051	carbohydrate biosynthetic process	1/55	214/18870	0.466454	0.52026	0.400384	NR3C1	1
GO:0045216	cell-cell junction organization	1/55	214/18870	0.466454	0.52026	0.400384	SMAD3	1
GO:0099111	microtubule-based transport	1/55	214/18870	0.466454	0.52026	0.400384	TERF2	1
GO:1903046	meiotic cell cycle process	1/55	214/18870	0.466454	0.52026	0.400384	MYBL1	1
GO:0006282	regulation of DNA repair	1/55	215/18870	0.468027	0.521089	0.401022	TERF2	1
GO:0060348	bone development	1/55	215/18870	0.468027	0.521089	0.401022	FOXP1	1
GO:0044706	multi-multicellular organism process	1/55	216/18870	0.469595	0.522373	0.40201	SP3	1
GO:0034764	positive regulation of transmembrane transport	1/55	217/18870	0.471159	0.523649	0.402992	MEF2A	1
GO:0051346	negative regulation of hydrolase activity	1/55	218/18870	0.472718	0.524918	0.403969	TERF2	1
GO:0007601	visual perception	1/55	219/18870	0.474273	0.52618	0.40494	RORB	1
GO:0050953	sensory perception of light stimulus	1/55	223/18870	0.480448	0.53256	0.40985	RORB	1
GO:0033157	regulation of intracellular protein transport	1/55	226/18870	0.485032	0.536694	0.413032	SMAD3	1
GO:0071222	cellular response to lipopolysaccharide	1/55	226/18870	0.485032	0.536694	0.413032	IRF8	1
GO:0007179	transforming growth factor beta receptor signaling pathway	1/55	229/18870	0.489576	0.540296	0.415804	SMAD3	1
GO:0071241	cellular response to inorganic substance	1/55	229/18870	0.489576	0.540296	0.415804	MEF2A	1
GO:0097191	extrinsic apoptotic signaling pathway	1/55	229/18870	0.489576	0.540296	0.415804	SMAD3	1
GO:0009743	response to carbohydrate	1/55	230/18870	0.491082	0.540534	0.415987	SOX4	1
GO:0048705	skeletal system morphogenesis	1/55	230/18870	0.491082	0.540534	0.415987	SMAD3	1
GO:0051403	stress-activated MAPK cascade	1/55	230/18870	0.491082	0.540534	0.415987	SMAD3	1
GO:0010594	regulation of endothelial cell migration	1/55	231/18870	0.492584	0.541713	0.416894	FOXP1	1
GO:0043523	regulation of neuron apoptotic process	1/55	232/18870	0.494081	0.54241	0.417431	NR3C1	1
GO:0050920	regulation of chemotaxis	1/55	232/18870	0.494081	0.54241	0.417431	SMAD3	1
GO:0008406	gonad development	1/55	233/18870	0.495574	0.5431	0.417962	NCOA1	1
GO:0016358	dendrite development	1/55	233/18870	0.495574	0.5431	0.417962	MEF2A	1
GO:0002221	pattern recognition receptor signaling pathway	1/55	236/18870	0.500027	0.547503	0.42135	IRF1	1
GO:0006909	phagocytosis	1/55	237/18870	0.501502	0.548641	0.422226	IRF8	1
GO:0031098	stress-activated protein kinase signaling cascade	1/55	238/18870	0.502974	0.549295	0.422729	SMAD3	1
GO:0045137	development of primary sexual characteristics	1/55	238/18870	0.502974	0.549295	0.422729	NCOA1	1
GO:0048588	developmental cell growth	1/55	239/18870	0.504441	0.549941	0.423227	FOXP1	1
GO:0071219	cellular response to molecule of bacterial origin	1/55	239/18870	0.504441	0.549941	0.423227	IRF8	1
GO:0002274	myeloid leukocyte activation	1/55	241/18870	0.507363	0.552169	0.424941	FOXP1	1
GO:0030072	peptide hormone secretion	1/55	241/18870	0.507363	0.552169	0.424941	SOX4	1
GO:0060047	heart contraction	1/55	243/18870	0.510267	0.55485	0.427004	MEF2A	1
GO:0051091	positive regulation of DNA-binding transcription factor activity	1/55	244/18870	0.511713	0.555941	0.427844	SMAD3	1
GO:0002790	peptide secretion	1/55	246/18870	0.514593	0.558587	0.42988	SOX4	1
GO:0045930	negative regulation of mitotic cell cycle	1/55	248/18870	0.517456	0.56121	0.431898	BCL6	1
GO:0002703	regulation of leukocyte mediated immunity	1/55	249/18870	0.518881	0.56227	0.432715	BCL6	1
GO:0031669	cellular response to nutrient levels	1/55	251/18870	0.521719	0.563887	0.433959	NCOA1	1
GO:0042593	glucose homeostasis	1/55	251/18870	0.521719	0.563887	0.433959	SOX4	1
GO:0046883	regulation of hormone secretion	1/55	251/18870	0.521719	0.563887	0.433959	SOX4	1
GO:0033500	carbohydrate homeostasis	1/55	252/18870	0.523132	0.564928	0.43476	SOX4	1
GO:0002758	innate immune response-activating signaling pathway	1/55	255/18870	0.527346	0.568502	0.437511	IRF1	1
GO:0003015	heart process	1/55	255/18870	0.527346	0.568502	0.437511	MEF2A	1
GO:0045927	positive regulation of growth	1/55	256/18870	0.528742	0.569519	0.438293	HLX	1
GO:1903522	regulation of blood circulation	1/55	258/18870	0.531523	0.572024	0.440221	MEF2A	1
GO:0015833	peptide transport	1/55	262/18870	0.537037	0.57697	0.444028	SOX4	1
GO:0051098	regulation of binding	1/55	262/18870	0.537037	0.57697	0.444028	LEF1	1
GO:0043122	regulation of canonical NF-kappaB signal transduction	1/55	265/18870	0.54113	0.580376	0.446648	STAT1	1
GO:0071216	cellular response to biotic stimulus	1/55	265/18870	0.54113	0.580376	0.446648	IRF8	1
GO:0050708	regulation of protein secretion	1/55	266/18870	0.542486	0.581334	0.447386	SOX4	1
GO:0002699	positive regulation of immune effector process	1/55	270/18870	0.547873	0.586607	0.451444	HLX	1
GO:0110053	regulation of actin filament organization	1/55	273/18870	0.551872	0.590386	0.454352	SMAD3	1
GO:0007611	learning or memory	1/55	274/18870	0.553198	0.591301	0.455056	RAG1	1
GO:0002218	activation of innate immune response	1/55	276/18870	0.555837	0.593617	0.456838	IRF1	1
GO:0051402	neuron apoptotic process	1/55	278/18870	0.558461	0.595912	0.458605	NR3C1	1
GO:0031668	cellular response to extracellular stimulus	1/55	281/18870	0.562368	0.599573	0.461422	NCOA1	1
GO:0032259	methylation	1/55	282/18870	0.563663	0.600444	0.462093	SETDB1	1
GO:0043542	endothelial cell migration	1/55	284/18870	0.566241	0.60268	0.463813	FOXP1	1
GO:0051321	meiotic cell cycle	1/55	287/18870	0.570081	0.606068	0.466421	MYBL1	1
GO:0007548	sex differentiation	1/55	288/18870	0.571353	0.606068	0.466421	NCOA1	1
GO:0052548	regulation of endopeptidase activity	1/55	288/18870	0.571353	0.606068	0.466421	SMAD3	1
GO:1903532	positive regulation of secretion by cell	1/55	288/18870	0.571353	0.606068	0.466421	SOX4	1
GO:0010632	regulation of epithelial cell migration	1/55	295/18870	0.580157	0.61437	0.47281	FOXP1	1
GO:0051056	regulation of small GTPase mediated signal transduction	1/55	295/18870	0.580157	0.61437	0.47281	BCL6	1
GO:0090092	regulation of transmembrane receptor protein serine/threonine kinase signaling pathway	1/55	297/18870	0.58264	0.61648	0.474434	SMAD3	1
GO:0051054	positive regulation of DNA metabolic process	1/55	298/18870	0.583876	0.617268	0.47504	TERF2	1
GO:0007249	canonical NF-kappaB signal transduction	1/55	300/18870	0.586337	0.619349	0.476642	STAT1	1
GO:0048608	reproductive structure development	1/55	305/18870	0.592427	0.625257	0.481188	NCOA1	1
GO:0046879	hormone secretion	1/55	308/18870	0.596039	0.628541	0.483716	SOX4	1
GO:0061458	reproductive system development	1/55	309/18870	0.597236	0.628951	0.484031	NCOA1	1
GO:0006402	mRNA catabolic process	1/55	310/18870	0.598429	0.628951	0.484031	ZHX2	1
GO:0034504	protein localization to nucleus	1/55	310/18870	0.598429	0.628951	0.484031	SMAD3	1
GO:0051047	positive regulation of secretion	1/55	310/18870	0.598429	0.628951	0.484031	SOX4	1
GO:0052547	regulation of peptidase activity	1/55	312/18870	0.600806	0.630921	0.485548	SMAD3	1
GO:0002440	production of molecular mediator of immune response	1/55	314/18870	0.603169	0.632874	0.48705	BCL6	1
GO:0050890	cognition	1/55	317/18870	0.606687	0.636035	0.489483	RAG1	1
GO:0002429	immune response-activating cell surface receptor signaling pathway	1/55	318/18870	0.607853	0.636196	0.489607	FOXP1	1
GO:0009416	response to light stimulus	1/55	318/18870	0.607853	0.636196	0.489607	RAG1	1
GO:0009914	hormone transport	1/55	319/18870	0.609016	0.636882	0.490135	SOX4	1
GO:0019058	viral life cycle	1/55	321/18870	0.611331	0.638772	0.491589	SETDB1	1
GO:0044403	biological process involved in symbiotic interaction	1/55	322/18870	0.612483	0.639444	0.492107	LEF1	1
GO:0060326	cell chemotaxis	1/55	325/18870	0.61592	0.642499	0.494458	LEF1	1
GO:0071214	cellular response to abiotic stimulus	1/55	334/18870	0.626053	0.651988	0.50176	IRF1	1
GO:0104004	cellular response to environmental stimulus	1/55	334/18870	0.626053	0.651988	0.50176	IRF1	1
GO:0032386	regulation of intracellular transport	1/55	336/18870	0.628269	0.653754	0.503119	SMAD3	1
GO:0032956	regulation of actin cytoskeleton organization	1/55	337/18870	0.629372	0.65436	0.503586	SMAD3	1
GO:0007265	Ras protein signal transduction	1/55	341/18870	0.633753	0.65837	0.506671	BCL6	1
GO:0045089	positive regulation of innate immune response	1/55	343/18870	0.635924	0.66008	0.507987	IRF1	1
GO:0002768	immune response-regulating cell surface receptor signaling pathway	1/55	346/18870	0.639157	0.662888	0.510149	FOXP1	1
GO:0009895	negative regulation of catabolic process	1/55	349/18870	0.642362	0.665114	0.511862	SMAD3	1
GO:0045765	regulation of angiogenesis	1/55	349/18870	0.642362	0.665114	0.511862	STAT1	1
GO:0045862	positive regulation of proteolysis	1/55	350/18870	0.643424	0.665666	0.512286	SMAD3	1
GO:0042886	amide transport	1/55	354/18870	0.647641	0.668928	0.514797	SOX4	1
GO:1901342	regulation of vasculature development	1/55	354/18870	0.647641	0.668928	0.514797	STAT1	1
GO:0010038	response to metal ion	1/55	359/18870	0.652844	0.673748	0.518506	MEF2A	1
GO:0010639	negative regulation of organelle organization	1/55	363/18870	0.656952	0.677431	0.521341	TERF2	1
GO:0042176	regulation of protein catabolic process	1/55	364/18870	0.657971	0.677926	0.521722	SMAD3	1
GO:0050878	regulation of body fluid levels	1/55	365/18870	0.658988	0.678417	0.5221	NCOA1	1
GO:1902074	response to salt	1/55	366/18870	0.660001	0.678905	0.522475	MEF2A	1
GO:0006401	RNA catabolic process	1/55	367/18870	0.661012	0.679235	0.522729	ZHX2	1
GO:0002449	lymphocyte mediated immunity	1/55	368/18870	0.66202	0.679235	0.522729	BCL6	1
GO:0009306	protein secretion	1/55	368/18870	0.66202	0.679235	0.522729	SOX4	1
GO:0002833	positive regulation of response to biotic stimulus	1/55	369/18870	0.663024	0.679235	0.522729	IRF1	1
GO:0035592	establishment of protein localization to extracellular region	1/55	369/18870	0.663024	0.679235	0.522729	SOX4	1
GO:0010631	epithelial cell migration	1/55	372/18870	0.666021	0.681749	0.524664	FOXP1	1
GO:0090132	epithelium migration	1/55	375/18870	0.668991	0.684233	0.526575	FOXP1	1
GO:0071692	protein localization to extracellular region	1/55	377/18870	0.670957	0.685685	0.527693	SOX4	1
GO:0032970	regulation of actin filament-based process	1/55	379/18870	0.672911	0.687124	0.5288	SMAD3	1
GO:0090130	tissue migration	1/55	380/18870	0.673884	0.687559	0.529135	FOXP1	1
GO:1902903	regulation of supramolecular fiber organization	1/55	389/18870	0.682513	0.695798	0.535476	SMAD3	1
GO:0050767	regulation of neurogenesis	1/55	390/18870	0.683458	0.696197	0.535783	LEF1	1
GO:0031331	positive regulation of cellular catabolic process	1/55	396/18870	0.68907	0.701345	0.539744	ARNT	1
GO:0051090	regulation of DNA-binding transcription factor activity	1/55	406/18870	0.698206	0.710068	0.546458	SMAD3	1
GO:0140694	non-membrane-bounded organelle assembly	1/55	408/18870	0.700001	0.711319	0.54742	MEF2A	1
GO:0007018	microtubule-based movement	1/55	420/18870	0.710555	0.72146	0.555225	TERF2	1
GO:0042060	wound healing	1/55	423/18870	0.713136	0.723496	0.556792	SMAD3	1
GO:0007059	chromosome segregation	1/55	424/18870	0.713991	0.72378	0.55701	NR3C1	1
GO:0045088	regulation of innate immune response	1/55	425/18870	0.714844	0.72406	0.557226	IRF1	1
GO:0009314	response to radiation	1/55	428/18870	0.717387	0.726051	0.558758	RAG1	1
GO:0031400	negative regulation of protein modification process	1/55	437/18870	0.724885	0.733049	0.564144	SOX4	1
GO:0034470	ncRNA processing	1/55	439/18870	0.726524	0.734116	0.564965	SMAD3	1
GO:0000280	nuclear division	1/55	441/18870	0.728154	0.735172	0.565777	MYBL1	1
GO:0034329	cell junction assembly	1/55	446/18870	0.732187	0.73865	0.568454	SMAD3	1
GO:0072594	establishment of protein localization to organelle	1/55	459/18870	0.742399	0.748352	0.575921	SMAD3	1
GO:0007015	actin filament organization	1/55	464/18870	0.746224	0.751606	0.578424	SMAD3	1
GO:0002443	leukocyte mediated immunity	1/55	466/18870	0.747739	0.751926	0.578671	BCL6	1
GO:0051960	regulation of nervous system development	1/55	466/18870	0.747739	0.751926	0.578671	LEF1	1
GO:0031349	positive regulation of defense response	1/55	480/18870	0.758094	0.761121	0.585748	IRF1	1
GO:0043086	negative regulation of catalytic activity	1/55	480/18870	0.758094	0.761121	0.585748	TERF2	1
GO:0023061	signal release	1/55	484/18870	0.760975	0.763404	0.587505	SOX4	1
GO:0048285	organelle fission	1/55	488/18870	0.763823	0.76565	0.589233	MYBL1	1
GO:0007264	small GTPase mediated signal transduction	1/55	491/18870	0.765936	0.767157	0.590393	BCL6	1
GO:0034655	nucleobase-containing compound catabolic process	1/55	496/18870	0.769418	0.770031	0.592604	ZHX2	1
GO:0001667	ameboidal-type cell migration	1/55	497/18870	0.770108	0.770108	0.592664	FOXP1	1
