# Supplementary material for: TCF3::HLF orchestrates an enhancer-promoter network with activation of MEF2C to promote immature HSC gene expression in leukemia
Source: Sci Adv. 2026 May 6;12(19):eadu3728. doi: 10.1126/sciadv.adu3728 (PMC13148343; doi:10.1126/sciadv.adu3728)
Supplement: Supplementary file 2 — Tables S1 to S10 [file sciadv.adu3728_tables_s1_to_s10.zip › adu3728_table_s7.xlsx]

## Sheet: GO;BP E-P genes t(17;19)ALL
ID	Description	GeneRatio	BgRatio	pvalue	p.adjust	qvalue	geneID	Count
GO:0098742	cell-cell adhesion via plasma-membrane adhesion molecules	5/21	279/18870	1.14252e-05	0.00618104	0.00440172	IGSF11/FAT3/NTNG2/CLSTN2/DSG2	5
GO:0007156	homophilic cell adhesion via plasma membrane adhesion molecules	4/21	168/18870	3.22339e-05	0.00871927	0.00620927	IGSF11/FAT3/CLSTN2/DSG2	4
GO:0010975	regulation of neuron projection development	5/21	453/18870	0.000115469	0.016606	0.0118256	DPYSL3/LPAR1/FAT3/NTNG2/ROR1	5
GO:0042308	negative regulation of protein import into nucleus	2/21	15/18870	0.00012278	0.016606	0.0118256	MDFIC/FERMT1	2
GO:0046823	negative regulation of nucleocytoplasmic transport	2/21	23/18870	0.000294257	0.0290401	0.0206803	MDFIC/FERMT1	2
GO:0021782	glial cell development	3/21	122/18870	0.000322071	0.0290401	0.0206803	LPAR1/GPM6B/ROR1	3
GO:0010977	negative regulation of neuron projection development	3/21	140/18870	0.00048201	0.0300674	0.0214119	DPYSL3/LPAR1/FAT3	3
GO:0042552	myelination	3/21	145/18870	0.000534008	0.0300674	0.0214119	LPAR1/GPM6B/ABCD2	3
GO:0007272	ensheathment of neurons	3/21	147/18870	0.000555774	0.0300674	0.0214119	LPAR1/GPM6B/ABCD2	3
GO:0008366	axon ensheathment	3/21	147/18870	0.000555774	0.0300674	0.0214119	LPAR1/GPM6B/ABCD2	3
GO:1900181	negative regulation of protein localization to nucleus	2/21	38/18870	0.000809455	0.0398104	0.0283503	MDFIC/FERMT1	2
GO:0090317	negative regulation of intracellular protein transport	2/21	43/18870	0.00103626	0.0467181	0.0332694	MDFIC/FERMT1	2
GO:0031345	negative regulation of cell projection organization	3/21	192/18870	0.00120496	0.0498545	0.035503	DPYSL3/LPAR1/FAT3	3
GO:0014003	oligodendrocyte development	2/21	48/18870	0.00129013	0.0498545	0.035503	LPAR1/GPM6B	2
GO:1901888	regulation of cell junction assembly	3/21	213/18870	0.00162317	0.0585424	0.0416899	GPM6B/NTNG2/CLSTN2	3
GO:1903828	negative regulation of protein localization	3/21	218/18870	0.00173454	0.0586492	0.0417659	GPM6B/MDFIC/FERMT1	3
GO:0042306	regulation of protein import into nucleus	2/21	58/18870	0.00187797	0.0597637	0.0425596	MDFIC/FERMT1	2
GO:0032387	negative regulation of intracellular transport	2/21	60/18870	0.0020082	0.0603576	0.0429826	MDFIC/FERMT1	2
GO:0010001	glial cell differentiation	3/21	252/18870	0.00261985	0.0745968	0.0531227	LPAR1/GPM6B/ROR1	3
GO:0014910	regulation of smooth muscle cell migration	2/21	89/18870	0.00435759	0.117873	0.0839409	LPAR1/IGFBP3	2
GO:0014909	smooth muscle cell migration	2/21	96/18870	0.00505051	0.130111	0.092656	LPAR1/IGFBP3	2
GO:0042063	gliogenesis	3/21	338/18870	0.0059631	0.140067	0.0997461	LPAR1/GPM6B/ROR1	3
GO:0048709	oligodendrocyte differentiation	2/21	106/18870	0.00612255	0.140067	0.0997461	LPAR1/GPM6B	2
GO:0046822	regulation of nucleocytoplasmic transport	2/21	109/18870	0.00646274	0.140067	0.0997461	MDFIC/FERMT1	2
GO:0014812	muscle cell migration	2/21	110/18870	0.00657802	0.140067	0.0997461	LPAR1/IGFBP3	2
GO:0051963	regulation of synapse assembly	2/21	114/18870	0.00704853	0.140067	0.0997461	NTNG2/CLSTN2	2
GO:0032970	regulation of actin filament-based process	3/21	379/18870	0.00817239	0.140067	0.0997461	LPAR1/GPM6B/DSG2	3
GO:0001952	regulation of cell-matrix adhesion	2/21	125/18870	0.00841891	0.140067	0.0997461	GPM6B/FERMT1	2
GO:0051224	negative regulation of protein transport	2/21	129/18870	0.00894466	0.140067	0.0997461	MDFIC/FERMT1	2
GO:1904950	negative regulation of establishment of protein localization	2/21	133/18870	0.00948484	0.140067	0.0997461	MDFIC/FERMT1	2
GO:1900180	regulation of protein localization to nucleus	2/21	143/18870	0.0108976	0.140067	0.0997461	MDFIC/FERMT1	2
GO:0002934	desmosome organization	1/21	10/18870	0.0110758	0.140067	0.0997461	DSG2	1
GO:0010572	positive regulation of platelet activation	1/21	10/18870	0.0110758	0.140067	0.0997461	GP9	1
GO:0032000	positive regulation of fatty acid beta-oxidation	1/21	11/18870	0.012177	0.140067	0.0997461	ABCD2	1
GO:0032060	bleb assembly	1/21	11/18870	0.012177	0.140067	0.0997461	LPAR1	1
GO:0033625	positive regulation of integrin activation	1/21	11/18870	0.012177	0.140067	0.0997461	FERMT1	1
GO:0043951	negative regulation of cAMP-mediated signaling	1/21	11/18870	0.012177	0.140067	0.0997461	LPAR1	1
GO:0044848	biological phase	1/21	11/18870	0.012177	0.140067	0.0997461	FERMT1	1
GO:0071349	cellular response to interleukin-12	1/21	11/18870	0.012177	0.140067	0.0997461	IL12RB2	1
GO:0034329	cell junction assembly	3/21	446/18870	0.0127115	0.140067	0.0997461	GPM6B/NTNG2/CLSTN2	3
GO:0010976	positive regulation of neuron projection development	2/21	158/18870	0.0131801	0.140067	0.0997461	DPYSL3/ROR1	2
GO:0070671	response to interleukin-12	1/21	12/18870	0.0132769	0.140067	0.0997461	IL12RB2	1
GO:0098911	regulation of ventricular cardiac muscle cell action potential	1/21	12/18870	0.0132769	0.140067	0.0997461	DSG2	1
GO:1990535	neuron projection maintenance	1/21	12/18870	0.0132769	0.140067	0.0997461	ABCD2	1
GO:2000009	negative regulation of protein localization to cell surface	1/21	12/18870	0.0132769	0.140067	0.0997461	GPM6B	1
GO:0006606	protein import into nucleus	2/21	161/18870	0.0136596	0.140067	0.0997461	MDFIC/FERMT1	2
GO:0051017	actin filament bundle assembly	2/21	161/18870	0.0136596	0.140067	0.0997461	DPYSL3/LPAR1	2
GO:0061572	actin filament bundle organization	2/21	165/18870	0.0143107	0.140067	0.0997461	DPYSL3/LPAR1	2
GO:0043568	positive regulation of insulin-like growth factor receptor signaling pathway	1/21	13/18870	0.0143757	0.140067	0.0997461	IGFBP3	1
GO:0051610	serotonin uptake	1/21	13/18870	0.0143757	0.140067	0.0997461	GPM6B	1
GO:0051764	actin crosslink formation	1/21	13/18870	0.0143757	0.140067	0.0997461	DPYSL3	1
GO:0098693	regulation of synaptic vesicle cycle	1/21	13/18870	0.0143757	0.140067	0.0997461	LPAR1	1
GO:0051170	import into nucleus	2/21	166/18870	0.0144756	0.140067	0.0997461	MDFIC/FERMT1	2
GO:0051051	negative regulation of transport	3/21	469/18870	0.0145457	0.140067	0.0997461	GPM6B/MDFIC/FERMT1	3
GO:0050806	positive regulation of synaptic transmission	2/21	174/18870	0.0158243	0.140067	0.0997461	IGSF11/CLSTN2	2
GO:0050804	modulation of chemical synaptic transmission	3/21	489/18870	0.0162579	0.140067	0.0997461	IGSF11/NTNG2/CLSTN2	3
GO:0001764	neuron migration	2/21	177/18870	0.0163436	0.140067	0.0997461	FAT3/NTNG2	2
GO:0099177	regulation of trans-synaptic signaling	3/21	490/18870	0.0163464	0.140067	0.0997461	IGSF11/NTNG2/CLSTN2	3
GO:0046321	positive regulation of fatty acid oxidation	1/21	15/18870	0.0165698	0.140067	0.0997461	ABCD2	1
GO:0048820	hair follicle maturation	1/21	15/18870	0.0165698	0.140067	0.0997461	FERMT1	1
GO:0086069	bundle of His cell to Purkinje myocyte communication	1/21	15/18870	0.0165698	0.140067	0.0997461	DSG2	1
GO:0150011	regulation of neuron projection arborization	1/21	15/18870	0.0165698	0.140067	0.0997461	NTNG2	1
GO:1904936	interneuron migration	1/21	15/18870	0.0165698	0.140067	0.0997461	FAT3	1
GO:2001279	regulation of unsaturated fatty acid biosynthetic process	1/21	15/18870	0.0165698	0.140067	0.0997461	ABCD2	1
GO:0018146	keratan sulfate biosynthetic process	1/21	16/18870	0.0176652	0.140245	0.0998728	B3GNT7	1
GO:0072378	blood coagulation, fibrin clot formation	1/21	16/18870	0.0176652	0.140245	0.0998728	GP9	1
GO:0099149	regulation of postsynaptic neurotransmitter receptor internalization	1/21	16/18870	0.0176652	0.140245	0.0998728	LPAR1	1
GO:0033623	regulation of integrin activation	1/21	17/18870	0.0187593	0.140245	0.0998728	FERMT1	1
GO:0048839	inner ear development	2/21	194/18870	0.0194225	0.140245	0.0998728	EYA4/ROR1	2
GO:0043123	positive regulation of canonical NF-kappaB signal transduction	2/21	196/18870	0.0197997	0.140245	0.0998728	LPAR1/ROR1	2
GO:0042339	keratan sulfate metabolic process	1/21	18/18870	0.0198523	0.140245	0.0998728	B3GNT7	1
GO:0043217	myelin maintenance	1/21	18/18870	0.0198523	0.140245	0.0998728	ABCD2	1
GO:0007416	synapse assembly	2/21	200/18870	0.0205634	0.140245	0.0998728	NTNG2/CLSTN2	2
GO:0046782	regulation of viral transcription	1/21	19/18870	0.0209441	0.140245	0.0998728	MDFIC	1
GO:0051580	regulation of neurotransmitter uptake	1/21	19/18870	0.0209441	0.140245	0.0998728	GPM6B	1
GO:0051797	regulation of hair follicle development	1/21	19/18870	0.0209441	0.140245	0.0998728	FERMT1	1
GO:0072376	protein activation cascade	1/21	19/18870	0.0209441	0.140245	0.0998728	GP9	1
GO:1903427	negative regulation of reactive oxygen species biosynthetic process	1/21	19/18870	0.0209441	0.140245	0.0998728	ABCD2	1
GO:0120032	regulation of plasma membrane bounded cell projection assembly	2/21	203/18870	0.0211443	0.140245	0.0998728	DPYSL3/LPAR1	2
GO:0060491	regulation of cell projection assembly	2/21	205/18870	0.0215353	0.140245	0.0998728	DPYSL3/LPAR1	2
GO:0031998	regulation of fatty acid beta-oxidation	1/21	20/18870	0.0220348	0.140245	0.0998728	ABCD2	1
GO:0051546	keratinocyte migration	1/21	20/18870	0.0220348	0.140245	0.0998728	FERMT1	1
GO:1902001	fatty acid transmembrane transport	1/21	20/18870	0.0220348	0.140245	0.0998728	ABCD2	1
GO:1902018	negative regulation of cilium assembly	1/21	20/18870	0.0220348	0.140245	0.0998728	LPAR1	1
GO:1904862	inhibitory synapse assembly	1/21	20/18870	0.0220348	0.140245	0.0998728	CLSTN2	1
GO:0021554	optic nerve development	1/21	21/18870	0.0231243	0.142041	0.101152	LPAR1	1
GO:0006837	serotonin transport	1/21	22/18870	0.0242126	0.142041	0.101152	GPM6B	1
GO:0015919	peroxisomal membrane transport	1/21	22/18870	0.0242126	0.142041	0.101152	ABCD2	1
GO:0033630	positive regulation of cell adhesion mediated by integrin	1/21	22/18870	0.0242126	0.142041	0.101152	FERMT1	1
GO:0035313	wound healing, spreading of epidermal cells	1/21	22/18870	0.0242126	0.142041	0.101152	FERMT1	1
GO:1900273	positive regulation of long-term synaptic potentiation	1/21	22/18870	0.0242126	0.142041	0.101152	IGSF11	1
GO:0010810	regulation of cell-substrate adhesion	2/21	220/18870	0.0245642	0.142041	0.101152	GPM6B/FERMT1	2
GO:0043583	ear development	2/21	221/18870	0.024772	0.142041	0.101152	EYA4/ROR1	2
GO:0035855	megakaryocyte development	1/21	23/18870	0.0252998	0.142041	0.101152	GP9	1
GO:0071636	positive regulation of transforming growth factor beta production	1/21	23/18870	0.0252998	0.142041	0.101152	FERMT1	1
GO:0033157	regulation of intracellular protein transport	2/21	226/18870	0.0258223	0.142041	0.101152	MDFIC/FERMT1	2
GO:0043574	peroxisomal transport	1/21	24/18870	0.0263859	0.142041	0.101152	ABCD2	1
GO:0045723	positive regulation of fatty acid biosynthetic process	1/21	24/18870	0.0263859	0.142041	0.101152	ABCD2	1
GO:0098884	postsynaptic neurotransmitter receptor internalization	1/21	24/18870	0.0263859	0.142041	0.101152	LPAR1	1
GO:0140239	postsynaptic endocytosis	1/21	24/18870	0.0263859	0.142041	0.101152	LPAR1	1
GO:0016358	dendrite development	2/21	233/18870	0.027323	0.142041	0.101152	LPAR1/FAT3	2
GO:0010842	retina layer formation	1/21	25/18870	0.0274708	0.142041	0.101152	FAT3	1
GO:0043567	regulation of insulin-like growth factor receptor signaling pathway	1/21	25/18870	0.0274708	0.142041	0.101152	IGFBP3	1
GO:0022038	corpus callosum development	1/21	26/18870	0.0285545	0.142041	0.101152	LPAR1	1
GO:0033622	integrin activation	1/21	26/18870	0.0285545	0.142041	0.101152	FERMT1	1
GO:0007160	cell-matrix adhesion	2/21	239/18870	0.028637	0.142041	0.101152	GPM6B/FERMT1	2
GO:0022010	central nervous system myelination	1/21	27/18870	0.0296371	0.142041	0.101152	GPM6B	1
GO:0032291	axon ensheathment in central nervous system	1/21	27/18870	0.0296371	0.142041	0.101152	GPM6B	1
GO:0050996	positive regulation of lipid catabolic process	1/21	27/18870	0.0296371	0.142041	0.101152	ABCD2	1
GO:0098698	postsynaptic specialization assembly	1/21	27/18870	0.0296371	0.142041	0.101152	NTNG2	1
GO:0099560	synaptic membrane adhesion	1/21	27/18870	0.0296371	0.142041	0.101152	NTNG2	1
GO:0050807	regulation of synapse organization	2/21	244/18870	0.0297514	0.142041	0.101152	NTNG2/CLSTN2	2
GO:0022604	regulation of cell morphogenesis	2/21	247/18870	0.0304283	0.142041	0.101152	LPAR1/NTNG2	2
GO:0007202	activation of phospholipase C activity	1/21	28/18870	0.0307186	0.142041	0.101152	LPAR1	1
GO:0042634	regulation of hair cycle	1/21	28/18870	0.0307186	0.142041	0.101152	FERMT1	1
GO:0044342	type B pancreatic cell proliferation	1/21	28/18870	0.0307186	0.142041	0.101152	IGFBP3	1
GO:2000647	negative regulation of stem cell proliferation	1/21	28/18870	0.0307186	0.142041	0.101152	FERMT1	1
GO:0050803	regulation of synapse structure or activity	2/21	250/18870	0.0311115	0.142638	0.101577	NTNG2/CLSTN2	2
GO:0043949	regulation of cAMP-mediated signaling	1/21	29/18870	0.0317989	0.14336	0.102091	LPAR1	1
GO:0098901	regulation of cardiac muscle cell action potential	1/21	29/18870	0.0317989	0.14336	0.102091	DSG2	1
GO:0051491	positive regulation of filopodium assembly	1/21	31/18870	0.033956	0.149977	0.106803	DPYSL3	1
GO:0099590	neurotransmitter receptor internalization	1/21	31/18870	0.033956	0.149977	0.106803	LPAR1	1
GO:0043122	regulation of canonical NF-kappaB signal transduction	2/21	265/18870	0.0346186	0.149977	0.106803	LPAR1/ROR1	2
GO:0140058	neuron projection arborization	1/21	32/18870	0.0350329	0.149977	0.106803	NTNG2	1
GO:2000463	positive regulation of excitatory postsynaptic potential	1/21	32/18870	0.0350329	0.149977	0.106803	IGSF11	1
GO:0030511	positive regulation of transforming growth factor beta receptor signaling pathway	1/21	33/18870	0.0361086	0.149977	0.106803	FERMT1	1
GO:0099174	regulation of presynapse organization	1/21	33/18870	0.0361086	0.149977	0.106803	NTNG2	1
GO:1903846	positive regulation of cellular response to transforming growth factor beta stimulus	1/21	33/18870	0.0361086	0.149977	0.106803	FERMT1	1
GO:1905606	regulation of presynapse assembly	1/21	33/18870	0.0361086	0.149977	0.106803	NTNG2	1
GO:0035025	positive regulation of Rho protein signal transduction	1/21	34/18870	0.0371831	0.149977	0.106803	LPAR1	1
GO:0046320	regulation of fatty acid oxidation	1/21	34/18870	0.0371831	0.149977	0.106803	ABCD2	1
GO:0090162	establishment of epithelial cell polarity	1/21	34/18870	0.0371831	0.149977	0.106803	FERMT1	1
GO:0000038	very long-chain fatty acid metabolic process	1/21	35/18870	0.0382566	0.149977	0.106803	ABCD2	1
GO:0086004	regulation of cardiac muscle cell contraction	1/21	35/18870	0.0382566	0.149977	0.106803	DSG2	1
GO:0086005	ventricular cardiac muscle cell action potential	1/21	35/18870	0.0382566	0.149977	0.106803	DSG2	1
GO:0098810	neurotransmitter reuptake	1/21	35/18870	0.0382566	0.149977	0.106803	GPM6B	1
GO:1901099	negative regulation of signal transduction in absence of ligand	1/21	35/18870	0.0382566	0.149977	0.106803	EYA4	1
GO:2001240	negative regulation of extrinsic apoptotic signaling pathway in absence of ligand	1/21	35/18870	0.0382566	0.149977	0.106803	EYA4	1
GO:0071711	basement membrane organization	1/21	36/18870	0.0393289	0.151405	0.10782	FERMT1	1
GO:0003161	cardiac conduction system development	1/21	37/18870	0.0404	0.151405	0.10782	DSG2	1
GO:0007031	peroxisome organization	1/21	37/18870	0.0404	0.151405	0.10782	ABCD2	1
GO:0010863	positive regulation of phospholipase C activity	1/21	37/18870	0.0404	0.151405	0.10782	LPAR1	1
GO:0044319	wound healing, spreading of cells	1/21	37/18870	0.0404	0.151405	0.10782	FERMT1	1
GO:0090505	epiboly involved in wound healing	1/21	37/18870	0.0404	0.151405	0.10782	FERMT1	1
GO:0014912	negative regulation of smooth muscle cell migration	1/21	38/18870	0.04147	0.151405	0.10782	IGFBP3	1
GO:0086091	regulation of heart rate by cardiac conduction	1/21	38/18870	0.04147	0.151405	0.10782	DSG2	1
GO:0090504	epiboly	1/21	38/18870	0.04147	0.151405	0.10782	FERMT1	1
GO:0051056	regulation of small GTPase mediated signal transduction	2/21	295/18870	0.0420722	0.151405	0.10782	LPAR1/ARHGAP32	2
GO:0060999	positive regulation of dendritic spine development	1/21	39/18870	0.0425389	0.151405	0.10782	LPAR1	1
GO:0099068	postsynapse assembly	1/21	39/18870	0.0425389	0.151405	0.10782	NTNG2	1
GO:0120033	negative regulation of plasma membrane bounded cell projection assembly	1/21	39/18870	0.0425389	0.151405	0.10782	LPAR1	1
GO:1900274	regulation of phospholipase C activity	1/21	39/18870	0.0425389	0.151405	0.10782	LPAR1	1
GO:0007249	canonical NF-kappaB signal transduction	2/21	300/18870	0.0433691	0.15319	0.109091	LPAR1/ROR1	2
GO:0032570	response to progesterone	1/21	40/18870	0.0436067	0.15319	0.109091	DSG2	1
GO:0045923	positive regulation of fatty acid metabolic process	1/21	41/18870	0.0446733	0.153729	0.109475	ABCD2	1
GO:1900016	negative regulation of cytokine production involved in inflammatory response	1/21	41/18870	0.0446733	0.153729	0.109475	ABCD2	1
GO:1903115	regulation of actin filament-based movement	1/21	41/18870	0.0446733	0.153729	0.109475	DSG2	1
GO:0071634	regulation of transforming growth factor beta production	1/21	42/18870	0.0457387	0.153729	0.109475	FERMT1	1
GO:2000008	regulation of protein localization to cell surface	1/21	42/18870	0.0457387	0.153729	0.109475	GPM6B	1
GO:0034504	protein localization to nucleus	2/21	310/18870	0.046008	0.153729	0.109475	MDFIC/FERMT1	2
GO:0014002	astrocyte development	1/21	43/18870	0.0468031	0.153729	0.109475	ROR1	1
GO:0016266	O-glycan processing	1/21	43/18870	0.0468031	0.153729	0.109475	B3GNT7	1
GO:0045663	positive regulation of myoblast differentiation	1/21	43/18870	0.0468031	0.153729	0.109475	IGFBP3	1
GO:0099084	postsynaptic specialization organization	1/21	43/18870	0.0468031	0.153729	0.109475	NTNG2	1
GO:0030501	positive regulation of bone mineralization	1/21	44/18870	0.0478663	0.153729	0.109475	GPM6B	1
GO:1903426	regulation of reactive oxygen species biosynthetic process	1/21	44/18870	0.0478663	0.153729	0.109475	ABCD2	1
GO:0001504	neurotransmitter uptake	1/21	45/18870	0.0489284	0.153729	0.109475	GPM6B	1
GO:0071604	transforming growth factor beta production	1/21	45/18870	0.0489284	0.153729	0.109475	FERMT1	1
GO:0030198	extracellular matrix organization	2/21	321/18870	0.0489788	0.153729	0.109475	GPM6B/FERMT1	2
GO:0043062	extracellular structure organization	2/21	322/18870	0.0492524	0.153729	0.109475	GPM6B/FERMT1	2
GO:0045229	external encapsulating structure organization	2/21	323/18870	0.0495265	0.153729	0.109475	GPM6B/FERMT1	2
GO:0085029	extracellular matrix assembly	1/21	46/18870	0.0499893	0.153729	0.109475	GPM6B	1
GO:1900271	regulation of long-term synaptic potentiation	1/21	46/18870	0.0499893	0.153729	0.109475	IGSF11	1
GO:1902116	negative regulation of organelle assembly	1/21	46/18870	0.0499893	0.153729	0.109475	LPAR1	1
GO:2001239	regulation of extrinsic apoptotic signaling pathway in absence of ligand	1/21	46/18870	0.0499893	0.153729	0.109475	EYA4	1
GO:0099054	presynapse assembly	1/21	47/18870	0.0510492	0.153729	0.109475	NTNG2	1
GO:0006913	nucleocytoplasmic transport	2/21	330/18870	0.0514611	0.153729	0.109475	MDFIC/FERMT1	2
GO:0051169	nuclear transport	2/21	330/18870	0.0514611	0.153729	0.109475	MDFIC/FERMT1	2
GO:2001222	regulation of neuron migration	1/21	48/18870	0.0521079	0.153729	0.109475	NTNG2	1
GO:0032386	regulation of intracellular transport	2/21	336/18870	0.0531412	0.153729	0.109475	MDFIC/FERMT1	2
GO:0010518	positive regulation of phospholipase activity	1/21	49/18870	0.0531655	0.153729	0.109475	LPAR1	1
GO:0010543	regulation of platelet activation	1/21	49/18870	0.0531655	0.153729	0.109475	GP9	1
GO:0014911	positive regulation of smooth muscle cell migration	1/21	49/18870	0.0531655	0.153729	0.109475	LPAR1	1
GO:0033628	regulation of cell adhesion mediated by integrin	1/21	49/18870	0.0531655	0.153729	0.109475	FERMT1	1
GO:0098815	modulation of excitatory postsynaptic potential	1/21	49/18870	0.0531655	0.153729	0.109475	IGSF11	1
GO:2000378	negative regulation of reactive oxygen species metabolic process	1/21	49/18870	0.0531655	0.153729	0.109475	ABCD2	1
GO:0032956	regulation of actin cytoskeleton organization	2/21	337/18870	0.0534232	0.153729	0.109475	LPAR1/GPM6B	2
GO:0062012	regulation of small molecule metabolic process	2/21	337/18870	0.0534232	0.153729	0.109475	IGFBP3/ABCD2	2
GO:0030111	regulation of Wnt signaling pathway	2/21	338/18870	0.0537057	0.153729	0.109475	MDFIC/FERMT1	2
GO:0019083	viral transcription	1/21	51/18870	0.0552772	0.154948	0.110343	MDFIC	1
GO:0032365	intracellular lipid transport	1/21	51/18870	0.0552772	0.154948	0.110343	ABCD2	1
GO:0051489	regulation of filopodium assembly	1/21	51/18870	0.0552772	0.154948	0.110343	DPYSL3	1
GO:0051496	positive regulation of stress fiber assembly	1/21	51/18870	0.0552772	0.154948	0.110343	LPAR1	1
GO:0006636	unsaturated fatty acid biosynthetic process	1/21	52/18870	0.0563315	0.155225	0.110541	ABCD2	1
GO:0048009	insulin-like growth factor receptor signaling pathway	1/21	52/18870	0.0563315	0.155225	0.110541	IGFBP3	1
GO:0099172	presynapse organization	1/21	52/18870	0.0563315	0.155225	0.110541	NTNG2	1
GO:0051235	maintenance of location	2/21	350/18870	0.057138	0.155225	0.110541	IGSF11/GP9	2
GO:0019933	cAMP-mediated signaling	1/21	53/18870	0.0573845	0.155225	0.110541	LPAR1	1
GO:0045778	positive regulation of ossification	1/21	53/18870	0.0573845	0.155225	0.110541	GPM6B	1
GO:0086002	cardiac muscle cell action potential involved in contraction	1/21	53/18870	0.0573845	0.155225	0.110541	DSG2	1
GO:0070169	positive regulation of biomineral tissue development	1/21	54/18870	0.0584365	0.156919	0.111747	GPM6B	1
GO:0031346	positive regulation of cell projection organization	2/21	355/18870	0.0585908	0.156919	0.111747	DPYSL3/ROR1	2
GO:0031589	cell-substrate adhesion	2/21	356/18870	0.058883	0.156925	0.111751	GPM6B/FERMT1	2
GO:0042304	regulation of fatty acid biosynthetic process	1/21	55/18870	0.0594874	0.157758	0.112345	ABCD2	1
GO:0001954	positive regulation of cell-matrix adhesion	1/21	56/18870	0.0605371	0.159759	0.113769	FERMT1	1
GO:0060998	regulation of dendritic spine development	1/21	57/18870	0.0615857	0.160861	0.114554	LPAR1	1
GO:0003229	ventricular cardiac muscle tissue development	1/21	58/18870	0.0626332	0.160861	0.114554	DSG2	1
GO:0086065	cell communication involved in cardiac conduction	1/21	58/18870	0.0626332	0.160861	0.114554	DSG2	1
GO:1903409	reactive oxygen species biosynthetic process	1/21	58/18870	0.0626332	0.160861	0.114554	ABCD2	1
GO:0010517	regulation of phospholipase activity	1/21	59/18870	0.0636796	0.160861	0.114554	LPAR1	1
GO:0043616	keratinocyte proliferation	1/21	59/18870	0.0636796	0.160861	0.114554	FERMT1	1
GO:0046579	positive regulation of Ras protein signal transduction	1/21	59/18870	0.0636796	0.160861	0.114554	LPAR1	1
GO:0060135	maternal process involved in female pregnancy	1/21	59/18870	0.0636796	0.160861	0.114554	DSG2	1
GO:0098900	regulation of action potential	1/21	59/18870	0.0636796	0.160861	0.114554	DSG2	1
GO:0030336	negative regulation of cell migration	2/21	373/18870	0.0639282	0.160861	0.114554	DPYSL3/IGFBP3	2
GO:0002011	morphogenesis of an epithelial sheet	1/21	60/18870	0.0647249	0.161365	0.114913	FERMT1	1
GO:0060193	positive regulation of lipase activity	1/21	60/18870	0.0647249	0.161365	0.114913	LPAR1	1
GO:0032233	positive regulation of actin filament bundle assembly	1/21	61/18870	0.0657691	0.161732	0.115175	LPAR1	1
GO:0034113	heterotypic cell-cell adhesion	1/21	61/18870	0.0657691	0.161732	0.115175	DSG2	1
GO:0050994	regulation of lipid catabolic process	1/21	61/18870	0.0657691	0.161732	0.115175	ABCD2	1
GO:0090303	positive regulation of wound healing	1/21	62/18870	0.0668121	0.162429	0.115671	FERMT1	1
GO:0002090	regulation of receptor internalization	1/21	63/18870	0.0678541	0.162429	0.115671	LPAR1	1
GO:0021545	cranial nerve development	1/21	63/18870	0.0678541	0.162429	0.115671	LPAR1	1
GO:0051893	regulation of focal adhesion assembly	1/21	63/18870	0.0678541	0.162429	0.115671	GPM6B	1
GO:0051965	positive regulation of synapse assembly	1/21	63/18870	0.0678541	0.162429	0.115671	CLSTN2	1
GO:0090109	regulation of cell-substrate junction assembly	1/21	63/18870	0.0678541	0.162429	0.115671	GPM6B	1
GO:2000146	negative regulation of cell motility	2/21	388/18870	0.0684998	0.163253	0.116257	DPYSL3/IGFBP3	2
GO:0048524	positive regulation of viral process	1/21	64/18870	0.0688949	0.163474	0.116415	MDFIC	1
GO:0060042	retina morphogenesis in camera-type eye	1/21	65/18870	0.0699346	0.165217	0.117656	FAT3	1
GO:0030219	megakaryocyte differentiation	1/21	66/18870	0.0709733	0.166486	0.11856	GP9	1
GO:0015909	long-chain fatty acid transport	1/21	67/18870	0.0720108	0.166486	0.11856	ABCD2	1
GO:0038034	signal transduction in absence of ligand	1/21	67/18870	0.0720108	0.166486	0.11856	EYA4	1
GO:0051057	positive regulation of small GTPase mediated signal transduction	1/21	67/18870	0.0720108	0.166486	0.11856	LPAR1	1
GO:0097192	extrinsic apoptotic signaling pathway in absence of ligand	1/21	67/18870	0.0720108	0.166486	0.11856	EYA4	1
GO:0034394	protein localization to cell surface	1/21	68/18870	0.0730472	0.167451	0.119247	GPM6B	1
GO:0150116	regulation of cell-substrate junction organization	1/21	68/18870	0.0730472	0.167451	0.119247	GPM6B	1
GO:0046847	filopodium assembly	1/21	70/18870	0.0751167	0.170749	0.121595	DPYSL3	1
GO:0048662	negative regulation of smooth muscle cell proliferation	1/21	70/18870	0.0751167	0.170749	0.121595	IGFBP3	1
GO:1902017	regulation of cilium assembly	1/21	71/18870	0.0761498	0.172373	0.122752	LPAR1	1
GO:0006024	glycosaminoglycan biosynthetic process	1/21	72/18870	0.0771819	0.173981	0.123897	B3GNT7	1
GO:0045661	regulation of myoblast differentiation	1/21	73/18870	0.0782128	0.175573	0.125031	IGFBP3	1
GO:0006023	aminoglycan biosynthetic process	1/21	74/18870	0.0792426	0.176442	0.12565	B3GNT7	1
GO:0040013	negative regulation of locomotion	2/21	423/18870	0.0795781	0.176442	0.12565	DPYSL3/IGFBP3	2
GO:0042060	wound healing	2/21	423/18870	0.0795781	0.176442	0.12565	GP9/FERMT1	2
GO:0006635	fatty acid beta-oxidation	1/21	76/18870	0.081299	0.178068	0.126808	ABCD2	1
GO:0086001	cardiac muscle cell action potential	1/21	76/18870	0.081299	0.178068	0.126808	DSG2	1
GO:0086003	cardiac muscle cell contraction	1/21	76/18870	0.081299	0.178068	0.126808	DSG2	1
GO:0032729	positive regulation of type II interferon production	1/21	77/18870	0.0823255	0.178868	0.127377	IL12RB2	1
GO:1903036	positive regulation of response to wounding	1/21	77/18870	0.0823255	0.178868	0.127377	FERMT1	1
GO:0055117	regulation of cardiac muscle contraction	1/21	78/18870	0.0833509	0.179653	0.127936	DSG2	1
GO:0060191	regulation of lipase activity	1/21	78/18870	0.0833509	0.179653	0.127936	LPAR1	1
GO:0042391	regulation of membrane potential	2/21	440/18870	0.085154	0.181347	0.129143	IGSF11/DSG2	2
GO:0003407	neural retina development	1/21	80/18870	0.0853985	0.181347	0.129143	FAT3	1
GO:0007193	adenylate cyclase-inhibiting G protein-coupled receptor signaling pathway	1/21	80/18870	0.0853985	0.181347	0.129143	LPAR1	1
GO:0002534	cytokine production involved in inflammatory response	1/21	81/18870	0.0864207	0.181347	0.129143	ABCD2	1
GO:0030500	regulation of bone mineralization	1/21	81/18870	0.0864207	0.181347	0.129143	GPM6B	1
GO:1900015	regulation of cytokine production involved in inflammatory response	1/21	81/18870	0.0864207	0.181347	0.129143	ABCD2	1
GO:0001503	ossification	2/21	444/18870	0.0864835	0.181347	0.129143	GPM6B/IGFBP3	2
GO:0019935	cyclic-nucleotide-mediated signaling	1/21	83/18870	0.0884618	0.184069	0.131081	LPAR1	1
GO:0035023	regulation of Rho protein signal transduction	1/21	83/18870	0.0884618	0.184069	0.131081	LPAR1	1
GO:0048678	response to axon injury	1/21	84/18870	0.0894807	0.185453	0.132067	DPYSL3	1
GO:0008306	associative learning	1/21	85/18870	0.0904985	0.185453	0.132067	CLSTN2	1
GO:0048041	focal adhesion assembly	1/21	85/18870	0.0904985	0.185453	0.132067	GPM6B	1
GO:0061515	myeloid cell development	1/21	85/18870	0.0904985	0.185453	0.132067	GP9	1
GO:0016055	Wnt signaling pathway	2/21	459/18870	0.0915266	0.18615	0.132563	MDFIC/FERMT1	2
GO:0072594	establishment of protein localization to organelle	2/21	459/18870	0.0915266	0.18615	0.132563	MDFIC/FERMT1	2
GO:0198738	cell-cell signaling by wnt	2/21	461/18870	0.0922058	0.186746	0.132988	MDFIC/FERMT1	2
GO:0048708	astrocyte differentiation	1/21	87/18870	0.0925309	0.186746	0.132988	ROR1	1
GO:0007015	actin filament organization	2/21	464/18870	0.0932273	0.186746	0.132988	DPYSL3/LPAR1	2
GO:0033627	cell adhesion mediated by integrin	1/21	88/18870	0.0935455	0.186746	0.132988	FERMT1	1
GO:0099072	regulation of postsynaptic membrane neurotransmitter receptor levels	1/21	88/18870	0.0935455	0.186746	0.132988	LPAR1	1
GO:0015844	monoamine transport	1/21	89/18870	0.094559	0.188075	0.133934	GPM6B	1
GO:0046889	positive regulation of lipid biosynthetic process	1/21	90/18870	0.0955714	0.189393	0.134872	ABCD2	1
GO:0106027	neuron projection organization	1/21	91/18870	0.0965828	0.190143	0.135407	ABCD2	1
GO:0043410	positive regulation of MAPK cascade	2/21	474/18870	0.0966574	0.190143	0.135407	LPAR1/IGFBP3	2
GO:1903510	mucopolysaccharide metabolic process	1/21	92/18870	0.0975931	0.190143	0.135407	B3GNT7	1
GO:0001942	hair follicle development	1/21	93/18870	0.0986022	0.190143	0.135407	FERMT1	1
GO:0032465	regulation of cytokinesis	1/21	93/18870	0.0986022	0.190143	0.135407	KLHL13	1
GO:0045185	maintenance of protein location	1/21	93/18870	0.0986022	0.190143	0.135407	IGSF11	1
GO:0050673	epithelial cell proliferation	2/21	480/18870	0.0987334	0.190143	0.135407	IGFBP3/FERMT1	2
GO:0051492	regulation of stress fiber assembly	1/21	94/18870	0.0996104	0.190143	0.135407	LPAR1	1
GO:0050808	synapse organization	2/21	483/18870	0.0997763	0.190143	0.135407	NTNG2/CLSTN2	2
GO:0007044	cell-substrate junction assembly	1/21	95/18870	0.100617	0.190143	0.135407	GPM6B	1
GO:0060996	dendritic spine development	1/21	95/18870	0.100617	0.190143	0.135407	LPAR1	1
GO:0072091	regulation of stem cell proliferation	1/21	95/18870	0.100617	0.190143	0.135407	FERMT1	1
GO:0022404	molting cycle process	1/21	96/18870	0.101623	0.190143	0.135407	FERMT1	1
GO:0022405	hair cycle process	1/21	96/18870	0.101623	0.190143	0.135407	FERMT1	1
GO:0034109	homotypic cell-cell adhesion	1/21	96/18870	0.101623	0.190143	0.135407	DSG2	1
GO:0007264	small GTPase mediated signal transduction	2/21	491/18870	0.102573	0.190143	0.135407	LPAR1/ARHGAP32	2
GO:0006493	protein O-linked glycosylation	1/21	97/18870	0.102628	0.190143	0.135407	B3GNT7	1
GO:0021675	nerve development	1/21	97/18870	0.102628	0.190143	0.135407	LPAR1	1
GO:0061337	cardiac conduction	1/21	97/18870	0.102628	0.190143	0.135407	DSG2	1
GO:0006942	regulation of striated muscle contraction	1/21	99/18870	0.104635	0.191241	0.136189	DSG2	1
GO:0050773	regulation of dendrite development	1/21	99/18870	0.104635	0.191241	0.136189	FAT3	1
GO:0051588	regulation of neurotransmitter transport	1/21	99/18870	0.104635	0.191241	0.136189	GPM6B	1
GO:2001237	negative regulation of extrinsic apoptotic signaling pathway	1/21	99/18870	0.104635	0.191241	0.136189	EYA4	1
GO:0001819	positive regulation of cytokine production	2/21	499/18870	0.105393	0.191776	0.13657	IL12RB2/FERMT1	2
GO:0019217	regulation of fatty acid metabolic process	1/21	100/18870	0.105637	0.191776	0.13657	ABCD2	1
GO:0002027	regulation of heart rate	1/21	102/18870	0.107637	0.192819	0.137313	DSG2	1
GO:0019080	viral gene expression	1/21	102/18870	0.107637	0.192819	0.137313	MDFIC	1
GO:0070167	regulation of biomineral tissue development	1/21	102/18870	0.107637	0.192819	0.137313	GPM6B	1
GO:0150115	cell-substrate junction organization	1/21	102/18870	0.107637	0.192819	0.137313	GPM6B	1
GO:0010906	regulation of glucose metabolic process	1/21	103/18870	0.108635	0.193966	0.138129	IGFBP3	1
GO:0021549	cerebellum development	1/21	104/18870	0.109633	0.194034	0.138178	LPAR1	1
GO:0090100	positive regulation of transmembrane receptor protein serine/threonine kinase signaling pathway	1/21	104/18870	0.109633	0.194034	0.138178	FERMT1	1
GO:0070252	actin-mediated cell contraction	1/21	105/18870	0.110629	0.194034	0.138178	DSG2	1
GO:0110020	regulation of actomyosin structure organization	1/21	105/18870	0.110629	0.194034	0.138178	LPAR1	1
GO:0002532	production of molecular mediator involved in inflammatory response	1/21	106/18870	0.111624	0.194034	0.138178	ABCD2	1
GO:0009062	fatty acid catabolic process	1/21	106/18870	0.111624	0.194034	0.138178	ABCD2	1
GO:0060291	long-term synaptic potentiation	1/21	106/18870	0.111624	0.194034	0.138178	IGSF11	1
GO:1901890	positive regulation of cell junction assembly	1/21	106/18870	0.111624	0.194034	0.138178	CLSTN2	1
GO:0019395	fatty acid oxidation	1/21	107/18870	0.112619	0.194034	0.138178	ABCD2	1
GO:0032231	regulation of actin filament bundle assembly	1/21	107/18870	0.112619	0.194034	0.138178	LPAR1	1
GO:0060079	excitatory postsynaptic potential	1/21	107/18870	0.112619	0.194034	0.138178	IGSF11	1
GO:0030038	contractile actin filament bundle assembly	1/21	110/18870	0.115595	0.196657	0.140045	LPAR1	1
GO:0043149	stress fiber assembly	1/21	110/18870	0.115595	0.196657	0.140045	LPAR1	1
GO:0045445	myoblast differentiation	1/21	110/18870	0.115595	0.196657	0.140045	IGFBP3	1
GO:0120034	positive regulation of plasma membrane bounded cell projection assembly	1/21	110/18870	0.115595	0.196657	0.140045	DPYSL3	1
GO:0007229	integrin-mediated signaling pathway	1/21	111/18870	0.116585	0.197719	0.140802	FERMT1	1
GO:0030203	glycosaminoglycan metabolic process	1/21	112/18870	0.117574	0.198773	0.141553	B3GNT7	1
GO:0007200	phospholipase C-activating G protein-coupled receptor signaling pathway	1/21	113/18870	0.118562	0.199819	0.142297	LPAR1	1
GO:0022037	metencephalon development	1/21	114/18870	0.119549	0.200028	0.142446	LPAR1	1
GO:0034440	lipid oxidation	1/21	114/18870	0.119549	0.200028	0.142446	ABCD2	1
GO:0033559	unsaturated fatty acid metabolic process	1/21	115/18870	0.120534	0.200028	0.142446	ABCD2	1
GO:0048259	regulation of receptor-mediated endocytosis	1/21	115/18870	0.120534	0.200028	0.142446	LPAR1	1
GO:0099565	chemical synaptic transmission, postsynaptic	1/21	115/18870	0.120534	0.200028	0.142446	IGSF11	1
GO:0015908	fatty acid transport	1/21	116/18870	0.121519	0.201045	0.143171	ABCD2	1
GO:0042303	molting cycle	1/21	117/18870	0.122503	0.201441	0.143452	FERMT1	1
GO:0042633	hair cycle	1/21	117/18870	0.122503	0.201441	0.143452	FERMT1	1
GO:0031644	regulation of nervous system process	1/21	119/18870	0.124467	0.202821	0.144435	IGSF11	1
GO:0032609	type II interferon production	1/21	119/18870	0.124467	0.202821	0.144435	IL12RB2	1
GO:0032649	regulation of type II interferon production	1/21	119/18870	0.124467	0.202821	0.144435	IL12RB2	1
GO:0006022	aminoglycan metabolic process	1/21	121/18870	0.126427	0.204782	0.145831	B3GNT7	1
GO:0030278	regulation of ossification	1/21	121/18870	0.126427	0.204782	0.145831	GPM6B	1
GO:0010811	positive regulation of cell-substrate adhesion	1/21	123/18870	0.128383	0.206712	0.147206	FERMT1	1
GO:0030282	bone mineralization	1/21	123/18870	0.128383	0.206712	0.147206	GPM6B	1
GO:0072089	stem cell proliferation	1/21	125/18870	0.130335	0.209232	0.149	FERMT1	1
GO:0046683	response to organophosphorus	1/21	127/18870	0.132282	0.21173	0.150779	LPAR1	1
GO:0031623	receptor internalization	1/21	128/18870	0.133254	0.212031	0.150994	LPAR1	1
GO:0098773	skin epidermis development	1/21	128/18870	0.133254	0.212031	0.150994	FERMT1	1
GO:0045739	positive regulation of DNA repair	1/21	130/18870	0.135196	0.214489	0.152745	EYA4	1
GO:0072329	monocarboxylic acid catabolic process	1/21	131/18870	0.136165	0.215308	0.153328	ABCD2	1
GO:0046328	regulation of JNK cascade	1/21	132/18870	0.137133	0.215308	0.153328	MDFIC	1
GO:0030048	actin filament-based movement	1/21	133/18870	0.1381	0.215308	0.153328	DSG2	1
GO:0030168	platelet activation	1/21	133/18870	0.1381	0.215308	0.153328	GP9	1
GO:0048593	camera-type eye morphogenesis	1/21	133/18870	0.1381	0.215308	0.153328	FAT3	1
GO:0061041	regulation of wound healing	1/21	133/18870	0.1381	0.215308	0.153328	FERMT1	1
GO:0051209	release of sequestered calcium ion into cytosol	1/21	136/18870	0.140995	0.21919	0.156092	GP9	1
GO:0007266	Rho protein signal transduction	1/21	137/18870	0.141958	0.219426	0.15626	LPAR1	1
GO:0051283	negative regulation of sequestering of calcium ion	1/21	137/18870	0.141958	0.219426	0.15626	GP9	1
GO:0051282	regulation of sequestering of calcium ion	1/21	139/18870	0.14388	0.221134	0.157477	GP9	1
GO:0060048	cardiac muscle contraction	1/21	139/18870	0.14388	0.221134	0.157477	DSG2	1
GO:0008360	regulation of cell shape	1/21	140/18870	0.14484	0.221352	0.157632	LPAR1	1
GO:0090090	negative regulation of canonical Wnt signaling pathway	1/21	140/18870	0.14484	0.221352	0.157632	FERMT1	1
GO:0051208	sequestering of calcium ion	1/21	143/18870	0.147714	0.225107	0.160306	GP9	1
GO:0010565	regulation of cellular ketone metabolic process	1/21	144/18870	0.148669	0.225927	0.16089	ABCD2	1
GO:0045834	positive regulation of lipid metabolic process	1/21	145/18870	0.149624	0.226108	0.161018	ABCD2	1
GO:0050921	positive regulation of chemotaxis	1/21	145/18870	0.149624	0.226108	0.161018	LPAR1	1
GO:0001508	action potential	1/21	146/18870	0.150578	0.226915	0.161593	DSG2	1
GO:0062013	positive regulation of small molecule metabolic process	1/21	147/18870	0.15153	0.227086	0.161715	ABCD2	1
GO:2000377	regulation of reactive oxygen species metabolic process	1/21	147/18870	0.15153	0.227086	0.161715	ABCD2	1
GO:0060078	regulation of postsynaptic membrane potential	1/21	148/18870	0.152482	0.227881	0.162281	IGSF11	1
GO:0007612	learning	1/21	150/18870	0.154382	0.229453	0.163401	CLSTN2	1
GO:0051092	positive regulation of NF-kappaB transcription factor activity	1/21	150/18870	0.154382	0.229453	0.163401	ROR1	1
GO:0030010	establishment of cell polarity	1/21	156/18870	0.160059	0.236148	0.168169	FERMT1	1
GO:1905039	carboxylic acid transmembrane transport	1/21	156/18870	0.160059	0.236148	0.168169	ABCD2	1
GO:0030902	hindbrain development	1/21	157/18870	0.161001	0.236148	0.168169	LPAR1	1
GO:1903825	organic acid transmembrane transport	1/21	157/18870	0.161001	0.236148	0.168169	ABCD2	1
GO:0007189	adenylate cyclase-activating G protein-coupled receptor signaling pathway	1/21	158/18870	0.161943	0.236148	0.168169	LPAR1	1
GO:0007605	sensory perception of sound	1/21	158/18870	0.161943	0.236148	0.168169	ROR1	1
GO:2001236	regulation of extrinsic apoptotic signaling pathway	1/21	158/18870	0.161943	0.236148	0.168169	EYA4	1
GO:0060041	retina development in camera-type eye	1/21	159/18870	0.162883	0.236881	0.168691	FAT3	1
GO:0017015	regulation of transforming growth factor beta receptor signaling pathway	1/21	160/18870	0.163823	0.237609	0.169209	FERMT1	1
GO:0044272	sulfur compound biosynthetic process	1/21	161/18870	0.164761	0.238331	0.169723	B3GNT7	1
GO:0048592	eye morphogenesis	1/21	162/18870	0.165699	0.239048	0.170234	FAT3	1
GO:0007254	JNK cascade	1/21	163/18870	0.166635	0.239124	0.170288	MDFIC	1
GO:1903844	regulation of cellular response to transforming growth factor beta stimulus	1/21	163/18870	0.166635	0.239124	0.170288	FERMT1	1
GO:0006633	fatty acid biosynthetic process	1/21	168/18870	0.171303	0.244525	0.174134	ABCD2	1
GO:0050792	regulation of viral process	1/21	168/18870	0.171303	0.244525	0.174134	MDFIC	1
GO:0006937	regulation of muscle contraction	1/21	170/18870	0.173163	0.245882	0.175101	DSG2	1
GO:0007009	plasma membrane organization	1/21	170/18870	0.173163	0.245882	0.175101	ABCD2	1
GO:0048660	regulation of smooth muscle cell proliferation	1/21	171/18870	0.174092	0.24591	0.17512	IGFBP3	1
GO:0051897	positive regulation of phosphatidylinositol 3-kinase/protein kinase B signal transduction	1/21	171/18870	0.174092	0.24591	0.17512	ROR1	1
GO:0007204	positive regulation of cytosolic calcium ion concentration	1/21	173/18870	0.175946	0.246597	0.17561	LPAR1	1
GO:0030178	negative regulation of Wnt signaling pathway	1/21	173/18870	0.175946	0.246597	0.17561	FERMT1	1
GO:1903034	regulation of response to wounding	1/21	173/18870	0.175946	0.246597	0.17561	FERMT1	1
GO:0071453	cellular response to oxygen levels	1/21	174/18870	0.176871	0.246635	0.175636	LPAR1	1
GO:0031214	biomineral tissue development	1/21	175/18870	0.177796	0.246635	0.175636	GPM6B	1
GO:0048659	smooth muscle cell proliferation	1/21	175/18870	0.177796	0.246635	0.175636	IGFBP3	1
GO:1902905	positive regulation of supramolecular fiber organization	1/21	175/18870	0.177796	0.246635	0.175636	LPAR1	1
GO:0015718	monocarboxylic acid transport	1/21	179/18870	0.181484	0.251107	0.178821	ABCD2	1
GO:0050954	sensory perception of mechanical stimulus	1/21	181/18870	0.183322	0.253004	0.180172	ROR1	1
GO:0046578	regulation of Ras protein signal transduction	1/21	183/18870	0.185157	0.254885	0.181512	LPAR1	1
GO:0051495	positive regulation of cytoskeleton organization	1/21	184/18870	0.186073	0.255283	0.181795	LPAR1	1
GO:0006941	striated muscle contraction	1/21	186/18870	0.187901	0.255283	0.181795	DSG2	1
GO:0007565	female pregnancy	1/21	186/18870	0.187901	0.255283	0.181795	DSG2	1
GO:0032872	regulation of stress-activated MAPK cascade	1/21	186/18870	0.187901	0.255283	0.181795	MDFIC	1
GO:0051302	regulation of cell division	1/21	186/18870	0.187901	0.255283	0.181795	KLHL13	1
GO:0000910	cytokinesis	1/21	188/18870	0.189726	0.255283	0.181795	KLHL13	1
GO:0001505	regulation of neurotransmitter levels	1/21	188/18870	0.189726	0.255283	0.181795	GPM6B	1
GO:0006109	regulation of carbohydrate metabolic process	1/21	188/18870	0.189726	0.255283	0.181795	IGFBP3	1
GO:0031503	protein-containing complex localization	1/21	188/18870	0.189726	0.255283	0.181795	LPAR1	1
GO:0046890	regulation of lipid biosynthetic process	1/21	189/18870	0.190636	0.255283	0.181795	ABCD2	1
GO:0070302	regulation of stress-activated protein kinase signaling cascade	1/21	189/18870	0.190636	0.255283	0.181795	MDFIC	1
GO:0030258	lipid modification	1/21	192/18870	0.193363	0.257598	0.183444	ABCD2	1
GO:0006006	glucose metabolic process	1/21	193/18870	0.19427	0.257598	0.183444	IGFBP3	1
GO:0006486	protein glycosylation	1/21	193/18870	0.19427	0.257598	0.183444	B3GNT7	1
GO:0043413	macromolecule glycosylation	1/21	193/18870	0.19427	0.257598	0.183444	B3GNT7	1
GO:0099173	postsynapse organization	1/21	196/18870	0.196985	0.260559	0.185553	NTNG2	1
GO:0031334	positive regulation of protein-containing complex assembly	1/21	198/18870	0.19879	0.261667	0.186342	FERMT1	1
GO:0099504	synaptic vesicle cycle	1/21	198/18870	0.19879	0.261667	0.186342	LPAR1	1
GO:0097553	calcium ion transmembrane import into cytosol	1/21	205/18870	0.205077	0.269289	0.191769	GP9	1
GO:0044703	multi-organism reproductive process	1/21	206/18870	0.205972	0.269537	0.191946	DSG2	1
GO:0006836	neurotransmitter transport	1/21	207/18870	0.206865	0.269537	0.191946	GPM6B	1
GO:0008016	regulation of heart contraction	1/21	208/18870	0.207758	0.269537	0.191946	DSG2	1
GO:0031032	actomyosin structure organization	1/21	208/18870	0.207758	0.269537	0.191946	LPAR1	1
GO:1901654	response to ketone	1/21	208/18870	0.207758	0.269537	0.191946	DSG2	1
GO:0045216	cell-cell junction organization	1/21	214/18870	0.213092	0.275138	0.195935	DSG2	1
GO:0048167	regulation of synaptic plasticity	1/21	214/18870	0.213092	0.275138	0.195935	IGSF11	1
GO:0006282	regulation of DNA repair	1/21	215/18870	0.213978	0.275624	0.196281	EYA4	1
GO:0044706	multi-multicellular organism process	1/21	216/18870	0.214863	0.276106	0.196624	DSG2	1
GO:0070085	glycosylation	1/21	217/18870	0.215747	0.276585	0.196965	B3GNT7	1
GO:1902115	regulation of organelle assembly	1/21	218/18870	0.21663	0.277061	0.197304	LPAR1	1
GO:0007601	visual perception	1/21	219/18870	0.217512	0.277533	0.19764	EYA4	1
GO:0099003	vesicle-mediated transport in synapse	1/21	220/18870	0.218393	0.278001	0.197973	LPAR1	1
GO:0044242	cellular lipid catabolic process	1/21	223/18870	0.22103	0.280041	0.199426	ABCD2	1
GO:0050953	sensory perception of light stimulus	1/21	223/18870	0.22103	0.280041	0.199426	EYA4	1
GO:0007596	blood coagulation	1/21	224/18870	0.221907	0.280495	0.199749	GP9	1
GO:0042180	cellular ketone metabolic process	1/21	226/18870	0.223659	0.281394	0.20039	ABCD2	1
GO:0072330	monocarboxylic acid biosynthetic process	1/21	226/18870	0.223659	0.281394	0.20039	ABCD2	1
GO:0007163	establishment or maintenance of cell polarity	1/21	228/18870	0.225407	0.282068	0.200869	FERMT1	1
GO:0007179	transforming growth factor beta receptor signaling pathway	1/21	229/18870	0.22628	0.282068	0.200869	FERMT1	1
GO:0050817	coagulation	1/21	229/18870	0.22628	0.282068	0.200869	GP9	1
GO:0097191	extrinsic apoptotic signaling pathway	1/21	229/18870	0.22628	0.282068	0.200869	EYA4	1
GO:0051403	stress-activated MAPK cascade	1/21	230/18870	0.227151	0.282503	0.201179	MDFIC	1
GO:0007599	hemostasis	1/21	231/18870	0.228022	0.282936	0.201487	GP9	1
GO:0050920	regulation of chemotaxis	1/21	232/18870	0.228892	0.283365	0.201793	LPAR1	1
GO:0019318	hexose metabolic process	1/21	233/18870	0.229761	0.283791	0.202097	IGFBP3	1
GO:0072593	reactive oxygen species metabolic process	1/21	234/18870	0.230628	0.284214	0.202398	ABCD2	1
GO:0051651	maintenance of location in cell	1/21	237/18870	0.233227	0.286763	0.204213	GP9	1
GO:0031098	stress-activated protein kinase signaling cascade	1/21	238/18870	0.234091	0.287173	0.204505	MDFIC	1
GO:0060047	heart contraction	1/21	243/18870	0.238398	0.291136	0.207327	DSG2	1
GO:2001234	negative regulation of apoptotic signaling pathway	1/21	243/18870	0.238398	0.291136	0.207327	EYA4	1
GO:0051091	positive regulation of DNA-binding transcription factor activity	1/21	244/18870	0.239256	0.291526	0.207605	ROR1	1
GO:0033002	muscle cell proliferation	1/21	247/18870	0.241827	0.292407	0.208232	IGFBP3	1
GO:0048738	cardiac muscle tissue development	1/21	247/18870	0.241827	0.292407	0.208232	DSG2	1
GO:0090257	regulation of muscle system process	1/21	247/18870	0.241827	0.292407	0.208232	DSG2	1
GO:0007188	adenylate cyclase-modulating G protein-coupled receptor signaling pathway	1/21	248/18870	0.242682	0.292407	0.208232	LPAR1	1
GO:0051896	regulation of phosphatidylinositol 3-kinase/protein kinase B signal transduction	1/21	248/18870	0.242682	0.292407	0.208232	ROR1	1
GO:0016054	organic acid catabolic process	1/21	252/18870	0.246092	0.295202	0.210222	ABCD2	1
GO:0046395	carboxylic acid catabolic process	1/21	252/18870	0.246092	0.295202	0.210222	ABCD2	1
GO:0003015	heart process	1/21	255/18870	0.248641	0.297599	0.211929	DSG2	1
GO:0001649	osteoblast differentiation	1/21	257/18870	0.250335	0.298657	0.212683	IGFBP3	1
GO:0006898	receptor-mediated endocytosis	1/21	258/18870	0.251181	0.298657	0.212683	LPAR1	1
GO:1903522	regulation of blood circulation	1/21	258/18870	0.251181	0.298657	0.212683	DSG2	1
GO:0005996	monosaccharide metabolic process	1/21	261/18870	0.253713	0.300347	0.213887	IGFBP3	1
GO:0071695	anatomical structure maturation	1/21	261/18870	0.253713	0.300347	0.213887	FERMT1	1
GO:0060828	regulation of canonical Wnt signaling pathway	1/21	262/18870	0.254555	0.300686	0.214128	FERMT1	1
GO:0014706	striated muscle tissue development	1/21	264/18870	0.256237	0.302013	0.215073	DSG2	1
GO:0110053	regulation of actin filament organization	1/21	273/18870	0.263759	0.310204	0.220906	LPAR1	1
GO:0007611	learning or memory	1/21	274/18870	0.264591	0.310507	0.221122	CLSTN2	1
GO:0021537	telencephalon development	1/21	276/18870	0.266251	0.311778	0.222027	LPAR1	1
GO:0090596	sensory organ morphogenesis	1/21	277/18870	0.267079	0.312073	0.222237	FAT3	1
GO:0071560	cellular response to transforming growth factor beta stimulus	1/21	287/18870	0.275318	0.321006	0.228598	FERMT1	1
GO:0043491	phosphatidylinositol 3-kinase/protein kinase B signal transduction	1/21	290/18870	0.277772	0.322477	0.229646	ROR1	1
GO:0051962	positive regulation of nervous system development	1/21	290/18870	0.277772	0.322477	0.229646	CLSTN2	1
GO:0030100	regulation of endocytosis	1/21	291/18870	0.278588	0.322733	0.229828	LPAR1	1
GO:0071559	response to transforming growth factor beta	1/21	293/18870	0.280218	0.323927	0.230679	FERMT1	1
GO:0090092	regulation of transmembrane receptor protein serine/threonine kinase signaling pathway	1/21	297/18870	0.283467	0.326985	0.232856	FERMT1	1
GO:0051054	positive regulation of DNA metabolic process	1/21	298/18870	0.284278	0.327222	0.233025	EYA4	1
GO:0009101	glycoprotein biosynthetic process	1/21	299/18870	0.285087	0.327456	0.233192	B3GNT7	1
GO:0001933	negative regulation of protein phosphorylation	1/21	304/18870	0.28912	0.331386	0.23599	IGFBP3	1
GO:0006874	intracellular calcium ion homeostasis	1/21	308/18870	0.292331	0.333652	0.237604	GP9	1
GO:0015850	organic hydroxy compound transport	1/21	308/18870	0.292331	0.333652	0.237604	GPM6B	1
GO:0019932	second-messenger-mediated signaling	1/21	310/18870	0.293932	0.334773	0.238402	LPAR1	1
GO:0060070	canonical Wnt signaling pathway	1/21	316/18870	0.298712	0.338273	0.240895	FERMT1	1
GO:0006790	sulfur compound metabolic process	1/21	317/18870	0.299506	0.338273	0.240895	B3GNT7	1
GO:0043588	skin development	1/21	317/18870	0.299506	0.338273	0.240895	FERMT1	1
GO:0050890	cognition	1/21	317/18870	0.299506	0.338273	0.240895	CLSTN2	1
GO:0060326	cell chemotaxis	1/21	325/18870	0.305825	0.34469	0.245465	LPAR1	1
GO:0042326	negative regulation of phosphorylation	1/21	327/18870	0.307396	0.345741	0.246213	IGFBP3	1
GO:0021700	developmental maturation	1/21	330/18870	0.309747	0.346942	0.247069	FERMT1	1
GO:0048545	response to steroid hormone	1/21	330/18870	0.309747	0.346942	0.247069	DSG2	1
GO:0055074	calcium ion homeostasis	1/21	331/18870	0.310529	0.347099	0.24718	GP9	1
GO:0016042	lipid catabolic process	1/21	334/18870	0.312869	0.348276	0.248019	ABCD2	1
GO:0046394	carboxylic acid biosynthetic process	1/21	334/18870	0.312869	0.348276	0.248019	ABCD2	1
GO:0016053	organic acid biosynthetic process	1/21	337/18870	0.315202	0.349435	0.248844	ABCD2	1
GO:0033674	positive regulation of kinase activity	1/21	337/18870	0.315202	0.349435	0.248844	ROR1	1
GO:0007265	Ras protein signal transduction	1/21	341/18870	0.318301	0.352149	0.250776	LPAR1	1
GO:0019216	regulation of lipid metabolic process	1/21	342/18870	0.319074	0.352283	0.250872	ABCD2	1
GO:0070482	response to oxygen levels	1/21	343/18870	0.319845	0.352416	0.250967	LPAR1	1
GO:0043010	camera-type eye development	1/21	344/18870	0.320616	0.352548	0.25106	FAT3	1
GO:0032496	response to lipopolysaccharide	1/21	348/18870	0.323692	0.355207	0.252954	IL12RB2	1
GO:0006936	muscle contraction	1/21	351/18870	0.32599	0.355682	0.253292	DSG2	1
GO:0046942	carboxylic acid transport	1/21	351/18870	0.32599	0.355682	0.253292	ABCD2	1
GO:0015849	organic acid transport	1/21	352/18870	0.326754	0.355682	0.253292	ABCD2	1
GO:0070588	calcium ion transmembrane transport	1/21	352/18870	0.326754	0.355682	0.253292	GP9	1
GO:0090287	regulation of cellular response to growth factor stimulus	1/21	357/18870	0.330563	0.359106	0.25573	FERMT1	1
GO:0010639	negative regulation of organelle organization	1/21	363/18870	0.335107	0.363312	0.258726	LPAR1	1
GO:0050878	regulation of body fluid levels	1/21	365/18870	0.336615	0.364218	0.259371	GP9	1
GO:0002237	response to molecule of bacterial origin	1/21	369/18870	0.339622	0.366737	0.261165	IL12RB2	1
GO:0009100	glycoprotein metabolic process	1/21	370/18870	0.340371	0.366814	0.26122	B3GNT7	1
GO:0010631	epithelial cell migration	1/21	372/18870	0.341868	0.367695	0.261847	FERMT1	1
GO:0044282	small molecule catabolic process	1/21	375/18870	0.344107	0.368637	0.262518	ABCD2	1
GO:0090132	epithelium migration	1/21	375/18870	0.344107	0.368637	0.262518	FERMT1	1
GO:0045936	negative regulation of phosphate metabolic process	1/21	376/18870	0.344852	0.368705	0.262566	IGFBP3	1
GO:0010563	negative regulation of phosphorus metabolic process	1/21	377/18870	0.345596	0.368772	0.262614	IGFBP3	1
GO:0060271	cilium assembly	1/21	378/18870	0.346339	0.368837	0.26266	LPAR1	1
GO:0090130	tissue migration	1/21	380/18870	0.347822	0.36969	0.263268	FERMT1	1
GO:0001818	negative regulation of cytokine production	1/21	381/18870	0.348563	0.36975	0.263311	ABCD2	1
GO:0008544	epidermis development	1/21	385/18870	0.351518	0.372155	0.265023	FERMT1	1
GO:1902903	regulation of supramolecular fiber organization	1/21	389/18870	0.35446	0.374537	0.26672	LPAR1	1
GO:0001654	eye development	1/21	391/18870	0.355926	0.375353	0.267301	FAT3	1
GO:0150063	visual system development	1/21	395/18870	0.358849	0.377	0.268473	FAT3	1
GO:0031331	positive regulation of cellular catabolic process	1/21	396/18870	0.359578	0.377	0.268473	ABCD2	1
GO:0050867	positive regulation of cell activation	1/21	396/18870	0.359578	0.377	0.268473	GP9	1
GO:2001233	regulation of apoptotic signaling pathway	1/21	398/18870	0.361033	0.377793	0.269038	EYA4	1
GO:0006631	fatty acid metabolic process	1/21	401/18870	0.36321	0.378606	0.269618	ABCD2	1
GO:0048880	sensory system development	1/21	401/18870	0.36321	0.378606	0.269618	FAT3	1
GO:0051090	regulation of DNA-binding transcription factor activity	1/21	406/18870	0.366823	0.380921	0.271266	ROR1	1
GO:0030900	forebrain development	1/21	407/18870	0.367543	0.380921	0.271266	LPAR1	1
GO:0044782	cilium organization	1/21	407/18870	0.367543	0.380921	0.271266	LPAR1	1
GO:0007178	transmembrane receptor protein serine/threonine kinase signaling pathway	1/21	410/18870	0.369699	0.382422	0.272335	FERMT1	1
GO:0051347	positive regulation of transferase activity	1/21	414/18870	0.372562	0.384649	0.273921	ROR1	1
GO:0001558	regulation of cell growth	1/21	417/18870	0.374701	0.386121	0.274969	IGFBP3	1
GO:0043254	regulation of protein-containing complex assembly	1/21	419/18870	0.376124	0.38685	0.275488	FERMT1	1
GO:0030099	myeloid cell differentiation	1/21	430/18870	0.383892	0.394091	0.280644	GP9	1
GO:0016032	viral process	1/21	432/18870	0.385295	0.394751	0.281115	MDFIC	1
GO:0060537	muscle tissue development	1/21	433/18870	0.385995	0.394751	0.281115	DSG2	1
GO:0031400	negative regulation of protein modification process	1/21	437/18870	0.388788	0.396857	0.282614	IGFBP3	1
GO:0015711	organic anion transport	1/21	443/18870	0.392955	0.400355	0.285105	ABCD2	1
GO:0006816	calcium ion transport	1/21	445/18870	0.394337	0.401009	0.285571	GP9	1
GO:0007409	axonogenesis	1/21	448/18870	0.396406	0.402356	0.28653	NTNG2	1
GO:0003012	muscle system process	1/21	452/18870	0.399154	0.404323	0.287931	DSG2	1
GO:0006869	lipid transport	1/21	453/18870	0.399839	0.404323	0.287931	ABCD2	1
GO:0051960	regulation of nervous system development	1/21	466/18870	0.408678	0.41249	0.293747	CLSTN2	1
GO:0006935	chemotaxis	1/21	468/18870	0.410026	0.413081	0.294168	LPAR1	1
GO:0042330	taxis	1/21	470/18870	0.411372	0.413666	0.294585	LPAR1	1
GO:0045785	positive regulation of cell adhesion	1/21	482/18870	0.419386	0.420942	0.299766	FERMT1	1
GO:0001667	ameboidal-type cell migration	1/21	497/18870	0.429257	0.429257	0.305687	FERMT1	1
GO:0016049	cell growth	1/21	497/18870	0.429257	0.429257	0.305687	IGFBP3	1
