# Supplementary material for: TCF3::HLF orchestrates an enhancer-promoter network with activation of MEF2C to promote immature HSC gene expression in leukemia
Source: Sci Adv. 2026 May 6;12(19):eadu3728. doi: 10.1126/sciadv.adu3728 (PMC13148343; doi:10.1126/sciadv.adu3728)
Supplement: Supplementary file 2 — Tables S1 to S10 [file sciadv.adu3728_tables_s1_to_s10.zip › adu3728_table_s8.xlsx]

## Sheet: RNAseq
	baseMean	log2FoldChange	lfcSE	stat	pvalue	padj	symbol	gene_biotype
ENSG00000000419	717.324	-0.0847791	0.100329	-0.845012	0.398104	0.645683	DPM1	protein_coding
ENSG00000000457	206.615	0.318025	0.146698	2.1679	0.0301665	0.129335	SCYL3	protein_coding
ENSG00000000460	400.261	-0.307746	0.135372	-2.27333	0.0230061	0.106591	FIRRM	protein_coding
ENSG00000001084	367.451	0.0627797	0.159201	0.394342	0.693328	0.850677	GCLC	protein_coding
ENSG00000001167	1752.18	-0.0696103	0.0677459	-1.02752	0.304176	0.554627	NFYA	protein_coding
ENSG00000001461	494.817	0.00462778	0.101272	0.0456964	0.963552	0.983824	NIPAL3	protein_coding
ENSG00000001497	1654.06	-0.185628	0.0688146	-2.69751	0.006986	0.0459458	LAS1L	protein_coding
ENSG00000001617	55.3546	0.110826	0.311771	0.355474	0.722235	0.865193	SEMA3F	protein_coding
ENSG00000001629	926.684	0.139452	0.116985	1.19206	0.23324	0.47853	ANKIB1	protein_coding
ENSG00000001630	1087.67	-0.403015	0.111207	-3.624	0.000290085	0.00417083	CYP51A1	protein_coding
ENSG00000001631	1200.59	0.116875	0.109336	1.06895	0.285092	0.53421	KRIT1	protein_coding
ENSG00000002016	397.478	0.134268	0.14753	0.91011	0.362764	0.614981	RAD52	protein_coding
ENSG00000002330	394.985	-0.195116	0.168541	-1.15768	0.246996	0.493329	BAD	protein_coding
ENSG00000002549	1252.02	-0.122181	0.0725175	-1.68486	0.0920165	0.273288	LAP3	protein_coding
ENSG00000002586	5365.08	0.311753	0.0542846	5.74294	9.30483e-09	5.83822e-07	CD99	protein_coding
ENSG00000002746	20.1659	-1.85821	0.605471	-3.06904	0.00214747	NA	HECW1	protein_coding
ENSG00000002822	649.85	-0.146839	0.1739	-0.844385	0.398454	0.64592	MAD1L1	protein_coding
ENSG00000002834	3123.4	-0.0822654	0.0568485	-1.4471	0.14787	0.365405	LASP1	protein_coding
ENSG00000002919	254.038	-0.139797	0.137262	-1.01847	0.308456	0.559452	SNX11	protein_coding
ENSG00000003056	3165.46	0.070464	0.0591058	1.19217	0.233195	0.478517	M6PR	protein_coding
ENSG00000003096	877.77	0.0319788	0.0816352	0.391728	0.695259	0.851808	KLHL13	protein_coding
ENSG00000003249	488.138	0.194348	0.111302	1.74614	0.0807867	0.250815	DBNDD1	protein_coding
ENSG00000003393	510.608	0.203239	0.1105	1.83926	0.0658772	0.219175	ALS2	protein_coding
ENSG00000003400	745.211	0.245227	0.100109	2.4496	0.0143014	0.0761477	CASP10	protein_coding
ENSG00000003402	677.87	0.103931	0.101839	1.02055	0.30747	0.558382	CFLAR	protein_coding
ENSG00000003509	383.746	0.245445	0.116085	2.11436	0.0344843	0.141915	NDUFAF7	protein_coding
ENSG00000003756	5217.01	0.20509	0.0561301	3.65384	0.000258351	0.0038365	RBM5	protein_coding
ENSG00000003989	507.215	-0.00884007	0.0968739	-0.0912534	0.927291	0.967466	SLC7A2	protein_coding
ENSG00000004059	1481.45	-0.0776281	0.0845382	-0.918261	0.358482	0.612146	ARF5	protein_coding
ENSG00000004139	52.4046	-0.197253	0.277802	-0.710047	0.477675	0.710184	SARM1	protein_coding
ENSG00000004142	2040.25	-0.224939	0.061904	-3.63368	0.000279409	0.0040588	POLDIP2	protein_coding
ENSG00000004399	2985.45	0.178947	0.0592894	3.01819	0.00254289	0.0219719	PLXND1	protein_coding
ENSG00000004455	7420.49	-0.202313	0.0513997	-3.93608	8.28236e-05	0.0015052	AK2	protein_coding
ENSG00000004468	848.815	-0.128856	0.131916	-0.976802	0.328667	0.581213	CD38	protein_coding
ENSG00000004478	2782.79	-0.20681	0.0598924	-3.45302	0.000554346	0.00687364	FKBP4	protein_coding
ENSG00000004487	4904.15	-0.0382532	0.0520742	-0.73459	0.462589	0.698955	KDM1A	protein_coding
ENSG00000004534	4112.4	0.239239	0.0614264	3.89472	9.83106e-05	0.00174902	RBM6	protein_coding
ENSG00000004660	108.874	0.192238	0.229578	0.837352	0.402394	0.649331	CAMKK1	protein_coding
ENSG00000004700	1507.24	-0.10853	0.0775807	-1.39894	0.161832	0.384691	RECQL	protein_coding
ENSG00000004766	477.835	0.20935	0.147177	1.42243	0.154901	0.375239	VPS50	protein_coding
ENSG00000004777	583.535	0.12957	0.167888	0.771764	0.440255	0.681684	ARHGAP33	protein_coding
ENSG00000004779	1135.96	-0.162434	0.0771206	-2.10624	0.0351837	0.143997	NDUFAB1	protein_coding
ENSG00000004809	92.7004	-0.413473	0.220961	-1.87125	0.0613109	0.208434	SLC22A16	protein_coding
ENSG00000004838	22.8927	-0.211844	0.481955	-0.43955	0.660263	NA	ZMYND10	protein_coding
ENSG00000004866	130.252	-0.137542	0.212165	-0.648279	0.516805	0.74001	ST7	protein_coding
ENSG00000004897	2122.84	0.114125	0.0573776	1.98901	0.0467004	0.173782	CDC27	protein_coding
ENSG00000004961	390.114	-0.00342538	0.134379	-0.0254905	0.979664	0.991919	HCCS	protein_coding
ENSG00000004975	1212.95	-0.0183973	0.0900375	-0.204329	0.838096	0.925963	DVL2	protein_coding
ENSG00000005007	3136.13	-0.129226	0.0550294	-2.3483	0.0188591	0.0921992	UPF1	protein_coding
ENSG00000005022	7429.7	-0.234704	0.0464191	-5.05621	4.27679e-07	1.6567e-05	SLC25A5	protein_coding
ENSG00000005059	587.702	-0.235838	0.118334	-1.99299	0.0462627	0.172711	MCUB	protein_coding
ENSG00000005075	856.491	-0.223099	0.0823044	-2.71065	0.00671509	0.0448629	POLR2J	protein_coding
ENSG00000005100	1785.02	-0.0361572	0.0677562	-0.533637	0.593593	0.794069	DHX33	protein_coding
ENSG00000005108	1392.78	0.533968	0.0738718	7.22831	4.89059e-13	6.7336e-11	THSD7A	protein_coding
ENSG00000005156	1040.04	0.260874	0.149745	1.74212	0.081487	0.252556	LIG3	protein_coding
ENSG00000005175	1100.64	-0.10466	0.077245	-1.35491	0.175446	0.404726	RPAP3	protein_coding
ENSG00000005194	1264.04	-0.113246	0.0703617	-1.60948	0.107511	0.301295	CIAPIN1	protein_coding
ENSG00000005206	931.138	0.11178	0.115409	0.968558	0.332766	0.586088	SPPL2B	protein_coding
ENSG00000005238	132.042	0.26673	0.234959	1.13522	0.256285	0.504641	ATOSB	protein_coding
ENSG00000005249	118.061	0.0308947	0.209395	0.147543	0.882703	0.948589	PRKAR2B	protein_coding
ENSG00000005302	1318.77	-0.0813642	0.0829727	-0.980614	0.326783	0.579499	MSL3	protein_coding
ENSG00000005339	1307.75	0.192603	0.126157	1.52669	0.126839	0.333403	CREBBP	protein_coding
ENSG00000005379	3552.9	0.536767	0.0933893	5.74763	9.05007e-09	5.73186e-07	TSPOAP1	protein_coding
ENSG00000005381	92.1454	0.987982	0.274569	3.59829	0.00032031	0.00453845	MPO	protein_coding
ENSG00000005436	185.798	0.370115	0.218643	1.69278	0.0904969	0.270806	GCFC2	protein_coding
ENSG00000005448	297.979	-0.206319	0.122324	-1.68666	0.0916686	0.272894	WDR54	protein_coding
ENSG00000005469	151.55	0.46644	0.169151	2.75754	0.00582381	0.0403557	CROT	protein_coding
ENSG00000005471	31.742	0.787768	0.409494	1.92376	0.0543846	0.192642	ABCB4	protein_coding
ENSG00000005483	2817.3	0.221456	0.0713348	3.10446	0.00190628	0.0175486	KMT2E	protein_coding
ENSG00000005486	473.687	-0.152239	0.103755	-1.46729	0.142298	0.358418	RHBDD2	protein_coding
ENSG00000005700	1510.99	0.125439	0.0851753	1.47272	0.140826	0.356342	IBTK	protein_coding
ENSG00000005801	1597.25	0.216933	0.0957441	2.26576	0.0234659	0.107943	ZNF195	protein_coding
ENSG00000005810	4713.45	0.024966	0.0633452	0.394126	0.693488	0.850696	MYCBP2	protein_coding
ENSG00000005812	1004.2	0.0361726	0.0788044	0.459017	0.646222	0.824449	FBXL3	protein_coding
ENSG00000005882	341.908	-0.0527288	0.130873	-0.402901	0.687021	0.846874	PDK2	protein_coding
ENSG00000005889	1365.66	-0.0883405	0.0726583	-1.21584	0.224048	0.467591	ZFX	protein_coding
ENSG00000005893	2507.85	0.0986999	0.0644627	1.53112	0.12574	0.33134	LAMP2	protein_coding
ENSG00000006007	977.106	0.0433858	0.0905245	0.479271	0.631746	0.81632	GDE1	protein_coding
ENSG00000006015	374.111	-0.224015	0.137413	-1.63023	0.103053	0.292882	REX1BD	protein_coding
ENSG00000006025	451.801	0.721592	0.174916	4.12537	3.70135e-05	0.000764255	OSBPL7	protein_coding
ENSG00000006062	316.69	0.0161975	0.12739	0.127149	0.898822	0.954909	MAP3K14	protein_coding
ENSG00000006118	374.164	0.314197	0.118512	2.65118	0.00802115	0.05065	TMEM132A	protein_coding
ENSG00000006125	4092.39	-0.0469424	0.0537087	-0.87402	0.382107	0.631874	AP2B1	protein_coding
ENSG00000006194	896.778	-0.122653	0.0992725	-1.23552	0.216638	0.457893	ZNF263	protein_coding
ENSG00000006282	127.204	-0.194904	0.177959	-1.09522	0.27342	0.522709	SPATA20	protein_coding
ENSG00000006327	90.6742	-0.171358	0.212991	-0.804531	0.42109	0.665183	TNFRSF12A	protein_coding
ENSG00000006377	267.329	0.258545	0.133561	1.93578	0.0528951	0.188792	DLX6	protein_coding
ENSG00000006432	38.1155	-0.236341	0.351678	-0.672039	0.501559	0.729587	MAP3K9	protein_coding
ENSG00000006451	1001.27	-0.105224	0.0765444	-1.37467	0.169233	0.395146	RALA	protein_coding
ENSG00000006453	12.3794	-0.415403	0.736441	-0.564069	0.572707	NA	BAIAP2L1	protein_coding
ENSG00000006459	334.529	0.236387	0.176435	1.3398	0.180311	0.411976	KDM7A	protein_coding
ENSG00000006530	312.181	0.143891	0.134515	1.0697	0.284752	0.533908	AGK	protein_coding
ENSG00000006534	233.702	0.199589	0.158994	1.25532	0.209362	0.449033	ALDH3B1	protein_coding
ENSG00000006576	765.669	0.268609	0.132064	2.03393	0.0419584	0.16231	PHTF2	protein_coding
ENSG00000006607	894.374	0.0913852	0.270461	0.337887	0.735448	0.872359	FARP2	protein_coding
ENSG00000006625	1325.93	-0.154042	0.0713184	-2.15992	0.0307787	0.131138	GGCT	protein_coding
ENSG00000006634	1161.47	-0.135491	0.0832881	-1.62678	0.103784	0.294234	DBF4	protein_coding
ENSG00000006652	676.087	0.0954439	0.1118	0.853705	0.393269	0.641686	IFRD1	protein_coding
ENSG00000006695	376.923	-0.11569	0.125691	-0.920432	0.357347	0.611361	COX10	protein_coding
ENSG00000006704	450.968	-0.182855	0.190836	-0.958178	0.337973	0.591353	GTF2IRD1	protein_coding
ENSG00000006712	1104.2	-0.210557	0.0774516	-2.71857	0.00655653	0.0442234	PAF1	protein_coding
ENSG00000006715	1012.73	0.174534	0.104927	1.66337	0.0962375	0.280895	VPS41	protein_coding
ENSG00000006740	324.46	-0.00162881	0.130499	-0.0124814	0.990042	0.995754	ARHGAP44	protein_coding
ENSG00000006744	2460.06	-0.0425377	0.07191	-0.59154	0.554159	0.767139	ELAC2	protein_coding
ENSG00000006756	463.562	0.192582	0.106921	1.80116	0.0716772	0.231853	ARSD	protein_coding
ENSG00000006831	3189.3	-0.015521	0.0604791	-0.256633	0.797462	0.904847	ADIPOR2	protein_coding
ENSG00000006837	32.0514	-0.559836	0.373779	-1.49777	0.134193	0.345562	CDKL3	protein_coding
ENSG00000007038	1216.19	0.0222611	0.0695187	0.320218	0.748803	0.880191	PRSS21	protein_coding
ENSG00000007047	742.211	0.347466	0.121214	2.86655	0.0041497	0.03128	MARK4	protein_coding
ENSG00000007062	109.735	-0.331329	0.19374	-1.71017	0.0872344	0.263849	PROM1	protein_coding
ENSG00000007080	1055.41	-0.33291	0.128553	-2.58967	0.00960671	0.0576739	CCDC124	protein_coding
ENSG00000007129	87.7012	0.0467243	0.231383	0.201934	0.839968	0.926373	CEACAM21	protein_coding
ENSG00000007168	4138.01	0.128545	0.0787299	1.63273	0.102526	0.291777	PAFAH1B1	protein_coding
ENSG00000007171	18.6665	0.131899	0.495906	0.265975	0.790258	NA	NOS2	protein_coding
ENSG00000007202	4331.61	-0.0113324	0.0637565	-0.177745	0.858923	0.937122	BLTP2	protein_coding
ENSG00000007237	934.936	-0.0921841	0.0781247	-1.17996	0.238016	0.483593	GAS7	protein_coding
ENSG00000007255	307.402	0.169589	0.13442	1.26164	0.207079	0.447165	TRAPPC6A	protein_coding
ENSG00000007264	468.437	0.0489786	0.119056	0.411389	0.680787	0.843146	MATK	protein_coding
ENSG00000007312	1244.19	-0.178696	0.0901663	-1.98185	0.0474961	0.176019	CD79B	protein_coding
ENSG00000007314	14.0505	-1.8699	0.640871	-2.91775	0.0035257	NA	SCN4A	protein_coding
ENSG00000007341	7.71589	-0.122222	0.736936	-0.165851	0.868274	NA	ST7L	protein_coding
ENSG00000007376	916.383	-0.149663	0.090509	-1.65357	0.098215	0.283909	RPUSD1	protein_coding
ENSG00000007392	1478.97	0.00729165	0.0764512	0.0953764	0.924016	0.965747	LUC7L	protein_coding
ENSG00000007402	11.1435	-0.832053	0.713543	-1.16609	0.243579	NA	CACNA2D2	protein_coding
ENSG00000007520	493.394	-0.276451	0.111549	-2.47829	0.0132015	0.0716945	TSR3	protein_coding
ENSG00000007541	569.344	-0.0661345	0.155357	-0.425693	0.670331	0.83719	PIGQ	protein_coding
ENSG00000007545	2448.47	0.35468	0.0574653	6.17207	6.74034e-10	5.3031e-08	CRAMP1	protein_coding
ENSG00000007866	20.7518	0.0169696	0.489354	0.0346775	0.972337	NA	TEAD3	protein_coding
ENSG00000007923	1961.4	-0.10207	0.0712746	-1.43206	0.152126	0.371358	DNAJC11	protein_coding
ENSG00000007944	416.271	0.0753672	0.102138	0.737892	0.46058	0.697449	MYLIP	protein_coding
ENSG00000007968	3049.81	-0.242197	0.0525408	-4.6097	4.03254e-06	0.000115305	E2F2	protein_coding
ENSG00000008018	2228.64	-0.253917	0.0593253	-4.28008	1.86826e-05	0.000432636	PSMB1	protein_coding
ENSG00000008083	1487.25	0.111929	0.0636575	1.7583	0.0786961	0.246621	JARID2	protein_coding
ENSG00000008086	59.99	0.615823	0.326884	1.88392	0.0595756	0.205122	CDKL5	protein_coding
ENSG00000008128	808.809	0.243398	0.0839933	2.89782	0.00375763	0.0291297	CDK11A	protein_coding
ENSG00000008130	1819.54	0.195481	0.0713391	2.74017	0.00614074	0.0419551	NADK	protein_coding
ENSG00000008256	692.122	-0.0442257	0.0891787	-0.495922	0.61995	0.809586	CYTH3	protein_coding
ENSG00000008277	486.674	0.079541	0.105008	0.757478	0.448763	0.688443	ADAM22	protein_coding
ENSG00000008282	1579.5	0.116834	0.0729842	1.60081	0.109419	0.304528	SYPL1	protein_coding
ENSG00000008294	1591.88	0.05803	0.0819934	0.70774	0.479107	0.711554	SPAG9	protein_coding
ENSG00000008300	133.697	0.364396	0.28109	1.29636	0.19485	0.431047	CELSR3	protein_coding
ENSG00000008311	1644.38	0.318546	0.0755133	4.21841	2.46036e-05	0.000548686	AASS	protein_coding
ENSG00000008324	447.749	0.0350069	0.113611	0.30813	0.757983	0.885899	SS18L2	protein_coding
ENSG00000008382	380.62	-0.111806	0.13874	-0.805867	0.420319	0.664865	MPND	protein_coding
ENSG00000008405	856.794	-0.038705	0.0955715	-0.404984	0.685489	0.845872	CRY1	protein_coding
ENSG00000008441	1259.77	0.0569173	0.0865322	0.657758	0.510693	0.734524	NFIX	protein_coding
ENSG00000008513	1152.2	0.0895734	0.116595	0.768244	0.442342	0.683061	ST3GAL1	protein_coding
ENSG00000008516	5545.26	0.655825	0.0723256	9.06767	1.21592e-19	5.31107e-17	MMP25	protein_coding
ENSG00000008517	27.1319	0.869647	0.410511	2.11845	0.034137	0.141127	IL32	protein_coding
ENSG00000008710	1432.94	0.129752	0.112584	1.15249	0.249121	0.496557	PKD1	protein_coding
ENSG00000008735	7.59041	0.548468	0.821849	0.667359	0.504543	NA	MAPK8IP2	protein_coding
ENSG00000008838	1815.24	0.0342227	0.0894901	0.382419	0.70215	0.854056	MED24	protein_coding
ENSG00000008853	95.1898	-0.0508577	0.29642	-0.171573	0.863773	0.939177	RHOBTB2	protein_coding
ENSG00000008869	757.664	0.143672	0.0953505	1.50677	0.131868	0.341732	HEATR5B	protein_coding
ENSG00000008952	2267.37	0.264094	0.0586729	4.50112	6.75964e-06	0.000178756	SEC62	protein_coding
ENSG00000008988	18212.2	0.0816518	0.0449587	1.81615	0.0693471	0.226836	RPS20	protein_coding
ENSG00000009307	9691.66	-0.0310225	0.057256	-0.541821	0.587942	0.790181	CSDE1	protein_coding
ENSG00000009335	620.408	-0.046688	0.0888062	-0.525728	0.599077	0.796443	UBE3C	protein_coding
ENSG00000009413	2418.46	0.433639	0.0727604	5.95983	2.52508e-09	1.74782e-07	REV3L	protein_coding
ENSG00000009780	260.326	-0.1695	0.150938	-1.12298	0.261448	0.510221	FAM76A	protein_coding
ENSG00000009790	159.268	0.397996	0.171567	2.31976	0.0203536	0.0976218	TRAF3IP3	protein_coding
ENSG00000009830	449.201	0.123461	0.187512	0.658418	0.510269	0.73446	POMT2	protein_coding
ENSG00000009844	1288.47	-0.0259722	0.0655791	-0.396044	0.692073	0.849751	VTA1	protein_coding
ENSG00000009954	4758.69	-0.0842182	0.0580362	-1.45113	0.146743	0.363828	BAZ1B	protein_coding
ENSG00000010017	2149.91	0.155898	0.0793038	1.96584	0.0493176	0.180394	RANBP9	protein_coding
ENSG00000010030	116.758	0.163115	0.212782	0.766581	0.44333	0.683857	ETV7	protein_coding
ENSG00000010072	331.57	-0.134402	0.161326	-0.83311	0.404783	0.651578	SPRTN	protein_coding
ENSG00000010165	1284.95	-0.147399	0.0995134	-1.48119	0.138555	0.352992	METTL13	protein_coding
ENSG00000010219	34.3672	-0.0515697	0.42141	-0.122374	0.902603	0.956839	DYRK4	protein_coding
ENSG00000010244	7314.87	-0.0139595	0.049577	-0.281572	0.778272	0.896053	ZNF207	protein_coding
ENSG00000010256	2702.25	-0.378785	0.0788373	-4.80464	1.55032e-06	4.98423e-05	UQCRC1	protein_coding
ENSG00000010270	537.046	-0.0329563	0.0999475	-0.329735	0.7416	0.87523	STARD3NL	protein_coding
ENSG00000010278	9113.86	0.162791	0.0435644	3.73679	0.000186385	0.00296228	CD9	protein_coding
ENSG00000010292	7435.53	-0.19683	0.0559698	-3.51672	0.000436913	0.00569967	NCAPD2	protein_coding
ENSG00000010295	933.915	0.238607	0.0823501	2.89748	0.00376178	0.0291426	IFFO1	protein_coding
ENSG00000010318	91.2355	-0.386934	0.293074	-1.32026	0.186749	0.420392	PHF7	protein_coding
ENSG00000010322	1701.37	0.0574088	0.0774941	0.740815	0.458805	0.696344	NISCH	protein_coding
ENSG00000010361	18.6667	-0.0289931	0.490883	-0.0590631	0.952902	NA	FUZ	protein_coding
ENSG00000010404	340.82	-0.1557	0.114536	-1.35939	0.174022	0.402471	IDS	protein_coding
ENSG00000010539	553.227	-0.0530938	0.117493	-0.451888	0.65135	0.827547	ZNF200	protein_coding
ENSG00000010626	135.375	0.0556336	0.210333	0.264503	0.791393	0.902435	LRRC23	protein_coding
ENSG00000010671	2750.62	0.158248	0.0581803	2.71996	0.00652906	0.0440851	BTK	protein_coding
ENSG00000010704	38.1053	-0.088229	0.388471	-0.227118	0.820332	0.91665	HFE	protein_coding
ENSG00000010803	1834.44	0.0852227	0.0656899	1.29735	0.194511	0.430729	SCMH1	protein_coding
ENSG00000010810	1592.65	0.412053	0.0797551	5.16648	2.38539e-07	1.01736e-05	FYN	protein_coding
ENSG00000010818	2019.77	0.0204632	0.0690237	0.296466	0.766875	0.891193	HIVEP2	protein_coding
ENSG00000011007	1120.19	-0.117717	0.0839348	-1.40249	0.16077	0.383156	ELOA	protein_coding
ENSG00000011009	986.333	-0.204214	0.100407	-2.03387	0.0419646	0.16231	LYPLA2	protein_coding
ENSG00000011021	747.604	-0.0331368	0.0912591	-0.363107	0.716525	0.861693	CLCN6	protein_coding
ENSG00000011028	222.913	-0.190789	0.150954	-1.26389	0.206269	0.446488	MRC2	protein_coding
ENSG00000011052	184.737	-0.0362386	0.235219	-0.154063	0.87756	0.945966	NME1-NME2	protein_coding
ENSG00000011105	467.53	0.289819	0.12282	2.3597	0.0182899	0.0902228	TSPAN9	protein_coding
ENSG00000011114	572.245	0.0320176	0.121569	0.26337	0.792265	0.902877	BTBD7	protein_coding
ENSG00000011132	289.116	0.21538	0.145518	1.48009	0.138849	0.353253	APBA3	protein_coding
ENSG00000011143	293.481	0.080691	0.154646	0.521779	0.601824	0.797834	MKS1	protein_coding
ENSG00000011198	272.351	0.0769406	0.134269	0.573034	0.566621	0.776018	ABHD5	protein_coding
ENSG00000011243	1823.37	0.0281147	0.0661108	0.425267	0.670642	0.837361	AKAP8L	protein_coding
ENSG00000011258	1329.43	0.218516	0.087306	2.50288	0.0123188	0.0683796	MBTD1	protein_coding
ENSG00000011260	1179.97	-0.156809	0.0822667	-1.90611	0.0566363	0.197798	UTP18	protein_coding
ENSG00000011275	2043.99	0.256923	0.0604051	4.25333	2.1061e-05	0.000483297	RNF216	protein_coding
ENSG00000011295	1330.78	0.0592168	0.0896328	0.66066	0.50883	0.73351	TTC19	protein_coding
ENSG00000011304	8237.54	-0.287862	0.0957919	-3.00507	0.00265517	0.0227089	PTBP1	protein_coding
ENSG00000011332	80.9582	-0.177842	0.259328	-0.685782	0.492851	0.722373	DPF1	protein_coding
ENSG00000011376	1211.59	-0.338569	0.0751309	-4.50639	6.59388e-06	0.000174738	LARS2	protein_coding
ENSG00000011405	851.203	0.134148	0.097562	1.37501	0.169129	0.39505	PIK3C2A	protein_coding
ENSG00000011422	126.934	-0.202374	0.210058	-0.963419	0.335338	0.588368	PLAUR	protein_coding
ENSG00000011426	1743.27	-0.0252065	0.0730434	-0.34509	0.730027	0.869838	ANLN	protein_coding
ENSG00000011451	1118.81	0.0585472	0.105824	0.553252	0.580091	0.784518	WIZ	protein_coding
ENSG00000011454	1178.87	0.113147	0.0855189	1.32307	0.185813	0.419126	RABGAP1	protein_coding
ENSG00000011478	157.758	-0.243194	0.190644	-1.27565	0.202081	0.44035	QPCTL	protein_coding
ENSG00000011485	1885.5	-0.11455	0.0688529	-1.6637	0.0961727	0.280895	PPP5C	protein_coding
ENSG00000011523	1537.99	0.281795	0.0813417	3.46433	0.000531548	0.00667968	CEP68	protein_coding
ENSG00000011566	552.196	0.195156	0.136784	1.42675	0.153653	0.37336	MAP4K3	protein_coding
ENSG00000011638	188.066	-0.185004	0.163156	-1.13391	0.256831	0.505357	LDAF1	protein_coding
ENSG00000012048	1817.47	-0.0888443	0.0636977	-1.39478	0.163082	0.385979	BRCA1	protein_coding
ENSG00000012061	1263	0.0392097	0.0878115	0.446521	0.655221	0.829886	ERCC1	protein_coding
ENSG00000012124	3973.8	0.142381	0.0513594	2.77225	0.00556708	0.0388744	CD22	protein_coding
ENSG00000012171	12.4089	0.0402624	0.741841	0.0542736	0.956717	NA	SEMA3B	protein_coding
ENSG00000012174	360.003	-0.0545698	0.116883	-0.466877	0.640588	0.82103	MBTPS2	protein_coding
ENSG00000012211	162.741	0.363463	0.165922	2.19056	0.0284836	0.123604	PRICKLE3	protein_coding
ENSG00000012232	370.466	0.0151711	0.129478	0.117171	0.906724	0.958406	EXTL3	protein_coding
ENSG00000012660	4042.98	-0.145523	0.0646471	-2.25104	0.0243831	0.11067	ELOVL5	protein_coding
ENSG00000012779	25.217	0.644579	0.47522	1.35638	0.174978	0.403945	ALOX5	protein_coding
ENSG00000012822	811.968	0.300193	0.0828603	3.62288	0.000291337	0.00417935	CALCOCO1	protein_coding
ENSG00000012963	1665.7	-0.199805	0.0647181	-3.08732	0.00201971	0.0183727	UBR7	protein_coding
ENSG00000012983	1378.69	0.191477	0.0872534	2.19449	0.0282002	0.122776	MAP4K5	protein_coding
ENSG00000013016	108.578	0.688822	0.214449	3.21205	0.00131791	0.0134629	EHD3	protein_coding
ENSG00000013275	1423.06	-0.185161	0.0749427	-2.47071	0.0134847	0.0726852	PSMC4	protein_coding
ENSG00000013288	511.37	0.0288889	0.105089	0.2749	0.783393	0.898438	MAN2B2	protein_coding
ENSG00000013306	2405.95	-0.089046	0.0699126	-1.27368	0.202778	0.441224	SLC25A39	protein_coding
ENSG00000013364	129.323	0.0243386	0.207591	0.117243	0.906668	0.958406	MVP	protein_coding
ENSG00000013374	2288.98	0.155567	0.0695902	2.23548	0.025386	0.113748	NUB1	protein_coding
ENSG00000013375	568.397	-0.182054	0.107925	-1.68686	0.0916297	0.272845	PGM3	protein_coding
ENSG00000013392	98.3911	0.129763	0.236126	0.549548	0.582629	0.785593	RWDD2A	protein_coding
ENSG00000013441	2932.35	0.221491	0.0695517	3.18455	0.00144981	0.014415	CLK1	protein_coding
ENSG00000013503	348.414	-0.0661089	0.118004	-0.560224	0.575327	0.781519	POLR3B	protein_coding
ENSG00000013523	751.036	0.277129	0.0923349	3.00134	0.00268791	0.0228456	ANGEL1	protein_coding
ENSG00000013561	660.66	-0.0752076	0.09887	-0.760671	0.446854	0.687012	RNF14	protein_coding
ENSG00000013563	349.386	0.164044	0.148181	1.10705	0.268273	0.51751	DNASE1L1	protein_coding
ENSG00000013573	1750	0.00819534	0.0753572	0.108753	0.913398	0.960629	DDX11	protein_coding
ENSG00000013583	225.206	-0.0511848	0.156463	-0.327136	0.743565	0.876651	HEBP1	protein_coding
ENSG00000013619	63.6807	0.218357	0.29096	0.750473	0.45297	0.691965	MAMLD1	protein_coding
ENSG00000013725	630.733	-0.181515	0.109669	-1.65512	0.097901	0.28345	CD6	protein_coding
ENSG00000013810	4072.51	-0.246132	0.071701	-3.43276	0.00059747	0.00728407	TACC3	protein_coding
ENSG00000014123	860.894	0.194662	0.0911433	2.13578	0.0326975	0.137009	UFL1	protein_coding
ENSG00000014138	1302.99	-0.329297	0.0688161	-4.78517	1.7084e-06	5.39657e-05	POLA2	protein_coding
ENSG00000014164	444.382	-0.140757	0.135811	-1.03641	0.300009	0.550277	ZC3H3	protein_coding
ENSG00000014216	2552.33	-0.0163991	0.0907387	-0.180729	0.85658	0.935613	CAPN1	protein_coding
ENSG00000014641	2647.81	-0.1512	0.0580857	-2.60305	0.00923985	0.055947	MDH1	protein_coding
ENSG00000014824	629.055	0.210425	0.137574	1.52954	0.12613	0.332014	SLC30A9	protein_coding
ENSG00000014919	1117.8	0.0150219	0.0837852	0.17929	0.85771	0.936201	COX15	protein_coding
ENSG00000015133	1212.81	0.00771228	0.0968611	0.0796221	0.936538	0.971297	CCDC88C	protein_coding
ENSG00000015153	401.684	0.371163	0.161436	2.29913	0.0214975	0.101646	YAF2	protein_coding
ENSG00000015171	1414.92	-0.129084	0.0770143	-1.6761	0.0937178	0.27659	ZMYND11	protein_coding
ENSG00000015285	1187.61	-0.0643282	0.0972179	-0.661691	0.508169	0.732905	WAS	protein_coding
ENSG00000015413	647.108	0.887908	0.124049	7.15772	8.20272e-13	1.10536e-10	DPEP1	protein_coding
ENSG00000015475	953.008	-0.172395	0.0804592	-2.14263	0.0321425	0.13549	BID	protein_coding
ENSG00000015479	9731.47	0.0122058	0.0638083	0.191289	0.848299	0.929935	MATR3	protein_coding
ENSG00000015532	546.143	0.113021	0.110998	1.01823	0.30857	0.559542	XYLT2	protein_coding
ENSG00000015568	85.2754	1.02406	0.320672	3.19348	0.0014057	0.0141094	RGPD5	protein_coding
ENSG00000015676	1487.5	-0.169117	0.0907877	-1.86277	0.0624941	0.21104	NUDCD3	protein_coding
ENSG00000016864	649.301	0.277508	0.0995507	2.78761	0.00530984	0.0375124	GLT8D1	protein_coding
ENSG00000017260	1186.22	-0.0527877	0.0867705	-0.60836	0.542949	0.758775	ATP2C1	protein_coding
ENSG00000017483	1277.09	-0.219982	0.0957602	-2.29722	0.0216064	0.102037	SLC38A5	protein_coding
ENSG00000017797	3036.47	-0.0344774	0.0596533	-0.577962	0.56329	0.77363	RALBP1	protein_coding
ENSG00000018189	430.052	-0.0111243	0.129911	-0.0856304	0.93176	0.969106	RUFY3	protein_coding
ENSG00000018510	1607.2	0.0784859	0.0934167	0.840171	0.400813	0.648114	AGPS	protein_coding
ENSG00000018610	449.796	0.0575829	0.116218	0.495472	0.620267	0.809658	STEEP1	protein_coding
ENSG00000018699	501.543	-0.00560586	0.113685	-0.0493106	0.960672	0.982894	TTC27	protein_coding
ENSG00000018869	70.9364	0.0281834	0.302235	0.09325	0.925705	0.966595	ZNF582	protein_coding
ENSG00000019485	180.677	-0.201582	0.162572	-1.23995	0.214992	0.456165	PRDM11	protein_coding
ENSG00000019582	28403	0.3008	0.0612692	4.90949	9.13154e-07	3.16902e-05	CD74	protein_coding
ENSG00000019991	1640.04	0.321546	0.0812453	3.95772	7.56686e-05	0.00139316	HGF	protein_coding
ENSG00000019995	912.633	0.162399	0.0991041	1.63867	0.101281	0.289643	ZRANB1	protein_coding
ENSG00000020129	759.484	-0.181051	0.100144	-1.80792	0.0706194	0.229236	NCDN	protein_coding
ENSG00000020181	280.533	0.141496	0.129713	1.09084	0.275343	0.524863	ADGRA2	protein_coding
ENSG00000020256	465.328	-0.264583	0.104275	-2.53735	0.0111694	0.0641357	ZFP64	protein_coding
ENSG00000020426	223.72	-0.150074	0.145304	-1.03283	0.301684	0.551715	MNAT1	protein_coding
ENSG00000020577	388.078	-0.540218	0.116072	-4.65417	3.25284e-06	9.47213e-05	SAMD4A	protein_coding
ENSG00000020633	1146.38	0.0393392	0.0993072	0.396136	0.692005	0.849751	RUNX3	protein_coding
ENSG00000020922	2270.48	0.0456423	0.0710644	0.642266	0.5207	0.742425	MRE11	protein_coding
ENSG00000021300	20.1532	-0.00583572	0.46571	-0.0125308	0.990002	NA	PLEKHB1	protein_coding
ENSG00000021574	542.137	0.00557909	0.139675	0.0399433	0.968138	0.986177	SPAST	protein_coding
ENSG00000021645	48.1791	1.1531	0.314081	3.67133	0.000241287	0.00363856	NRXN3	protein_coding
ENSG00000021762	604.65	0.121811	0.110538	1.10198	0.270472	0.519811	OSBPL5	protein_coding
ENSG00000021776	1642.82	-0.0471843	0.0962324	-0.490316	0.62391	0.812193	AQR	protein_coding
ENSG00000021826	20.5933	0.200449	0.619083	0.323783	0.746102	NA	CPS1	protein_coding
ENSG00000022267	2601.26	0.0768316	0.0530603	1.44801	0.147615	0.365058	FHL1	protein_coding
ENSG00000022277	1715.94	0.0526754	0.0750865	0.70153	0.482972	0.71442	RTF2	protein_coding
ENSG00000022567	12.885	-0.837476	0.702827	-1.19158	0.233425	NA	SLC45A4	protein_coding
ENSG00000022840	2274.89	-0.0221032	0.0912388	-0.242257	0.808581	0.91186	RNF10	protein_coding
ENSG00000022976	390.047	0.18208	0.113207	1.60839	0.10775	0.301443	ZNF839	protein_coding
ENSG00000023041	1487.06	0.0206112	0.0786161	0.262175	0.793187	0.903209	ZDHHC6	protein_coding
ENSG00000023171	966.879	0.202692	0.106279	1.90717	0.0564988	0.197426	GRAMD1B	protein_coding
ENSG00000023191	1221.16	-0.143025	0.0996382	-1.43545	0.15116	0.370268	RNH1	protein_coding
ENSG00000023228	2732.74	-0.168004	0.0688244	-2.44105	0.0146445	0.0774539	NDUFS1	protein_coding
ENSG00000023287	1353.32	0.130804	0.106606	1.22699	0.219825	0.462082	RB1CC1	protein_coding
ENSG00000023318	1104.97	0.0642939	0.0740153	0.868658	0.385034	0.63489	ERP44	protein_coding
ENSG00000023330	1006.05	-0.161581	0.0885641	-1.82445	0.0680836	0.223946	ALAS1	protein_coding
ENSG00000023516	1411.61	0.22915	0.0819987	2.79456	0.00519706	0.0369838	AKAP11	protein_coding
ENSG00000023572	292.887	-0.0803629	0.128199	-0.626862	0.530749	0.750335	GLRX2	protein_coding
ENSG00000023608	1012.12	0.109259	0.106932	1.02176	0.306894	0.557657	SNAPC1	protein_coding
ENSG00000023697	587.931	-0.189242	0.126372	-1.4975	0.134263	0.345601	DERA	protein_coding
ENSG00000023734	2491.79	0.0152063	0.0660739	0.230141	0.817982	0.915758	STRAP	protein_coding
ENSG00000023839	58.8669	-0.177495	0.376447	-0.471501	0.637283	0.81935	ABCC2	protein_coding
ENSG00000023892	1217.36	0.0615037	0.087892	0.699765	0.484074	0.714924	DEF6	protein_coding
ENSG00000023902	1317.51	-0.00615723	0.0930817	-0.0661487	0.947259	0.976367	PLEKHO1	protein_coding
ENSG00000023909	506.245	-0.284881	0.175687	-1.62153	0.104905	0.296085	GCLM	protein_coding
ENSG00000024048	1086.09	0.177265	0.0751216	2.3597	0.0182896	0.0902228	UBR2	protein_coding
ENSG00000024526	521.395	-0.218291	0.113808	-1.91806	0.0551035	0.194104	DEPDC1	protein_coding
ENSG00000024862	476.82	0.0821952	0.119548	0.687552	0.491735	0.721171	CCDC28A	protein_coding
ENSG00000025039	797.489	-0.138222	0.142077	-0.972865	0.33062	0.58377	RRAGD	protein_coding
ENSG00000025156	712.127	0.434278	0.107431	4.04239	5.29102e-05	0.00103428	HSF2	protein_coding
ENSG00000025293	842.334	-0.142776	0.0999087	-1.42907	0.152985	0.372595	PHF20	protein_coding
ENSG00000025423	38.736	-0.064589	0.330393	-0.195491	0.845009	0.928998	HSD17B6	protein_coding
ENSG00000025434	71.7697	0.101828	0.272588	0.37356	0.708732	0.857286	NR1H3	protein_coding
ENSG00000025770	1378.58	-0.295656	0.0823823	-3.58884	0.000332158	0.00465425	NCAPH2	protein_coding
ENSG00000025772	1124.11	-0.0957476	0.0675773	-1.41686	0.156524	0.377583	TOMM34	protein_coding
ENSG00000025796	3477.64	0.10367	0.0909764	1.13953	0.254483	0.502924	SEC63	protein_coding
ENSG00000025800	1545.87	0.0723176	0.0636375	1.1364	0.25579	0.504215	KPNA6	protein_coding
ENSG00000026025	17127.4	-0.18013	0.0407665	-4.41858	9.93516e-06	0.000247734	VIM	protein_coding
ENSG00000026036	166.989	0.350563	0.161422	2.17172	0.0298769	0.128332	RTEL1-TNFRSF6B	protein_coding
ENSG00000026103	189.055	0.0834714	0.170721	0.488935	0.624888	0.812407	FAS	protein_coding
ENSG00000026297	1431.49	0.41843	0.0686288	6.09699	1.08082e-09	8.14926e-08	RNASET2	protein_coding
ENSG00000026508	1281.82	0.166441	0.0927692	1.79414	0.0727905	0.234228	CD44	protein_coding
ENSG00000026559	76.3167	-0.578395	0.262161	-2.20626	0.0273661	0.119872	KCNG1	protein_coding
ENSG00000026950	1056.59	0.387797	0.0953315	4.06787	4.74442e-05	0.000949408	BTN3A1	protein_coding
ENSG00000027001	301.495	-0.143481	0.126309	-1.13595	0.255976	0.504373	MIPEP	protein_coding
ENSG00000027075	1320.56	0.246667	0.0877053	2.81246	0.00491649	0.035526	PRKCH	protein_coding
ENSG00000027697	658.456	0.0390755	0.115339	0.338788	0.73477	0.872208	IFNGR1	protein_coding
ENSG00000027847	319.353	-0.133895	0.159235	-0.840864	0.400424	0.64787	B4GALT7	protein_coding
ENSG00000027869	9.89835	-0.817954	0.675971	-1.21004	0.226262	NA	SH2D2A	protein_coding
ENSG00000028116	440.984	-0.0221341	0.112199	-0.197275	0.843612	0.927849	VRK2	protein_coding
ENSG00000028137	444.646	0.354052	0.132048	2.68124	0.00733494	0.047647	TNFRSF1B	protein_coding
ENSG00000028203	1425.86	-0.0328104	0.0851545	-0.385304	0.700012	0.853744	VEZT	protein_coding
ENSG00000028277	57.7659	0.984102	0.541449	1.81753	0.0691354	0.226406	POU2F2	protein_coding
ENSG00000028310	1023.5	0.05512	0.0871343	0.632586	0.527004	0.747538	BRD9	protein_coding
ENSG00000028528	2991.49	-0.15035	0.088282	-1.70306	0.0885563	0.266662	SNX1	protein_coding
ENSG00000028839	383.703	-0.103012	0.110377	-0.933274	0.350678	0.604359	TBPL1	protein_coding
ENSG00000029153	701.244	-0.0573442	0.0959721	-0.597509	0.550168	0.76431	BMAL2	protein_coding
ENSG00000029363	4800.06	-0.0864693	0.0781445	-1.10653	0.268497	0.517584	BCLAF1	protein_coding
ENSG00000029364	1733.81	0.0145414	0.0632583	0.229873	0.81819	0.915792	SLC39A9	protein_coding
ENSG00000029534	102.73	0.000775175	0.318669	0.00243254	0.998059	0.999115	ANK1	protein_coding
ENSG00000029639	259.735	-0.259936	0.210244	-1.23635	0.216327	0.457893	TFB1M	protein_coding
ENSG00000029725	2443.78	0.0410545	0.0704189	0.583004	0.559891	0.771388	RABEP1	protein_coding
ENSG00000029993	1895.21	-0.229866	0.0699092	-3.28806	0.0010088	0.0108476	HMGB3	protein_coding
ENSG00000030066	2319.58	-0.0704897	0.0678849	-1.03837	0.299098	0.549561	NUP160	protein_coding
ENSG00000030110	809.657	-0.0289764	0.0980259	-0.295599	0.767536	0.891332	BAK1	protein_coding
ENSG00000030419	955.72	-0.538213	0.119065	-4.52034	6.174e-06	0.000164644	IKZF2	protein_coding
ENSG00000030582	2538.99	0.0206124	0.0678221	0.303919	0.76119	0.887773	GRN	protein_coding
ENSG00000031003	1153.08	0.0314088	0.0819269	0.383376	0.701441	0.853903	FAM13B	protein_coding
ENSG00000031081	27.6281	1.51264	0.871836	1.73501	0.0827394	0.255048	ARHGAP31	protein_coding
ENSG00000031691	373.462	-0.133133	0.122188	-1.08957	0.2759	0.525109	CENPQ	protein_coding
ENSG00000031698	2510.67	-0.0309645	0.0626557	-0.494201	0.621165	0.810509	SARS1	protein_coding
ENSG00000031823	1511.63	-0.17946	0.076685	-2.34022	0.0192724	0.0937856	RANBP3	protein_coding
ENSG00000032219	1163.79	0.0825164	0.106815	0.772514	0.43981	0.681477	ARID4A	protein_coding
ENSG00000032389	721.564	-0.0366522	0.0923919	-0.396703	0.691586	0.84961	EIPR1	protein_coding
ENSG00000032444	883.399	0.165559	0.0904282	1.83083	0.0671259	0.222122	PNPLA6	protein_coding
ENSG00000032742	163.048	0.233491	0.182711	1.27792	0.201276	0.439652	IFT88	protein_coding
ENSG00000033011	404.287	-0.0899084	0.141163	-0.636911	0.524183	0.745378	ALG1	protein_coding
ENSG00000033030	912.981	0.0232318	0.0890009	0.261029	0.79407	0.903443	ZCCHC8	protein_coding
ENSG00000033050	1118.68	-0.318423	0.0735792	-4.32762	1.50727e-05	0.000361465	ABCF2	protein_coding
ENSG00000033100	741.405	-0.0658838	0.106686	-0.617548	0.536874	0.754478	CHPF2	protein_coding
ENSG00000033170	624.292	0.0151043	0.109071	0.138481	0.88986	0.952494	FUT8	protein_coding
ENSG00000033178	1921.6	-0.147129	0.0877147	-1.67736	0.0934726	0.275995	UBA6	protein_coding
ENSG00000033327	3142.64	0.268688	0.0558291	4.81269	1.48914e-06	4.87413e-05	GAB2	protein_coding
ENSG00000033800	1656.19	0.113619	0.0800917	1.41861	0.156012	0.376923	PIAS1	protein_coding
ENSG00000033867	1850.84	0.375177	0.061861	6.06483	1.3209e-09	9.78467e-08	SLC4A7	protein_coding
ENSG00000034152	1079.99	0.0487792	0.0855489	0.570191	0.568548	0.777186	MAP2K3	protein_coding
ENSG00000034510	10909.4	-0.115064	0.057782	-1.99134	0.0464433	0.173182	TMSB10	protein_coding
ENSG00000034533	83.0104	-0.0853027	0.253896	-0.335975	0.736889	0.873333	ASTE1	protein_coding
ENSG00000034677	733.31	0.0819828	0.156426	0.5241	0.600209	0.796703	RNF19A	protein_coding
ENSG00000034693	282.581	0.233918	0.195189	1.19842	0.230752	0.475208	PEX3	protein_coding
ENSG00000034713	926.718	-0.000502001	0.0852196	-0.00589068	0.9953	0.997991	GABARAPL2	protein_coding
ENSG00000035115	834.323	0.436277	0.0774419	5.6336	1.76484e-08	1.01155e-06	SH3YL1	protein_coding
ENSG00000035141	1552.27	-0.0469705	0.0750831	-0.62558	0.53159	0.750596	FAM136A	protein_coding
ENSG00000035403	2726.25	0.190212	0.0689457	2.75886	0.0058003	0.0402589	VCL	protein_coding
ENSG00000035499	974.323	-0.162442	0.09416	-1.72517	0.0844966	0.258545	DEPDC1B	protein_coding
ENSG00000035681	1409.61	0.148755	0.0925661	1.60702	0.108051	0.302131	NSMAF	protein_coding
ENSG00000035687	1467.18	0.0256133	0.0666488	0.384302	0.700755	0.853903	ADSS2	protein_coding
ENSG00000035862	909.778	-0.0591745	0.0884266	-0.669194	0.503372	0.730355	TIMP2	protein_coding
ENSG00000035928	2936.77	-0.181016	0.0668936	-2.70603	0.00680921	0.0451819	RFC1	protein_coding
ENSG00000036054	557.476	0.026656	0.0988369	0.269697	0.787393	0.901176	TBC1D23	protein_coding
ENSG00000036257	1888.63	0.0223294	0.0637722	0.350143	0.726232	0.867783	CUL3	protein_coding
ENSG00000036448	75.2473	0.221922	0.272097	0.815599	0.414729	0.660019	MYOM2	protein_coding
ENSG00000036530	13.9741	-0.162262	0.655736	-0.24745	0.80456	NA	CYP46A1	protein_coding
ENSG00000036549	950.158	-0.14298	0.0955684	-1.4961	0.134628	0.34633	ZZZ3	protein_coding
ENSG00000036672	8.57918	-0.118759	0.783451	-0.151584	0.879515	NA	USP2	protein_coding
ENSG00000037241	263.713	-0.200887	0.125825	-1.59656	0.110363	0.306068	RPL26L1	protein_coding
ENSG00000037280	989.345	0.942314	0.0877697	10.7362	6.88148e-27	9.6853e-24	FLT4	protein_coding
ENSG00000037474	2449.85	-0.0435165	0.0527883	-0.824359	0.409736	0.655547	NSUN2	protein_coding
ENSG00000037637	685.832	0.115316	0.112094	1.02875	0.303597	0.55421	FBXO42	protein_coding
ENSG00000037749	694.707	0.264933	0.153959	1.7208	0.0852876	0.260369	MFAP3	protein_coding
ENSG00000037757	700.405	-0.00847014	0.103703	-0.081677	0.934904	0.970354	MRI1	protein_coding
ENSG00000037897	227.167	-0.134412	0.147301	-0.912498	0.361506	0.614575	METTL1	protein_coding
ENSG00000038002	151.537	-0.155779	0.200386	-0.777394	0.436926	0.678794	AGA	protein_coding
ENSG00000038210	1018.91	-0.0943175	0.0947431	-0.995508	0.319489	0.571609	PI4K2B	protein_coding
ENSG00000038219	2034.32	0.327772	0.0949239	3.45299	0.000554402	0.00687364	BOD1L1	protein_coding
ENSG00000038274	2247.92	-0.00923919	0.0729655	-0.126624	0.899238	0.954948	MAT2B	protein_coding
ENSG00000038358	2214.24	-0.082774	0.0852367	-0.971107	0.331495	0.584907	EDC4	protein_coding
ENSG00000038382	2021.05	0.369628	0.071877	5.14251	2.71089e-07	1.12219e-05	TRIO	protein_coding
ENSG00000038532	874.572	0.183504	0.0882499	2.07937	0.0375831	0.150988	CLEC16A	protein_coding
ENSG00000039123	2359.58	-0.0939784	0.0959593	-0.979357	0.327403	0.580014	MTREX	protein_coding
ENSG00000039319	883.849	0.320727	0.140404	2.28432	0.0223527	0.104365	ZFYVE16	protein_coding
ENSG00000039523	1011.71	0.229194	0.114822	1.99608	0.0459251	0.17211	RIPOR1	protein_coding
ENSG00000039560	606.936	-0.243433	0.109554	-2.22203	0.026281	0.116562	RAI14	protein_coding
ENSG00000039650	389.155	0.0732404	0.130322	0.561996	0.574119	0.780697	PNKP	protein_coding
ENSG00000040199	386.614	-0.132386	0.110202	-1.2013	0.229634	0.473807	PHLPP2	protein_coding
ENSG00000040275	991.801	-0.0799611	0.0818057	-0.977451	0.328346	0.580888	SPDL1	protein_coding
ENSG00000040341	1363.72	0.108136	0.0952243	1.13559	0.256127	0.504409	STAU2	protein_coding
ENSG00000040487	155.508	0.037851	0.165181	0.229149	0.818753	0.915908	SLC66A1	protein_coding
ENSG00000040531	270.487	0.046007	0.16273	0.28272	0.777391	0.895875	CTNS	protein_coding
ENSG00000040608	221.581	-0.421779	0.18955	-2.22516	0.0260703	0.115994	RTN4R	protein_coding
ENSG00000040633	902.425	-0.037733	0.113192	-0.333353	0.738868	0.874006	PHF23	protein_coding
ENSG00000040933	940.706	0.0268729	0.132729	0.202465	0.839553	0.926373	INPP4A	protein_coding
ENSG00000041357	3364.12	-0.206736	0.0573606	-3.60415	0.00031318	0.00444737	PSMA4	protein_coding
ENSG00000041802	1146.41	-0.0396787	0.0926169	-0.428417	0.668347	0.836805	LSG1	protein_coding
ENSG00000041880	388.978	0.157823	0.117472	1.34349	0.179113	0.409831	PARP3	protein_coding
ENSG00000041988	377.765	-0.149999	0.139649	-1.07411	0.282774	0.532179	THAP3	protein_coding
ENSG00000042088	1042.95	-0.151737	0.0866868	-1.75041	0.0800477	0.249367	TDP1	protein_coding
ENSG00000042286	99.7423	0.621358	0.254596	2.44057	0.0146643	0.0775262	AIFM2	protein_coding
ENSG00000042317	134.817	0.200493	0.186644	1.0742	0.282732	0.532179	SPATA7	protein_coding
ENSG00000042429	712.338	0.0347388	0.10655	0.326034	0.744399	0.877144	MED17	protein_coding
ENSG00000042445	489.081	0.160828	0.0957693	1.67932	0.0930893	0.275361	RETSAT	protein_coding
ENSG00000042493	594.037	-0.0965825	0.103069	-0.937067	0.348724	0.602199	CAPG	protein_coding
ENSG00000042753	889.059	-0.218138	0.0900498	-2.42242	0.0154177	0.0802368	AP2S1	protein_coding
ENSG00000043093	953.41	0.146887	0.0967242	1.51862	0.128859	0.337034	DCUN1D1	protein_coding
ENSG00000043143	2098.98	0.0107126	0.0710765	0.150719	0.880198	0.947074	JADE2	protein_coding
ENSG00000043355	925.62	-0.0639629	0.0963827	-0.663635	0.506924	0.731883	ZIC2	protein_coding
ENSG00000043462	831.647	0.043289	0.0990694	0.436957	0.662143	0.833485	LCP2	protein_coding
ENSG00000043514	598.636	0.0373949	0.1108	0.337499	0.735741	0.872625	TRIT1	protein_coding
ENSG00000043591	37.0397	0.531011	0.359482	1.47715	0.139634	0.354458	ADRB1	protein_coding
ENSG00000044090	303.221	-0.1338	0.192228	-0.696049	0.486398	0.716631	CUL7	protein_coding
ENSG00000044115	3694.85	-0.0641169	0.0684236	-0.937059	0.348728	0.602199	CTNNA1	protein_coding
ENSG00000044446	1254.78	0.252554	0.0740326	3.41138	0.000646343	0.00768033	PHKA2	protein_coding
ENSG00000044459	130.197	-0.0676359	0.180642	-0.37442	0.708092	0.85705	CNTLN	protein_coding
ENSG00000044574	5295.77	-0.173341	0.0652498	-2.65658	0.0078938	0.0501675	HSPA5	protein_coding
ENSG00000046604	649.369	0.0879719	0.0876777	1.00336	0.315689	0.567693	DSG2	protein_coding
ENSG00000046647	477.54	0.0120822	0.103458	0.116783	0.907032	0.958406	GEMIN8	protein_coding
ENSG00000046651	4036.86	0.284586	0.0703085	4.04768	5.17271e-05	0.00101586	OFD1	protein_coding
ENSG00000046653	4741.16	0.023786	0.0609548	0.390224	0.696371	0.852264	GPM6B	protein_coding
ENSG00000047056	749.283	0.138523	0.0939557	1.47434	0.14039	0.355483	WDR37	protein_coding
ENSG00000047188	1197.22	0.220284	0.0904404	2.43568	0.014864	0.0782837	YTHDC2	protein_coding
ENSG00000047230	198.507	0.306578	0.211553	1.44918	0.147289	0.364538	CTPS2	protein_coding
ENSG00000047249	600.67	-0.0538836	0.122778	-0.438868	0.660757	0.832817	ATP6V1H	protein_coding
ENSG00000047315	3163.54	0.00541141	0.060273	0.0897817	0.928461	0.967968	POLR2B	protein_coding
ENSG00000047346	659.822	0.54375	0.106306	5.11495	3.13818e-07	1.26255e-05	ATOSA	protein_coding
ENSG00000047365	718.211	0.405187	0.106457	3.80612	0.000141162	0.00236165	ARAP2	protein_coding
ENSG00000047410	5106.09	0.0537377	0.0687762	0.781341	0.434602	0.677301	TPR	protein_coding
ENSG00000047578	396.121	0.180665	0.144112	1.25365	0.209971	0.449654	KATNIP	protein_coding
ENSG00000047579	773.717	-0.0200936	0.0805726	-0.249385	0.803063	0.908088	DTNBP1	protein_coding
ENSG00000047617	272.125	1.49702	0.183868	8.14182	3.89395e-16	1.0276e-13	ANO2	protein_coding
ENSG00000047621	482.661	0.061681	0.126129	0.489033	0.624819	0.812407	C12orf4	protein_coding
ENSG00000047644	2166.76	0.0500889	0.0601286	0.833029	0.404828	0.651578	WWC3	protein_coding
ENSG00000047849	3725.74	0.0365666	0.070907	0.515698	0.606066	0.800045	MAP4	protein_coding
ENSG00000047932	1556.91	0.216032	0.0746487	2.89398	0.00380389	0.0294163	GOPC	protein_coding
ENSG00000048028	811.019	-0.0764755	0.11645	-0.656722	0.51136	0.735046	USP28	protein_coding
ENSG00000048052	548.657	-0.390596	0.123639	-3.15916	0.00158224	0.0153463	HDAC9	protein_coding
ENSG00000048140	597.152	0.0364239	0.103361	0.352396	0.724541	0.86689	TSPAN17	protein_coding
ENSG00000048162	872.457	-0.23073	0.0944762	-2.44221	0.0145978	0.077336	NOP16	protein_coding
ENSG00000048392	707.664	0.151911	0.106105	1.4317	0.152229	0.371467	RRM2B	protein_coding
ENSG00000048405	595.146	-0.00972058	0.107854	-0.0901272	0.928186	0.967841	ZNF800	protein_coding
ENSG00000048471	423.182	0.265682	0.128383	2.06944	0.0385048	0.153667	SNX29	protein_coding
ENSG00000048544	1072.59	0.0137877	0.0817506	0.168656	0.866068	0.940058	MRPS10	protein_coding
ENSG00000048649	1554.7	0.129892	0.125182	1.03763	0.299445	0.549799	RSF1	protein_coding
ENSG00000048707	1046.99	0.167205	0.131487	1.27164	0.2035	0.442222	VPS13D	protein_coding
ENSG00000048740	3757.97	-0.0434908	0.0504593	-0.861899	0.388743	0.638404	CELF2	protein_coding
ENSG00000048828	4691.53	-0.0266527	0.0489349	-0.544656	0.58599	0.788172	FAM120A	protein_coding
ENSG00000048991	2005.36	-0.0025893	0.0799623	-0.0323815	0.974168	0.989002	R3HDM1	protein_coding
ENSG00000049089	9.45698	0.776331	0.633481	1.2255	0.220387	NA	COL9A2	protein_coding
ENSG00000049167	603.967	-0.0527937	0.11443	-0.461362	0.644539	0.82352	ERCC8	protein_coding
ENSG00000049192	101.154	0.627111	0.268878	2.33233	0.0196834	0.0952005	ADAMTS6	protein_coding
ENSG00000049239	994.008	0.326399	0.0815686	4.00153	6.29333e-05	0.00119876	H6PD	protein_coding
ENSG00000049245	650.491	-0.00284885	0.0980202	-0.0290639	0.976814	0.990724	VAMP3	protein_coding
ENSG00000049246	203.624	0.258111	0.205506	1.25598	0.209123	0.4489	PER3	protein_coding
ENSG00000049247	180.824	0.144358	0.172093	0.838835	0.401562	0.648882	UTS2	protein_coding
ENSG00000049249	24.7267	-1.41477	0.637875	-2.21795	0.0265584	0.117546	TNFRSF9	protein_coding
ENSG00000049449	2478.41	-0.00899302	0.0675814	-0.13307	0.894138	0.953773	RCN1	protein_coding
ENSG00000049541	1469.69	-0.302212	0.06835	-4.42153	9.8005e-06	0.000244858	RFC2	protein_coding
ENSG00000049618	4731.02	0.160176	0.0635554	2.52026	0.0117269	0.0661439	ARID1B	protein_coding
ENSG00000049656	2736.3	-0.0446617	0.064636	-0.690972	0.489583	0.71927	CLPTM1L	protein_coding
ENSG00000049759	407.369	0.215723	0.124478	1.73301	0.0830931	0.255781	NEDD4L	protein_coding
ENSG00000049769	75.1819	-0.131425	0.265163	-0.495641	0.620148	0.809586	PPP1R3F	protein_coding
ENSG00000049860	927.376	0.0944939	0.0873448	1.08185	0.27932	0.528791	HEXB	protein_coding
ENSG00000049883	418.326	0.0146942	0.113696	0.129241	0.897167	0.954333	PTCD2	protein_coding
ENSG00000050130	447.289	-0.0085219	0.10625	-0.0802058	0.936074	0.971268	JKAMP	protein_coding
ENSG00000050393	869.616	-0.272454	0.108912	-2.50159	0.0123637	0.0685388	MCUR1	protein_coding
ENSG00000050405	1055.7	-0.26662	0.0889191	-2.99845	0.00271356	0.0230226	LIMA1	protein_coding
ENSG00000050426	1068.13	0.0645362	0.0821274	0.785806	0.431981	0.674461	LETMD1	protein_coding
ENSG00000050438	31.64	0.919928	0.614593	1.49681	0.134443	0.345996	SLC4A8	protein_coding
ENSG00000050748	1303.53	-0.020643	0.0736995	-0.280097	0.779403	0.896866	MAPK9	protein_coding
ENSG00000050820	342.704	-0.0660501	0.134977	-0.489343	0.624599	0.812299	BCAR1	protein_coding
ENSG00000051009	493.469	0.0344726	0.107487	0.320714	0.748427	0.879927	FHIP1B	protein_coding
ENSG00000051108	916.179	-0.0835205	0.080774	-1.034	0.301135	0.551436	HERPUD1	protein_coding
ENSG00000051128	279.749	0.0270655	0.13972	0.193712	0.846401	0.929517	HOMER3	protein_coding
ENSG00000051180	802.941	-0.413969	0.090717	-4.5633	5.0356e-06	0.000140742	RAD51	protein_coding
ENSG00000051341	1536.6	-0.00271399	0.0861015	-0.0315209	0.974854	0.989385	POLQ	protein_coding
ENSG00000051382	481.502	0.172857	0.0974258	1.77424	0.0760235	0.240147	PIK3CB	protein_coding
ENSG00000051523	1709.26	-0.0171391	0.113747	-0.150678	0.88023	0.947074	CYBA	protein_coding
ENSG00000051596	1530.09	-0.226148	0.0715906	-3.15891	0.00158362	0.0153479	THOC3	protein_coding
ENSG00000051620	426.323	-0.653915	0.157522	-4.15127	3.30641e-05	0.000695765	HEBP2	protein_coding
ENSG00000051825	1310.66	0.103727	0.128978	0.804218	0.421271	0.665183	MPHOSPH9	protein_coding
ENSG00000052126	451.167	0.173007	0.111666	1.54932	0.121304	0.324032	PLEKHA5	protein_coding
ENSG00000052723	487.115	-0.277961	0.136282	-2.03961	0.0413895	0.160773	SIKE1	protein_coding
ENSG00000052749	796.183	-0.316961	0.0901626	-3.51543	0.000439035	0.00571558	RRP12	protein_coding
ENSG00000052795	452.33	0.0901702	0.12265	0.735182	0.462229	0.698527	FNIP2	protein_coding
ENSG00000052802	1676.16	-0.304926	0.0823149	-3.70438	0.000211905	0.00326756	MSMO1	protein_coding
ENSG00000052841	1949.54	0.313184	0.0784358	3.99286	6.528e-05	0.00123973	TTC17	protein_coding
ENSG00000053254	2153.76	0.174036	0.0689989	2.5223	0.0116589	0.0660284	FOXN3	protein_coding
ENSG00000053371	995.574	-0.212351	0.100516	-2.11261	0.0346342	0.142472	AKR7A2	protein_coding
ENSG00000053372	1377.55	-0.328655	0.0690928	-4.75672	1.96763e-06	6.07901e-05	MRTO4	protein_coding
ENSG00000053501	292.837	-0.0675759	0.135735	-0.49785	0.61859	0.808779	USE1	protein_coding
ENSG00000053524	431.878	0.17932	0.124475	1.44061	0.149695	0.368262	MCF2L2	protein_coding
ENSG00000053747	316.44	0.076197	0.213462	0.356958	0.721123	0.864679	LAMA3	protein_coding
ENSG00000053770	1085.47	-0.0444342	0.096151	-0.46213	0.643988	0.823244	AP5M1	protein_coding
ENSG00000053900	826.426	0.202466	0.0859518	2.35558	0.0184938	0.0909323	ANAPC4	protein_coding
ENSG00000054116	820.336	-0.10338	0.0862645	-1.19841	0.230758	0.475208	TRAPPC3	protein_coding
ENSG00000054118	4882.92	-0.0559245	0.0499375	-1.11989	0.26276	0.511496	THRAP3	protein_coding
ENSG00000054148	883.375	-0.11417	0.0910949	-1.25331	0.210092	0.449762	PHPT1	protein_coding
ENSG00000054267	1640.48	0.199922	0.0819693	2.43898	0.0147287	0.0778343	ARID4B	protein_coding
ENSG00000054277	836.837	0.0281246	0.0880477	0.319424	0.749405	0.880667	OPN3	protein_coding
ENSG00000054282	216.869	0.367547	0.16755	2.19366	0.02826	0.122887	SDCCAG8	protein_coding
ENSG00000054392	60.4723	-0.225927	0.305265	-0.740101	0.459239	0.696668	HHAT	protein_coding
ENSG00000054523	1323.34	0.0648602	0.07588	0.854773	0.392677	0.641617	KIF1B	protein_coding
ENSG00000054598	375.258	0.0521073	0.12216	0.426549	0.669708	0.836979	FOXC1	protein_coding
ENSG00000054611	518.42	-0.139375	0.106599	-1.30746	0.191055	0.425673	TBC1D22A	protein_coding
ENSG00000054654	1926.57	-0.304542	0.0855397	-3.56024	0.000370515	0.00506697	SYNE2	protein_coding
ENSG00000054793	11.2369	0.436715	0.591059	0.738869	0.459986	NA	ATP9A	protein_coding
ENSG00000054965	1541.59	0.110287	0.0804476	1.37092	0.1704	0.396995	FAM168A	protein_coding
ENSG00000054967	778.581	0.040844	0.0924222	0.441929	0.658541	0.831868	RELT	protein_coding
ENSG00000054983	10.3581	0.416691	0.683495	0.609648	0.542095	NA	GALC	protein_coding
ENSG00000055044	2703.5	-0.0582707	0.058825	-0.990576	0.321892	0.573834	NOP58	protein_coding
ENSG00000055070	3659.87	-0.248644	0.0617785	-4.02477	5.70312e-05	0.00110292	SZRD1	protein_coding
ENSG00000055130	1899.65	0.0415488	0.0619273	0.670928	0.502266	0.729997	CUL1	protein_coding
ENSG00000055147	368.386	0.0988455	0.13653	0.723986	0.469074	0.704335	FAM114A2	protein_coding
ENSG00000055163	8465.45	-0.0620203	0.0553804	-1.1199	0.262757	0.511496	CYFIP2	protein_coding
ENSG00000055208	1745.01	0.0788684	0.0673037	1.17183	0.241266	0.487575	TAB2	protein_coding
ENSG00000055211	459.67	0.0884909	0.120184	0.736297	0.46155	0.698084	GINM1	protein_coding
ENSG00000055332	2335.58	0.15741	0.0854898	1.84127	0.0655822	0.218658	EIF2AK2	protein_coding
ENSG00000055483	1392.74	-0.0587222	0.0852718	-0.688648	0.491045	0.720416	USP36	protein_coding
ENSG00000055609	2312.29	0.226515	0.0788054	2.87435	0.00404855	0.0307636	KMT2C	protein_coding
ENSG00000055917	3867.1	0.0925025	0.065757	1.40673	0.159507	0.381578	PUM2	protein_coding
ENSG00000055950	612.481	0.014258	0.108652	0.131227	0.895596	0.954079	MRPL43	protein_coding
ENSG00000055955	15.4735	1.28936	0.7513	1.71617	0.0861303	NA	ITIH4	protein_coding
ENSG00000056050	16.8558	-0.383296	0.5271	-0.72718	0.467116	NA	HPF1	protein_coding
ENSG00000056097	2574.73	0.0887094	0.0690014	1.28562	0.198577	0.435788	ZFR	protein_coding
ENSG00000056277	265.908	0.027059	0.134717	0.200858	0.84081	0.926382	ZNF280C	protein_coding
ENSG00000056558	149.329	-0.0785962	0.185398	-0.423933	0.671615	0.837389	TRAF1	protein_coding
ENSG00000056586	1722.82	0.00697758	0.0831436	0.083922	0.933118	0.969588	RC3H2	protein_coding
ENSG00000056972	2995.67	0.210804	0.0545573	3.86391	0.000111587	0.00194425	TRAF3IP2	protein_coding
ENSG00000057019	441.6	0.0588652	0.115362	0.510265	0.609866	0.802427	DCBLD2	protein_coding
ENSG00000057252	759.507	-0.0854811	0.170554	-0.501195	0.616234	0.807368	SOAT1	protein_coding
ENSG00000057608	7119.7	-0.0962845	0.0521912	-1.84484	0.0650604	0.217503	GDI2	protein_coding
ENSG00000057657	61.7312	0.561157	0.261932	2.14238	0.0321629	0.135521	PRDM1	protein_coding
ENSG00000057663	650.635	-0.0889918	0.10337	-0.860905	0.389291	0.638556	ATG5	protein_coding
ENSG00000057704	19.7664	-1.47584	0.531215	-2.77824	0.00546535	NA	TMCC3	protein_coding
ENSG00000057757	1331.71	-0.121951	0.0638888	-1.90881	0.0562869	0.197012	PITHD1	protein_coding
ENSG00000057935	521.299	0.324459	0.0943228	3.43988	0.000581973	0.00713635	MTA3	protein_coding
ENSG00000058056	1158.21	0.0117417	0.105714	0.11107	0.911561	0.960087	USP13	protein_coding
ENSG00000058063	1165.43	0.0716372	0.0828955	0.864186	0.387486	0.636852	ATP11B	protein_coding
ENSG00000058091	3469.08	0.00897151	0.0759386	0.118142	0.905955	0.958158	CDK14	protein_coding
ENSG00000058262	3938.62	-0.168153	0.0569237	-2.95401	0.00313673	0.0255745	SEC61A1	protein_coding
ENSG00000058272	2499.19	0.0531544	0.0823505	0.645465	0.518626	0.741184	PPP1R12A	protein_coding
ENSG00000058453	392.189	0.372666	0.176178	2.11528	0.0344058	0.141868	CROCC	protein_coding
ENSG00000058600	1383.95	0.00890631	0.0952771	0.093478	0.925524	0.966538	POLR3E	protein_coding
ENSG00000058668	1270.44	0.475582	0.0770913	6.16907	6.86933e-10	5.35564e-08	ATP2B4	protein_coding
ENSG00000058673	4268.25	0.30266	0.052626	5.75115	8.86386e-09	5.67063e-07	ZC3H11A	protein_coding
ENSG00000058729	583.718	-0.112478	0.13677	-0.822391	0.410854	0.656196	RIOK2	protein_coding
ENSG00000058799	239.539	-0.112107	0.144837	-0.774019	0.438919	0.680513	YIPF1	protein_coding
ENSG00000058804	1946.08	-0.118631	0.0626431	-1.89376	0.0582572	0.201844	NDC1	protein_coding
ENSG00000059122	1204.61	0.148044	0.0933319	1.58621	0.112691	0.30971	FLYWCH1	protein_coding
ENSG00000059145	390.258	-0.286006	0.19097	-1.49765	0.134224	0.345573	UNKL	protein_coding
ENSG00000059377	129.291	0.294001	0.209093	1.40608	0.159701	0.381758	TBXAS1	protein_coding
ENSG00000059378	950.97	0.101765	0.0734617	1.38528	0.165967	0.39011	PARP12	protein_coding
ENSG00000059573	3011.59	-0.0984407	0.0560327	-1.75684	0.0789446	0.246973	ALDH18A1	protein_coding
ENSG00000059588	3370.72	0.586913	0.0706241	8.31037	9.54034e-17	2.6855e-14	TARBP1	protein_coding
ENSG00000059691	490.7	-0.122798	0.112513	-1.09141	0.275092	0.524863	GATB	protein_coding
ENSG00000059728	345.946	0.130145	0.111517	1.16705	0.243192	0.489515	MXD1	protein_coding
ENSG00000059758	586.464	0.383706	0.123138	3.11606	0.00183284	0.017046	CDK17	protein_coding
ENSG00000059769	161.045	-0.0435337	0.165823	-0.262532	0.792911	0.903033	DNAJC25	protein_coding
ENSG00000059804	535.198	0.325027	0.121523	2.67461	0.00748161	0.0483439	SLC2A3	protein_coding
ENSG00000060069	636.726	-0.198033	0.127062	-1.55855	0.119103	0.320381	CTDP1	protein_coding
ENSG00000060138	4615.78	0.151391	0.0745113	2.03178	0.042176	0.162929	YBX3	protein_coding
ENSG00000060140	30.2455	0.298432	0.359325	0.830537	0.406235	0.653018	STYK1	protein_coding
ENSG00000060237	4668.07	-0.100303	0.0760967	-1.3181	0.18747	0.421492	WNK1	protein_coding
ENSG00000060339	2664.83	0.171157	0.0624761	2.73956	0.00615216	0.0419922	CCAR1	protein_coding
ENSG00000060491	1144.23	-0.0502847	0.0946937	-0.531025	0.595402	0.794559	OGFR	protein_coding
ENSG00000060558	594.697	0.0463547	0.109118	0.424813	0.670973	0.837389	GNA15	protein_coding
ENSG00000060642	125.397	0.224081	0.178409	1.256	0.209116	0.4489	PIGV	protein_coding
ENSG00000060688	1674.3	-0.163411	0.0643032	-2.54125	0.0110455	0.0636871	SNRNP40	protein_coding
ENSG00000060749	1728.05	-0.0736194	0.0824832	-0.892538	0.372105	0.622978	QSER1	protein_coding
ENSG00000060762	355.938	-0.102659	0.119235	-0.860981	0.389248	0.638556	MPC1	protein_coding
ENSG00000060971	1077.22	0.0501534	0.0795095	0.630785	0.528181	0.747873	ACAA1	protein_coding
ENSG00000060982	5530.48	-0.125334	0.0456813	-2.74367	0.00607573	0.0416457	BCAT1	protein_coding
ENSG00000061273	2067.26	0.221705	0.093498	2.37123	0.0177291	0.088665	HDAC7	protein_coding
ENSG00000061656	14.8441	0.390613	0.604778	0.645878	0.518358	NA	SPAG4	protein_coding
ENSG00000061676	1181.89	0.127848	0.0900657	1.4195	0.155753	0.376441	NCKAP1	protein_coding
ENSG00000061794	1445.89	-0.0615643	0.0757785	-0.812424	0.416548	0.661492	MRPS35	protein_coding
ENSG00000061918	269.273	0.0369099	0.15596	0.236663	0.812918	0.914168	GUCY1B1	protein_coding
ENSG00000061936	1910.39	0.0781052	0.0598456	1.30511	0.191854	0.426994	SFSWAP	protein_coding
ENSG00000061938	788.833	0.337514	0.105716	3.19265	0.00140975	0.0141388	TNK2	protein_coding
ENSG00000061987	913.913	0.451186	0.104265	4.32729	1.50955e-05	0.000361465	MON2	protein_coding
ENSG00000062194	2638.83	0.185705	0.0635588	2.92179	0.00348029	0.0276741	GPBP1	protein_coding
ENSG00000062282	56.0111	0.0494017	0.267165	0.18491	0.853299	0.933559	DGAT2	protein_coding
ENSG00000062485	5738.38	-0.0555118	0.0458021	-1.21199	0.225515	0.469528	CS	protein_coding
ENSG00000062524	43.6378	-0.685782	0.322498	-2.12647	0.0334642	0.139209	LTK	protein_coding
ENSG00000062582	693.654	-0.182463	0.0952793	-1.91503	0.0554884	0.195025	MRPS24	protein_coding
ENSG00000062598	791.083	0.0677248	0.0935107	0.724247	0.468914	0.704261	ELMO2	protein_coding
ENSG00000062650	2138.2	-0.0629218	0.0630891	-0.997348	0.318595	0.570572	WAPL	protein_coding
ENSG00000062716	808.75	-0.0948284	0.114536	-0.827935	0.407707	0.654222	VMP1	protein_coding
ENSG00000062725	835.062	-0.197341	0.109958	-1.79469	0.0727029	0.234094	APPBP2	protein_coding
ENSG00000062822	1640.24	-0.154863	0.114796	-1.34903	0.177329	0.407441	POLD1	protein_coding
ENSG00000063046	20405.6	0.0513223	0.0419256	1.22413	0.220904	0.463186	EIF4B	protein_coding
ENSG00000063169	232.097	-0.0996553	0.150237	-0.66332	0.507126	0.731885	BICRA	protein_coding
ENSG00000063176	434.284	-0.298767	0.130388	-2.29136	0.0219427	0.103097	SPHK2	protein_coding
ENSG00000063177	17673.1	-0.0354438	0.0555071	-0.638545	0.523119	0.744377	RPL18	protein_coding
ENSG00000063180	180.292	0.277061	0.177204	1.56351	0.117933	0.318248	CA11	protein_coding
ENSG00000063241	767.403	-0.241611	0.0999727	-2.41677	0.015659	0.0811849	ISOC2	protein_coding
ENSG00000063244	6128.18	-0.19675	0.0659431	-2.98363	0.00284854	0.0238773	U2AF2	protein_coding
ENSG00000063245	1107.4	-0.294675	0.113443	-2.59756	0.0093889	0.056606	EPN1	protein_coding
ENSG00000063322	687.071	-0.118397	0.0949387	-1.24709	0.212365	0.452714	MED29	protein_coding
ENSG00000063438	28.5258	-0.266616	1.20598	-0.221077	0.825032	0.919793	AHRR	protein_coding
ENSG00000063587	266.416	-0.00701341	0.142937	-0.0490666	0.960866	0.982894	ZNF275	protein_coding
ENSG00000063601	898.729	0.0512557	0.115629	0.443279	0.657564	0.831025	MTMR1	protein_coding
ENSG00000063660	46.2332	-0.834275	0.405151	-2.05917	0.0394778	0.156233	GPC1	protein_coding
ENSG00000063761	85.9496	0.0747835	0.24414	0.306314	0.759365	0.886533	ADCK1	protein_coding
ENSG00000063854	573.794	-0.104903	0.106464	-0.985339	0.324458	0.577052	HAGH	protein_coding
ENSG00000063978	1953.97	-0.10397	0.0714824	-1.45448	0.145813	0.362928	RNF4	protein_coding
ENSG00000064012	810.516	0.207621	0.0838634	2.4757	0.0132974	0.071982	CASP8	protein_coding
ENSG00000064102	1228.57	0.0468089	0.106962	0.43762	0.661662	0.833128	INTS13	protein_coding
ENSG00000064115	3392.21	-0.0564315	0.0758661	-0.74383	0.456979	0.694821	TM7SF3	protein_coding
ENSG00000064199	66.7957	-0.465639	0.369896	-1.25884	0.208089	0.447818	SPA17	protein_coding
ENSG00000064201	14.5787	0.607698	0.581927	1.04429	0.296353	NA	TSPAN32	protein_coding
ENSG00000064225	230.286	0.721137	0.164066	4.3954	1.10568e-05	0.000273742	ST3GAL6	protein_coding
ENSG00000064300	23.4894	0.402521	0.414965	0.970011	0.332041	0.585381	NGFR	protein_coding
ENSG00000064309	13.7801	0.806928	0.629483	1.28189	0.199881	NA	CDON	protein_coding
ENSG00000064313	1120.62	0.0451029	0.078464	0.574822	0.565411	0.775031	TAF2	protein_coding
ENSG00000064393	1576.11	0.172746	0.067536	2.55784	0.0105325	0.0615577	HIPK2	protein_coding
ENSG00000064419	2052.47	-0.141682	0.0636305	-2.22664	0.0259714	0.115756	TNPO3	protein_coding
ENSG00000064489	68.9469	0.304682	0.486761	0.625936	0.531357	0.750596	ENSG00000064489	protein_coding
ENSG00000064490	687.332	-0.0855764	0.0980615	-0.872681	0.382837	0.632503	RFXANK	protein_coding
ENSG00000064545	546.851	-0.24808	0.166042	-1.49408	0.135154	0.346909	TMEM161A	protein_coding
ENSG00000064547	176.149	0.243383	0.198333	1.22714	0.219768	0.462042	LPAR2	protein_coding
ENSG00000064601	897.602	-0.0657113	0.0887209	-0.740652	0.458904	0.696411	CTSA	protein_coding
ENSG00000064607	4519.43	0.165133	0.0584227	2.82651	0.00470579	0.0344301	SUGP2	protein_coding
ENSG00000064651	597.645	0.0435268	0.117806	0.369478	0.711772	0.859241	SLC12A2	protein_coding
ENSG00000064652	76.3954	0.150338	0.241735	0.621912	0.534	0.752327	SNX24	protein_coding
ENSG00000064666	1470.27	-0.549225	0.072109	-7.61659	2.60461e-14	4.64685e-12	CNN2	protein_coding
ENSG00000064687	268.171	-0.0701045	0.168398	-0.416303	0.677189	0.841015	ABCA7	protein_coding
ENSG00000064703	1016.35	0.0641973	0.0745049	0.861652	0.388879	0.638404	DDX20	protein_coding
ENSG00000064726	2020.08	0.0116373	0.0540465	0.21532	0.829518	0.922471	BTBD1	protein_coding
ENSG00000064763	621.498	-0.0663679	0.099299	-0.668364	0.503901	0.73056	FAR2	protein_coding
ENSG00000064886	113.847	0.22747	0.226289	1.00522	0.314792	0.566724	CHI3L2	protein_coding
ENSG00000064932	799.65	-0.0727754	0.114871	-0.633541	0.52638	0.747079	SBNO2	protein_coding
ENSG00000064933	710.403	0.138953	0.0947739	1.46615	0.142608	0.35851	PMS1	protein_coding
ENSG00000064961	1199.15	0.10376	0.1083	0.958082	0.338021	0.591353	HMG20B	protein_coding
ENSG00000064995	943.711	-0.0367011	0.105902	-0.346557	0.728924	0.869342	TAF11	protein_coding
ENSG00000064999	902.274	0.19821	0.0808707	2.45095	0.014248	0.0759592	ANKS1A	protein_coding
ENSG00000065000	2338.17	-0.128939	0.0832696	-1.54845	0.121515	0.324454	AP3D1	protein_coding
ENSG00000065029	784.218	0.086194	0.0992626	0.868343	0.385207	0.635009	ZNF76	protein_coding
ENSG00000065054	298.986	-0.160017	0.127805	-1.25203	0.210557	0.450584	NHERF2	protein_coding
ENSG00000065057	564.839	-0.280364	0.111204	-2.52116	0.0116968	0.0661149	NTHL1	protein_coding
ENSG00000065060	1050.66	0.0117343	0.0775379	0.151336	0.87971	0.946834	BLTP3A	protein_coding
ENSG00000065135	1730.89	-0.121442	0.0651784	-1.86322	0.0624308	0.210939	GNAI3	protein_coding
ENSG00000065150	6617.21	-0.151917	0.0467914	-3.24668	0.00116759	0.0121795	IPO5	protein_coding
ENSG00000065154	1521.79	-0.138091	0.0651567	-2.11937	0.0340595	0.141	OAT	protein_coding
ENSG00000065183	1744.85	-0.0340033	0.0909157	-0.374009	0.708398	0.857128	WDR3	protein_coding
ENSG00000065243	1405.95	0.581681	0.0968883	6.00362	1.92962e-09	1.40474e-07	PKN2	protein_coding
ENSG00000065268	835.181	-0.407189	0.0994747	-4.09339	4.25105e-05	0.000864335	WDR18	protein_coding
ENSG00000065308	1542.92	0.0673188	0.0650836	1.03434	0.300976	0.551411	TRAM2	protein_coding
ENSG00000065320	194.289	-0.445711	0.16809	-2.65161	0.0080108	0.05065	NTN1	protein_coding
ENSG00000065328	1510.61	-0.350406	0.0656683	-5.336	9.50215e-08	4.66526e-06	MCM10	protein_coding
ENSG00000065357	666.765	0.178585	0.139355	1.28151	0.200014	0.438182	DGKA	protein_coding
ENSG00000065413	519.057	-0.235549	0.139475	-1.68883	0.0912524	0.272103	ANKRD44	protein_coding
ENSG00000065427	3921.66	-0.171838	0.0505193	-3.40142	0.000670355	0.00787967	KARS1	protein_coding
ENSG00000065457	764.874	0.0338216	0.121109	0.279266	0.780041	0.896923	ADAT1	protein_coding
ENSG00000065485	216.281	0.1636	0.157942	1.03583	0.300283	0.550458	PDIA5	protein_coding
ENSG00000065491	432.264	0.0307594	0.112266	0.273986	0.784096	0.898704	TBC1D22B	protein_coding
ENSG00000065518	972.733	-0.185525	0.078387	-2.36679	0.0179433	0.0893427	NDUFB4	protein_coding
ENSG00000065526	3091.56	0.0890139	0.0694211	1.28223	0.199762	0.437707	SPEN	protein_coding
ENSG00000065534	4488.18	0.290471	0.0645943	4.49685	6.8968e-06	0.000182004	MYLK	protein_coding
ENSG00000065548	2277.07	-0.0679924	0.0623068	-1.09125	0.275162	0.524863	ZC3H15	protein_coding
ENSG00000065559	703.631	0.0906421	0.104521	0.867216	0.385824	0.635613	MAP2K4	protein_coding
ENSG00000065600	470.666	0.0545538	0.134193	0.406533	0.684351	0.844956	PACC1	protein_coding
ENSG00000065613	1391.65	0.0658117	0.0944426	0.696843	0.485901	0.716436	SLK	protein_coding
ENSG00000065615	470.147	-0.22432	0.13051	-1.71879	0.0856526	0.260871	CYB5R4	protein_coding
ENSG00000065665	194.077	0.140856	0.157857	0.892305	0.372229	0.623104	SEC61A2	protein_coding
ENSG00000065675	174.239	0.0463174	0.184529	0.251004	0.801811	0.907482	PRKCQ	protein_coding
ENSG00000065717	30.185	-0.531017	0.388696	-1.36615	0.171892	0.399104	TLE2	protein_coding
ENSG00000065802	791.058	-0.0774685	0.120457	-0.643123	0.520144	0.742134	ASB1	protein_coding
ENSG00000065809	6684.8	-0.0298332	0.0636435	-0.468755	0.639244	0.820371	FAM107B	protein_coding
ENSG00000065882	1623.22	-0.148897	0.0995455	-1.49576	0.134715	0.346346	TBC1D1	protein_coding
ENSG00000065883	1683.36	0.106631	0.0854329	1.24812	0.211987	0.452079	CDK13	protein_coding
ENSG00000065911	4250.74	-0.203077	0.0567263	-3.57994	0.000343672	0.00477164	MTHFD2	protein_coding
ENSG00000065923	353.77	0.207032	0.187394	1.1048	0.269248	0.518395	SLC9A7	protein_coding
ENSG00000065970	898.161	-0.0134408	0.085303	-0.157565	0.8748	0.944109	FOXJ2	protein_coding
ENSG00000065978	20803.2	-0.197723	0.0529696	-3.73276	0.000189389	0.0030025	YBX1	protein_coding
ENSG00000065989	872.274	-0.0362094	0.0877999	-0.412409	0.68004	0.843088	PDE4A	protein_coding
ENSG00000066027	1140.39	0.13837	0.0825923	1.67533	0.093869	0.276907	PPP2R5A	protein_coding
ENSG00000066044	3463.75	-0.140636	0.0563597	-2.49534	0.0125838	0.0694245	ELAVL1	protein_coding
ENSG00000066056	196.35	0.634287	0.227703	2.78559	0.00534302	0.0376838	TIE1	protein_coding
ENSG00000066084	1665.32	0.084669	0.0849034	0.997239	0.318648	0.570572	DIP2B	protein_coding
ENSG00000066117	3340.35	0.0168155	0.0643685	0.261238	0.793909	0.903443	SMARCD1	protein_coding
ENSG00000066135	1495.71	0.0672274	0.0676548	0.993683	0.320377	0.572344	KDM4A	protein_coding
ENSG00000066136	762.747	0.0160389	0.0973088	0.164825	0.869082	0.940911	NFYC	protein_coding
ENSG00000066230	159.516	-0.0117566	0.203335	-0.0578188	0.953893	0.97987	SLC9A3	protein_coding
ENSG00000066279	3841.21	0.128725	0.0639601	2.01259	0.0441578	0.167922	ASPM	protein_coding
ENSG00000066294	53.5943	1.24868	0.348574	3.58225	0.000340645	0.00474692	CD84	protein_coding
ENSG00000066322	1349.19	-0.157795	0.0629798	-2.50549	0.0122283	0.068064	ELOVL1	protein_coding
ENSG00000066336	831.421	-0.0512127	0.0997174	-0.513578	0.607547	0.801061	SPI1	protein_coding
ENSG00000066379	665.736	-0.0729024	0.0957619	-0.761288	0.446485	0.686716	POLR1H	protein_coding
ENSG00000066422	1292.91	0.202101	0.0753992	2.68042	0.00735302	0.04774	ZBTB11	protein_coding
ENSG00000066427	541.038	-0.069572	0.119674	-0.581348	0.561006	0.772019	ATXN3	protein_coding
ENSG00000066455	419.757	0.00190072	0.117845	0.016129	0.987131	0.994484	GOLGA5	protein_coding
ENSG00000066557	747.059	-0.0733049	0.0916224	-0.800076	0.423667	0.666905	LRRC40	protein_coding
ENSG00000066629	314.125	-0.0861604	0.179556	-0.479854	0.631331	0.816195	EML1	protein_coding
ENSG00000066651	624.748	-0.142705	0.103925	-1.37315	0.169707	0.395961	TRMT11	protein_coding
ENSG00000066654	1238.9	0.0877589	0.0763278	1.14976	0.250242	0.498062	THUMPD1	protein_coding
ENSG00000066697	345.571	-0.156344	0.114609	-1.36415	0.172522	0.399804	MSANTD3	protein_coding
ENSG00000066735	121.317	-0.838418	0.238433	-3.51636	0.000437509	0.00570157	KIF26A	protein_coding
ENSG00000066739	1027.39	0.208265	0.0971974	2.1427	0.0321368	0.13549	ATG2B	protein_coding
ENSG00000066777	1915.26	0.142668	0.0953433	1.49636	0.13456	0.346227	ARFGEF1	protein_coding
ENSG00000066827	262.446	-0.0147341	0.14835	-0.0993202	0.920884	0.964446	ZFAT	protein_coding
ENSG00000066855	370.859	0.044084	0.11521	0.382639	0.701987	0.853972	MTFR1	protein_coding
ENSG00000066923	72.3538	-0.0439225	0.252307	-0.174084	0.8618	0.938564	STAG3	protein_coding
ENSG00000066926	376.442	-0.316352	0.131325	-2.40893	0.0159994	0.0824512	FECH	protein_coding
ENSG00000066933	956.206	0.141082	0.0897964	1.57113	0.116153	0.316089	MYO9A	protein_coding
ENSG00000067057	2512.5	-0.138891	0.0805098	-1.72515	0.0845013	0.258545	PFKP	protein_coding
ENSG00000067064	3666.12	-0.160916	0.0592011	-2.71812	0.00656547	0.0442366	IDI1	protein_coding
ENSG00000067066	1057.68	0.178182	0.117161	1.52083	0.128303	0.335926	SP100	protein_coding
ENSG00000067082	966.768	-0.0787803	0.0789507	-0.997841	0.318356	0.570465	KLF6	protein_coding
ENSG00000067113	105.83	-0.12177	0.231212	-0.526659	0.59843	0.796022	PLPP1	protein_coding
ENSG00000067141	521.251	0.0447157	0.144897	0.308604	0.757622	0.885641	NEO1	protein_coding
ENSG00000067167	2580.52	0.0131179	0.080535	0.162884	0.87061	0.942163	TRAM1	protein_coding
ENSG00000067182	996.34	0.259463	0.08484	3.05826	0.00222626	0.0197618	TNFRSF1A	protein_coding
ENSG00000067191	339.981	-0.233891	0.145984	-1.60217	0.109118	0.303949	CACNB1	protein_coding
ENSG00000067208	202.081	0.197622	0.190803	1.03574	0.300325	0.550458	EVI5	protein_coding
ENSG00000067221	83.495	-0.300558	0.219581	-1.36878	0.171068	0.397879	STOML1	protein_coding
ENSG00000067225	20975.4	-0.222501	0.0474055	-4.69357	2.68478e-06	7.98312e-05	PKM	protein_coding
ENSG00000067248	805.924	-0.0233956	0.085198	-0.274603	0.783622	0.898493	DHX29	protein_coding
ENSG00000067334	1377.47	-0.106172	0.0854674	-1.24226	0.214142	0.45497	DNTTIP2	protein_coding
ENSG00000067365	472.619	-0.118977	0.107573	-1.10601	0.268721	0.517876	METTL22	protein_coding
ENSG00000067369	1938.83	-0.00554418	0.077848	-0.0712179	0.943224	0.974952	TP53BP1	protein_coding
ENSG00000067533	482.73	-0.379706	0.150401	-2.52462	0.0115823	0.065673	RRP15	protein_coding
ENSG00000067560	10850.7	-0.0524919	0.0449756	-1.16712	0.243162	0.489515	RHOA	protein_coding
ENSG00000067596	1605.42	-0.0154408	0.0765524	-0.201703	0.840149	0.926373	DHX8	protein_coding
ENSG00000067606	11.8052	0.158809	0.759938	0.208976	0.834467	NA	PRKCZ	protein_coding
ENSG00000067704	2318.68	-0.0794182	0.0724545	-1.09611	0.27303	0.52233	IARS2	protein_coding
ENSG00000067715	588.103	0.0474963	0.10941	0.434113	0.664207	0.834648	SYT1	protein_coding
ENSG00000067829	787.666	-0.0908373	0.0844628	-1.07547	0.282164	0.531763	IDH3G	protein_coding
ENSG00000067836	515.142	0.391757	0.143725	2.72574	0.00641584	0.0434364	ROGDI	protein_coding
ENSG00000067900	11800.4	0.12845	0.0595095	2.15847	0.0308911	0.131528	ROCK1	protein_coding
ENSG00000067955	2877.77	-0.217946	0.0681716	-3.19702	0.00138856	0.0140099	CBFB	protein_coding
ENSG00000067992	623.839	-0.0178736	0.132775	-0.134616	0.892916	0.953132	PDK3	protein_coding
ENSG00000068001	267.465	-0.22283	0.157868	-1.41149	0.158099	0.379647	HYAL2	protein_coding
ENSG00000068024	536.681	0.286261	0.10403	2.75171	0.00592847	0.0409242	HDAC4	protein_coding
ENSG00000068028	695.331	-0.0604401	0.0920426	-0.656653	0.511404	0.735046	RASSF1	protein_coding
ENSG00000068079	218.75	0.142751	0.162281	0.879651	0.379048	0.629198	IFI35	protein_coding
ENSG00000068097	69.087	0.144065	0.348273	0.413656	0.679126	0.842472	HEATR6	protein_coding
ENSG00000068120	860.271	0.0932361	0.108767	0.857208	0.39133	0.640431	COASY	protein_coding
ENSG00000068137	72.5831	0.0909022	0.322633	0.281751	0.778134	0.896014	PLEKHH3	protein_coding
ENSG00000068305	3269.92	0.17234	0.054868	3.14099	0.00168376	0.0160605	MEF2A	protein_coding
ENSG00000068308	1273.99	-0.0432507	0.0825396	-0.524	0.600279	0.796703	OTUD5	protein_coding
ENSG00000068323	509.513	0.0883185	0.106916	0.826055	0.408773	0.654925	TFE3	protein_coding
ENSG00000068354	383.186	0.174534	0.124635	1.40036	0.161406	0.384237	TBC1D25	protein_coding
ENSG00000068366	1310.58	-0.0461223	0.0881267	-0.523364	0.600721	0.797123	ACSL4	protein_coding
ENSG00000068383	298.731	0.0448206	0.128835	0.347892	0.727922	0.868964	INPP5A	protein_coding
ENSG00000068394	419.548	-0.130176	0.117051	-1.11213	0.266081	0.51473	GPKOW	protein_coding
ENSG00000068400	1202.18	0.174874	0.0955463	1.83025	0.0672121	0.222287	GRIPAP1	protein_coding
ENSG00000068438	667.048	-0.166947	0.0960445	-1.73823	0.0821709	0.254054	FTSJ1	protein_coding
ENSG00000068489	2748.1	-0.23061	0.076531	-3.01329	0.00258435	0.0222693	PRR11	protein_coding
ENSG00000068650	1562.56	0.104296	0.0773606	1.34819	0.177598	0.407691	ATP11A	protein_coding
ENSG00000068654	2289.16	-0.134617	0.0618026	-2.17817	0.0293932	0.126684	POLR1A	protein_coding
ENSG00000068697	1211.11	0.148953	0.0791103	1.88286	0.0597198	0.205331	LAPTM4A	protein_coding
ENSG00000068724	5516.65	0.0808463	0.0480817	1.68144	0.0926782	0.274545	TTC7A	protein_coding
ENSG00000068745	2770.83	0.214099	0.0647678	3.30565	0.000947577	0.0103474	IP6K2	protein_coding
ENSG00000068784	414.819	-0.0367057	0.119691	-0.30667	0.759095	0.886299	SRBD1	protein_coding
ENSG00000068796	2586.53	0.104189	0.0607542	1.71492	0.0863595	0.262247	KIF2A	protein_coding
ENSG00000068831	1577.02	0.320232	0.0825735	3.87814	0.000105258	0.00185438	RASGRP2	protein_coding
ENSG00000068878	1953.46	-0.00476785	0.0843736	-0.0565088	0.954936	0.980276	PSME4	protein_coding
ENSG00000068885	930.317	0.359356	0.0862542	4.16624	3.09666e-05	0.000657042	IFT80	protein_coding
ENSG00000068903	1195.4	0.148086	0.0818593	1.80904	0.0704453	0.229069	SIRT2	protein_coding
ENSG00000068912	739.938	0.11434	0.0873939	1.30833	0.190762	0.425468	ERLEC1	protein_coding
ENSG00000068971	105.113	0.278288	0.237099	1.17372	0.240507	0.486585	PPP2R5B	protein_coding
ENSG00000068976	18.2036	0.548684	0.67181	0.816726	0.414085	NA	PYGM	protein_coding
ENSG00000069020	301.563	0.179616	0.182319	0.985176	0.324538	0.577052	MAST4	protein_coding
ENSG00000069188	268.16	0.376063	0.156734	2.39936	0.0164236	0.0840215	SDK2	protein_coding
ENSG00000069248	1436.83	-0.0385833	0.0861782	-0.447715	0.654359	0.829374	NUP133	protein_coding
ENSG00000069275	13584.8	-0.054334	0.18878	-0.287817	0.773487	0.894119	NUCKS1	protein_coding
ENSG00000069329	3287.86	-0.0583637	0.0888161	-0.65713	0.511097	0.734938	VPS35	protein_coding
ENSG00000069345	1405.83	-0.0488539	0.0619401	-0.788728	0.430271	0.673319	DNAJA2	protein_coding
ENSG00000069399	43.4555	0.19059	0.468879	0.406479	0.684391	0.844956	BCL3	protein_coding
ENSG00000069424	1676.98	0.0644458	0.0969404	0.664798	0.506179	0.731883	KCNAB2	protein_coding
ENSG00000069493	2435	-0.112311	0.0855083	-1.31346	0.189029	0.423269	CLEC2D	protein_coding
ENSG00000069509	240.128	0.076592	0.13187	0.580815	0.561365	0.772362	FUNDC1	protein_coding
ENSG00000069667	67.1683	0.993889	0.309694	3.20926	0.00133078	0.0135289	RORA	protein_coding
ENSG00000069702	132.425	0.399712	0.249686	1.60085	0.109409	0.304528	TGFBR3	protein_coding
ENSG00000069849	2545.11	-0.0218319	0.0892815	-0.244528	0.806822	0.91055	ATP1B3	protein_coding
ENSG00000069869	605.023	0.140393	0.115493	1.2156	0.224138	0.467659	NEDD4	protein_coding
ENSG00000069943	233.643	0.0822115	0.194254	0.423216	0.672137	0.837577	PIGB	protein_coding
ENSG00000069956	735.272	-0.0825984	0.0919456	-0.89834	0.369004	0.621067	MAPK6	protein_coding
ENSG00000069966	382.952	-0.0652738	0.122791	-0.531586	0.595013	0.794458	GNB5	protein_coding
ENSG00000069974	1189.87	0.0359635	0.0788516	0.45609	0.648325	0.825526	RAB27A	protein_coding
ENSG00000069998	990.948	-0.126798	0.0759457	-1.66959	0.0950008	0.279221	HDHD5	protein_coding
ENSG00000070010	1109.72	-0.404332	0.0696072	-5.80876	6.29366e-09	4.0883e-07	UFD1	protein_coding
ENSG00000070018	1195.23	0.218688	0.0830888	2.63198	0.00848876	0.0526578	LRP6	protein_coding
ENSG00000070047	1532.34	-0.142144	0.0728227	-1.95193	0.0509471	0.184279	PHRF1	protein_coding
ENSG00000070061	1509.18	0.264704	0.0791953	3.34242	0.000830514	0.00930161	ELP1	protein_coding
ENSG00000070081	1085.46	-0.11772	0.086352	-1.36326	0.1728	0.400258	NUCB2	protein_coding
ENSG00000070087	31.7795	0.0413806	0.363286	0.113906	0.909312	0.959342	PFN2	protein_coding
ENSG00000070182	58.896	-0.91675	0.337675	-2.71489	0.00662976	0.0444334	SPTB	protein_coding
ENSG00000070190	93.7788	0.358303	0.206524	1.73492	0.0827541	0.255048	DAPP1	protein_coding
ENSG00000070214	1111.58	0.071598	0.0865929	0.826834	0.408331	0.654891	SLC44A1	protein_coding
ENSG00000070269	550.119	0.159927	0.128122	1.24823	0.211945	0.452079	TMEM260	protein_coding
ENSG00000070366	1001.07	-0.0291582	0.105483	-0.276426	0.782221	0.89815	SMG6	protein_coding
ENSG00000070367	1735.65	-0.00244017	0.0739275	-0.0330076	0.973669	0.988813	EXOC5	protein_coding
ENSG00000070371	387.316	-0.176806	0.135468	-1.30515	0.191842	0.426994	CLTCL1	protein_coding
ENSG00000070404	101.61	-0.175161	0.238579	-0.734183	0.462837	0.699075	FSTL3	protein_coding
ENSG00000070413	1384.42	0.0335952	0.0676304	0.496748	0.619367	0.809152	DGCR2	protein_coding
ENSG00000070423	596.687	-0.106501	0.105896	-1.00571	0.314555	0.566538	RNF126	protein_coding
ENSG00000070444	742.032	0.0228606	0.137105	0.166738	0.867577	0.940514	MNT	protein_coding
ENSG00000070476	411.819	-0.0721853	0.127942	-0.564204	0.572615	0.779528	ZXDC	protein_coding
ENSG00000070495	408.14	-0.224581	0.117676	-1.90847	0.0563306	0.197056	JMJD6	protein_coding
ENSG00000070501	444.044	0.0935894	0.102777	0.910602	0.362505	0.614941	POLB	protein_coding
ENSG00000070540	297.879	-0.124822	0.146502	-0.852012	0.394207	0.642412	WIPI1	protein_coding
ENSG00000070610	1001.09	0.169806	0.0912982	1.8599	0.0628991	0.212069	GBA2	protein_coding
ENSG00000070614	1597.44	0.117019	0.0661944	1.7678	0.0770939	0.242741	NDST1	protein_coding
ENSG00000070669	1279.45	-0.0694676	0.120544	-0.576284	0.564423	0.774432	ASNS	protein_coding
ENSG00000070718	805.698	0.145468	0.0962854	1.5108	0.13084	0.340317	AP3M2	protein_coding
ENSG00000070731	10.6884	-1.35382	0.742656	-1.82295	0.0683113	NA	ST6GALNAC2	protein_coding
ENSG00000070756	30874.3	0.0623789	0.0494947	1.26031	0.207556	0.447356	PABPC1	protein_coding
ENSG00000070759	164.7	0.150721	0.234461	0.642839	0.520329	0.74223	TESK2	protein_coding
ENSG00000070761	855.194	-0.297003	0.0800525	-3.71011	0.000207169	0.00320809	CFAP20	protein_coding
ENSG00000070770	2108.35	-0.0470999	0.076013	-0.619629	0.535502	0.753522	CSNK2A2	protein_coding
ENSG00000070785	538.788	-0.231388	0.0972164	-2.38013	0.0173066	0.0871659	EIF2B3	protein_coding
ENSG00000070814	4120.27	-0.180493	0.0553635	-3.26014	0.00111357	0.0117351	TCOF1	protein_coding
ENSG00000070831	1807	0.115174	0.0902698	1.27589	0.201996	0.44035	CDC42	protein_coding
ENSG00000070882	613.845	-0.059267	0.131373	-0.451135	0.651892	0.827738	OSBPL3	protein_coding
ENSG00000070950	1004.72	-0.242607	0.107052	-2.26626	0.0234354	0.107909	RAD18	protein_coding
ENSG00000070961	1815.68	-0.119644	0.112433	-1.06414	0.287267	0.536849	ATP2B1	protein_coding
ENSG00000071051	585.385	-0.104207	0.096095	-1.08441	0.278182	0.52732	NCK2	protein_coding
ENSG00000071054	5597	-0.00698311	0.0597876	-0.116799	0.90702	0.958406	MAP4K4	protein_coding
ENSG00000071073	931.281	0.101675	0.125599	0.809517	0.418218	0.662858	MGAT4A	protein_coding
ENSG00000071082	13214.2	0.133232	0.0513492	2.59462	0.0094695	0.0570388	RPL31	protein_coding
ENSG00000071127	6370.49	-0.150963	0.0531879	-2.8383	0.00453539	0.0334789	WDR1	protein_coding
ENSG00000071189	817.032	0.028149	0.111661	0.252094	0.800969	0.90689	SNX13	protein_coding
ENSG00000071205	214.94	-0.0985917	0.139584	-0.706324	0.479987	0.712276	ARHGAP10	protein_coding
ENSG00000071242	92.1436	0.105088	0.24174	0.434718	0.663767	0.834648	RPS6KA2	protein_coding
ENSG00000071243	382.658	-0.139689	0.116684	-1.19715	0.231248	0.475514	ING3	protein_coding
ENSG00000071462	821.254	-0.140673	0.0822775	-1.70974	0.0873136	0.264025	BUD23	protein_coding
ENSG00000071537	1627.18	0.007562	0.107125	0.0705907	0.943724	0.974987	SEL1L	protein_coding
ENSG00000071539	809.228	-0.24445	0.117925	-2.07293	0.0381787	0.152751	TRIP13	protein_coding
ENSG00000071553	1289.55	-0.0539039	0.0776326	-0.694347	0.487465	0.717318	ATP6AP1	protein_coding
ENSG00000071564	7342.06	-0.153527	0.0650592	-2.3598	0.0182848	0.0902228	TCF3	protein_coding
ENSG00000071575	485.792	1.95107e-06	0.127169	1.53424e-05	0.999988	0.999988	TRIB2	protein_coding
ENSG00000071626	3961.17	-0.138569	0.067696	-2.04694	0.0406644	0.158858	DAZAP1	protein_coding
ENSG00000071655	2467.45	-0.276665	0.0927576	-2.98267	0.00285748	0.0239074	MBD3	protein_coding
ENSG00000071794	3130.33	-0.0264754	0.0689844	-0.383788	0.701136	0.853903	HLTF	protein_coding
ENSG00000071859	611.736	-0.0200688	0.097298	-0.206261	0.836587	0.925277	FAM50A	protein_coding
ENSG00000071889	352.319	-0.111561	0.112219	-0.994143	0.320153	0.572147	FAM3A	protein_coding
ENSG00000071894	2091.49	-0.0601636	0.0880563	-0.683241	0.494455	0.723641	CPSF1	protein_coding
ENSG00000071967	261.014	0.329672	0.160237	2.0574	0.0396475	0.156404	CYBRD1	protein_coding
ENSG00000071994	1336.94	-0.0189634	0.0730464	-0.259607	0.795167	0.903676	PDCD2	protein_coding
ENSG00000072042	1187.96	-0.0913231	0.0773984	-1.17991	0.238036	0.483593	RDH11	protein_coding
ENSG00000072062	1231.06	-0.116371	0.0743659	-1.56485	0.117619	0.317775	PRKACA	protein_coding
ENSG00000072071	495.744	0.25606	0.15439	1.65853	0.0972113	0.282296	ADGRL1	protein_coding
ENSG00000072110	2754.17	0.0826665	0.0651024	1.26979	0.204159	0.443277	ACTN1	protein_coding
ENSG00000072121	654.932	0.0107652	0.0972225	0.110727	0.911833	0.960183	ZFYVE26	protein_coding
ENSG00000072135	1900.05	-0.0177763	0.0613888	-0.28957	0.772146	0.893127	PTPN18	protein_coding
ENSG00000072163	240.652	0.0669023	0.161598	0.414005	0.678871	0.842256	LIMS2	protein_coding
ENSG00000072210	1239.41	0.217213	0.0965921	2.24876	0.0245275	0.111159	ALDH3A2	protein_coding
ENSG00000072274	5212.68	-0.235182	0.0622972	-3.77517	0.000159901	0.00262026	TFRC	protein_coding
ENSG00000072310	1584.63	0.30224	0.097505	3.09974	0.00193689	0.017794	SREBF1	protein_coding
ENSG00000072364	1735.04	0.111171	0.0786963	1.41265	0.157757	0.379331	AFF4	protein_coding
ENSG00000072401	451.871	0.203015	0.128547	1.57931	0.114266	0.312818	UBE2D1	protein_coding
ENSG00000072415	361.681	0.0645921	0.111711	0.578209	0.563123	0.773552	PALS1	protein_coding
ENSG00000072501	7639.37	-0.293338	0.0540451	-5.42766	5.70967e-08	2.99964e-06	SMC1A	protein_coding
ENSG00000072506	842.269	-0.266296	0.103054	-2.58404	0.0097651	0.0583043	HSD17B10	protein_coding
ENSG00000072518	1182.01	0.0322359	0.0733548	0.439452	0.660334	0.832698	MARK2	protein_coding
ENSG00000072571	1285.54	-0.110831	0.0921151	-1.20318	0.228906	0.472933	HMMR	protein_coding
ENSG00000072609	15.5091	0.109585	0.735401	0.149013	0.881543	NA	CHFR	protein_coding
ENSG00000072682	68.9827	-0.0078046	0.26133	-0.0298649	0.976175	0.990326	P4HA2	protein_coding
ENSG00000072694	71.7576	0.262958	0.293946	0.894578	0.371013	0.621972	FCGR2B	protein_coding
ENSG00000072736	1538.72	0.153847	0.068569	2.24368	0.0248532	0.112154	NFATC3	protein_coding
ENSG00000072756	985.913	-0.0872807	0.100373	-0.869564	0.384539	0.634437	TRNT1	protein_coding
ENSG00000072778	2056.5	0.190499	0.0792982	2.40231	0.0162918	0.0835836	ACADVL	protein_coding
ENSG00000072786	1783.31	0.0619006	0.0804948	0.769001	0.441893	0.682679	STK10	protein_coding
ENSG00000072803	1329.5	0.0143985	0.0677811	0.212426	0.831774	0.923522	FBXW11	protein_coding
ENSG00000072818	1453.71	0.292056	0.0805496	3.62579	0.000288077	0.00415317	ACAP1	protein_coding
ENSG00000072832	27.1251	-0.164494	0.407209	-0.403954	0.686246	0.846367	CRMP1	protein_coding
ENSG00000072840	238.087	0.0876617	0.171819	0.510198	0.609913	0.802427	EVC	protein_coding
ENSG00000072849	585.092	-0.11675	0.127496	-0.915713	0.359817	0.613103	DERL2	protein_coding
ENSG00000072858	248.009	0.123921	0.146187	0.847692	0.39661	0.644513	SIDT1	protein_coding
ENSG00000072864	1196.7	-0.0896975	0.0720979	-1.24411	0.21346	0.454208	NDE1	protein_coding
ENSG00000072952	26.204	0.985719	0.481462	2.04735	0.0406241	0.158858	IRAG1	protein_coding
ENSG00000072954	138.232	-0.143386	0.206276	-0.695119	0.486981	0.716896	TMEM38A	protein_coding
ENSG00000072958	1367.6	-0.186273	0.0700007	-2.66101	0.00779056	0.0497394	AP1M1	protein_coding
ENSG00000073050	1382.93	-0.241718	0.0630539	-3.83352	0.000126324	0.00216529	XRCC1	protein_coding
ENSG00000073060	3096.19	-0.170899	0.0651348	-2.62378	0.008696	0.0535066	SCARB1	protein_coding
ENSG00000073067	64.9	0.736795	0.271365	2.71514	0.00662476	0.0444234	CYP2W1	protein_coding
ENSG00000073111	4747.97	-0.386933	0.0505294	-7.65758	1.89473e-14	3.47834e-12	MCM2	protein_coding
ENSG00000073169	629.599	0.0144113	0.114839	0.125491	0.900135	0.955422	SELENOO	protein_coding
ENSG00000073331	325.684	0.473179	0.134027	3.53047	0.000414821	0.00549638	ALPK1	protein_coding
ENSG00000073350	297.535	-0.461805	0.160199	-2.88271	0.00394275	0.0301952	LLGL2	protein_coding
ENSG00000073417	1230.13	0.106769	0.0770707	1.38534	0.165949	0.39011	PDE8A	protein_coding
ENSG00000073464	57.7518	0.232755	0.287379	0.809923	0.417984	0.662786	CLCN4	protein_coding
ENSG00000073536	1097.81	-0.287573	0.107776	-2.66825	0.00762478	0.0490269	NLE1	protein_coding
ENSG00000073578	4323.83	-0.148805	0.055962	-2.65903	0.00783653	0.0498821	SDHA	protein_coding
ENSG00000073584	4758.45	-0.0402765	0.05609	-0.718069	0.472715	0.706451	SMARCE1	protein_coding
ENSG00000073605	302.534	0.562739	0.165447	3.40133	0.000670584	0.00787967	GSDMB	protein_coding
ENSG00000073614	2133.78	0.175887	0.0950393	1.85067	0.0642168	0.215422	KDM5A	protein_coding
ENSG00000073670	24.5476	-0.347797	0.612589	-0.56775	0.570205	0.777982	ADAM11	protein_coding
ENSG00000073712	836.254	0.181971	0.0849656	2.1417	0.0322178	0.135627	FERMT2	protein_coding
ENSG00000073792	53.7827	0.798947	0.360282	2.21756	0.0265849	0.11758	IGF2BP2	protein_coding
ENSG00000073849	1712.9	0.0486837	0.0746382	0.652262	0.514232	0.73752	ST6GAL1	protein_coding
ENSG00000073905	9.15722	-0.66664	0.690168	-0.96591	0.334089	NA	ENSG00000073905	processed_pseudogene
ENSG00000073910	26.7531	-0.219203	0.557255	-0.393363	0.694052	0.85107	FRY	protein_coding
ENSG00000073921	1876.17	0.0808242	0.0742896	1.08796	0.276612	0.52555	PICALM	protein_coding
ENSG00000073969	1408.57	-0.013188	0.0626712	-0.210431	0.833331	0.924039	NSF	protein_coding
ENSG00000074054	1780.89	-0.0270005	0.0785599	-0.343693	0.731077	0.870271	CLASP1	protein_coding
ENSG00000074071	1297.12	-0.263433	0.0832883	-3.1629	0.00156204	0.0151969	MRPS34	protein_coding
ENSG00000074201	2125.02	-0.0439718	0.0661355	-0.664874	0.506131	0.731883	CLNS1A	protein_coding
ENSG00000074211	15.022	0.849292	0.582156	1.45887	0.1446	NA	PPP2R2C	protein_coding
ENSG00000074266	763.694	-0.143966	0.0965704	-1.49079	0.136016	0.348899	EED	protein_coding
ENSG00000074319	707.282	-0.105971	0.100935	-1.04989	0.29377	0.544032	TSG101	protein_coding
ENSG00000074356	1946.67	0.184742	0.0849545	2.1746	0.0296604	0.127488	NCBP3	protein_coding
ENSG00000074370	1493.62	0.0680756	0.0692024	0.983717	0.325255	0.577683	ATP2A3	protein_coding
ENSG00000074582	594.308	0.113549	0.112775	1.00687	0.313998	0.566019	BCS1L	protein_coding
ENSG00000074603	1327.96	0.116292	0.0904315	1.28597	0.198453	0.435788	DPP8	protein_coding
ENSG00000074621	246.837	0.134875	0.207918	0.648693	0.516537	0.739904	SLC24A1	protein_coding
ENSG00000074660	1192.02	0.510196	0.0969347	5.26329	1.41499e-07	6.56543e-06	SCARF1	protein_coding
ENSG00000074695	2256.18	0.112521	0.0718331	1.56642	0.11725	0.317555	LMAN1	protein_coding
ENSG00000074696	3009.11	-0.0854376	0.0513679	-1.66325	0.096263	0.280895	HACD3	protein_coding
ENSG00000074706	46.9062	0.934305	0.407825	2.29095	0.0219666	0.10317	IPCEF1	protein_coding
ENSG00000074755	1813	0.15005	0.0812565	1.84661	0.064803	0.216835	ZZEF1	protein_coding
ENSG00000074800	24042.4	-0.261309	0.0482887	-5.4114	6.25353e-08	3.20702e-06	ENO1	protein_coding
ENSG00000074842	597.974	-0.209949	0.099807	-2.10355	0.0354176	0.144613	MYDGF	protein_coding
ENSG00000074855	234.329	0.0559365	0.140752	0.397411	0.691064	0.849141	ANO8	protein_coding
ENSG00000074935	432.795	0.0716431	0.110101	0.650705	0.515237	0.738376	TUBE1	protein_coding
ENSG00000074966	33.2881	-0.189426	0.398083	-0.475845	0.634185	0.817464	TXK	protein_coding
ENSG00000075089	633.469	0.0274586	0.0954983	0.28753	0.773707	0.894192	ACTR6	protein_coding
ENSG00000075131	356.026	-0.14984	0.124159	-1.20684	0.227493	0.471012	TIPIN	protein_coding
ENSG00000075142	1532.82	-0.0343085	0.0686388	-0.499841	0.617187	0.807885	SRI	protein_coding
ENSG00000075151	2472.96	0.119687	0.0565425	2.11676	0.0342803	0.141513	EIF4G3	protein_coding
ENSG00000075188	458.25	-0.135694	0.099408	-1.36502	0.172246	0.399337	NUP37	protein_coding
ENSG00000075218	1472.05	-0.130138	0.0732286	-1.77714	0.0755445	0.239283	GTSE1	protein_coding
ENSG00000075234	172.836	0.0871385	0.167214	0.521119	0.602284	0.798242	TTC38	protein_coding
ENSG00000075239	1999.08	-0.170028	0.069098	-2.46068	0.0138674	0.0743144	ACAT1	protein_coding
ENSG00000075240	477.757	0.130408	0.159463	0.817795	0.413474	0.659051	GRAMD4	protein_coding
ENSG00000075275	446.081	-0.264014	0.184149	-1.4337	0.151659	0.370647	CELSR1	protein_coding
ENSG00000075292	2187.56	0.283782	0.0904994	3.13574	0.00171422	0.0162287	ZNF638	protein_coding
ENSG00000075303	1142.29	0.0357689	0.0867132	0.412497	0.679975	0.843088	SLC25A40	protein_coding
ENSG00000075336	536.296	-0.177622	0.105169	-1.68891	0.091236	0.272103	TIMM21	protein_coding
ENSG00000075340	1588.37	-0.260065	0.0971898	-2.67585	0.007454	0.0482472	ADD2	protein_coding
ENSG00000075399	58.9333	0.00231576	0.310776	0.00745153	0.994055	0.997557	VPS9D1	protein_coding
ENSG00000075407	1376.03	0.180602	0.075032	2.407	0.0160842	0.0827532	ZNF37A	protein_coding
ENSG00000075413	1583.37	0.0464806	0.0786436	0.591029	0.554501	0.767248	MARK3	protein_coding
ENSG00000075415	8062.48	-0.195312	0.0491693	-3.97224	7.12013e-05	0.00133025	SLC25A3	protein_coding
ENSG00000075420	257.606	0.0912136	0.148952	0.612368	0.540294	0.756735	FNDC3B	protein_coding
ENSG00000075426	3255.98	-0.130264	0.0592124	-2.19994	0.0278111	0.121311	FOSL2	protein_coding
ENSG00000075461	87.3384	-0.822332	0.273432	-3.00745	0.00263451	0.0225634	CACNG4	protein_coding
ENSG00000075539	1491.03	0.288526	0.0920205	3.13545	0.00171592	0.0162327	FRYL	protein_coding
ENSG00000075568	1735.75	0.133476	0.102359	1.304	0.192235	0.427391	TMEM131	protein_coding
ENSG00000075618	2225.66	-0.152961	0.0751517	-2.03537	0.041814	0.161975	FSCN1	protein_coding
ENSG00000075624	98437	-0.24444	0.0411427	-5.94126	2.82839e-09	1.94713e-07	ACTB	protein_coding
ENSG00000075643	24.1766	0.259432	0.791532	0.327759	0.743094	0.876359	MOCOS	protein_coding
ENSG00000075651	98.9064	-0.292897	0.321428	-0.911238	0.36217	0.614719	PLD1	protein_coding
ENSG00000075702	1090.55	-0.33822	0.141553	-2.38936	0.0168779	0.0856199	WDR62	protein_coding
ENSG00000075711	1350.02	0.0940712	0.0847879	1.10949	0.26722	0.516144	DLG1	protein_coding
ENSG00000075785	4831.84	-0.0956761	0.0646272	-1.48043	0.138758	0.353183	RAB7A	protein_coding
ENSG00000075790	414.536	0.00163117	0.128614	0.0126826	0.989881	0.995754	BCAP29	protein_coding
ENSG00000075826	626.813	0.512293	0.0955881	5.35938	8.3506e-08	4.14812e-06	SEC31B	protein_coding
ENSG00000075856	1981.09	-0.0460994	0.0657084	-0.701576	0.482944	0.71442	SART3	protein_coding
ENSG00000075884	481.784	0.154828	0.0972177	1.59259	0.111252	0.307424	ARHGAP15	protein_coding
ENSG00000075914	668.484	-0.191257	0.104442	-1.83122	0.0670671	0.221986	EXOSC7	protein_coding
ENSG00000075945	122.467	0.277578	0.220573	1.25844	0.208232	0.448051	KIFAP3	protein_coding
ENSG00000075975	969.383	0.00573476	0.0832847	0.0688573	0.945103	0.975841	MKRN2	protein_coding
ENSG00000076003	4090.15	-0.261157	0.0746189	-3.49987	0.000465482	0.00597998	MCM6	protein_coding
ENSG00000076043	518.739	-0.0400007	0.117588	-0.340178	0.733723	0.871537	REXO2	protein_coding
ENSG00000076053	624.149	0.0461067	0.0882761	0.522301	0.601461	0.797603	RBM7	protein_coding
ENSG00000076067	358.037	0.184301	0.137843	1.33704	0.18121	0.412914	RBMS2	protein_coding
ENSG00000076108	3640.16	0.309731	0.0988943	3.13194	0.00173655	0.0163769	BAZ2A	protein_coding
ENSG00000076201	786.492	0.0817929	0.0781301	1.04688	0.295154	0.545333	PTPN23	protein_coding
ENSG00000076242	987.212	-0.144792	0.0812018	-1.78311	0.0745689	0.237507	MLH1	protein_coding
ENSG00000076248	1754.62	-0.284918	0.0592467	-4.80901	1.51679e-06	4.91387e-05	UNG	protein_coding
ENSG00000076321	370.559	0.227076	0.115724	1.96222	0.0497368	0.181247	KLHL20	protein_coding
ENSG00000076351	35.4165	0.188604	0.376772	0.500578	0.616668	0.807398	SLC46A1	protein_coding
ENSG00000076382	2682.66	-0.187352	0.0650925	-2.87824	0.00399905	0.0304824	SPAG5	protein_coding
ENSG00000076513	2101.16	-0.0168762	0.0671381	-0.251365	0.801532	0.907328	ANKRD13A	protein_coding
ENSG00000076554	1232.03	0.0739897	0.0954754	0.774961	0.438363	0.679983	TPD52	protein_coding
ENSG00000076555	147.198	-0.229992	0.303123	-0.758743	0.448006	0.688018	ACACB	protein_coding
ENSG00000076604	1058.62	-0.206674	0.0851412	-2.42743	0.0152063	0.0795615	TRAF4	protein_coding
ENSG00000076641	3421.38	0.576209	0.082545	6.98054	2.94041e-12	3.62541e-10	PAG1	protein_coding
ENSG00000076650	332.634	-0.0485942	0.121821	-0.398898	0.689969	0.848548	GPATCH1	protein_coding
ENSG00000076662	68.1682	0.29719	0.292551	1.01586	0.309698	0.560901	ICAM3	protein_coding
ENSG00000076685	3084.12	0.236793	0.0664833	3.56169	0.000368476	0.00505139	NT5C2	protein_coding
ENSG00000076716	868.964	-0.0806273	0.0965004	-0.835512	0.40343	0.650572	GPC4	protein_coding
ENSG00000076770	2044.56	0.0544418	0.0706721	0.770344	0.441096	0.682145	MBNL3	protein_coding
ENSG00000076924	1129.37	-0.0361303	0.0934427	-0.386657	0.69901	0.853713	XAB2	protein_coding
ENSG00000076928	2412.16	0.278832	0.102153	2.72956	0.00634186	0.0430967	ARHGEF1	protein_coding
ENSG00000076944	818.39	0.112358	0.119053	0.943765	0.34529	0.598575	STXBP2	protein_coding
ENSG00000076984	764.218	-0.0470638	0.0840415	-0.560007	0.575475	0.781562	MAP2K7	protein_coding
ENSG00000077044	3576.6	0.23928	0.0876475	2.73002	0.00633297	0.0430594	DGKD	protein_coding
ENSG00000077097	31562.4	0.262208	0.0604646	4.33655	1.4474e-05	0.000348559	TOP2B	protein_coding
ENSG00000077147	3934.91	0.0753383	0.0675955	1.11455	0.265045	0.513787	TM9SF3	protein_coding
ENSG00000077150	285.926	-0.0700953	0.223399	-0.313768	0.753698	0.883008	NFKB2	protein_coding
ENSG00000077152	1160.61	-0.200862	0.0800161	-2.51027	0.0120638	0.0674796	UBE2T	protein_coding
ENSG00000077157	501.475	0.294309	0.31732	0.927484	0.353676	0.607638	PPP1R12B	protein_coding
ENSG00000077232	4541.36	0.473923	0.0652555	7.26257	3.79798e-13	5.46693e-11	DNAJC10	protein_coding
ENSG00000077235	1955.66	-0.271499	0.102928	-2.63776	0.00834549	0.0519982	GTF3C1	protein_coding
ENSG00000077238	97.7445	0.175391	0.28488	0.615665	0.538116	0.755768	IL4R	protein_coding
ENSG00000077254	1404.4	0.127307	0.0863377	1.47452	0.140341	0.355483	USP33	protein_coding
ENSG00000077312	2155.89	-0.150201	0.0711574	-2.11083	0.0347873	0.142837	SNRPA	protein_coding
ENSG00000077327	31.8443	-0.563285	0.38319	-1.46999	0.141565	0.357426	SPAG6	protein_coding
ENSG00000077348	657.345	-0.107728	0.101171	-1.06481	0.286961	0.536522	EXOSC5	protein_coding
ENSG00000077380	1915.19	-0.0958327	0.0593766	-1.61398	0.106532	0.299409	DYNC1I2	protein_coding
ENSG00000077420	3495.35	-0.0035433	0.0518776	-0.0683011	0.945546	0.975922	APBB1IP	protein_coding
ENSG00000077454	803.274	0.154583	0.138985	1.11222	0.266042	0.51473	LRCH4	protein_coding
ENSG00000077458	735.524	0.112088	0.085705	1.30784	0.190929	0.425642	FAM76B	protein_coding
ENSG00000077463	269.524	0.06329	0.154335	0.410082	0.681746	0.843492	SIRT6	protein_coding
ENSG00000077514	1474.27	-0.121813	0.0799648	-1.52333	0.127677	0.334771	POLD3	protein_coding
ENSG00000077549	3673.73	-0.108663	0.052758	-2.05965	0.0394321	0.156221	CAPZB	protein_coding
ENSG00000077585	219.186	-0.0634826	0.148256	-0.428195	0.668509	0.836806	GPR137B	protein_coding
ENSG00000077684	1279.82	-0.0220256	0.0766414	-0.287385	0.773818	0.894192	JADE1	protein_coding
ENSG00000077713	456.452	-0.0993944	0.107871	-0.921419	0.356832	0.611182	SLC25A43	protein_coding
ENSG00000077721	1691.26	-0.00803197	0.0602966	-0.133208	0.894029	0.953736	UBE2A	protein_coding
ENSG00000077782	2378.09	0.0140568	0.0830292	0.169299	0.865562	0.939882	FGFR1	protein_coding
ENSG00000077942	15.3868	-0.405245	0.521133	-0.777623	0.436791	NA	FBLN1	protein_coding
ENSG00000077943	1399.33	0.296345	0.0814119	3.64008	0.000272558	0.003978	ITGA8	protein_coding
ENSG00000077984	88.8825	-0.301403	0.216463	-1.3924	0.1638	0.386812	CST7	protein_coding
ENSG00000078043	954.471	-0.0811447	0.0966538	-0.839539	0.401167	0.648409	PIAS2	protein_coding
ENSG00000078061	924.315	0.00386994	0.0993561	0.0389502	0.96893	0.986611	ARAF	protein_coding
ENSG00000078070	942.967	0.0800521	0.0859418	0.931469	0.351611	0.605472	MCCC1	protein_coding
ENSG00000078124	523.829	0.0676779	0.163718	0.413382	0.679327	0.842639	ACER3	protein_coding
ENSG00000078140	2203.74	-0.0778726	0.06233	-1.24936	0.211534	0.45178	UBE2K	protein_coding
ENSG00000078142	785.944	0.0699925	0.110335	0.634363	0.525844	0.746813	PIK3C3	protein_coding
ENSG00000078177	927.257	-0.0370753	0.101497	-0.365285	0.714898	0.860723	N4BP2	protein_coding
ENSG00000078237	394.936	-0.00932366	0.207655	-0.0448998	0.964187	0.984	TIGAR	protein_coding
ENSG00000078246	491.302	-0.391	0.105564	-3.70391	0.0002123	0.00326756	TULP3	protein_coding
ENSG00000078304	4386.58	0.0577742	0.052174	1.10734	0.268148	0.51751	PPP2R5C	protein_coding
ENSG00000078369	8994.19	-0.0465637	0.044311	-1.05084	0.293332	0.543381	GNB1	protein_coding
ENSG00000078403	1592.28	0.163969	0.0854274	1.91939	0.0549345	0.193886	MLLT10	protein_coding
ENSG00000078487	63.1015	0.367114	0.30057	1.22139	0.221937	0.464324	ZCWPW1	protein_coding
ENSG00000078618	3289.97	-0.0139832	0.0693953	-0.2015	0.840307	0.926382	NRDC	protein_coding
ENSG00000078668	2361.32	-0.151454	0.0574947	-2.63423	0.00843277	0.0524041	VDAC3	protein_coding
ENSG00000078674	3519.58	0.0828349	0.0859128	0.964174	0.334959	0.587988	PCM1	protein_coding
ENSG00000078687	573.754	0.110999	0.105205	1.05507	0.291394	0.541579	TNRC6C	protein_coding
ENSG00000078699	669.431	0.245781	0.108708	2.26093	0.0237637	0.108866	CBFA2T2	protein_coding
ENSG00000078747	1336.92	0.230356	0.0773546	2.97792	0.00290215	0.0241456	ITCH	protein_coding
ENSG00000078804	261.258	-0.0155478	0.142477	-0.109125	0.913103	0.960629	TP53INP2	protein_coding
ENSG00000078808	1320.01	-0.227706	0.0895301	-2.54335	0.0109797	0.0634776	SDF4	protein_coding
ENSG00000078814	13.0277	-0.381692	0.691969	-0.551602	0.581221	NA	MYH7B	protein_coding
ENSG00000078900	380.212	-0.391273	0.130473	-2.99889	0.00270968	0.023005	TP73	protein_coding
ENSG00000078902	541.722	-0.155359	0.169251	-0.91792	0.358661	0.612368	TOLLIP	protein_coding
ENSG00000078967	217.648	-0.300184	0.178045	-1.686	0.0917952	0.273054	UBE2D4	protein_coding
ENSG00000079134	1446.77	0.118684	0.0764623	1.55219	0.120616	0.32308	THOC1	protein_coding
ENSG00000079150	180.142	-0.100051	0.160837	-0.622065	0.533899	0.752269	FKBP7	protein_coding
ENSG00000079215	108.633	0.277656	0.257741	1.07727	0.281361	0.530672	SLC1A3	protein_coding
ENSG00000079246	10017.4	-0.115943	0.0476775	-2.43182	0.0150233	0.0787991	XRCC5	protein_coding
ENSG00000079257	96.0499	0.135692	0.243061	0.558266	0.576663	0.782239	LXN	protein_coding
ENSG00000079263	27.8998	0.610077	0.392509	1.5543	0.120113	0.322072	SP140	protein_coding
ENSG00000079277	451.261	0.05859	0.154208	0.379943	0.703988	0.855306	MKNK1	protein_coding
ENSG00000079308	866.693	0.220243	0.111455	1.97607	0.0481469	0.177745	TNS1	protein_coding
ENSG00000079313	814.513	-0.0507627	0.136482	-0.371938	0.709939	0.858091	REXO1	protein_coding
ENSG00000079332	1636.75	-0.114368	0.0765174	-1.49467	0.135001	0.346849	SAR1A	protein_coding
ENSG00000079335	216.004	0.0209021	0.169443	0.123358	0.901824	0.956128	CDC14A	protein_coding
ENSG00000079337	340.267	0.390267	0.121558	3.21054	0.00132487	0.0135013	RAPGEF3	protein_coding
ENSG00000079387	1018.28	-0.142819	0.0931572	-1.53309	0.125253	0.330608	SENP1	protein_coding
ENSG00000079432	2050.21	0.213769	0.101372	2.10875	0.034966	0.143245	CIC	protein_coding
ENSG00000079435	194.782	-0.385136	0.167465	-2.29979	0.02146	0.101506	LIPE	protein_coding
ENSG00000079459	3358	-0.239424	0.0640707	-3.73687	0.000186323	0.00296228	FDFT1	protein_coding
ENSG00000079462	674.967	-0.177422	0.0879745	-2.01675	0.0437219	0.166815	PAFAH1B3	protein_coding
ENSG00000079616	3160.53	-0.297583	0.0587133	-5.06841	4.01159e-07	1.5781e-05	KIF22	protein_coding
ENSG00000079691	104.79	0.461039	0.262359	1.75728	0.0788699	0.246861	CARMIL1	protein_coding
ENSG00000079739	416.8	-0.133684	0.106273	-1.25794	0.208415	0.448064	PGM1	protein_coding
ENSG00000079785	2406.5	-0.185873	0.0621767	-2.98943	0.00279498	0.0235713	DDX1	protein_coding
ENSG00000079805	3132.42	0.0149921	0.0559672	0.267874	0.788797	0.901618	DNM2	protein_coding
ENSG00000079819	3763.29	-0.00165587	0.0866662	-0.0191063	0.984756	0.99362	EPB41L2	protein_coding
ENSG00000079950	1821.78	-0.00263426	0.0668701	-0.0393937	0.968577	0.986369	STX7	protein_coding
ENSG00000079974	451.607	0.246738	0.128588	1.91883	0.0550057	0.193926	RABL2B	protein_coding
ENSG00000079999	1778.47	-0.1248	0.099131	-1.25894	0.208051	0.447813	KEAP1	protein_coding
ENSG00000080189	720.819	-0.10764	0.100684	-1.06908	0.285033	0.53421	SLC35C2	protein_coding
ENSG00000080298	426.907	0.395245	0.132889	2.97425	0.00293702	0.0243318	RFX3	protein_coding
ENSG00000080345	3056.85	0.0111796	0.0755001	0.148074	0.882284	0.948285	RIF1	protein_coding
ENSG00000080371	996.484	0.0488863	0.073036	0.669345	0.503275	0.730355	RAB21	protein_coding
ENSG00000080503	2474.56	-0.0569154	0.0757461	-0.751397	0.452414	0.691477	SMARCA2	protein_coding
ENSG00000080546	1197.23	0.371804	0.0983598	3.78004	0.000156802	0.00257949	SESN1	protein_coding
ENSG00000080603	1996.36	-0.0318554	0.0792025	-0.402203	0.687535	0.847262	SRCAP	protein_coding
ENSG00000080608	1141.35	-0.162236	0.0745776	-2.1754	0.0295999	0.127271	PUM3	protein_coding
ENSG00000080802	501.84	-0.0219561	0.104788	-0.209529	0.834036	0.924311	CNOT4	protein_coding
ENSG00000080815	974.772	0.0101068	0.0770276	0.13121	0.89561	0.954079	PSEN1	protein_coding
ENSG00000080819	554.517	-0.222991	0.103765	-2.149	0.0316344	0.134123	CPOX	protein_coding
ENSG00000080822	1158.16	0.0352478	0.0825767	0.426849	0.669489	0.836979	CLDND1	protein_coding
ENSG00000080823	65.1358	0.34901	0.249813	1.39709	0.162388	0.38519	MOK	protein_coding
ENSG00000080824	31441.7	-0.312194	0.0571587	-5.46188	4.71124e-08	2.53946e-06	HSP90AA1	protein_coding
ENSG00000080839	875.831	-0.192412	0.11002	-1.74888	0.0803123	0.249955	RBL1	protein_coding
ENSG00000080845	384.293	-0.0719702	0.148444	-0.484831	0.627796	0.8142	DLGAP4	protein_coding
ENSG00000080986	1109.12	-0.0876915	0.0965517	-0.908233	0.363755	0.616083	NDC80	protein_coding
ENSG00000081014	683.009	0.0663222	0.107858	0.6149	0.538621	0.755838	AP4E1	protein_coding
ENSG00000081019	1000.2	0.14313	0.129874	1.10207	0.270432	0.519811	RSBN1	protein_coding
ENSG00000081059	46.0455	-1.00633	0.46512	-2.16358	0.0304964	0.130308	TCF7	protein_coding
ENSG00000081087	407.948	0.296502	0.145761	2.03417	0.0419344	0.162293	OSTM1	protein_coding
ENSG00000081148	9.30588	0.0704403	0.656747	0.107256	0.914586	NA	IMPG2	protein_coding
ENSG00000081154	2899.25	0.0591231	0.065839	0.897995	0.369188	0.621067	PCNP	protein_coding
ENSG00000081177	152.05	0.0776307	0.20592	0.376995	0.706177	0.856622	EXD2	protein_coding
ENSG00000081181	16.8796	-1.1516	0.579617	-1.98683	0.0469413	NA	ARG2	protein_coding
ENSG00000081189	9941.53	-0.171837	0.0579524	-2.96515	0.0030254	0.0248849	MEF2C	protein_coding
ENSG00000081237	77.4362	0.43934	0.362726	1.21122	0.225813	0.469528	PTPRC	protein_coding
ENSG00000081307	936.135	0.0885015	0.0918192	0.963867	0.335113	0.588177	UBA5	protein_coding
ENSG00000081320	891.257	0.312437	0.085625	3.6489	0.00026337	0.00390189	STK17B	protein_coding
ENSG00000081386	572.153	-0.0206407	0.111127	-0.185739	0.852649	0.93317	ZNF510	protein_coding
ENSG00000081665	372.034	0.353523	0.170037	2.0791	0.0376083	0.151006	ZNF506	protein_coding
ENSG00000081692	447.196	-0.0534972	0.137381	-0.389407	0.696975	0.852506	JMJD4	protein_coding
ENSG00000081721	434.182	-0.0372008	0.111343	-0.33411	0.738296	0.87389	DUSP12	protein_coding
ENSG00000081760	181.832	-0.385783	0.152181	-2.53503	0.0112438	0.0643423	AACS	protein_coding
ENSG00000081791	1131.69	-0.0563289	0.0766048	-0.735318	0.462146	0.698485	DELE1	protein_coding
ENSG00000081870	635.101	-0.146385	0.104268	-1.40393	0.16034	0.382491	IFT25	protein_coding
ENSG00000081913	1676.71	0.0169876	0.0655585	0.259121	0.795542	0.903697	PHLPP1	protein_coding
ENSG00000081985	755.927	0.105532	0.150981	0.69898	0.484564	0.715299	IL12RB2	protein_coding
ENSG00000082014	25.7553	-0.061759	0.414377	-0.14904	0.881522	0.947864	SMARCD3	protein_coding
ENSG00000082068	652.319	0.241804	0.128931	1.87546	0.0607298	0.207349	WDR70	protein_coding
ENSG00000082146	706.977	-0.119783	0.112772	-1.06218	0.288156	0.537803	STRADB	protein_coding
ENSG00000082153	5051.28	-0.206696	0.0568032	-3.63882	0.000273895	0.00399244	BZW1	protein_coding
ENSG00000082196	106.258	0.320881	0.235384	1.36322	0.172812	0.400258	C1QTNF3	protein_coding
ENSG00000082212	2354.77	0.0115917	0.0674349	0.171894	0.863521	0.9391	ME2	protein_coding
ENSG00000082213	524.924	-0.0401181	0.127583	-0.314447	0.753182	0.882976	C5orf22	protein_coding
ENSG00000082258	1570.5	0.238582	0.098763	2.4157	0.0157051	0.0813299	CCNT2	protein_coding
ENSG00000082269	374.833	0.168866	0.142482	1.18517	0.235951	0.481439	FAM135A	protein_coding
ENSG00000082293	503.931	-0.0204545	0.105869	-0.193205	0.846798	0.929517	COL19A1	protein_coding
ENSG00000082458	896.471	-0.208624	0.116434	-1.79178	0.0731688	0.235004	DLG3	protein_coding
ENSG00000082512	1005.98	0.3116	0.084003	3.70939	0.000207756	0.00321325	TRAF5	protein_coding
ENSG00000082515	541.801	-0.280729	0.0965674	-2.90708	0.00364824	0.0285261	MRPL22	protein_coding
ENSG00000082516	1037.03	-0.103542	0.0904998	-1.14411	0.252579	0.500926	GEMIN5	protein_coding
ENSG00000082641	2454.66	-0.177176	0.0876526	-2.02134	0.0432446	0.165653	NFE2L1	protein_coding
ENSG00000082701	1287.85	-0.154184	0.10031	-1.53708	0.124274	0.328983	GSK3B	protein_coding
ENSG00000082805	861.252	0.16042	0.100642	1.59397	0.110943	0.306865	ERC1	protein_coding
ENSG00000082898	11863.5	0.0547655	0.0557191	0.982887	0.325663	0.578064	XPO1	protein_coding
ENSG00000082996	302.58	0.0407516	0.15991	0.254842	0.798845	0.906004	RNF13	protein_coding
ENSG00000083093	528.463	-0.0199967	0.0947642	-0.211015	0.832876	0.923867	PALB2	protein_coding
ENSG00000083097	709.561	0.214613	0.106038	2.02392	0.042978	0.165221	DOP1A	protein_coding
ENSG00000083099	793.057	0.119266	0.116704	1.02195	0.306805	0.557576	LYRM2	protein_coding
ENSG00000083123	301.123	0.0834014	0.133454	0.624945	0.532007	0.750689	BCKDHB	protein_coding
ENSG00000083168	2425.32	0.0940812	0.0599527	1.56926	0.116588	0.316774	KAT6A	protein_coding
ENSG00000083223	705.611	0.18303	0.0992035	1.845	0.0650378	0.217503	TUT7	protein_coding
ENSG00000083312	3313.6	-0.0134815	0.0702775	-0.191833	0.847873	0.929785	TNPO1	protein_coding
ENSG00000083444	363.573	-0.238285	0.119547	-1.99323	0.0462363	0.172664	PLOD1	protein_coding
ENSG00000083454	597.021	-0.113933	0.105594	-1.07897	0.280601	0.530186	P2RX5	protein_coding
ENSG00000083457	328.889	-0.0266596	0.113972	-0.233913	0.815052	0.914947	ITGAE	protein_coding
ENSG00000083520	1632.21	0.0619386	0.0713209	0.86845	0.385148	0.634995	DIS3	protein_coding
ENSG00000083535	371.49	0.262177	0.176015	1.48951	0.136352	0.349276	PIBF1	protein_coding
ENSG00000083544	396.752	0.156996	0.124402	1.26201	0.206947	0.447149	TDRD3	protein_coding
ENSG00000083635	355.494	0.0222921	0.123095	0.181097	0.856292	0.935423	NUFIP1	protein_coding
ENSG00000083642	1970.56	-0.0660742	0.0915914	-0.721402	0.470662	0.705548	PDS5B	protein_coding
ENSG00000083720	1839.06	-0.191492	0.0740954	-2.5844	0.00975481	0.0583043	OXCT1	protein_coding
ENSG00000083750	75.0789	0.379597	0.33167	1.1445	0.252415	0.500837	RRAGB	protein_coding
ENSG00000083799	871.337	0.0818486	0.121594	0.673132	0.500864	0.728911	CYLD	protein_coding
ENSG00000083807	209.209	-0.21595	0.154148	-1.40092	0.161237	0.384052	SLC27A5	protein_coding
ENSG00000083812	335.941	-0.130046	0.132291	-0.983028	0.325593	0.578064	ZNF324	protein_coding
ENSG00000083814	278.406	0.0272759	0.126105	0.216294	0.828758	0.92206	ZNF671	protein_coding
ENSG00000083817	208.276	0.0374397	0.141631	0.264346	0.791514	0.902435	ZNF416	protein_coding
ENSG00000083828	442.149	0.150359	0.106144	1.41655	0.156613	0.377654	ZNF586	protein_coding
ENSG00000083838	149.188	-0.0858069	0.187531	-0.45756	0.647269	0.824927	ZNF446	protein_coding
ENSG00000083844	298.835	0.0440572	0.163041	0.270221	0.78699	0.900931	ZNF264	protein_coding
ENSG00000083845	17429.8	-0.0512515	0.0609902	-0.840322	0.400728	0.648112	RPS5	protein_coding
ENSG00000083857	763.926	-0.0882121	0.119064	-0.74088	0.458766	0.696344	FAT1	protein_coding
ENSG00000083896	1950.74	0.00325378	0.0716367	0.0454206	0.963772	0.983969	YTHDC1	protein_coding
ENSG00000083937	507.899	-0.105396	0.100203	-1.05183	0.292878	0.542967	CHMP2B	protein_coding
ENSG00000084070	2039.88	0.0882466	0.0603346	1.46262	0.143571	0.359766	SMAP2	protein_coding
ENSG00000084072	390.408	-0.221615	0.132054	-1.67822	0.0933041	0.27569	PPIE	protein_coding
ENSG00000084073	1030.11	-0.0267213	0.0982706	-0.271915	0.785687	0.90009	ZMPSTE24	protein_coding
ENSG00000084090	4586.56	-0.143375	0.0547393	-2.61923	0.00881289	0.0540595	STARD7	protein_coding
ENSG00000084092	894.245	0.0612192	0.0801836	0.763488	0.445173	0.685421	NOA1	protein_coding
ENSG00000084093	1606.24	0.14782	0.0759719	1.94572	0.0516888	0.186112	REST	protein_coding
ENSG00000084110	9.27872	2.14193	0.763897	2.80395	0.00504813	NA	HAL	protein_coding
ENSG00000084112	632.829	0.00736344	0.102586	0.0717784	0.942778	0.974727	SSH1	protein_coding
ENSG00000084207	3373.4	-0.311172	0.0735209	-4.23242	2.31188e-05	0.000520153	GSTP1	protein_coding
ENSG00000084234	2437.84	-0.274002	0.0660811	-4.14645	3.37672e-05	0.00070699	APLP2	protein_coding
ENSG00000084444	448.07	0.0882415	0.116602	0.756776	0.449184	0.688586	FAM234B	protein_coding
ENSG00000084463	2141.39	-0.0935146	0.0821847	-1.13786	0.255179	0.503561	WBP11	protein_coding
ENSG00000084623	3234.14	-0.183534	0.0544066	-3.37338	0.000742502	0.008527	EIF3I	protein_coding
ENSG00000084652	2275.57	-0.0172212	0.0560806	-0.30708	0.758782	0.886138	TXLNA	protein_coding
ENSG00000084676	706.244	0.165571	0.0987933	1.67593	0.093751	0.276623	NCOA1	protein_coding
ENSG00000084693	1069.86	-0.112207	0.0758741	-1.47886	0.139177	0.353651	AGBL5	protein_coding
ENSG00000084710	460.702	-0.230558	0.114015	-2.02217	0.0431586	0.165605	EFR3B	protein_coding
ENSG00000084731	644.249	0.106262	0.135009	0.787078	0.431236	0.673797	KIF3C	protein_coding
ENSG00000084733	2957.35	0.0434738	0.0683707	0.635855	0.524871	0.746088	RAB10	protein_coding
ENSG00000084754	3610.43	-0.0218315	0.0530701	-0.411371	0.6808	0.843146	HADHA	protein_coding
ENSG00000084774	2789.74	-0.150716	0.0994606	-1.51533	0.129689	0.338114	CAD	protein_coding
ENSG00000085063	2073.28	0.000517169	0.0629597	0.00821428	0.993446	0.997541	CD59	protein_coding
ENSG00000085117	237.295	0.40558	0.177458	2.2855	0.0222835	0.104226	CD82	protein_coding
ENSG00000085185	1004.05	0.173091	0.0879488	1.96809	0.0490572	0.179754	BCORL1	protein_coding
ENSG00000085224	3163.92	0.194292	0.0985719	1.97107	0.0487155	0.178863	ATRX	protein_coding
ENSG00000085231	680.15	-0.223086	0.106136	-2.1019	0.0355622	0.145057	AK6	protein_coding
ENSG00000085274	490.028	0.108935	0.112339	0.969698	0.332197	0.585575	MYNN	protein_coding
ENSG00000085365	852.523	-0.0264167	0.0907052	-0.291237	0.77087	0.892805	SCAMP1	protein_coding
ENSG00000085377	955.943	-0.0654384	0.0813469	-0.804437	0.421145	0.665183	PREP	protein_coding
ENSG00000085382	511.474	0.377557	0.114661	3.2928	0.000991952	0.0107119	HACE1	protein_coding
ENSG00000085415	1989.09	-0.194288	0.0808448	-2.40322	0.0162512	0.083443	SEH1L	protein_coding
ENSG00000085433	501.736	0.139876	0.0971119	1.44036	0.149767	0.368296	WDR47	protein_coding
ENSG00000085449	1014.84	0.234502	0.114024	2.0566	0.0397243	0.156561	WDFY1	protein_coding
ENSG00000085465	63.853	0.811102	0.287559	2.82065	0.0047927	0.0347688	OVGP1	protein_coding
ENSG00000085491	1029.16	-0.116372	0.0776498	-1.49868	0.133957	0.345306	SLC25A24	protein_coding
ENSG00000085511	969.499	0.0707555	0.0980444	0.721668	0.470498	0.705548	MAP3K4	protein_coding
ENSG00000085514	58.5972	-0.0411552	0.256687	-0.160333	0.872619	0.943172	PILRA	protein_coding
ENSG00000085552	15.9332	0.0176081	0.529192	0.0332735	0.973457	NA	IGSF9	protein_coding
ENSG00000085563	21789.1	0.00215539	0.0481067	0.0448044	0.964263	0.984	ABCB1	protein_coding
ENSG00000085644	289.076	-0.0641284	0.123902	-0.517571	0.604757	0.799547	ZNF213	protein_coding
ENSG00000085662	4153.82	-0.333283	0.0530577	-6.28153	3.35265e-10	2.81245e-08	AKR1B1	protein_coding
ENSG00000085719	1590.92	0.285337	0.0843152	3.38417	0.000713939	0.00827398	CPNE3	protein_coding
ENSG00000085721	1240.67	0.00400151	0.0803515	0.0498	0.960282	0.982894	RRN3	protein_coding
ENSG00000085733	11.8498	-0.122649	0.659349	-0.186015	0.852433	NA	CTTN	protein_coding
ENSG00000085741	14.4315	0.131112	0.566254	0.231543	0.816893	NA	WNT11	protein_coding
ENSG00000085760	918.454	-0.0439358	0.0827086	-0.531213	0.595271	0.79449	MTIF2	protein_coding
ENSG00000085788	1352.09	0.262086	0.100219	2.61513	0.00891923	0.0545007	DDHD2	protein_coding
ENSG00000085832	1776.37	0.224451	0.0674034	3.32997	0.000868556	0.00964697	EPS15	protein_coding
ENSG00000085840	917.785	-0.419052	0.0794235	-5.27618	1.31908e-07	6.14294e-06	ORC1	protein_coding
ENSG00000085871	131.914	0.0878321	0.185126	0.474444	0.635183	0.818335	MGST2	protein_coding
ENSG00000085872	1586.08	-0.1745	0.105002	-1.66187	0.0965391	0.280988	CHERP	protein_coding
ENSG00000085978	487.758	0.0636112	0.11243	0.565788	0.571538	0.778878	ATG16L1	protein_coding
ENSG00000085998	725.022	0.0223902	0.0840959	0.266246	0.79005	0.901833	POMGNT1	protein_coding
ENSG00000085999	1525.88	-0.264262	0.0929831	-2.84204	0.00448261	0.0331279	RAD54L	protein_coding
ENSG00000086015	1270.84	-0.140828	0.0770947	-1.82669	0.0677458	0.223008	MAST2	protein_coding
ENSG00000086061	4394.31	-0.189293	0.0561076	-3.37376	0.000741496	0.00852317	DNAJA1	protein_coding
ENSG00000086062	1523.78	-0.0246844	0.0659361	-0.374369	0.70813	0.85705	B4GALT1	protein_coding
ENSG00000086065	832.612	0.0307492	0.0949303	0.323913	0.746004	0.878129	CHMP5	protein_coding
ENSG00000086102	1810.25	0.0378368	0.059906	0.631603	0.527647	0.747804	NFX1	protein_coding
ENSG00000086159	18.9829	1.11652	0.551034	2.02623	0.0427416	NA	AQP6	protein_coding
ENSG00000086189	744.917	-0.132243	0.0937464	-1.41065	0.158348	0.379902	DIMT1	protein_coding
ENSG00000086200	1140.51	0.0772954	0.0977186	0.791	0.428944	0.672122	IPO11	protein_coding
ENSG00000086232	4273.58	-0.112062	0.074676	-1.50064	0.133449	0.344416	EIF2AK1	protein_coding
ENSG00000086475	2227.82	-0.169917	0.0629094	-2.70098	0.00691354	0.0456589	SEPHS1	protein_coding
ENSG00000086504	1222.43	-0.18013	0.080672	-2.23287	0.0255577	0.114274	MRPL28	protein_coding
ENSG00000086544	161.829	0.200944	0.182219	1.10276	0.270132	0.51934	ITPKC	protein_coding
ENSG00000086589	1602.51	-0.0182071	0.0645787	-0.281936	0.777993	0.896006	RBM22	protein_coding
ENSG00000086598	3748.26	-0.0920016	0.0566904	-1.62288	0.104616	0.295466	TMED2	protein_coding
ENSG00000086619	701.946	0.367769	0.111508	3.29815	0.000973249	0.010573	ERO1B	protein_coding
ENSG00000086666	866.863	0.0787057	0.097908	0.803874	0.42147	0.665183	ZFAND6	protein_coding
ENSG00000086712	1572.48	-1.00245e-05	0.0627103	-0.000159854	0.999872	0.999951	TXLNG	protein_coding
ENSG00000086717	12.192	-0.3529	0.562649	-0.627212	0.53052	NA	PPEF1	protein_coding
ENSG00000086730	11024.1	0.114365	0.0561382	2.03721	0.0416288	0.161406	LAT2	protein_coding
ENSG00000086758	5834.63	0.106648	0.0668701	1.59485	0.110745	0.306558	HUWE1	protein_coding
ENSG00000086827	608.75	-0.166786	0.0928596	-1.79611	0.0724766	0.233663	ZW10	protein_coding
ENSG00000086848	513.301	-0.0386108	0.120582	-0.320203	0.748814	0.880191	ALG9	protein_coding
ENSG00000087008	215.091	-0.0670447	0.161065	-0.416259	0.677221	0.841015	ACOX3	protein_coding
ENSG00000087053	1001.94	-0.0382696	0.0793833	-0.482086	0.629745	0.815504	MTMR2	protein_coding
ENSG00000087074	600.478	-0.275805	0.0992063	-2.78011	0.005434	0.0380711	PPP1R15A	protein_coding
ENSG00000087076	28.5679	0.250449	0.368011	0.680549	0.496157	0.724976	HSD17B14	protein_coding
ENSG00000087077	655.877	-0.0576616	0.107808	-0.534853	0.592751	0.793372	TRIP6	protein_coding
ENSG00000087086	7002.05	-0.0510094	0.0673022	-0.757915	0.448502	0.688293	FTL	protein_coding
ENSG00000087087	3016.36	-0.156541	0.0532476	-2.93987	0.00328352	0.0264606	SRRT	protein_coding
ENSG00000087088	2174.09	0.00495397	0.0925317	0.0535381	0.957303	0.981626	BAX	protein_coding
ENSG00000087095	992.204	0.131987	0.0816601	1.61629	0.106031	0.298333	NLK	protein_coding
ENSG00000087111	1166.75	-0.0532343	0.0723252	-0.736041	0.461706	0.698192	PIGS	protein_coding
ENSG00000087152	1691.44	0.0924302	0.0848976	1.08873	0.276275	0.525472	ATXN7L3	protein_coding
ENSG00000087157	815.883	0.199839	0.0878574	2.27458	0.0229313	0.1064	PGS1	protein_coding
ENSG00000087191	1934.28	-0.247889	0.0687156	-3.60746	0.000309213	0.00440831	PSMC5	protein_coding
ENSG00000087206	1199.29	0.133868	0.0768298	1.7424	0.0814381	0.252466	UIMC1	protein_coding
ENSG00000087253	602.466	0.420182	0.146798	2.86231	0.0042057	0.0315415	LPCAT2	protein_coding
ENSG00000087263	1489.2	-0.0578788	0.093648	-0.618046	0.536545	0.754403	OGFOD1	protein_coding
ENSG00000087266	1929.19	0.278786	0.107021	2.60497	0.00918812	0.0557404	SH3BP2	protein_coding
ENSG00000087269	2128.34	-0.171777	0.0635111	-2.70468	0.00683693	0.0453354	NOP14	protein_coding
ENSG00000087274	3603.88	0.14373	0.0590655	2.4334	0.0149579	0.0786189	ADD1	protein_coding
ENSG00000087299	387.568	-0.253268	0.113567	-2.23012	0.0257393	0.114884	L2HGDH	protein_coding
ENSG00000087301	567.538	0.0318809	0.106594	0.299087	0.764874	0.890174	TXNDC16	protein_coding
ENSG00000087302	3099.02	-0.0571516	0.0616156	-0.927551	0.353641	0.607638	RTRAF	protein_coding
ENSG00000087303	974.047	-0.0184691	0.106209	-0.173894	0.861949	0.938564	NID2	protein_coding
ENSG00000087338	982.612	-0.0410788	0.0740473	-0.554764	0.579056	0.783811	GMCL1	protein_coding
ENSG00000087365	5648.74	-0.0543785	0.0517086	-1.05163	0.292968	0.542967	SF3B2	protein_coding
ENSG00000087448	1298.42	0.219407	0.0762457	2.87763	0.00400673	0.0305008	KLHL42	protein_coding
ENSG00000087460	16770.3	-0.0681734	0.0425154	-1.6035	0.108825	0.303417	GNAS	protein_coding
ENSG00000087470	2453.13	0.0472568	0.0853913	0.553415	0.579979	0.784473	DNM1L	protein_coding
ENSG00000087494	9.80802	0.942518	0.719004	1.31087	0.189903	NA	PTHLH	protein_coding
ENSG00000087502	696.703	-0.052822	0.0915208	-0.577158	0.563833	0.77404	ERGIC2	protein_coding
ENSG00000087586	1008.57	-0.154816	0.0773568	-2.00132	0.0453578	0.170894	AURKA	protein_coding
ENSG00000087884	159.017	-0.077657	0.167382	-0.463951	0.642683	0.82241	AAMDC	protein_coding
ENSG00000087903	133.774	-0.304468	0.185143	-1.6445	0.100072	0.287445	RFX2	protein_coding
ENSG00000087995	453.561	-0.0773246	0.108035	-0.715739	0.474152	0.70769	METTL2A	protein_coding
ENSG00000088035	421.594	0.14954	0.111809	1.33746	0.181073	0.41275	ALG6	protein_coding
ENSG00000088038	1413.42	-0.179008	0.100152	-1.78736	0.0738787	0.23608	CNOT3	protein_coding
ENSG00000088179	297.211	-0.137786	0.456842	-0.301604	0.762954	0.888838	PTPN4	protein_coding
ENSG00000088205	2235.34	-0.0950546	0.0620933	-1.53084	0.12581	0.331386	DDX18	protein_coding
ENSG00000088247	5872.5	-0.221483	0.0640408	-3.45847	0.00054326	0.00677977	KHSRP	protein_coding
ENSG00000088256	1073.9	0.0132636	0.0927553	0.142995	0.886294	0.950813	GNA11	protein_coding
ENSG00000088280	110.739	0.00581355	0.207331	0.0280399	0.97763	0.991009	ASAP3	protein_coding
ENSG00000088298	472.413	0.145897	0.111593	1.3074	0.191077	0.425673	EDEM2	protein_coding
ENSG00000088305	352.492	-0.274238	0.162516	-1.68745	0.0915166	0.272634	DNMT3B	protein_coding
ENSG00000088325	4845.28	-0.150394	0.0508531	-2.95742	0.00310229	0.0253855	TPX2	protein_coding
ENSG00000088340	47.9265	1.05306	0.390548	2.69637	0.00701004	0.0460486	FER1L4	transcribed_unitary_pseudogene
ENSG00000088356	557.519	-0.346527	0.090411	-3.8328	0.000126693	0.00216868	PDRG1	protein_coding
ENSG00000088367	24.7832	-1.25822	0.432377	-2.91	0.0036143	0.0283658	EPB41L1	protein_coding
ENSG00000088387	527.415	0.0936643	0.138491	0.67632	0.498838	0.727373	DOCK9	protein_coding
ENSG00000088448	2506.46	0.186785	0.0661562	2.82339	0.00475188	0.0345534	ANKRD10	protein_coding
ENSG00000088451	324.714	0.037075	0.141914	0.261249	0.7939	0.903443	TGDS	protein_coding
ENSG00000088682	582.879	-0.0720072	0.096775	-0.744068	0.456835	0.694685	COQ9	protein_coding
ENSG00000088727	133.579	-0.333383	0.191475	-1.74113	0.0816608	0.252909	KIF9	protein_coding
ENSG00000088766	636.085	-0.12401	0.122359	-1.0135	0.310822	0.562134	CRLS1	protein_coding
ENSG00000088808	415.129	-0.0673677	0.149316	-0.451175	0.651864	0.827738	PPP1R13B	protein_coding
ENSG00000088812	775.805	0.109373	0.0826866	1.32274	0.185921	0.419126	ATRN	protein_coding
ENSG00000088826	148.724	-0.300035	0.170085	-1.76403	0.0777269	0.244188	SMOX	protein_coding
ENSG00000088832	4754.78	-0.0562314	0.0571968	-0.98312	0.325548	0.578064	FKBP1A	protein_coding
ENSG00000088833	1119.4	-0.065771	0.076391	-0.860979	0.389249	0.638556	NSFL1C	protein_coding
ENSG00000088836	457.42	-0.0668726	0.117709	-0.56812	0.569954	0.777975	SLC4A11	protein_coding
ENSG00000088854	336.94	0.298351	0.120063	2.48496	0.0129568	0.0709876	DNAAF9	protein_coding
ENSG00000088876	321.888	0.108618	0.161764	0.67146	0.501927	0.729799	ZNF343	protein_coding
ENSG00000088881	37.5219	0.311606	0.423133	0.736426	0.461471	0.698084	EBF4	protein_coding
ENSG00000088882	1479.8	0.0146588	0.0839652	0.174582	0.861408	0.938564	CPXM1	protein_coding
ENSG00000088888	3018.9	0.0102113	0.050894	0.200639	0.840981	0.926382	MAVS	protein_coding
ENSG00000088899	105.132	0.155205	0.203513	0.762632	0.445683	0.685879	LZTS3	protein_coding
ENSG00000088930	2595.43	-0.0407302	0.0567362	-0.717887	0.472827	0.706535	XRN2	protein_coding
ENSG00000088970	350.823	0.219754	0.148443	1.48039	0.138769	0.353183	KIZ	protein_coding
ENSG00000088986	2843.98	-0.164865	0.0554106	-2.97534	0.00292664	0.0242656	DYNLL1	protein_coding
ENSG00000088992	134.392	-0.468733	0.177597	-2.63931	0.00830761	0.0518131	TESC	protein_coding
ENSG00000089006	4109.55	0.021019	0.0569191	0.369278	0.71192	0.859338	SNX5	protein_coding
ENSG00000089009	32399.8	-0.0282601	0.0371954	-0.759775	0.447389	0.687419	RPL6	protein_coding
ENSG00000089022	972.234	0.0301666	0.0832107	0.362532	0.716954	0.862047	MAPKAPK5	protein_coding
ENSG00000089041	40.2659	0.721769	0.512605	1.40804	0.159119	0.381012	P2RX7	protein_coding
ENSG00000089048	788.784	0.0311958	0.0931111	0.335038	0.737596	0.87368	ESF1	protein_coding
ENSG00000089050	408.539	-0.124232	0.155786	-0.797452	0.425189	0.668387	RBBP9	protein_coding
ENSG00000089053	4731.54	0.123793	0.049316	2.51021	0.0120661	0.0674796	ANAPC5	protein_coding
ENSG00000089057	1232.59	-0.0390257	0.0905539	-0.430966	0.666493	0.835474	SLC23A2	protein_coding
ENSG00000089060	283.031	0.283254	0.134661	2.10346	0.0354255	0.144613	SLC8B1	protein_coding
ENSG00000089063	1584.14	0.0306951	0.068786	0.446241	0.655423	0.82998	TMEM230	protein_coding
ENSG00000089091	32.6483	0.065661	0.3584	0.183206	0.854637	0.934134	DZANK1	protein_coding
ENSG00000089094	2307.59	0.102637	0.114312	0.897865	0.369257	0.621084	KDM2B	protein_coding
ENSG00000089123	194.408	-0.145855	0.177973	-0.819535	0.412481	0.658048	TASP1	protein_coding
ENSG00000089127	64.0405	0.575216	0.337497	1.70436	0.0883141	0.266224	OAS1	protein_coding
ENSG00000089154	3797.64	-0.0192673	0.0957872	-0.201147	0.840584	0.926382	GCN1	protein_coding
ENSG00000089157	66861.9	0.0124788	0.0450041	0.277281	0.781564	0.897803	RPLP0	protein_coding
ENSG00000089159	1222.01	0.0731549	0.0716212	1.02141	0.307058	0.557843	PXN	protein_coding
ENSG00000089163	24.6368	0.359736	0.424858	0.846721	0.397151	0.645046	SIRT4	protein_coding
ENSG00000089177	576.777	0.202089	0.0982165	2.05759	0.0396296	0.156388	KIF16B	protein_coding
ENSG00000089195	567.154	-0.235951	0.102716	-2.29712	0.0216119	0.102037	TRMT6	protein_coding
ENSG00000089220	6088.02	-0.22739	0.0429533	-5.29389	1.19739e-07	5.71752e-06	PEBP1	protein_coding
ENSG00000089234	666.432	0.0617402	0.0920206	0.670938	0.50226	0.729997	BRAP	protein_coding
ENSG00000089248	2680.02	-0.0471777	0.061722	-0.764357	0.444655	0.684962	ERP29	protein_coding
ENSG00000089280	14789.2	-0.111744	0.0478135	-2.33707	0.0194355	0.0942892	FUS	protein_coding
ENSG00000089289	1318.77	0.133336	0.0705141	1.89091	0.0586365	0.202788	IGBP1	protein_coding
ENSG00000089327	2554.05	0.0278761	0.0653078	0.426841	0.669495	0.836979	FXYD5	protein_coding
ENSG00000089335	784.759	0.219947	0.0877707	2.50593	0.0122129	0.0680302	ZNF302	protein_coding
ENSG00000089351	1747.85	0.122662	0.106835	1.14814	0.25091	0.499102	GRAMD1A	protein_coding
ENSG00000089486	1115.11	-0.164471	0.0803525	-2.04687	0.0406713	0.158858	CDIP1	protein_coding
ENSG00000089505	41.1276	0.281579	0.369375	0.762314	0.445873	0.686087	CMTM1	protein_coding
ENSG00000089597	6785.37	-0.0356044	0.0480027	-0.741717	0.458259	0.695931	GANAB	protein_coding
ENSG00000089639	585.024	0.0419626	0.146108	0.287202	0.773958	0.894192	GMIP	protein_coding
ENSG00000089682	512.043	0.190601	0.119304	1.59761	0.11013	0.30584	RBM41	protein_coding
ENSG00000089685	2751.4	-0.254322	0.0568677	-4.47218	7.74276e-06	0.000200568	BIRC5	protein_coding
ENSG00000089693	1681.15	-0.057202	0.0827043	-0.691645	0.48916	0.718733	MLF2	protein_coding
ENSG00000089737	3181.94	-0.224271	0.0563196	-3.98211	6.83065e-05	0.00128564	DDX24	protein_coding
ENSG00000089775	544.523	0.0468767	0.113929	0.411456	0.680738	0.843146	ZBTB25	protein_coding
ENSG00000089818	772.042	0.0940273	0.148895	0.631499	0.527714	0.747804	NECAP1	protein_coding
ENSG00000089820	1820.68	0.438868	0.123844	3.54373	0.000394507	0.00531578	ARHGAP4	protein_coding
ENSG00000089902	1394.22	-0.138053	0.0682908	-2.02155	0.0432232	0.165653	RCOR1	protein_coding
ENSG00000089916	1546.67	-0.0625966	0.0810744	-0.772088	0.440062	0.681617	GPATCH2L	protein_coding
ENSG00000090006	556.464	0.388956	0.124234	3.13084	0.0017431	0.0164162	LTBP4	protein_coding
ENSG00000090013	239.465	0.0257656	0.149262	0.17262	0.86295	0.938769	BLVRB	protein_coding
ENSG00000090020	346.11	0.125305	0.211839	0.591511	0.554178	0.767139	SLC9A1	protein_coding
ENSG00000090054	1102.32	-0.116797	0.104017	-1.12287	0.261495	0.510221	SPTLC1	protein_coding
ENSG00000090060	5564.34	0.0263447	0.0534988	0.492436	0.622411	0.811145	PAPOLA	protein_coding
ENSG00000090061	1490.13	0.0850595	0.0904188	0.940728	0.346844	0.600038	CCNK	protein_coding
ENSG00000090097	521.252	-0.166921	0.144457	-1.1555	0.247884	0.494573	PCBP4	protein_coding
ENSG00000090238	350.888	0.180216	0.127942	1.40858	0.15896	0.380881	YPEL3	protein_coding
ENSG00000090263	233.478	-0.199269	0.14203	-1.40301	0.160613	0.382926	MRPS33	protein_coding
ENSG00000090266	828.597	-0.217759	0.0853218	-2.55221	0.0107043	0.0623697	NDUFB2	protein_coding
ENSG00000090273	2809.99	-0.248902	0.0637599	-3.90373	9.47206e-05	0.00169947	NUDC	protein_coding
ENSG00000090316	1314.1	-0.131759	0.082352	-1.59995	0.10961	0.304924	MAEA	protein_coding
ENSG00000090339	190.597	-0.400428	0.148478	-2.69689	0.00699913	0.0460083	ICAM1	protein_coding
ENSG00000090372	1864.3	-0.0589274	0.0716866	-0.822014	0.411069	0.65629	STRN4	protein_coding
ENSG00000090432	191.718	-0.0881001	0.15406	-0.571854	0.567421	0.776777	MUL1	protein_coding
ENSG00000090447	824.059	-0.152154	0.0994827	-1.52945	0.126153	0.332014	TFAP4	protein_coding
ENSG00000090470	1130.94	-0.0499163	0.0799877	-0.62405	0.532595	0.750932	PDCD7	protein_coding
ENSG00000090487	1724.72	-0.0176396	0.0678657	-0.259919	0.794926	0.903638	SPG21	protein_coding
ENSG00000090520	1108.93	-0.102327	0.0898496	-1.13887	0.254757	0.503073	DNAJB11	protein_coding
ENSG00000090554	81.0627	0.220517	0.249104	0.885242	0.376026	0.626233	FLT3LG	protein_coding
ENSG00000090565	1015.89	0.0879125	0.0949552	0.925831	0.354534	0.608685	RAB11FIP3	protein_coding
ENSG00000090581	394.492	0.0957568	0.152046	0.629787	0.528834	0.748462	GNPTG	protein_coding
ENSG00000090612	428.532	-0.0831544	0.114019	-0.729304	0.465816	0.70127	ZNF268	protein_coding
ENSG00000090615	1469.77	0.16559	0.0701219	2.36145	0.0182034	0.0901305	GOLGA3	protein_coding
ENSG00000090621	3443.36	-0.160291	0.0628509	-2.55033	0.0107621	0.0626489	PABPC4	protein_coding
ENSG00000090661	429.012	0.183669	0.126769	1.44885	0.147381	0.364623	CERS4	protein_coding
ENSG00000090674	153.679	0.0758197	0.193821	0.391185	0.695661	0.851888	MCOLN1	protein_coding
ENSG00000090686	1848.18	0.100815	0.0694793	1.45101	0.146778	0.363842	USP48	protein_coding
ENSG00000090776	538.2	0.215123	0.0907347	2.37091	0.0177445	0.088665	EFNB1	protein_coding
ENSG00000090857	1330.45	0.267373	0.0831813	3.21434	0.00130743	0.0133666	PDPR	protein_coding
ENSG00000090861	5233.59	-0.0853631	0.0625936	-1.36377	0.172641	0.400008	AARS1	protein_coding
ENSG00000090863	2040.43	0.0567094	0.0710179	0.798523	0.424567	0.66799	GLG1	protein_coding
ENSG00000090889	1376.21	-0.173943	0.0732756	-2.37382	0.0176051	0.0883325	KIF4A	protein_coding
ENSG00000090905	1683.56	0.0640318	0.0854604	0.749257	0.453702	0.692499	TNRC6A	protein_coding
ENSG00000090924	864.108	-0.0156339	0.133167	-0.1174	0.906543	0.958406	PLEKHG2	protein_coding
ENSG00000090932	24.91	-0.440601	0.428569	-1.02807	0.303915	0.554381	DLL3	protein_coding
ENSG00000090971	300.242	-0.234227	0.146905	-1.59442	0.110843	0.306761	NAT14	protein_coding
ENSG00000090975	1328.94	-0.142512	0.0762223	-1.86969	0.0615271	0.208833	PITPNM2	protein_coding
ENSG00000090989	640.132	0.0890061	0.129797	0.685731	0.492883	0.722373	EXOC1	protein_coding
ENSG00000091009	1345.65	-0.0247101	0.084633	-0.291968	0.770311	0.892566	RBM27	protein_coding
ENSG00000091039	2422.52	0.0531368	0.0826459	0.642946	0.520259	0.742215	OSBPL8	protein_coding
ENSG00000091073	320.571	-0.0688318	0.203538	-0.338177	0.73523	0.872284	DTX2	protein_coding
ENSG00000091127	745.131	-0.220486	0.0951859	-2.31637	0.0205379	0.0982454	PUS7	protein_coding
ENSG00000091140	1938.87	0.0293743	0.0663534	0.442695	0.657987	0.831393	DLD	protein_coding
ENSG00000091157	491.388	0.0724086	0.133436	0.542647	0.587373	0.789752	WDR7	protein_coding
ENSG00000091164	1332.83	0.004997	0.0740705	0.0674628	0.946213	0.976108	TXNL1	protein_coding
ENSG00000091317	3272.82	0.00304947	0.0649747	0.0469331	0.962567	0.983293	CMTM6	protein_coding
ENSG00000091409	557.389	0.16044	0.189933	0.844722	0.398266	0.645698	ITGA6	protein_coding
ENSG00000091483	2018.78	-0.253441	0.0668938	-3.78871	0.000151433	0.00250418	FH	protein_coding
ENSG00000091490	1426.71	-0.299286	0.0799406	-3.74386	0.000181218	0.00289942	SEL1L3	protein_coding
ENSG00000091513	16.0518	0.91021	0.736946	1.23511	0.21679	NA	TF	protein_coding
ENSG00000091527	3516.47	-0.071796	0.0502951	-1.4275	0.153437	0.373138	CDV3	protein_coding
ENSG00000091542	1516.78	-0.117125	0.0621281	-1.88521	0.0594014	0.204634	ALKBH5	protein_coding
ENSG00000091592	702.816	0.378808	0.130332	2.90649	0.00365514	0.0285448	NLRP1	protein_coding
ENSG00000091622	26.4286	0.139414	0.408355	0.341404	0.7328	0.870848	PITPNM3	protein_coding
ENSG00000091640	725.288	-0.203654	0.103725	-1.96341	0.0495986	0.180873	SPAG7	protein_coding
ENSG00000091651	1263.11	-0.335813	0.0684455	-4.90628	9.28222e-07	3.20376e-05	ORC6	protein_coding
ENSG00000091732	379.008	-0.0224655	0.117066	-0.191906	0.847816	0.929785	ZC3HC1	protein_coding
ENSG00000091947	483.098	-0.140217	0.104711	-1.33908	0.180544	0.412211	TMEM101	protein_coding
ENSG00000091972	1173.13	0.434828	0.0802206	5.4204	5.94653e-08	3.08708e-06	CD200	protein_coding
ENSG00000092010	4391.04	-0.138964	0.0460957	-3.01468	0.00257254	0.0221827	PSME1	protein_coding
ENSG00000092020	768.382	-0.125415	0.101303	-1.23802	0.21571	0.45711	PPP2R3C	protein_coding
ENSG00000092036	987.251	-0.161728	0.0872629	-1.85334	0.0638335	0.214562	HAUS4	protein_coding
ENSG00000092067	28.3971	1.03396	0.41149	2.51273	0.01198	0.0671168	CEBPE	protein_coding
ENSG00000092068	43.4037	-0.110121	0.356289	-0.309078	0.757263	0.885465	SLC7A8	protein_coding
ENSG00000092094	1452.1	0.154279	0.0682283	2.26122	0.0237457	0.108823	OSGEP	protein_coding
ENSG00000092098	548.584	0.137854	0.178097	0.77404	0.438907	0.680513	RNF31	protein_coding
ENSG00000092108	747.346	0.0319909	0.0994709	0.32161	0.747748	0.879488	SCFD1	protein_coding
ENSG00000092140	254.133	0.055002	0.156234	0.352049	0.724801	0.866943	G2E3	protein_coding
ENSG00000092148	3252	0.118473	0.0666377	1.77787	0.0754246	0.239209	HECTD1	protein_coding
ENSG00000092199	16985.6	-0.156469	0.03742	-4.18141	2.89704e-05	0.000624093	HNRNPC	protein_coding
ENSG00000092201	6929.02	-0.101264	0.0421182	-2.40428	0.0162045	0.0832371	SUPT16H	protein_coding
ENSG00000092203	1562.68	-0.176326	0.067411	-2.61568	0.00890491	0.0544395	TOX4	protein_coding
ENSG00000092208	230.491	-0.178174	0.1417	-1.25741	0.208606	0.448094	GEMIN2	protein_coding
ENSG00000092295	30.206	0.631061	0.523211	1.20613	0.227767	0.471426	TGM1	protein_coding
ENSG00000092330	1076.18	0.0130539	0.100671	0.12967	0.896828	0.954333	TINF2	protein_coding
ENSG00000092421	338.322	0.91578	0.175249	5.22561	1.73582e-07	7.85273e-06	SEMA6A	protein_coding
ENSG00000092439	2233.84	0.121755	0.0890872	1.3667	0.171721	0.398824	TRPM7	protein_coding
ENSG00000092445	492.257	-0.345078	0.117456	-2.93793	0.00330408	0.0265732	TYRO3	protein_coding
ENSG00000092470	1432.37	-0.0924474	0.0741847	-1.24618	0.212698	0.453196	WDR76	protein_coding
ENSG00000092529	246.735	1.06302	0.166593	6.38094	1.76002e-10	1.6039e-08	CAPN3	protein_coding
ENSG00000092531	1374.47	0.19656	0.0751681	2.61494	0.00892426	0.0545051	SNAP23	protein_coding
ENSG00000092621	6314.64	-0.287951	0.0722435	-3.98584	6.72407e-05	0.00127125	PHGDH	protein_coding
ENSG00000092758	56.0161	0.0443329	0.268228	0.165281	0.868723	0.940764	COL9A3	protein_coding
ENSG00000092820	3728.64	-0.116381	0.0493943	-2.35617	0.0184645	0.0908308	EZR	protein_coding
ENSG00000092841	6872.76	-0.200927	0.0653263	-3.07574	0.0020998	0.0188786	MYL6	protein_coding
ENSG00000092847	1181.37	-0.0901815	0.0807056	-1.11741	0.263818	0.512385	AGO1	protein_coding
ENSG00000092853	1266.37	-0.406469	0.0948615	-4.28487	1.82843e-05	0.000425749	CLSPN	protein_coding
ENSG00000092871	477.272	-0.172663	0.137942	-1.2517	0.210678	0.450711	RFFL	protein_coding
ENSG00000092929	581.371	0.230826	0.12458	1.85284	0.0639047	0.214659	UNC13D	protein_coding
ENSG00000092931	308.349	-0.0721494	0.146126	-0.493749	0.621484	0.810662	MFSD11	protein_coding
ENSG00000092964	1931.69	-0.125407	0.066766	-1.8783	0.0603396	0.206545	DPYSL2	protein_coding
ENSG00000092978	261.917	0.0429124	0.153747	0.27911	0.780161	0.896923	GPATCH2	protein_coding
ENSG00000093000	3401.97	-0.0884347	0.0603319	-1.4658	0.142702	0.35851	NUP50	protein_coding
ENSG00000093009	1287.38	-0.381535	0.0746612	-5.11021	3.21794e-07	1.28993e-05	CDC45	protein_coding
ENSG00000093010	2126.02	-0.122528	0.0907586	-1.35004	0.177002	0.407016	COMT	protein_coding
ENSG00000093072	184.762	0.2319	0.234509	0.988876	0.322724	0.574876	ADA2	protein_coding
ENSG00000093100	290.877	0.0889926	0.183665	0.484539	0.628003	0.814386	ENSG00000093100	lncRNA
ENSG00000093144	1012.36	0.0159301	0.0814959	0.195471	0.845024	0.928998	ECHDC1	protein_coding
ENSG00000093167	697.25	-0.0382496	0.0935001	-0.409086	0.682477	0.843756	LRRFIP2	protein_coding
ENSG00000093183	1024.87	0.0107606	0.0804918	0.133685	0.893651	0.953414	SEC22C	protein_coding
ENSG00000093217	132.776	-0.401764	0.211128	-1.90294	0.0570482	0.198798	XYLB	protein_coding
ENSG00000094631	1064.96	0.201339	0.0898233	2.2415	0.0249937	0.112627	HDAC6	protein_coding
ENSG00000094804	1276.39	-0.482648	0.0768739	-6.27844	3.41987e-10	2.84997e-08	CDC6	protein_coding
ENSG00000094841	265.214	0.0229778	0.142306	0.161468	0.871725	0.942725	UPRT	protein_coding
ENSG00000094880	1602.41	-0.0554191	0.0704299	-0.786869	0.431358	0.673905	CDC23	protein_coding
ENSG00000094914	1206.97	-0.130725	0.0864964	-1.51133	0.130704	0.340105	AAAS	protein_coding
ENSG00000094916	8667.42	-0.0232774	0.0580608	-0.400915	0.688483	0.84777	CBX5	protein_coding
ENSG00000094975	748.151	0.145979	0.0937196	1.55761	0.119326	0.320845	SUCO	protein_coding
ENSG00000095002	2336.23	-0.196168	0.0724155	-2.70892	0.00675024	0.0450028	MSH2	protein_coding
ENSG00000095015	1452.35	-0.55169	0.0924441	-5.96782	2.40445e-09	1.69206e-07	MAP3K1	protein_coding
ENSG00000095059	1154.07	0.032547	0.0802664	0.405488	0.685119	0.845519	DHPS	protein_coding
ENSG00000095066	230.037	0.0944358	0.148878	0.634317	0.525874	0.746813	HOOK2	protein_coding
ENSG00000095139	2787.31	-0.114797	0.0611683	-1.87675	0.0605528	0.207024	ARCN1	protein_coding
ENSG00000095209	318.668	0.0873971	0.182056	0.480057	0.631187	0.816174	TMEM38B	protein_coding
ENSG00000095261	713.786	0.0871097	0.0870512	1.00067	0.316985	0.569365	PSMD5	protein_coding
ENSG00000095303	116.908	-0.0759215	0.197044	-0.385303	0.700013	0.853744	PTGS1	protein_coding
ENSG00000095319	2499.71	-0.0964447	0.0865367	-1.1145	0.265067	0.513787	NUP188	protein_coding
ENSG00000095321	483.952	-0.0430184	0.0965644	-0.445489	0.655967	0.830332	CRAT	protein_coding
ENSG00000095370	1431.45	0.377105	0.074937	5.03229	4.84655e-07	1.84777e-05	SH2D3C	protein_coding
ENSG00000095380	849.427	-0.29075	0.0788222	-3.68868	0.000225416	0.00344849	NANS	protein_coding
ENSG00000095383	28.5626	0.0982043	0.465101	0.211146	0.832773	0.923867	TBC1D2	protein_coding
ENSG00000095485	317.902	-0.13197	0.120407	-1.09604	0.273061	0.52233	CWF19L1	protein_coding
ENSG00000095539	58.5317	-0.397946	0.365126	-1.08989	0.275764	0.525109	SEMA4G	protein_coding
ENSG00000095564	2062.94	0.188878	0.0759736	2.4861	0.0129151	0.0708819	BTAF1	protein_coding
ENSG00000095574	819.981	0.0954866	0.0936719	1.01937	0.308026	0.558832	IKZF5	protein_coding
ENSG00000095585	2709.43	0.277068	0.0553703	5.00391	5.61801e-07	2.10461e-05	BLNK	protein_coding
ENSG00000095587	18.3551	-0.338519	0.505361	-0.669855	0.50295	NA	TLL2	protein_coding
ENSG00000095637	302.602	0.544518	0.150615	3.61529	0.000300009	0.00429888	SORBS1	protein_coding
ENSG00000095787	4638.36	0.102322	0.0510598	2.00397	0.045073	0.170297	WAC	protein_coding
ENSG00000095794	135.683	0.123432	0.221219	0.557962	0.57687	0.782239	CREM	protein_coding
ENSG00000095906	903.477	-0.235423	0.0956023	-2.46253	0.0137962	0.0740493	NUBP2	protein_coding
ENSG00000095932	14.6134	0.43804	0.586149	0.747319	0.454871	NA	SMIM24	protein_coding
ENSG00000095951	331.654	0.0399388	0.153629	0.259969	0.794888	0.903638	HIVEP1	protein_coding
ENSG00000096060	3457.76	-0.0701381	0.0603894	-1.16143	0.245467	0.491904	FKBP5	protein_coding
ENSG00000096063	3975.7	0.0964522	0.0631349	1.52772	0.126583	0.332799	SRPK1	protein_coding
ENSG00000096070	592.247	-0.192473	0.102834	-1.8717	0.0612487	0.208334	BRPF3	protein_coding
ENSG00000096080	272.398	-0.260411	0.136166	-1.91246	0.0558177	0.195661	MRPS18A	protein_coding
ENSG00000096092	221.523	-0.176754	0.144007	-1.2274	0.219673	0.461919	TMEM14A	protein_coding
ENSG00000096093	335.155	0.0873876	0.232449	0.375942	0.70696	0.856622	EFHC1	protein_coding
ENSG00000096384	26811.5	-0.258009	0.0425915	-6.05775	1.3804e-09	1.0166e-07	HSP90AB1	protein_coding
ENSG00000096401	1584.69	-0.0455735	0.0658452	-0.692131	0.488855	0.718368	CDC5L	protein_coding
ENSG00000096433	2245.71	0.0746558	0.0587443	1.27086	0.203779	0.442604	ITPR3	protein_coding
ENSG00000096654	704.223	0.0149171	0.0834595	0.178735	0.858146	0.936596	ZNF184	protein_coding
ENSG00000096717	699.867	-0.0329446	0.0940524	-0.350279	0.726129	0.867783	SIRT1	protein_coding
ENSG00000096746	6069.89	0.0038165	0.0469267	0.0813289	0.93518	0.970501	HNRNPH3	protein_coding
ENSG00000096968	423.903	0.310618	0.117341	2.64714	0.00811761	0.0509672	JAK2	protein_coding
ENSG00000096996	69.0881	0.00661349	0.253772	0.0260608	0.979209	0.991736	IL12RB1	protein_coding
ENSG00000097007	2301.32	-0.0649389	0.0565853	-1.14763	0.251122	0.499366	ABL1	protein_coding
ENSG00000097021	1760.47	-0.404981	0.0739283	-5.47802	4.30112e-08	2.33829e-06	ACOT7	protein_coding
ENSG00000097033	1480.37	-0.00651403	0.0724318	-0.0899333	0.92834	0.967922	SH3GLB1	protein_coding
ENSG00000097046	1054.57	-0.0374404	0.0980446	-0.381871	0.702557	0.85414	CDC7	protein_coding
ENSG00000099194	11602.8	-0.281514	0.0541262	-5.20107	1.9815e-07	8.77609e-06	SCD	protein_coding
ENSG00000099203	221.404	-0.311396	0.225965	-1.37808	0.16818	0.393559	TMED1	protein_coding
ENSG00000099204	2550.62	0.587622	0.0606754	9.68467	3.50342e-22	2.33568e-19	ABLIM1	protein_coding
ENSG00000099219	609.261	-0.0702971	0.0940406	-0.747518	0.454751	0.693201	ERMP1	protein_coding
ENSG00000099246	839.413	0.0418292	0.116723	0.358363	0.720071	0.864239	RAB18	protein_coding
ENSG00000099250	46.9163	0.673681	0.41187	1.63566	0.10191	0.290807	NRP1	protein_coding
ENSG00000099282	78.7521	0.111859	0.239408	0.467233	0.640333	0.820939	TSPAN15	protein_coding
ENSG00000099290	965.129	0.0598003	0.081978	0.729469	0.465715	0.70127	WASHC2A	protein_coding
ENSG00000099308	453.183	0.229272	0.137596	1.66627	0.0956596	0.280053	MAST3	protein_coding
ENSG00000099326	511.442	0.218122	0.112777	1.9341	0.0531013	0.189208	MZF1	protein_coding
ENSG00000099330	91.9102	-0.245161	0.225854	-1.08549	0.277706	0.526839	OCEL1	protein_coding
ENSG00000099331	2979.03	0.0617845	0.0791679	0.780424	0.435141	0.677605	MYO9B	protein_coding
ENSG00000099337	191.391	-0.172802	0.165893	-1.04165	0.297576	0.547887	KCNK6	protein_coding
ENSG00000099338	8.63203	1.05664	1.07951	0.978811	0.327673	NA	CATSPERG	protein_coding
ENSG00000099341	2629.05	-0.241378	0.0691191	-3.49221	0.000479049	0.0061356	PSMD8	protein_coding
ENSG00000099364	1300.04	-0.083357	0.113198	-0.73638	0.4615	0.698084	FBXL19	protein_coding
ENSG00000099377	19.8592	0.378735	0.452008	0.837893	0.402091	NA	HSD3B7	protein_coding
ENSG00000099381	1143.47	-0.0904801	0.110877	-0.816041	0.414477	0.659736	SETD1A	protein_coding
ENSG00000099385	511.811	-0.384488	0.133669	-2.87642	0.00402219	0.0305951	BCL7C	protein_coding
ENSG00000099617	19.7852	-0.813681	0.462148	-1.76065	0.0782979	NA	EFNA2	protein_coding
ENSG00000099622	3657.83	-0.0181415	0.0671018	-0.270358	0.786885	0.900893	CIRBP	protein_coding
ENSG00000099624	720.591	-0.0834812	0.132254	-0.63122	0.527897	0.747804	ATP5F1D	protein_coding
ENSG00000099783	7355.05	-0.195889	0.0665971	-2.9414	0.00326732	0.026378	HNRNPM	protein_coding
ENSG00000099785	118.081	0.192845	0.230339	0.837221	0.402468	0.649352	MARCHF2	protein_coding
ENSG00000099795	868.045	-0.219676	0.128353	-1.7115	0.0869889	0.263404	NDUFB7	protein_coding
ENSG00000099797	1910.13	-0.236673	0.0761425	-3.10829	0.00188174	0.0173732	TECR	protein_coding
ENSG00000099800	975.581	-0.333343	0.098906	-3.3703	0.000750852	0.00857623	TIMM13	protein_coding
ENSG00000099804	699.608	-0.343641	0.099251	-3.46234	0.000535491	0.00672256	CDC34	protein_coding
ENSG00000099810	20.0462	0.0136867	0.754008	0.018152	0.985518	NA	MTAP	protein_coding
ENSG00000099814	14.9493	-0.923513	0.584007	-1.58134	0.113801	NA	CEP170B	protein_coding
ENSG00000099817	2366.26	-0.305245	0.0909749	-3.35527	0.000792872	0.00894328	POLR2E	protein_coding
ENSG00000099821	1435.8	-0.329923	0.100092	-3.29621	0.000979976	0.0106097	POLRMT	protein_coding
ENSG00000099840	14.8127	-0.242201	0.610834	-0.396509	0.69173	NA	IZUMO4	protein_coding
ENSG00000099849	244.855	-0.337066	0.153649	-2.19374	0.0282545	0.122887	RASSF7	protein_coding
ENSG00000099860	185.075	-0.263207	0.19185	-1.37194	0.170081	0.396615	GADD45B	protein_coding
ENSG00000099864	1036.54	0.260979	0.105141	2.48217	0.0130585	0.0713907	PALM	protein_coding
ENSG00000099866	7.76078	0.48089	0.777289	0.618676	0.53613	NA	MADCAM1	protein_coding
ENSG00000099875	3565.93	0.0942562	0.0652727	1.44404	0.148728	0.366669	MKNK2	protein_coding
ENSG00000099889	486.644	-0.0847446	0.110006	-0.770366	0.441083	0.682145	ARVCF	protein_coding
ENSG00000099899	997.663	-0.0590513	0.128558	-0.459335	0.645994	0.824346	TRMT2A	protein_coding
ENSG00000099901	3873.92	-0.344931	0.0669685	-5.15064	2.59595e-07	1.08884e-05	RANBP1	protein_coding
ENSG00000099904	951.139	0.163392	0.105534	1.54824	0.121565	0.324455	ZDHHC8	protein_coding
ENSG00000099910	554.149	0.125422	0.128399	0.976818	0.328659	0.581213	KLHL22	protein_coding
ENSG00000099917	1355.35	-0.0493352	0.0893439	-0.552194	0.580815	0.78493	MED15	protein_coding
ENSG00000099940	882.59	-0.11731	0.131788	-0.890142	0.37339	0.623565	SNAP29	protein_coding
ENSG00000099942	2750.96	-0.00476483	0.0583904	-0.0816031	0.934962	0.970354	CRKL	protein_coding
ENSG00000099949	1026.99	0.1969	0.105362	1.8688	0.06165	0.209026	LZTR1	protein_coding
ENSG00000099953	178.027	-0.195404	0.16817	-1.16194	0.245259	0.491799	MMP11	protein_coding
ENSG00000099954	637.432	0.142064	0.100463	1.41409	0.157335	0.378675	CECR2	protein_coding
ENSG00000099956	3404.27	-0.0451706	0.0724832	-0.623188	0.533161	0.75148	SMARCB1	protein_coding
ENSG00000099958	879.095	0.0865831	0.0931616	0.929387	0.352689	0.606751	DERL3	protein_coding
ENSG00000099968	722.442	-0.00629422	0.0943028	-0.0667448	0.946785	0.976225	BCL2L13	protein_coding
ENSG00000099974	47.8811	-0.132067	0.286919	-0.460293	0.645306	0.824056	DDTL	protein_coding
ENSG00000099977	686.393	-0.41147	0.121216	-3.39452	0.000687487	0.00802617	DDT	protein_coding
ENSG00000099991	1690.59	0.119676	0.0736093	1.62583	0.103985	0.294343	CABIN1	protein_coding
ENSG00000099992	283.633	-0.0638844	0.128127	-0.498601	0.618061	0.808611	TBC1D10A	protein_coding
ENSG00000099995	3288.3	0.000110073	0.0800738	0.00137464	0.998903	0.999377	SF3A1	protein_coding
ENSG00000099999	207.277	0.08912	0.182487	0.488365	0.625291	0.812519	RNF215	protein_coding
ENSG00000100003	61.9315	0.130852	0.302702	0.432279	0.665538	0.834868	SEC14L2	protein_coding
ENSG00000100014	1458.39	-0.169758	0.0732306	-2.31813	0.0204424	0.0979511	SPECC1L	protein_coding
ENSG00000100023	1325.74	0.0519618	0.0847673	0.612993	0.539881	0.756403	PPIL2	protein_coding
ENSG00000100027	824.987	0.309657	0.111808	2.76954	0.00561359	0.039156	YPEL1	protein_coding
ENSG00000100028	2965.95	-0.235348	0.212303	-1.10855	0.267624	0.516768	SNRPD3	protein_coding
ENSG00000100029	1995.91	-0.198828	0.0842659	-2.35953	0.0182981	0.0902228	PES1	protein_coding
ENSG00000100030	3600.78	0.0155576	0.0647863	0.240137	0.810224	0.912528	MAPK1	protein_coding
ENSG00000100031	18.2383	-0.466738	0.62528	-0.746446	0.455398	NA	GGT1	protein_coding
ENSG00000100034	2264.59	0.0937191	0.0734963	1.27515	0.202255	0.440653	PPM1F	protein_coding
ENSG00000100036	12.4213	-0.186915	0.546972	-0.341727	0.732556	NA	SLC35E4	protein_coding
ENSG00000100038	1107.84	0.0140823	0.0915644	0.153796	0.87777	0.946037	TOP3B	protein_coding
ENSG00000100055	61.9235	0.05762	0.27027	0.213194	0.831176	0.923482	CYTH4	protein_coding
ENSG00000100056	525.379	0.0226989	0.0947532	0.239558	0.810673	0.912782	ESS2	protein_coding
ENSG00000100058	14.9544	-3.44104	1.70843	-2.01415	0.043994	NA	ENSG00000100058	transcribed_unprocessed_pseudogene
ENSG00000100060	1949.03	-0.0446004	0.0938208	-0.475379	0.634517	0.817726	MFNG	protein_coding
ENSG00000100075	1615.08	-0.26513	0.100747	-2.63164	0.00849731	0.052685	SLC25A1	protein_coding
ENSG00000100077	735.453	0.0723044	0.107966	0.669695	0.503052	0.730355	GRK3	protein_coding
ENSG00000100083	1077.43	0.19617	0.0955397	2.05328	0.0400453	0.157483	GGA1	protein_coding
ENSG00000100084	1300.73	-0.121339	0.094041	-1.29028	0.196954	0.433826	HIRA	protein_coding
ENSG00000100092	289.813	0.0478538	0.176053	0.271814	0.785765	0.900098	SH3BP1	protein_coding
ENSG00000100097	211.865	-0.413536	0.147655	-2.80069	0.00509932	0.0366104	LGALS1	protein_coding
ENSG00000100099	14099.2	0.261037	0.0412816	6.32333	2.55985e-10	2.23625e-08	HPS4	protein_coding
ENSG00000100100	171.175	0.630645	0.163588	3.85508	0.000115693	0.00200751	PIK3IP1	protein_coding
ENSG00000100104	1616.91	0.0443223	0.0946035	0.468506	0.639423	0.820376	SRRD	protein_coding
ENSG00000100105	1690.48	-0.0745177	0.0590855	-1.26118	0.207243	0.447315	PATZ1	protein_coding
ENSG00000100106	760.852	0.10263	0.111429	0.921037	0.357031	0.611259	TRIOBP	protein_coding
ENSG00000100109	1177.33	-0.13219	0.0913789	-1.44661	0.148006	0.365579	TFIP11	protein_coding
ENSG00000100116	263.277	-0.19653	0.170286	-1.15412	0.248453	0.495536	GCAT	protein_coding
ENSG00000100124	433.916	-0.0898589	0.119851	-0.749758	0.453401	0.692219	ANKRD54	protein_coding
ENSG00000100129	12460.7	0.104492	0.0617355	1.69258	0.0905351	0.270857	EIF3L	protein_coding
ENSG00000100138	2695.7	-0.19184	0.0671063	-2.85874	0.00425323	0.0317476	SNU13	protein_coding
ENSG00000100139	972.881	0.0491846	0.0840698	0.585045	0.558518	0.77025	MICALL1	protein_coding
ENSG00000100142	554.725	-0.163159	0.104338	-1.56375	0.117875	0.318228	POLR2F	protein_coding
ENSG00000100147	509.843	-0.137154	0.0982961	-1.39532	0.162921	0.385814	CCDC134	protein_coding
ENSG00000100150	592.953	-0.053518	0.0922862	-0.579913	0.561973	0.772828	DEPDC5	protein_coding
ENSG00000100151	42.5755	-0.791219	0.343305	-2.30471	0.0211828	0.100495	PICK1	protein_coding
ENSG00000100154	1635.15	0.184618	0.087846	2.10161	0.0355879	0.145089	TTC28	protein_coding
ENSG00000100162	775.793	-0.470652	0.089987	-5.23022	1.69308e-07	7.73779e-06	CENPM	protein_coding
ENSG00000100167	29.6122	-0.153826	0.446627	-0.344416	0.730534	0.870033	SEPTIN3	protein_coding
ENSG00000100197	16.2978	0.957833	0.526449	1.81942	0.0688471	NA	CYP2D6	protein_coding
ENSG00000100201	22764.1	0.237618	0.0523139	4.54215	5.56838e-06	0.000152343	DDX17	protein_coding
ENSG00000100207	1525.21	-0.135903	0.0746556	-1.8204	0.0686981	0.22544	TCF20	protein_coding
ENSG00000100209	149.96	-0.0530831	0.175829	-0.301902	0.762727	0.888785	HSCB	protein_coding
ENSG00000100211	97.4715	0.475354	0.225673	2.10639	0.0351706	0.14399	CBY1	protein_coding
ENSG00000100216	2025.19	-0.299408	0.0864132	-3.46485	0.000530537	0.0066783	TOMM22	protein_coding
ENSG00000100219	14356.4	0.307663	0.0456737	6.73611	1.62684e-11	1.77648e-09	XBP1	protein_coding
ENSG00000100220	1635.51	-0.114567	0.0684262	-1.67431	0.0940691	0.27718	RTCB	protein_coding
ENSG00000100221	1551.7	-0.141142	0.0626898	-2.25144	0.0243576	0.11067	JOSD1	protein_coding
ENSG00000100225	2453.87	-0.0332823	0.0631558	-0.526988	0.598202	0.796022	FBXO7	protein_coding
ENSG00000100226	1974.04	-0.0122409	0.0693004	-0.176635	0.859795	0.937589	GTPBP1	protein_coding
ENSG00000100227	3170.68	-0.0549314	0.0550618	-0.997631	0.318458	0.570567	POLDIP3	protein_coding
ENSG00000100239	1286.09	0.250312	0.0946048	2.64587	0.00814811	0.0511204	PPP6R2	protein_coding
ENSG00000100241	3669.61	-0.00258065	0.0893973	-0.0288672	0.97697	0.990724	SBF1	protein_coding
ENSG00000100242	6545.32	0.2853	0.0710061	4.01796	5.87047e-05	0.00112994	SUN2	protein_coding
ENSG00000100243	2285.74	-0.0696998	0.0585276	-1.19089	0.233698	0.47885	CYB5R3	protein_coding
ENSG00000100246	194.035	-0.110648	0.165986	-0.66661	0.505021	0.731412	DNAL4	protein_coding
ENSG00000100253	17.3676	-0.0426647	0.525799	-0.0811426	0.935329	NA	MIOX	protein_coding
ENSG00000100258	994.693	0.0918618	0.112248	0.818387	0.413136	0.658627	LMF2	protein_coding
ENSG00000100263	397.753	-0.0134061	0.129255	-0.103718	0.917393	0.962451	RHBDD3	protein_coding
ENSG00000100266	2133.08	0.016884	0.0623347	0.27086	0.786499	0.900694	PACSIN2	protein_coding
ENSG00000100271	143.06	0.0635833	0.174169	0.365067	0.715061	0.860768	TTLL1	protein_coding
ENSG00000100280	3002.34	-0.0669062	0.0735648	-0.909487	0.363093	0.615208	AP1B1	protein_coding
ENSG00000100281	966.958	-0.0410118	0.0716977	-0.57201	0.567315	0.776716	HMGXB4	protein_coding
ENSG00000100284	328.494	0.0751708	0.126923	0.592256	0.553679	0.767084	TOM1	protein_coding
ENSG00000100288	640.984	0.435428	0.0908163	4.7946	1.62999e-06	5.17632e-05	CHKB	protein_coding
ENSG00000100290	11.4957	-1.60582	0.615164	-2.6104	0.00904361	NA	BIK	protein_coding
ENSG00000100294	329.937	-0.0764432	0.122149	-0.625817	0.531435	0.750596	MCAT	protein_coding
ENSG00000100296	715.432	-0.071881	0.088928	-0.808306	0.418915	0.663506	THOC5	protein_coding
ENSG00000100297	3930.63	-0.482807	0.0931178	-5.18491	2.16124e-07	9.37548e-06	MCM5	protein_coding
ENSG00000100298	123.691	0.330162	0.178286	1.85186	0.0640452	0.215064	APOBEC3H	protein_coding
ENSG00000100299	296.218	0.109777	0.140673	0.780373	0.435171	0.677605	ARSA	protein_coding
ENSG00000100300	1807.88	-0.170299	0.114625	-1.48571	0.137357	0.351211	TSPO	protein_coding
ENSG00000100302	13.9552	-0.482982	0.592778	-0.814777	0.4152	NA	RASD2	protein_coding
ENSG00000100304	2288.46	-0.145925	0.0737747	-1.97799	0.04793	0.177212	TTLL12	protein_coding
ENSG00000100307	190.291	-0.0368978	0.174852	-0.211023	0.83287	0.923867	CBX7	protein_coding
ENSG00000100316	58248.7	0.0338407	0.0453032	0.746982	0.455075	0.69325	RPL3	protein_coding
ENSG00000100319	342.422	-0.0947696	0.129753	-0.730386	0.465154	0.701166	ZMAT5	protein_coding
ENSG00000100320	1095.78	0.164043	0.113206	1.44907	0.147317	0.364538	RBFOX2	protein_coding
ENSG00000100321	976.79	0.0831072	0.105692	0.786313	0.431684	0.674164	SYNGR1	protein_coding
ENSG00000100324	826.049	0.0916004	0.0974207	0.940256	0.347086	0.600211	TAB1	protein_coding
ENSG00000100325	1283.15	-0.140508	0.0713012	-1.97062	0.0487673	0.178934	ASCC2	protein_coding
ENSG00000100330	1595.5	0.186033	0.082128	2.26516	0.0235027	0.107943	MTMR3	protein_coding
ENSG00000100335	1731.98	-0.0931126	0.0753543	-1.23566	0.216584	0.457893	MIEF1	protein_coding
ENSG00000100342	295.791	-0.0356296	0.122022	-0.291994	0.770291	0.892566	APOL1	protein_coding
ENSG00000100345	12170.7	-0.045134	0.0605319	-0.745624	0.455895	0.693922	MYH9	protein_coding
ENSG00000100347	1039.95	-0.0768824	0.0824282	-0.932719	0.350965	0.604689	SAMM50	protein_coding
ENSG00000100348	1216.47	-0.0779095	0.0821755	-0.948087	0.343085	0.596326	TXN2	protein_coding
ENSG00000100350	952.332	-0.160628	0.0770664	-2.08429	0.0371341	0.149802	FOXRED2	protein_coding
ENSG00000100353	4963.86	0.00672143	0.052788	0.127329	0.89868	0.954909	EIF3D	protein_coding
ENSG00000100354	1255.59	0.0364929	0.142814	0.255527	0.798316	0.905699	TNRC6B	protein_coding
ENSG00000100359	1875.04	0.0456052	0.0813201	0.560811	0.574926	0.781252	SGSM3	protein_coding
ENSG00000100360	435.452	-0.026315	0.102209	-0.257463	0.796822	0.904393	IFT27	protein_coding
ENSG00000100364	2008.94	-0.313053	0.066834	-4.68404	2.81274e-06	8.32453e-05	KIAA0930	protein_coding
ENSG00000100365	1735.58	0.447697	0.0691947	6.47011	9.79323e-11	9.46953e-09	NCF4	protein_coding
ENSG00000100368	418.219	0.228546	0.122011	1.87316	0.0610462	0.208013	CSF2RB	protein_coding
ENSG00000100372	611.229	-0.153669	0.10329	-1.48774	0.136819	0.35019	SLC25A17	protein_coding
ENSG00000100376	1337.07	0.18063	0.0691766	2.61114	0.00902402	0.0549818	FAM118A	protein_coding
ENSG00000100379	296.458	-0.042728	0.138792	-0.307857	0.758191	0.885979	KCTD17	protein_coding
ENSG00000100380	6089.28	-0.110019	0.0585252	-1.87985	0.0601279	0.206127	ST13	protein_coding
ENSG00000100387	1062.18	-0.165807	0.0704244	-2.3544	0.0185526	0.0910873	RBX1	protein_coding
ENSG00000100393	2377.27	0.0829321	0.0786082	1.05501	0.291423	0.541579	EP300	protein_coding
ENSG00000100395	1064.13	-0.0672098	0.0866172	-0.775941	0.437784	0.679667	L3MBTL2	protein_coding
ENSG00000100401	3507.68	-0.322339	0.071287	-4.5217	6.13441e-06	0.000163934	RANGAP1	protein_coding
ENSG00000100403	3439.44	-0.0347745	0.0733488	-0.474097	0.635431	0.818404	ZC3H7B	protein_coding
ENSG00000100410	832.354	-0.213577	0.094587	-2.25799	0.023946	0.109336	PHF5A	protein_coding
ENSG00000100412	2297.6	-0.200059	0.0671248	-2.98041	0.00287867	0.0240528	ACO2	protein_coding
ENSG00000100413	946.007	-0.139752	0.0954897	-1.46353	0.143322	0.359408	POLR3H	protein_coding
ENSG00000100416	1135.1	0.0401412	0.068045	0.589921	0.555244	0.767714	TRMU	protein_coding
ENSG00000100417	183.836	-0.395871	0.160453	-2.46721	0.013617	0.0732737	PMM1	protein_coding
ENSG00000100418	653.881	0.143393	0.102101	1.40443	0.160192	0.382426	DESI1	protein_coding
ENSG00000100422	1395.49	-0.134471	0.0773444	-1.7386	0.0821057	0.253914	CERK	protein_coding
ENSG00000100425	1256.4	-0.0207966	0.072979	-0.284967	0.775669	0.89509	BRD1	protein_coding
ENSG00000100426	1687.27	-0.0488664	0.0603122	-0.810224	0.417811	0.662777	ZBED4	protein_coding
ENSG00000100429	583.102	0.368051	0.123598	2.97782	0.00290311	0.0241456	HDAC10	protein_coding
ENSG00000100439	1066.51	-0.336247	0.0867308	-3.8769	0.000105794	0.00186124	ABHD4	protein_coding
ENSG00000100441	1344.23	0.170014	0.0798356	2.12955	0.0332086	0.138373	KHNYN	protein_coding
ENSG00000100442	1872.82	-0.0783077	0.069375	-1.12876	0.259	0.507463	FKBP3	protein_coding
ENSG00000100445	907.846	0.00829411	0.0792377	0.104674	0.916635	0.962132	SDR39U1	protein_coding
ENSG00000100461	1992.08	-0.00875088	0.0680261	-0.12864	0.897642	0.954616	RBM23	protein_coding
ENSG00000100462	2635.91	0.0179333	0.0917363	0.195487	0.845012	0.928998	PRMT5	protein_coding
ENSG00000100473	2871.64	-0.0968872	0.0592617	-1.63491	0.102069	0.290868	COCH	protein_coding
ENSG00000100478	152.248	0.184703	0.185701	0.994624	0.319919	0.572132	AP4S1	protein_coding
ENSG00000100479	364.694	-0.251336	0.114774	-2.18984	0.0285357	0.123746	POLE2	protein_coding
ENSG00000100483	208.754	0.055073	0.177631	0.310042	0.756529	0.884934	VCPKMT	protein_coding
ENSG00000100485	1016.51	0.00176147	0.0833335	0.0211376	0.983136	0.992875	SOS2	protein_coding
ENSG00000100490	242.265	-0.334328	0.247095	-1.35303	0.176045	0.405328	CDKL1	protein_coding
ENSG00000100503	3928.82	-0.022382	0.0669513	-0.334302	0.738151	0.87389	NIN	protein_coding
ENSG00000100504	1221.03	-0.250441	0.0783892	-3.19484	0.00139907	0.0140814	PYGL	protein_coding
ENSG00000100505	10.3765	0.198327	0.677252	0.292841	0.769644	NA	TRIM9	protein_coding
ENSG00000100519	1699.28	-0.0057998	0.0671471	-0.0863746	0.931169	0.968853	PSMC6	protein_coding
ENSG00000100522	1429.96	-0.0922156	0.100087	-0.921355	0.356865	0.611182	GNPNAT1	protein_coding
ENSG00000100523	1332.34	0.142729	0.117355	1.21622	0.223903	0.467553	DDHD1	protein_coding
ENSG00000100526	465.387	-0.172208	0.0968907	-1.77734	0.0755115	0.239246	CDKN3	protein_coding
ENSG00000100528	1755.51	-0.0155326	0.0744373	-0.208667	0.834708	0.924558	CNIH1	protein_coding
ENSG00000100532	169.241	-0.0898586	0.167361	-0.536915	0.591326	0.79252	CGRRF1	protein_coding
ENSG00000100554	588.95	-0.0727359	0.103796	-0.700759	0.483453	0.714575	ATP6V1D	protein_coding
ENSG00000100567	1904.05	-0.227869	0.0723856	-3.14798	0.00164403	0.0157884	PSMA3	protein_coding
ENSG00000100568	977.128	-0.0728482	0.0756567	-0.962879	0.335608	0.58841	VTI1B	protein_coding
ENSG00000100575	543.391	-0.0499385	0.115646	-0.431824	0.665869	0.834957	TIMM9	protein_coding
ENSG00000100577	200.547	-0.149291	0.197574	-0.75562	0.449877	0.689123	GSTZ1	protein_coding
ENSG00000100578	881.892	-0.139524	0.112466	-1.24059	0.214758	0.455878	KIAA0586	protein_coding
ENSG00000100580	925.685	0.0819607	0.0961973	0.852007	0.39421	0.642412	TMED8	protein_coding
ENSG00000100583	10.7615	-0.597807	0.623882	-0.958206	0.337959	NA	SAMD15	protein_coding
ENSG00000100591	2385.97	-0.102875	0.0779331	-1.32004	0.18682	0.420478	AHSA1	protein_coding
ENSG00000100592	253.575	0.226357	0.216695	1.04459	0.296214	0.546561	DAAM1	protein_coding
ENSG00000100596	1281.06	0.143255	0.0876061	1.63522	0.102002	0.290852	SPTLC2	protein_coding
ENSG00000100599	353.294	-0.139671	0.135163	-1.03335	0.301438	0.551582	RIN3	protein_coding
ENSG00000100600	209.511	-0.264753	0.142244	-1.86125	0.0627082	0.211538	LGMN	protein_coding
ENSG00000100601	302.971	-0.0521255	0.131652	-0.395935	0.692153	0.849751	ALKBH1	protein_coding
ENSG00000100603	2009.8	-0.0471017	0.0728657	-0.646418	0.518009	0.740753	SNW1	protein_coding
ENSG00000100605	989.079	-0.136795	0.135592	-1.00887	0.313037	0.564848	ITPK1	protein_coding
ENSG00000100612	382.729	-0.0861041	0.112429	-0.765854	0.443763	0.683968	DHRS7	protein_coding
ENSG00000100614	1027.64	-0.0560891	0.0914677	-0.613213	0.539736	0.756287	PPM1A	protein_coding
ENSG00000100628	18.3537	1.47924	0.543172	2.72334	0.00646261	NA	ASB2	protein_coding
ENSG00000100629	564.829	-0.276814	0.113025	-2.44914	0.01432	0.0761507	CEP128	protein_coding
ENSG00000100632	3783.84	-0.156597	0.059041	-2.65234	0.00799368	0.0506026	ERH	protein_coding
ENSG00000100644	141.498	-0.19512	0.215118	-0.907035	0.364388	0.616578	HIF1A	protein_coding
ENSG00000100647	820.044	0.137293	0.0825462	1.66322	0.0962674	0.280895	SUSD6	protein_coding
ENSG00000100650	6417.75	0.193593	0.0614422	3.15082	0.00162813	0.0156953	SRSF5	protein_coding
ENSG00000100664	4213.22	-0.181595	0.0841535	-2.1579	0.0309353	0.131628	EIF5	protein_coding
ENSG00000100697	2310.32	0.160092	0.0854747	1.87297	0.061072	0.208013	DICER1	protein_coding
ENSG00000100711	352.561	0.084263	0.126963	0.66368	0.506895	0.731883	ZFYVE21	protein_coding
ENSG00000100714	3672.37	-0.317277	0.0639796	-4.95902	7.08484e-07	2.53694e-05	MTHFD1	protein_coding
ENSG00000100721	6256.18	-0.229678	0.0602578	-3.81158	0.000138079	0.00232277	TCL1A	protein_coding
ENSG00000100722	1686.83	0.0655057	0.0643421	1.01808	0.308638	0.559542	ZC3H14	protein_coding
ENSG00000100726	1227.05	-0.120327	0.0969975	-1.24052	0.214785	0.455878	TELO2	protein_coding
ENSG00000100731	2113.27	0.136016	0.0920428	1.47775	0.139474	0.354123	PCNX1	protein_coding
ENSG00000100744	290.442	-0.477695	0.13175	-3.62576	0.000288117	0.00415317	GSKIP	protein_coding
ENSG00000100749	1907.2	-0.127496	0.0736339	-1.73148	0.0833654	0.256308	VRK1	protein_coding
ENSG00000100764	2186.95	-0.295448	0.0567686	-5.20442	1.94603e-07	8.64926e-06	PSMC1	protein_coding
ENSG00000100784	334.797	0.00146359	0.138234	0.0105878	0.991552	0.996429	RPS6KA5	protein_coding
ENSG00000100796	2224.54	0.0881556	0.0832461	1.05898	0.289611	0.539565	PPP4R3A	protein_coding
ENSG00000100802	267.037	0.140268	0.151483	0.925965	0.354464	0.608648	C14orf93	protein_coding
ENSG00000100804	1264.35	-0.283773	0.069423	-4.08759	4.3588e-05	0.000880589	PSMB5	protein_coding
ENSG00000100811	3492.3	-0.0551604	0.0593412	-0.929545	0.352606	0.606751	YY1	protein_coding
ENSG00000100813	6545.35	0.103969	0.0570688	1.82182	0.0684816	0.224788	ACIN1	protein_coding
ENSG00000100814	2099.77	0.1478	0.0752255	1.96476	0.0494421	0.180693	CCNB1IP1	protein_coding
ENSG00000100815	804.182	0.246656	0.10837	2.27605	0.0228431	0.106068	TRIP11	protein_coding
ENSG00000100823	5222.2	-0.112312	0.062771	-1.78923	0.073578	0.235654	APEX1	protein_coding
ENSG00000100836	5005.16	0.0108938	0.0657498	0.165685	0.868405	0.940764	PABPN1	protein_coding
ENSG00000100852	1288.57	0.0724252	0.0967076	0.748909	0.453912	0.692516	ARHGAP5	protein_coding
ENSG00000100865	297.371	-0.190136	0.126907	-1.49823	0.134074	0.345452	CINP	protein_coding
ENSG00000100883	1149.39	0.0286117	0.0809571	0.353417	0.723776	0.866301	SRP54	protein_coding
ENSG00000100888	2562.67	0.038295	0.0769806	0.497462	0.618863	0.808992	CHD8	protein_coding
ENSG00000100889	725.957	-0.0373055	0.110967	-0.336184	0.736732	0.873323	PCK2	protein_coding
ENSG00000100890	1019.45	0.00528656	0.0961533	0.0549806	0.956154	0.980935	PRORP	protein_coding
ENSG00000100897	1361.01	-0.0953887	0.0662387	-1.44007	0.149846	0.368421	DCAF11	protein_coding
ENSG00000100902	12964.1	-0.0585924	0.0467237	-1.25402	0.209835	0.449591	PSMA6	protein_coding
ENSG00000100906	1769.68	-0.0569248	0.0663602	-0.857815	0.390995	0.640135	NFKBIA	protein_coding
ENSG00000100908	158.132	-0.153004	0.171962	-0.889753	0.373599	0.623565	EMC9	protein_coding
ENSG00000100911	3324.33	-0.10629	0.0541285	-1.96366	0.0495692	0.180873	PSME2	protein_coding
ENSG00000100916	209.959	0.180217	0.161309	1.11721	0.263903	0.512473	BRMS1L	protein_coding
ENSG00000100918	35.6725	-0.124306	0.372095	-0.334072	0.738325	0.87389	REC8	protein_coding
ENSG00000100926	605.641	-0.224941	0.0987653	-2.27753	0.0227548	0.105774	TM9SF1	protein_coding
ENSG00000100934	1023.31	-0.0629989	0.0781944	-0.80567	0.420433	0.664872	SEC23A	protein_coding
ENSG00000100938	999.58	0.0744237	0.0860176	0.865215	0.386921	0.636427	GMPR2	protein_coding
ENSG00000100941	7995.07	0.0632959	0.0424007	1.4928	0.135489	0.347628	PNN	protein_coding
ENSG00000100949	381.999	-0.041617	0.118513	-0.35116	0.725468	0.867344	RABGGTA	protein_coding
ENSG00000100979	25.6961	-0.534024	0.401232	-1.33096	0.183202	0.415493	PLTP	protein_coding
ENSG00000100982	980.844	0.0146217	0.0743743	0.196596	0.844144	0.928353	PCIF1	protein_coding
ENSG00000100983	1201.01	-0.0919256	0.0802147	-1.14599	0.251797	0.500081	GSS	protein_coding
ENSG00000100991	1819.37	0.0507182	0.0654453	0.77497	0.438357	0.679983	TRPC4AP	protein_coding
ENSG00000100994	1372.56	-0.0458632	0.0766893	-0.598039	0.549814	0.764085	PYGB	protein_coding
ENSG00000100997	642.582	-0.139955	0.101303	-1.38155	0.16711	0.391925	ABHD12	protein_coding
ENSG00000101000	121.585	0.2592	0.214763	1.20691	0.227466	0.471012	PROCR	protein_coding
ENSG00000101003	1663.87	-0.244533	0.0959106	-2.5496	0.0107848	0.0627518	GINS1	protein_coding
ENSG00000101004	23.3953	0.549018	0.44087	1.2453	0.21302	0.453805	NINL	protein_coding
ENSG00000101017	12.2308	-0.56905	0.553004	-1.02902	0.303472	NA	CD40	protein_coding
ENSG00000101019	1200.65	-0.073883	0.0817828	-0.903405	0.366311	0.618427	UQCC1	protein_coding
ENSG00000101040	2179.31	-0.0345016	0.0574882	-0.600152	0.548405	0.76279	ZMYND8	protein_coding
ENSG00000101052	443.57	0.0178984	0.135738	0.131859	0.895096	0.954079	IFT52	protein_coding
ENSG00000101057	5722.47	-0.492823	0.0651954	-7.55918	4.05625e-14	7.13619e-12	MYBL2	protein_coding
ENSG00000101079	992.412	0.132037	0.0811477	1.62712	0.103711	0.294093	NDRG3	protein_coding
ENSG00000101082	11.6607	0.790966	0.675502	1.17093	0.241627	NA	SLA2	protein_coding
ENSG00000101084	800.202	-0.218716	0.0861119	-2.5399	0.0110884	0.0638149	RAB5IF	protein_coding
ENSG00000101096	574.966	0.0163864	0.0911046	0.179864	0.857259	0.93587	NFATC2	protein_coding
ENSG00000101104	800.615	-0.0303669	0.095228	-0.318886	0.749813	0.8809	PABPC1L	protein_coding
ENSG00000101109	1647.16	0.0952797	0.0701958	1.35734	0.174672	0.403541	STK4	protein_coding
ENSG00000101126	3814.18	0.155669	0.0637495	2.44188	0.014611	0.0773415	ADNP	protein_coding
ENSG00000101132	464.82	0.0273115	0.113019	0.241654	0.809048	0.912169	PFDN4	protein_coding
ENSG00000101138	871.038	-0.0353133	0.0953076	-0.370519	0.710996	0.859041	CSTF1	protein_coding
ENSG00000101146	1064.07	-0.150231	0.101237	-1.48395	0.137822	0.351974	RAE1	protein_coding
ENSG00000101150	3319.43	-0.118508	0.059679	-1.98576	0.0470605	0.174814	TPD52L2	protein_coding
ENSG00000101152	2115.05	-0.0273757	0.0585027	-0.46794	0.639828	0.82069	DNAJC5	protein_coding
ENSG00000101158	2185.52	-0.0637906	0.0599077	-1.06481	0.28696	0.536522	NELFCD	protein_coding
ENSG00000101160	356.755	0.0463278	0.120738	0.383704	0.701198	0.853903	CTSZ	protein_coding
ENSG00000101161	1976.75	-0.0266951	0.0558281	-0.478166	0.632532	0.816497	PRPF6	protein_coding
ENSG00000101166	2183.08	-0.100237	0.0653691	-1.5334	0.125176	0.330572	PRELID3B	protein_coding
ENSG00000101181	521.442	0.153459	0.101653	1.50963	0.131137	0.340672	MTG2	protein_coding
ENSG00000101182	3211.19	-0.234708	0.0558439	-4.20292	2.63492e-05	0.000583505	PSMA7	protein_coding
ENSG00000101187	470.878	-0.323877	0.149612	-2.16478	0.0304048	0.130114	SLCO4A1	protein_coding
ENSG00000101189	614.139	-0.171738	0.0995138	-1.72577	0.0843888	0.258388	MRGBP	protein_coding
ENSG00000101190	666.789	0.285755	0.0928961	3.07608	0.00209744	0.0188786	TCFL5	protein_coding
ENSG00000101191	2684.42	0.130611	0.062351	2.09476	0.036192	0.146937	DIDO1	protein_coding
ENSG00000101193	1378.89	-0.0879428	0.0687931	-1.27837	0.20112	0.439652	GID8	protein_coding
ENSG00000101194	1121.71	0.192668	0.090548	2.12779	0.0333542	0.138797	SLC17A9	protein_coding
ENSG00000101199	1790.74	0.2146	0.0727066	2.95159	0.00316138	0.0257029	ARFGAP1	protein_coding
ENSG00000101216	743.579	-0.129422	0.0870255	-1.48717	0.13697	0.350364	GMEB2	protein_coding
ENSG00000101220	1190.12	-0.203076	0.0879585	-2.30878	0.020956	0.0997931	ADISSP	protein_coding
ENSG00000101224	869.767	-0.0790258	0.0765038	-1.03297	0.30162	0.551714	CDC25B	protein_coding
ENSG00000101230	516.05	-0.0651947	0.0977105	-0.667223	0.50463	0.731033	ISM1	protein_coding
ENSG00000101236	654.306	0.0401271	0.121208	0.33106	0.740599	0.874865	RNF24	protein_coding
ENSG00000101246	706.084	-0.0139467	0.0898318	-0.155254	0.876621	0.945336	ARFRP1	protein_coding
ENSG00000101247	346.312	-0.195373	0.131318	-1.48779	0.136807	0.35019	NDUFAF5	protein_coding
ENSG00000101255	1181.34	-0.357706	0.0807171	-4.4316	9.35369e-06	0.00023462	TRIB3	protein_coding
ENSG00000101265	1630.08	-0.0689216	0.0656849	-1.04928	0.294051	0.544316	RASSF2	protein_coding
ENSG00000101266	3817.07	-0.0329745	0.0493312	-0.668431	0.503858	0.73056	CSNK2A1	protein_coding
ENSG00000101290	1324.89	-0.0228535	0.10833	-0.210962	0.832917	0.923867	CDS2	protein_coding
ENSG00000101294	1617.83	-0.0989825	0.0609213	-1.62476	0.104214	0.294791	HM13	protein_coding
ENSG00000101306	32.1649	-0.253599	0.360754	-0.702968	0.482076	0.714038	MYLK2	protein_coding
ENSG00000101310	860.299	0.00307013	0.101958	0.0301117	0.975978	0.990216	SEC23B	protein_coding
ENSG00000101311	812.732	0.083622	0.0956265	0.874465	0.381865	0.631803	FERMT1	protein_coding
ENSG00000101337	1731.43	-0.0015272	0.0685441	-0.0222805	0.982224	0.992875	TM9SF4	protein_coding
ENSG00000101343	834.757	-0.0542103	0.135563	-0.399889	0.689238	0.848205	CRNKL1	protein_coding
ENSG00000101346	1143.46	-0.041123	0.0793473	-0.518266	0.604272	0.79924	POFUT1	protein_coding
ENSG00000101347	548.877	-0.108612	0.11932	-0.910258	0.362687	0.614941	SAMHD1	protein_coding
ENSG00000101350	333.452	-0.234641	0.121558	-1.93029	0.0535713	0.190401	KIF3B	protein_coding
ENSG00000101353	28.4743	0.117939	0.450666	0.261699	0.793554	0.903443	MROH8	protein_coding
ENSG00000101361	6324.94	-0.113697	0.0431409	-2.63548	0.00840172	0.0522457	NOP56	protein_coding
ENSG00000101363	212.533	-0.0827742	0.143861	-0.575375	0.565038	0.774855	MANBAL	protein_coding
ENSG00000101365	1647.15	-0.0502323	0.0647845	-0.775375	0.438118	0.67977	IDH3B	protein_coding
ENSG00000101367	3244.81	-0.10304	0.0539867	-1.90861	0.0563121	0.197046	MAPRE1	protein_coding
ENSG00000101384	230.623	-0.114943	0.168611	-0.681705	0.495426	0.724463	JAG1	protein_coding
ENSG00000101391	637.624	0.109534	0.104161	1.05158	0.292991	0.542967	CDK5RAP1	protein_coding
ENSG00000101400	143.332	-0.185665	0.21471	-0.864724	0.387191	0.636623	SNTA1	protein_coding
ENSG00000101407	1083.19	-0.246773	0.0697412	-3.53841	0.000402541	0.00536735	TTI1	protein_coding
ENSG00000101412	2783.04	-0.228731	0.0679016	-3.36857	0.000755594	0.00862262	E2F1	protein_coding
ENSG00000101413	959.216	-0.000127415	0.0791806	-0.00160916	0.998716	0.999347	RPRD1B	protein_coding
ENSG00000101417	147.292	-0.252755	0.328393	-0.769672	0.441494	0.682667	PXMP4	protein_coding
ENSG00000101421	1623.51	-0.164443	0.0634235	-2.59277	0.00952062	0.0572639	CHMP4B	protein_coding
ENSG00000101439	322.336	0.000779343	0.152905	0.00509691	0.995933	0.998187	CST3	protein_coding
ENSG00000101442	276.901	-0.0942773	0.125228	-0.752847	0.451542	0.690927	ACTR5	protein_coding
ENSG00000101444	4646.76	-0.209681	0.0529368	-3.96096	7.46492e-05	0.00138133	AHCY	protein_coding
ENSG00000101445	632.99	-0.224666	0.0949703	-2.36565	0.0179985	0.0894769	PPP1R16B	protein_coding
ENSG00000101447	496.707	-0.00241091	0.102837	-0.023444	0.981296	0.992663	FAM83D	protein_coding
ENSG00000101452	496.971	-0.00233062	0.111931	-0.020822	0.983388	0.992875	DHX35	protein_coding
ENSG00000101457	455.77	-0.19052	0.0992439	-1.91971	0.0548944	0.193852	DNTTIP1	protein_coding
ENSG00000101464	562.053	-0.0885552	0.0936525	-0.945572	0.344367	0.597711	PIGU	protein_coding
ENSG00000101473	396.54	-0.129736	0.12099	-1.07229	0.283589	0.532942	ACOT8	protein_coding
ENSG00000101474	1247.18	-0.0345341	0.0705586	-0.489439	0.624531	0.812299	APMAP	protein_coding
ENSG00000101544	746.949	-0.0341913	0.0935117	-0.365636	0.714636	0.860723	ADNP2	protein_coding
ENSG00000101546	824.437	-0.0782757	0.088744	-0.882039	0.377756	0.627856	RBFA	protein_coding
ENSG00000101557	1950.66	-0.125549	0.0731298	-1.71679	0.0860167	0.261522	USP14	protein_coding
ENSG00000101558	2079.2	-0.105598	0.071829	-1.47013	0.141526	0.357397	VAPA	protein_coding
ENSG00000101574	371.672	-0.115203	0.127444	-0.90395	0.366022	0.618351	METTL4	protein_coding
ENSG00000101577	1228.25	0.0255555	0.0713954	0.357943	0.720386	0.864239	LPIN2	protein_coding
ENSG00000101596	3696.26	0.057322	0.0602513	0.951382	0.34141	0.594535	SMCHD1	protein_coding
ENSG00000101605	19.2435	1.74814	0.712976	2.45189	0.0142108	NA	MYOM1	protein_coding
ENSG00000101608	2880.67	-0.118921	0.0570682	-2.08384	0.0371752	0.149872	MYL12A	protein_coding
ENSG00000101624	260.113	-0.260523	0.170065	-1.5319	0.125546	0.330966	CEP76	protein_coding
ENSG00000101638	44.6738	-0.738307	0.372867	-1.98008	0.0476944	0.176547	ST8SIA5	protein_coding
ENSG00000101639	1470.65	0.197243	0.0744262	2.65018	0.0080448	0.0506731	CEP192	protein_coding
ENSG00000101654	1395.52	0.0598532	0.0671686	0.891088	0.372882	0.623455	RNMT	protein_coding
ENSG00000101665	130.747	0.266392	0.17992	1.48061	0.138709	0.353183	SMAD7	protein_coding
ENSG00000101695	287.491	0.159554	0.118257	1.34921	0.177268	0.407377	RNF125	protein_coding
ENSG00000101745	880.634	0.370908	0.0996823	3.7209	0.000198515	0.00310061	ANKRD12	protein_coding
ENSG00000101746	34.826	0.134725	0.371307	0.36284	0.716725	0.861852	NOL4	protein_coding
ENSG00000101751	310.982	0.37172	0.156667	2.37267	0.0176601	0.0885401	POLI	protein_coding
ENSG00000101752	2007.3	0.217459	0.0775053	2.80573	0.0050202	0.0361723	MIB1	protein_coding
ENSG00000101773	2041.98	-0.071965	0.0723237	-0.995041	0.319716	0.571851	RBBP8	protein_coding
ENSG00000101782	1282.69	-0.0367415	0.0802928	-0.457594	0.647244	0.824927	RIOK3	protein_coding
ENSG00000101811	530.433	-0.0869911	0.0965143	-0.901328	0.367414	0.619464	CSTF2	protein_coding
ENSG00000101843	622.852	-0.0356376	0.0850054	-0.419239	0.675041	0.839873	PSMD10	protein_coding
ENSG00000101844	231.766	0.0998609	0.148858	0.670846	0.502319	0.729997	ATG4A	protein_coding
ENSG00000101846	396.911	-0.123865	0.1232	-1.00539	0.314709	0.566661	STS	protein_coding
ENSG00000101849	1100.04	0.10607	0.0900137	1.17838	0.238646	0.484133	TBL1X	protein_coding
ENSG00000101856	858.979	-0.245545	0.0834664	-2.94184	0.00326266	0.0263572	PGRMC1	protein_coding
ENSG00000101868	1680.54	-0.299918	0.0715937	-4.18917	2.79977e-05	0.000607906	POLA1	protein_coding
ENSG00000101871	285.833	-0.289194	0.190851	-1.51529	0.129699	0.338114	MID1	protein_coding
ENSG00000101882	458.306	-0.05622	0.108991	-0.515824	0.605977	0.800045	NKAP	protein_coding
ENSG00000101883	43.8128	-0.608012	0.391912	-1.5514	0.120806	0.323247	RHOXF1	protein_coding
ENSG00000101888	246.372	-0.215161	0.152492	-1.41096	0.158256	0.379809	NXT2	protein_coding
ENSG00000101898	32.6718	0.203851	0.396327	0.514351	0.607006	0.800766	MCTS2	protein_coding
ENSG00000101901	721.394	0.276062	0.1596	1.72971	0.0836821	0.25697	ALG13	protein_coding
ENSG00000101911	1322.17	-0.126701	0.0721307	-1.75655	0.0789954	0.247062	PRPS2	protein_coding
ENSG00000101928	150.781	0.131064	0.19876	0.659406	0.509635	0.734085	MOSPD1	protein_coding
ENSG00000101935	814.744	0.0318685	0.0906175	0.351682	0.725077	0.867122	AMMECR1	protein_coding
ENSG00000101940	91.4831	0.120181	0.345007	0.348344	0.727582	0.868641	WDR13	protein_coding
ENSG00000101945	731.586	-0.281702	0.104479	-2.69625	0.00701253	0.0460486	SUV39H1	protein_coding
ENSG00000101966	817.633	-0.0966916	0.157519	-0.613842	0.539319	0.755871	XIAP	protein_coding
ENSG00000101972	4641.52	-0.101336	0.0635166	-1.59542	0.110619	0.306476	STAG2	protein_coding
ENSG00000101974	1474.31	0.152595	0.0643729	2.37049	0.0177646	0.088665	ATP11C	protein_coding
ENSG00000101977	16.7993	0.906913	0.582633	1.55658	0.119571	NA	MCF2	protein_coding
ENSG00000101986	104.312	0.217711	0.289664	0.751596	0.452294	0.691477	ABCD1	protein_coding
ENSG00000102003	8.06869	0.364976	0.757036	0.482112	0.629726	NA	SYP	protein_coding
ENSG00000102007	1291.9	-0.213449	0.0698566	-3.05552	0.00224667	0.0198872	PLP2	protein_coding
ENSG00000102030	1104.79	-0.161295	0.0854577	-1.88742	0.0591037	0.20383	NAA10	protein_coding
ENSG00000102032	34.2127	0.046801	0.395476	0.118341	0.905797	0.958158	RENBP	protein_coding
ENSG00000102034	840.034	-0.171568	0.0825075	-2.07942	0.0375786	0.150988	ELF4	protein_coding
ENSG00000102054	4178.96	-0.121573	0.0702841	-1.72974	0.0836772	0.25697	RBBP7	protein_coding
ENSG00000102057	33.6063	0.189622	0.362981	0.522402	0.601391	0.797603	KCND1	protein_coding
ENSG00000102078	119.803	-0.273224	0.219762	-1.24327	0.213769	0.454635	SLC25A14	protein_coding
ENSG00000102081	1311.56	0.203116	0.10346	1.96323	0.0496199	0.180873	FMR1	protein_coding
ENSG00000102096	264.54	-0.173233	0.130962	-1.32277	0.185911	0.419126	PIM2	protein_coding
ENSG00000102098	1447.45	0.103107	0.0847564	1.21651	0.223792	0.467399	SCML2	protein_coding
ENSG00000102100	328.25	-0.200865	0.121126	-1.6583	0.097256	0.282346	SLC35A2	protein_coding
ENSG00000102103	930.123	-0.0847298	0.0891462	-0.950459	0.341879	0.59486	PQBP1	protein_coding
ENSG00000102119	682.849	-0.119837	0.0897872	-1.33468	0.18198	0.414073	EMD	protein_coding
ENSG00000102125	775.79	0.252747	0.0956901	2.64131	0.00825852	0.0515938	TAFAZZIN	protein_coding
ENSG00000102144	6097.77	-0.105614	0.0601693	-1.75528	0.0792121	0.247504	PGK1	protein_coding
ENSG00000102158	165.48	0.109126	0.175915	0.620338	0.535035	0.7532	MAGT1	protein_coding
ENSG00000102172	2801.29	-0.18092	0.0565321	-3.2003	0.00137284	0.0139007	SMS	protein_coding
ENSG00000102178	1271.9	-0.101741	0.0860491	-1.18236	0.237064	0.482625	UBL4A	protein_coding
ENSG00000102181	653.841	0.214709	0.094673	2.26791	0.023335	0.107563	CD99L2	protein_coding
ENSG00000102189	654.255	0.254421	0.157284	1.61759	0.105751	0.297767	EEA1	protein_coding
ENSG00000102218	608.189	0.0111491	0.0969562	0.114991	0.908452	0.959105	RP2	protein_coding
ENSG00000102221	1125.17	-0.0106756	0.0759004	-0.140652	0.888145	0.951916	JADE3	protein_coding
ENSG00000102225	1677.57	0.142626	0.0784085	1.81902	0.0689088	0.225956	CDK16	protein_coding
ENSG00000102226	1134.23	-0.152029	0.0889475	-1.70919	0.0874152	0.264206	USP11	protein_coding
ENSG00000102241	1316.69	-0.127365	0.0717267	-1.7757	0.0757826	0.239725	HTATSF1	protein_coding
ENSG00000102265	54.4218	-0.1333	0.277951	-0.479579	0.631526	0.81628	TIMP1	protein_coding
ENSG00000102302	387.873	-0.166909	0.118074	-1.4136	0.15748	0.37888	FGD1	protein_coding
ENSG00000102309	256.467	-0.101786	0.137069	-0.74259	0.45773	0.695379	PIN4	protein_coding
ENSG00000102312	87.783	0.226072	0.276861	0.816556	0.414182	0.659598	PORCN	protein_coding
ENSG00000102316	706.408	-0.0423732	0.0896266	-0.472775	0.636374	0.819119	MAGED2	protein_coding
ENSG00000102317	4117.33	-0.200714	0.049729	-4.03616	5.43333e-05	0.0010572	RBM3	protein_coding
ENSG00000102384	617.177	-0.311487	0.115837	-2.689	0.00716667	0.0467939	CENPI	protein_coding
ENSG00000102385	78.9144	-0.213773	0.233788	-0.914388	0.360513	0.613694	DRP2	protein_coding
ENSG00000102393	457.124	-0.326104	0.0985185	-3.31008	0.000932706	0.0102114	GLA	protein_coding
ENSG00000102401	469.619	0.00638104	0.101858	0.0626467	0.950048	0.977682	ARMCX3	protein_coding
ENSG00000102445	70.307	0.0293956	0.317393	0.0926159	0.926209	0.966894	RUBCNL	protein_coding
ENSG00000102531	991.706	0.222904	0.0752971	2.96033	0.00307308	0.0252101	FNDC3A	protein_coding
ENSG00000102543	149.982	-0.353628	0.18192	-1.94386	0.0519118	0.186544	CDADC1	protein_coding
ENSG00000102547	170.061	-0.199023	0.216609	-0.918813	0.358193	0.6119	CAB39L	protein_coding
ENSG00000102554	10.5394	0.283583	0.646939	0.438345	0.661136	NA	KLF5	protein_coding
ENSG00000102572	2722.77	-0.0300342	0.0713534	-0.420921	0.673812	0.838839	STK24	protein_coding
ENSG00000102580	941.961	0.0131092	0.0774792	0.169197	0.865642	0.939882	DNAJC3	protein_coding
ENSG00000102595	189.869	-0.0255308	0.281407	-0.0907255	0.927711	0.96781	UGGT2	protein_coding
ENSG00000102606	3430.57	0.263158	0.0698168	3.76926	0.000163733	0.00266724	ARHGEF7	protein_coding
ENSG00000102678	374.2	-0.2044	0.129641	-1.57666	0.114874	0.314007	FGF9	protein_coding
ENSG00000102699	2820.64	0.0334479	0.0557936	0.599494	0.548843	0.763139	PARP4	protein_coding
ENSG00000102710	1106.05	0.0249989	0.0829353	0.301426	0.76309	0.888915	SUPT20H	protein_coding
ENSG00000102738	416.431	-0.0989275	0.109982	-0.899492	0.368391	0.620533	MRPS31	protein_coding
ENSG00000102743	723.493	-0.144391	0.0822445	-1.75563	0.0791511	0.247374	SLC25A15	protein_coding
ENSG00000102753	1840.07	0.0515767	0.0803109	0.642213	0.520735	0.742425	KPNA3	protein_coding
ENSG00000102755	808.969	-0.433418	0.112893	-3.8392	0.000123436	0.00212152	FLT1	protein_coding
ENSG00000102763	1035.37	-0.175305	0.0785074	-2.23297	0.0255509	0.114274	VWA8	protein_coding
ENSG00000102780	2030.51	0.137619	0.0827199	1.66368	0.0961772	0.280895	DGKH	protein_coding
ENSG00000102781	736.194	0.0687261	0.154307	0.445387	0.65604	0.830342	KATNAL1	protein_coding
ENSG00000102786	1009.01	0.277916	0.113471	2.44922	0.0143168	0.0761507	INTS6	protein_coding
ENSG00000102796	48.1	-0.040444	0.310061	-0.130439	0.896219	0.954305	DHRS12	protein_coding
ENSG00000102804	1003.04	0.345786	0.0851589	4.06048	4.89717e-05	0.000972295	TSC22D1	protein_coding
ENSG00000102805	88.9778	-0.168078	0.263226	-0.638534	0.523126	0.744377	CLN5	protein_coding
ENSG00000102858	1132.62	0.0534425	0.117441	0.455058	0.649067	0.825745	MGRN1	protein_coding
ENSG00000102870	1024.67	-0.0188189	0.0844646	-0.222803	0.823689	0.919023	ZNF629	protein_coding
ENSG00000102871	129.295	0.0202701	0.197033	0.102877	0.918061	0.962831	TRADD	protein_coding
ENSG00000102878	75.7308	0.706296	0.228524	3.09069	0.00199691	0.0182371	HSF4	protein_coding
ENSG00000102879	5910.31	-0.188538	0.0737427	-2.5567	0.0105671	0.0617123	CORO1A	protein_coding
ENSG00000102882	1070.06	-0.154058	0.0931376	-1.65408	0.0981103	0.283672	MAPK3	protein_coding
ENSG00000102886	62.6076	0.140421	0.255063	0.550536	0.581952	0.784963	GDPD3	protein_coding
ENSG00000102890	57.6709	0.345974	0.309503	1.11784	0.263636	0.512189	ELMO3	protein_coding
ENSG00000102893	2331.96	0.193042	0.0668881	2.88604	0.00390125	0.0299498	PHKB	protein_coding
ENSG00000102897	364.686	-0.050198	0.114668	-0.437768	0.661555	0.833128	LYRM1	protein_coding
ENSG00000102898	2788.61	-0.142449	0.0545232	-2.61264	0.00898468	0.0547685	NUTF2	protein_coding
ENSG00000102900	1978.12	-0.179051	0.0684222	-2.61686	0.00887439	0.0543053	NUP93	protein_coding
ENSG00000102901	1162.5	0.0596971	0.0940904	0.634466	0.525777	0.746813	CENPT	protein_coding
ENSG00000102904	23.6663	-0.139231	0.538452	-0.258576	0.795963	0.903932	TSNAXIP1	protein_coding
ENSG00000102908	1162.67	0.505763	0.0880685	5.74284	9.31018e-09	5.83822e-07	NFAT5	protein_coding
ENSG00000102910	1561.54	0.199428	0.0645162	3.09113	0.00199395	0.0182232	LONP2	protein_coding
ENSG00000102921	627.951	0.223777	0.134057	1.66927	0.0950635	0.279325	N4BP1	protein_coding
ENSG00000102931	1123.76	-0.0481528	0.0745225	-0.646151	0.518181	0.740836	ARL2BP	protein_coding
ENSG00000102935	395.935	0.232861	0.144622	1.61014	0.107367	0.301223	ZNF423	protein_coding
ENSG00000102967	304.438	0.392312	0.178693	2.19545	0.028131	0.122579	DHODH	protein_coding
ENSG00000102974	2975.13	-0.139047	0.0644501	-2.15743	0.0309721	0.131741	CTCF	protein_coding
ENSG00000102977	647.867	-0.326268	0.103199	-3.16154	0.00156937	0.0152565	ACD	protein_coding
ENSG00000102978	1723.04	-0.198913	0.0581198	-3.42247	0.000620555	0.00748625	POLR2C	protein_coding
ENSG00000102981	83.1509	-0.0581869	0.222913	-0.26103	0.794069	0.903443	PARD6A	protein_coding
ENSG00000102984	174.614	-0.211379	0.2305	-0.917044	0.35912	0.612802	ZNF821	protein_coding
ENSG00000102996	10.4598	-0.506281	0.630742	-0.802675	0.422162	NA	MMP15	protein_coding
ENSG00000103005	664.158	-0.153506	0.0996823	-1.53996	0.123571	0.327737	USB1	protein_coding
ENSG00000103018	3297.46	-0.155159	0.0604579	-2.56641	0.0102758	0.060451	CYB5B	protein_coding
ENSG00000103024	173.657	0.108557	0.182569	0.594607	0.552106	0.76591	NME3	protein_coding
ENSG00000103034	59.123	-0.151105	0.325608	-0.464071	0.642597	0.82241	NDRG4	protein_coding
ENSG00000103035	1985.61	-0.21177	0.0555765	-3.81042	0.000138733	0.0023276	PSMD7	protein_coding
ENSG00000103037	21.0718	-0.0802952	0.476081	-0.168659	0.866065	NA	SETD6	protein_coding
ENSG00000103042	250.039	-0.0703911	0.136284	-0.516504	0.605502	0.799947	SLC38A7	protein_coding
ENSG00000103043	687.266	-0.231165	0.0934448	-2.47382	0.0133678	0.0721168	VAC14	protein_coding
ENSG00000103044	16.4516	-0.445019	0.486257	-0.915194	0.36009	NA	HAS3	protein_coding
ENSG00000103047	273.787	0.0491875	0.194236	0.253236	0.800086	0.906346	TANGO6	protein_coding
ENSG00000103051	1182.26	0.0865735	0.0828388	1.04508	0.295984	0.546376	COG4	protein_coding
ENSG00000103061	853.873	0.0148164	0.0856252	0.173038	0.862621	0.938731	SLC7A6OS	protein_coding
ENSG00000103064	2000.09	0.225032	0.0706799	3.18382	0.00145346	0.0144399	SLC7A6	protein_coding
ENSG00000103066	264.505	-0.0473474	0.170921	-0.277013	0.78177	0.897885	PLA2G15	protein_coding
ENSG00000103091	816.5	0.130283	0.112751	1.15549	0.247892	0.494573	WDR59	protein_coding
ENSG00000103111	1521.22	-0.249405	0.078925	-3.16002	0.00157757	0.0153244	MON1B	protein_coding
ENSG00000103121	602.809	-0.15114	0.0959222	-1.57565	0.115106	0.314243	CMC2	protein_coding
ENSG00000103126	999.422	-0.105571	0.0906536	-1.16456	0.244198	0.490526	AXIN1	protein_coding
ENSG00000103145	290.781	-0.0992685	0.162372	-0.611363	0.540959	0.75708	HCFC1R1	protein_coding
ENSG00000103148	712.465	-0.0454544	0.127755	-0.355793	0.721996	0.865129	NPRL3	protein_coding
ENSG00000103150	121.263	0.498299	0.30303	1.64439	0.100096	0.287445	MLYCD	protein_coding
ENSG00000103152	652.153	0.00303258	0.114481	0.0264897	0.978867	0.991706	MPG	protein_coding
ENSG00000103160	622.395	0.0118129	0.110503	0.106901	0.914867	0.961595	HSDL1	protein_coding
ENSG00000103168	1190.62	0.239398	0.117919	2.03019	0.0423369	0.16343	TAF1C	protein_coding
ENSG00000103174	201.298	0.00863914	0.154287	0.0559939	0.955347	0.980504	NAGPA	protein_coding
ENSG00000103187	270.185	-0.402564	0.140957	-2.85594	0.00429096	0.0318862	COTL1	protein_coding
ENSG00000103194	2888.81	-0.017134	0.061165	-0.280127	0.77938	0.896866	USP10	protein_coding
[truncated: 12,657 more rows]

## Sheet: GO_Co-upregulated
Category	GO co upregulated by MEF2C-enhancer KO and TCF3::HLF-KO	Count	%	PValue	Genes	List Total	Pop Hits	Pop Total	Fold Enrichment	Bonferroni	Benjamini	FDR
GOTERM_BP_ALL	GO:0002504~antigen processing and presentation of peptide or polysaccharide antigen via MHC class II	15	3.28228	4.26737e-14	CD74, HLA-B, HLA-A, CTSS, PIKFYVE, HLA-DMA, HLA-DMB, HLA-DPB1, HLA-DRA, HLA-DOA, B2M, HLA-DQA1, HLA-DRB1, HLA-DPA1, HLA-DQB1	391	42	19453	17.7685	1.86901e-10	9.07789e-11	8.76728e-11
GOTERM_BP_ALL	GO:0019884~antigen processing and presentation of exogenous antigen	16	3.50109	5.93145e-14	CD74, HLA-A, HLA-F, MR1, CTSS, PIKFYVE, HLA-DMA, HLA-DMB, HLA-DPB1, HLA-DRA, HLA-DOA, B2M, HLA-DQA1, HLA-DRB1, HLA-DPA1, HLA-DQB1	391	52	19453	15.3083	2.59909e-10	9.07789e-11	8.76728e-11
GOTERM_BP_ALL	GO:0002478~antigen processing and presentation of exogenous peptide antigen	15	3.28228	6.21206e-14	CD74, HLA-A, HLA-F, CTSS, PIKFYVE, HLA-DMA, HLA-DMB, HLA-DPB1, HLA-DRA, HLA-DOA, B2M, HLA-DQA1, HLA-DRB1, HLA-DPA1, HLA-DQB1	391	43	19453	17.3553	2.72564e-10	9.07789e-11	8.76728e-11
GOTERM_BP_ALL	GO:0019886~antigen processing and presentation of exogenous peptide antigen via MHC class II	13	2.84464	5.60673e-13	CD74, CTSS, PIKFYVE, HLA-DMA, HLA-DMB, HLA-DPB1, HLA-DRA, HLA-DOA, B2M, HLA-DQA1, HLA-DRB1, HLA-DPA1, HLA-DQB1	391	32	19453	20.2117	2.45794e-09	6.14497e-10	5.93472e-10
GOTERM_BP_ALL	GO:0048002~antigen processing and presentation of peptide antigen	17	3.71991	7.4255e-13	CD74, HLA-B, HLA-A, HLA-F, MR1, CTSS, PIKFYVE, HLA-DMA, HLA-DMB, HLA-DPB1, HLA-DRA, HLA-DOA, B2M, HLA-DQA1, HLA-DRB1, HLA-DPA1, HLA-DQB1	391	72	19453	11.747	3.2552e-09	6.51067e-10	6.28791e-10
GOTERM_BP_ALL	GO:0002495~antigen processing and presentation of peptide antigen via MHC class II	13	2.84464	1.31319e-12	CD74, CTSS, PIKFYVE, HLA-DMA, HLA-DMB, HLA-DPB1, HLA-DRA, HLA-DOA, B2M, HLA-DQA1, HLA-DRB1, HLA-DPA1, HLA-DQB1	391	34	19453	19.0228	5.75695e-09	9.59502e-10	9.26672e-10
GOTERM_BP_ALL	GO:0002503~peptide antigen assembly with MHC class II protein complex	10	2.18818	4.82478e-12	HLA-DMA, HLA-DMB, HLA-DPB1, HLA-DRA, HLA-DOA, B2M, HLA-DRB1, HLA-DQA1, HLA-DPA1, HLA-DQB1	391	16	19453	31.0949	2.1152e-08	2.64398e-09	2.55352e-09
GOTERM_BP_ALL	GO:0002399~MHC class II protein complex assembly	10	2.18818	4.82478e-12	HLA-DMA, HLA-DMB, HLA-DPB1, HLA-DRA, HLA-DOA, B2M, HLA-DRB1, HLA-DQA1, HLA-DPA1, HLA-DQB1	391	16	19453	31.0949	2.1152e-08	2.64398e-09	2.55352e-09
GOTERM_BP_ALL	GO:0002396~MHC protein complex assembly	11	2.407	1.42847e-11	HLA-DMA, HLA-DMB, HLA-DPB1, HLA-DRA, HLA-A, HLA-DOA, B2M, HLA-DRB1, HLA-DQA1, HLA-DPA1, HLA-DQB1	391	24	19453	22.803	6.26241e-08	6.26243e-09	6.04816e-09
GOTERM_BP_ALL	GO:0002501~peptide antigen assembly with MHC protein complex	11	2.407	1.42847e-11	HLA-DMA, HLA-DMB, HLA-DPB1, HLA-DRA, HLA-A, HLA-DOA, B2M, HLA-DRB1, HLA-DQA1, HLA-DPA1, HLA-DQB1	391	24	19453	22.803	6.26241e-08	6.26243e-09	6.04816e-09
GOTERM_BP_ALL	GO:0002682~regulation of immune system process	80	17.5055	1.80856e-11	CD84, ECM1, LST1, PIK3CD, TNFAIP3, TNFRSF13C, IKZF3, CTSS, TIFAB, TRIM5, CASP4, TBC1D10C, PDE4B, BLNK, MYO18A, CD37, RAG2, HLA-DOA, B2M, RAG1, HLA-DPA1, ITGA4, BTN3A1, FBXW7, HLA-B, SERPINB9, HLA-A, BTN3A2, GAB2, HLA-F, PARP9, MR1, MED23, KAT6B, MZB1, BTK, TLR10, PRKD2, ALPK1, IL6ST, NAIP, HLA-DQB1, NLRC5, DTX1, ZC3HAV1, PLA2G6, ZFP36L2, SPTA1, HLA-DMA, HLA-DMB, IFI16, PTK2B, TNFRSF14, RICTOR, NC…	391	1801	19453	2.20997	7.9287e-08	7.20792e-09	6.9613e-09
GOTERM_BP_ALL	GO:0002694~regulation of leukocyte activation	41	8.97155	6.30534e-11	CD84, LST1, TNFAIP3, PIK3CD, DTX1, TNFRSF13C, IKZF3, ZFP36L2, SPTA1, HLA-DMA, HLA-DMB, MYO18A, TBC1D10C, CD37, TNFRSF14, NCKAP1L, RAG2, HLA-DOA, B2M, PAG1, HLA-DQA1, RAG1, HLA-DPA1, CD74, FBXO38, LILRB1, HLA-A, PTPRE, ITCH, THEMIS2, MZB1, HLA-DPB1, BTK, HLA-DRA, ATM, IL6ST, CD22, HLA-DRB1, CD200, CRLF2, HLA-DQB1	391	615	19453	3.31679	2.76426e-07	2.30355e-08	2.22473e-08
GOTERM_BP_ALL	GO:0002376~immune system process	100	21.8818	1.17363e-10	CD84, NCF2, LST1, IKZF3, IFIT2, DOCK10, VPREB3, PREX1, CYSLTR1, TNFSF10, TBC1D10C, RAG2, HLA-DOA, B2M, TRIM22, RAG1, DDX17, HLA-B, LIG4, HLA-A, HLA-F, MR1, BTK, DPEP1, PRKD2, ALPK1, IL6ST, NAIP, KMT2E, UBA7, DTX1, ZC3HAV1, PLA2G6, ZFP36L2, SPTA1, RNF213, TNFRSF14, NCKAP1L, PAG1, HLA-DQA1, CD99, CTC1, FBXO38, NEK7, PARP14, CDK6, NF1, HLA-DRA, ATM, HLA-DRB1, CD22, CD200, TOP2B, CIITA, PIK3CD, TNFAI…	391	2608	19453	1.90767	5.14518e-07	3.95783e-08	3.82242e-08
GOTERM_BP_ALL	GO:0002684~positive regulation of immune system process	58	12.6915	2.42499e-10	PIK3CD, TNFAIP3, TNFRSF13C, CTSS, TIFAB, TRIM5, CASP4, PDE4B, BLNK, MYO18A, CD37, HLA-DOA, B2M, RAG1, HLA-DPA1, ITGA4, BTN3A1, HLA-B, HLA-A, BTN3A2, GAB2, HLA-F, PARP9, MR1, MED23, MZB1, BTK, TLR10, PRKD2, ALPK1, IL6ST, NAIP, HLA-DQB1, NLRC5, ZC3HAV1, PLA2G6, SPTA1, HLA-DMA, HLA-DMB, IFI16, PTK2B, TNFRSF14, RICTOR, NCKAP1L, CD99, HLA-DQA1, CD74, FBXO38, NEK7, LILRB1, ITCH, THEMIS2, NF1, HLA-DPB1,…	391	1153	19453	2.5027	1.06312e-06	7.59368e-08	7.33386e-08
GOTERM_BP_ALL	GO:0050865~regulation of cell activation	42	9.19037	3.3001e-10	CD84, LST1, TNFAIP3, PIK3CD, DTX1, TNFRSF13C, IKZF3, ZFP36L2, SPTA1, HLA-DMA, HLA-DMB, MYO18A, TBC1D10C, CAPN3, CD37, TNFRSF14, NCKAP1L, RAG2, HLA-DOA, B2M, PAG1, HLA-DQA1, RAG1, HLA-DPA1, CD74, FBXO38, LILRB1, HLA-A, PTPRE, ITCH, THEMIS2, MZB1, HLA-DPB1, BTK, HLA-DRA, ATM, IL6ST, CD22, HLA-DRB1, CD200, CRLF2, HLA-DQB1	391	678	19453	3.08198	1.44676e-06	9.6451e-08	9.31509e-08
GOTERM_BP_ALL	GO:0019882~antigen processing and presentation	17	3.71991	8.27421e-10	CD74, HLA-B, HLA-A, HLA-F, MR1, CTSS, PIKFYVE, HLA-DMA, HLA-DMB, HLA-DPB1, HLA-DRA, HLA-DOA, B2M, HLA-DQA1, HLA-DRB1, HLA-DPA1, HLA-DQB1	391	112	19453	7.55163	3.62741e-06	2.26713e-07	2.18956e-07
GOTERM_BP_ALL	GO:0051249~regulation of lymphocyte activation	36	7.87746	1.34805e-09	LST1, TNFAIP3, PIK3CD, DTX1, TNFRSF13C, IKZF3, ZFP36L2, SPTA1, HLA-DMA, HLA-DMB, TBC1D10C, CD37, TNFRSF14, NCKAP1L, RAG2, HLA-DOA, B2M, PAG1, HLA-DQA1, RAG1, HLA-DPA1, CD74, FBXO38, LILRB1, HLA-A, ITCH, THEMIS2, MZB1, HLA-DPB1, BTK, HLA-DRA, ATM, IL6ST, CD22, HLA-DRB1, HLA-DQB1	391	543	19453	3.29847	5.90983e-06	3.47638e-07	3.35744e-07
GOTERM_BP_ALL	GO:0030155~regulation of cell adhesion	46	10.0656	2.34033e-09	MACF1, NFAT5, AKNA, ECM2, PTEN, PIK3CD, DTX1, TNFRSF13C, PIK3CG, SPTA1, PREX1, HLA-DMA, HLA-DMB, PTK2B, CD37, TNFRSF14, NCKAP1L, RAG2, HLA-DOA, DISC1, B2M, PAG1, HLA-DQA1, CYTH1, JAK1, RAG1, HLA-DPA1, CD74, SEMA6A, ITGA4, FBXO38, LILRB1, HLA-A, ITCH, CDK6, NF1, HLA-DPB1, HLA-DRA, PRKD2, ATM, PLXNB1, UTRN, IL6ST, HLA-DRB1, ENG, HLA-DQB1	391	844	19453	2.7116	1.02599e-05	5.7e-07	5.50497e-07
GOTERM_BP_ALL	GO:0002521~leukocyte differentiation	32	7.00219	2.72172e-09	TOP2B, PDE1B, PIK3CD, DTX1, NR3C1, IKZF3, ZFP36L2, DOCK10, PREX1, IFI16, BLNK, PTK2B, RAG2, FNIP1, B2M, JAK1, RAG1, CMTM7, CD74, ITGA4, LIG4, GAB3, IFT80, LILRB1, GAB2, MR1, CDK6, NF1, BTK, ATM, IL6ST, HLA-DRB1	391	451	19453	3.53007	1.19319e-05	6.28e-07	6.06513e-07
GOTERM_BP_ALL	GO:1903131~mononuclear cell differentiation	29	6.34573	4.51055e-09	TOP2B, PDE1B, PIK3CD, DTX1, NR3C1, IKZF3, ZFP36L2, DOCK10, PREX1, IFI16, BLNK, PTK2B, RAG2, FNIP1, B2M, JAK1, RAG1, CMTM7, CD74, ITGA4, LIG4, GAB3, LILRB1, MR1, CDK6, BTK, ATM, IL6ST, HLA-DRB1	391	384	19453	3.75731	1.9774e-05	9.88712e-07	9.54883e-07
GOTERM_BP_ALL	GO:0050776~regulation of immune response	54	11.8162	5.47749e-09	ECM1, PIK3CD, TNFAIP3, CTSS, TIFAB, TRIM5, CASP4, PDE4B, BLNK, CD37, HLA-DOA, B2M, HLA-DPA1, BTN3A1, HLA-B, SERPINB9, HLA-A, BTN3A2, HLA-F, PARP9, MR1, BTK, TLR10, PRKD2, ALPK1, IL6ST, NAIP, HLA-DQB1, NLRC5, ZC3HAV1, PLA2G6, HLA-DMA, HLA-DMB, IFI16, TNFRSF14, RICTOR, NCKAP1L, A2M, HLA-DQA1, LAIR1, CD74, CD72, FBXO38, STAT2, NEK7, LILRB1, PARP14, ITCH, THEMIS2, HLA-DPB1, HLA-DRA, CD22, HLA-DRB1, C…	391	1122	19453	2.39448	2.4013e-05	1.14349e-06	1.10437e-06
GOTERM_BP_ALL	GO:0050778~positive regulation of immune response	43	9.40919	5.89157e-09	NLRC5, TNFAIP3, PIK3CD, ZC3HAV1, PLA2G6, CTSS, HLA-DMA, TIFAB, HLA-DMB, IFI16, TRIM5, CASP4, BLNK, PDE4B, RICTOR, NCKAP1L, HLA-DOA, B2M, HLA-DQA1, HLA-DPA1, CD74, BTN3A1, FBXO38, NEK7, HLA-B, LILRB1, HLA-A, BTN3A2, PARP9, HLA-F, MR1, ITCH, THEMIS2, HLA-DPB1, BTK, HLA-DRA, TLR10, PRKD2, ALPK1, IL6ST, HLA-DRB1, NAIP, HLA-DQB1	391	778	19453	2.74978	2.58283e-05	1.17403e-06	1.13386e-06
GOTERM_BP_ALL	GO:0010556~regulation of macromolecule biosynthetic process	170	37.1991	9.53469e-09	CD84, ZNF292, JMJD1C, PRDM2, NR3C1, IKZF3, BACH1, CARF, ELK3, ZC3H12D, ZNF608, ZNF81, ZSCAN30, CAPN3, CCNL2, CCN2, RAG2, CCNL1, B2M, TRIM22, RAG1, DDX17, MEF2A, ANKRD49, FBXW7, ZNF160, HLA-B, RFX3, HLA-A, HLA-F, NEAT1, MAPK8IP3, UHMK1, MARF1, ZNF91, KAT6B, PMS2P3, BTK, TXNIP, PRKD2, ANKRA2, IL6ST, NAIP, ZSCAN29, ZNF397, KMT2E, AKNA, NECAB3, KMT2C, DTX1, BAZ2A, FTX, ZC3HAV1, PLA2G6, MIR3142HG, ZFP…	391	5815	19453	1.45448	4.17992e-05	1.81739e-06	1.75521e-06
GOTERM_BP_ALL	GO:0030097~hemopoiesis	41	8.97155	1.39013e-08	KMT2E, TOP2B, PDE1B, PIK3CD, DTX1, PBXIP1, NR3C1, IKZF3, ZFP36L2, DOCK10, SPTA1, PREX1, TIFAB, IFI16, BLNK, PTK2B, NCKAP1L, RAG2, FNIP1, B2M, JAK1, RAG1, CTC1, CMTM7, CD74, ITGA4, ZNF160, LIG4, GAB3, IFT80, LILRB1, GAB2, MR1, ETV6, SNRK, CDK6, NF1, BTK, ATM, IL6ST, HLA-DRB1	391	741	19453	2.75281	6.09416e-05	2.53931e-06	2.45243e-06
GOTERM_BP_ALL	GO:0009889~regulation of biosynthetic process	173	37.8556	1.8796e-08	CD84, ZNF292, JMJD1C, PRDM2, NR3C1, IKZF3, BACH1, CARF, ELK3, ZC3H12D, ZNF608, ZNF81, ZSCAN30, CAPN3, CCNL2, CCN2, RAG2, CCNL1, B2M, TRIM22, RAG1, DDX17, MEF2A, ANKRD49, FBXW7, ZNF160, HLA-B, RFX3, HLA-A, HLA-F, NEAT1, MAPK8IP3, UHMK1, MARF1, ZNF91, KAT6B, PMS2P3, BTK, TXNIP, PRKD2, ANKRA2, IL6ST, NAIP, ZSCAN29, ZNF397, KMT2E, AKNA, H6PD, NECAB3, KMT2C, DTX1, BAZ2A, FTX, ZC3HAV1, PLA2G6, MIR3142H…	391	6003	19453	1.4338	8.23982e-05	3.29606e-06	3.18329e-06
GOTERM_BP_ALL	GO:1903037~regulation of leukocyte cell-cell adhesion	28	6.12691	5.85918e-08	NFAT5, PIK3CD, DTX1, TNFRSF13C, SPTA1, HLA-DMA, HLA-DMB, CD37, TNFRSF14, NCKAP1L, RAG2, HLA-DOA, B2M, PAG1, HLA-DQA1, RAG1, HLA-DPA1, CD74, ITGA4, FBXO38, LILRB1, HLA-A, ITCH, HLA-DPB1, HLA-DRA, IL6ST, HLA-DRB1, HLA-DQB1	391	406	19453	3.43117	0.000256833	9.87948e-06	9.54145e-06
GOTERM_BP_ALL	GO:0045785~positive regulation of cell adhesion	32	7.00219	7.31295e-08	NFAT5, ECM2, PIK3CD, TNFRSF13C, SPTA1, PREX1, HLA-DMA, HLA-DMB, PTK2B, TNFRSF14, NCKAP1L, HLA-DOA, DISC1, B2M, HLA-DQA1, JAK1, RAG1, HLA-DPA1, CD74, ITGA4, FBXO38, LILRB1, HLA-A, CDK6, HLA-DPB1, HLA-DRA, PRKD2, ATM, UTRN, IL6ST, HLA-DRB1, HLA-DQB1	391	520	19453	3.06166	0.000320549	1.18741e-05	1.14678e-05
GOTERM_BP_ALL	GO:0006955~immune response	72	15.7549	1.00094e-07	CD84, CIITA, NCF2, LST1, PIK3CD, TNFRSF13C, LYST, PIK3CG, CTSS, IFIT2, DOCK10, VPREB3, CYSLTR1, TRIM5, CASP4, TNFSF10, BLNK, RAG2, HLA-DOA, B2M, TRIM22, JAK1, RAG1, HLA-DPA1, MAP4K2, IGHV3-72, ITGA4, BTN3A1, HLA-B, LIG4, SERPINB9, HLA-A, BTN3A2, HLA-F, PARP9, MR1, OAS2, BTK, TLR10, PRKD2, ALPK1, IL6ST, RAPGEF3, NAIP, HLA-DQB1, TRIM52, UBA7, NLRC5, ZC3HAV1, NT5C2, PLA2G6, HLA-DMA, HLA-DMB, IFI16, …	391	1871	19453	1.91456	0.000438716	1.56719e-05	1.51356e-05
GOTERM_BP_ALL	GO:0060255~regulation of macromolecule metabolic process	181	39.6061	1.20882e-07	CD84, ZNF292, JMJD1C, PRDM2, NR3C1, IKZF3, BACH1, CARF, ELK3, ZC3H12D, ZNF608, ZNF81, ZSCAN30, CAPN3, CCNL2, CCN2, RAG2, CCNL1, B2M, TRIM22, RAG1, DDX17, MEF2A, ANKRD49, FBXW7, ZNF160, HLA-B, RFX3, HLA-A, HLA-F, NEAT1, MAPK8IP3, UHMK1, MARF1, ZNF91, KAT6B, PMS2P3, BTK, TXNIP, PRKD2, WDFY2, ANKRA2, IL6ST, NAIP, ZSCAN29, ZNF397, KMT2E, AKNA, NECAB3, KMT2C, DTX1, BAZ2A, FTX, ZC3HAV1, PLA2G6, MIR3142…	391	6522	19453	1.38073	0.000529808	1.82741e-05	1.76488e-05
GOTERM_BP_ALL	GO:1903039~positive regulation of leukocyte cell-cell adhesion	23	5.03282	1.2648e-07	NFAT5, CD74, ITGA4, FBXO38, PIK3CD, LILRB1, HLA-A, TNFRSF13C, SPTA1, HLA-DMA, HLA-DMB, HLA-DPB1, HLA-DRA, TNFRSF14, NCKAP1L, HLA-DOA, IL6ST, B2M, HLA-DQA1, HLA-DRB1, RAG1, HLA-DPA1, HLA-DQB1	391	293	19453	3.90544	0.000554332	1.84829e-05	1.78505e-05
GOTERM_BP_ALL	GO:0048522~positive regulation of cellular process	173	37.8556	1.34922e-07	ZNF292, PRDM2, NR3C1, IKZF3, BACH1, CARF, IFIT2, ELK3, ZC3H12D, PREX1, TNFSF10, CAPN3, CCN2, HLA-DOA, B2M, TRIM22, RAG1, DDX17, MEF2A, SEMA6C, GUCY1A1, ANKRD49, SEMA6A, FBXW7, HLA-B, RFX3, LIG4, HLA-A, HLA-F, NEAT1, MR1, MAPK8IP3, UHMK1, DYNC1LI2, KAT6B, AKAP9, BTK, TXNIP, PRKD2, WDFY2, ALPK1, UTRN, IL6ST, NAIP, KMT2E, MACF1, AKNA, KMT2C, DTX1, FTX, ZC3HAV1, PLA2G6, ZFP36L2, SPTA1, GRK5, TNFRSF14…	391	6160	19453	1.39725	0.000591321	1.90805e-05	1.84277e-05
GOTERM_BP_ALL	GO:0010468~regulation of gene expression	163	35.6674	1.58838e-07	CD84, ZNF292, JMJD1C, PRDM2, NR3C1, IKZF3, BACH1, CARF, ELK3, ZC3H12D, ZNF608, ZNF81, ZSCAN30, CAPN3, CCNL2, CCN2, RAG2, CCNL1, B2M, TRIM22, RAG1, DDX17, MEF2A, ANKRD49, FBXW7, ZNF160, HLA-B, RFX3, HLA-A, HLA-F, NEAT1, MAPK8IP3, UHMK1, MARF1, ZNF91, KAT6B, PMS2P3, BTK, TXNIP, PRKD2, ANKRA2, IL6ST, NAIP, ZSCAN29, ZNF397, KMT2E, AKNA, KMT2C, DTX1, BAZ2A, FTX, ZC3HAV1, MIR3142HG, ZFP36L2, TNFRSF14, …	391	5715	19453	1.419	0.000696102	2.17608e-05	2.10162e-05
GOTERM_BP_ALL	GO:0048583~regulation of response to stimulus	134	29.3217	1.66544e-07	LRRC70, DOCK10, HERC4, PREX1, TNFSF10, TBC1D10C, CAPN3, CCN2, HLA-DOA, B2M, TRIM22, RAG1, MEF2A, GUCY1A1, SEMA6A, RALGAPA1, FBXW7, HLA-B, IFT80, HLA-A, HLA-F, NEAT1, MR1, MAPK8IP3, BTK, PRKD2, ALPK1, IL6ST, NAIP, MACF1, AKNA, PDE1B, DTX1, ZC3HAV1, PLA2G6, ARHGAP21, RNF213, GRK5, TNFRSF14, NCKAP1L, A2M, HLA-DQA1, SPTBN1, SCAI, ABCA1, AUTS2, FBXO38, NEK7, DENND4C, STYX, INO80, ARHGAP27, PARP14, PTP…	391	4427	19453	1.50593	0.000729862	2.17905e-05	2.10449e-05
GOTERM_BP_ALL	GO:0046649~lymphocyte activation	32	7.00219	1.68996e-07	TOP2B, CD84, PIK3CD, DTX1, IKZF3, ZFP36L2, PIK3CG, DOCK10, PREX1, BLNK, TBC1D10C, PTK2B, CD37, RAG2, FNIP1, B2M, JAK1, RAG1, CMTM7, CD74, ITGA4, BTN3A1, LIG4, LILRB1, HLA-A, MR1, ITCH, CDK6, BTK, ATM, IL6ST, CD22	391	540	19453	2.94826	0.000740603	2.17905e-05	2.10449e-05
GOTERM_BP_ALL	GO:0002683~negative regulation of immune system process	34	7.43982	2.01325e-07	CD84, LST1, NLRC5, TNFAIP3, DTX1, IFI16, TBC1D10C, RICTOR, CD37, TNFRSF14, NCKAP1L, A2M, RAG2, HLA-DOA, PAG1, CD74, CD72, FBXW7, FBXO38, STAT2, HLA-B, SERPINB9, LILRB1, HLA-A, PARP14, HLA-F, ITCH, CDK6, NF1, BTK, ATM, CD22, HLA-DRB1, CD200	391	603	19453	2.80525	0.000882218	2.52174e-05	2.43545e-05
GOTERM_BP_ALL	GO:0030098~lymphocyte differentiation	23	5.03282	2.27523e-07	CMTM7, CD74, TOP2B, ITGA4, PIK3CD, LIG4, DTX1, MR1, IKZF3, ZFP36L2, DOCK10, PREX1, CDK6, BLNK, BTK, PTK2B, ATM, RAG2, FNIP1, IL6ST, B2M, JAK1, RAG1	391	303	19453	3.77655	0.000996964	2.77072e-05	2.67592e-05
GOTERM_BP_ALL	GO:0010604~positive regulation of macromolecule metabolic process	109	23.8512	2.49393e-07	ZNF292, PRDM2, NR3C1, IKZF3, BACH1, CARF, ELK3, ZC3H12D, CAPN3, B2M, TRIM22, DDX17, MEF2A, ANKRD49, FBXW7, RFX3, HLA-A, HLA-F, NEAT1, UHMK1, KAT6B, BTK, PRKD2, WDFY2, IL6ST, NAIP, KMT2E, AKNA, KMT2C, DTX1, FTX, ZC3HAV1, ZFP36L2, TNFRSF14, ARGLU1, SPTBN1, BPTF, CTC1, AUTS2, TNK2, NEK7, INO80, PARP14, SETX, PAN2, PAN3, CDK6, CREBRF, ATM, XAF1, HLA-DRB1, CD200, RERE, KDM5B, CSRNP1, TOP2B, CALCOCO1, …	391	3390	19453	1.59969	0.00109274	2.95497e-05	2.85386e-05
GOTERM_BP_ALL	GO:0010557~positive regulation of macromolecule biosynthetic process	92	20.1313	3.31176e-07	RERE, CSRNP1, KDM5B, TOP2B, CIITA, CALCOCO1, ZNF292, PTEN, PIK3CD, PRDM2, NR3C1, IKZF3, CARF, BACH1, PIK3CG, ELK3, NIPBL, TIFAB, TRIM5, PDE4B, BLNK, CAPN3, CD37, B2M, TRIM22, HLA-DPA1, DDX17, MEF2A, ANKRD49, BTN3A1, FBXW7, NCOA3, RFX3, HLA-A, ASH1L, BTN3A2, HLA-F, PARP9, UHMK1, ETV6, TNFRSF1A, MED23, OAS2, KAT6B, TRAF5, IRF2, MZB1, BTK, PRKD2, IL6ST, NAIP, ENG, KMT2E, NFAT5, AKNA, TRIM52, KMT2C, …	391	2712	19453	1.68775	0.00145082	3.82072e-05	3.69e-05
GOTERM_BP_ALL	GO:0048518~positive regulation of biological process	179	39.1685	4.89551e-07	ZNF292, LRRC70, PRDM2, NR3C1, IKZF3, BACH1, CARF, IFIT2, ELK3, ZC3H12D, PREX1, TNFSF10, CAPN3, CCN2, RAG2, HLA-DOA, B2M, TRIM22, RAG1, DDX17, MEF2A, SEMA6C, GUCY1A1, ANKRD49, SEMA6A, FBXW7, HLA-B, RFX3, LIG4, HLA-A, HLA-F, NEAT1, MR1, MAPK8IP3, UHMK1, DYNC1LI2, KAT6B, AKAP9, BTK, TXNIP, PRKD2, WDFY2, ALPK1, UTRN, IL6ST, NAIP, KMT2E, MACF1, AKNA, KMT2C, DTX1, FTX, ZC3HAV1, PLA2G6, ZFP36L2, SPTA1, …	391	6549	19453	1.35984	0.00214389	5.50306e-05	5.31477e-05
GOTERM_BP_ALL	GO:0022409~positive regulation of cell-cell adhesion	24	5.25164	6.04827e-07	NFAT5, CD74, ITGA4, FBXO38, PIK3CD, LILRB1, HLA-A, TNFRSF13C, SPTA1, HLA-DMA, HLA-DMB, HLA-DPB1, HLA-DRA, TNFRSF14, NCKAP1L, HLA-DOA, IL6ST, B2M, HLA-DQA1, HLA-DRB1, JAK1, RAG1, HLA-DPA1, HLA-DQB1	391	347	19453	3.44105	0.00264805	6.49802e-05	6.27569e-05
GOTERM_BP_ALL	GO:0019222~regulation of metabolic process	190	41.5755	6.07707e-07	CD84, ZNF292, JMJD1C, PRDM2, NR3C1, IKZF3, BACH1, CARF, ELK3, ZC3H12D, ZNF608, ZNF81, ZSCAN30, CAPN3, CCNL2, CCN2, RAG2, CCNL1, B2M, TRIM22, RAG1, DDX17, MEF2A, ANKRD49, FBXW7, ZNF160, HLA-B, RFX3, HLA-A, HLA-F, NEAT1, MAPK8IP3, UHMK1, MARF1, ZNF91, KAT6B, PMS2P3, BTK, TXNIP, PRKD2, WDFY2, ANKRA2, IL6ST, NAIP, ZSCAN29, ZNF397, KMT2E, AKNA, H6PD, NECAB3, KMT2C, DTX1, BAZ2A, FTX, ZC3HAV1, PLA2G6, M…	391	7087	19453	1.33383	0.00266064	6.49802e-05	6.27569e-05
GOTERM_BP_ALL	GO:0050870~positive regulation of T cell activation	21	4.59519	6.26801e-07	CD74, FBXO38, PIK3CD, LILRB1, HLA-A, TNFRSF13C, SPTA1, HLA-DMA, HLA-DMB, HLA-DPB1, HLA-DRA, TNFRSF14, NCKAP1L, HLA-DOA, IL6ST, B2M, HLA-DQA1, HLA-DRB1, RAG1, HLA-DPA1, HLA-DQB1	391	271	19453	3.85531	0.00274412	6.5426e-05	6.31875e-05
GOTERM_BP_ALL	GO:0070663~regulation of leukocyte proliferation	22	4.814	6.63167e-07	CD74, LST1, TNFAIP3, LILRB1, HLA-A, TNFRSF13C, IKZF3, SPTA1, ITCH, HLA-DMB, MZB1, HLA-DPB1, BTK, NF1, CD37, ATM, TNFRSF14, NCKAP1L, IL6ST, CD22, HLA-DRB1, HLA-DPA1	391	297	19453	3.68533	0.0029031	6.76122e-05	6.52988e-05
GOTERM_BP_ALL	GO:0006950~response to stress	116	25.3829	8.65349e-07	CD84, NCF2, JMJD1C, DDX60L, NR3C1, BACH1, IFIT2, ELK3, CYSLTR1, CAPN3, MACROD2, CCN2, RAG2, B2M, TRIM22, DDX17, FBXW7, HLA-B, LIG4, HLA-A, MR1, MAPK8IP3, MARF1, MSH5, PMS2P3, BTK, DPEP1, TXNIP, NEIL1, ALPK1, NAIP, MACF1, UBA7, BOD1L1, ZC3HAV1, PLA2G6, ZFP36L2, RNF213, ZMAT3, TNFRSF14, ABCA1, CTC1, GSDMB, EDEM1, NEK7, HPS4, INO80, PARP14, SETX, PARP10, CDK6, COL5A1, CREBRF, NF1, MDM4, ATM, SP140L,…	391	3772	19453	1.53002	0.00378651	8.62202e-05	8.32702e-05
GOTERM_BP_ALL	GO:2001141~regulation of RNA biosynthetic process	110	24.07	9.64812e-07	ZNF292, JMJD1C, PRDM2, NR3C1, IKZF3, BACH1, CARF, ELK3, ZNF608, ZNF81, ZSCAN30, CAPN3, CCNL2, CCNL1, TRIM22, DDX17, MEF2A, ANKRD49, FBXW7, ZNF160, RFX3, ZNF91, KAT6B, PMS2P3, BTK, TXNIP, PRKD2, ZSCAN29, ZNF397, KMT2E, AKNA, KMT2C, DTX1, BAZ2A, ARGLU1, ZKSCAN1, SCAI, BPTF, AUTS2, INO80, PARP14, PARP15, H1-2, SETX, PARP10, CDK6, CREBRF, HBP1, MDM4, ATM, PKIG, SP140L, BRWD1, ZNF652, HLA-DRB1, CD200,…	391	3525	19453	1.55254	0.0042208	9.2503e-05	8.9338e-05
GOTERM_BP_ALL	GO:0050863~regulation of T cell activation	26	5.68928	9.70606e-07	PIK3CD, DTX1, TNFRSF13C, SPTA1, HLA-DMA, HLA-DMB, CD37, TNFRSF14, NCKAP1L, RAG2, HLA-DOA, B2M, PAG1, HLA-DQA1, RAG1, HLA-DPA1, CD74, FBXO38, LILRB1, HLA-A, ITCH, HLA-DPB1, HLA-DRA, IL6ST, HLA-DRB1, HLA-DQB1	391	411	19453	3.14732	0.0042461	9.2503e-05	8.9338e-05
GOTERM_BP_ALL	GO:0022407~regulation of cell-cell adhesion	30	6.56455	1.09349e-06	NFAT5, AKNA, PIK3CD, DTX1, TNFRSF13C, SPTA1, HLA-DMA, HLA-DMB, CD37, TNFRSF14, NCKAP1L, RAG2, HLA-DOA, B2M, PAG1, HLA-DQA1, JAK1, RAG1, HLA-DPA1, CD74, ITGA4, FBXO38, LILRB1, HLA-A, ITCH, HLA-DPB1, HLA-DRA, IL6ST, HLA-DRB1, HLA-DQB1	391	529	19453	2.82147	0.0047824	0.000101997	9.85074e-05
GOTERM_BP_ALL	GO:0050670~regulation of lymphocyte proliferation	20	4.37637	1.30963e-06	CD74, LST1, LILRB1, HLA-A, TNFRSF13C, IKZF3, SPTA1, ITCH, HLA-DMB, MZB1, HLA-DPB1, BTK, CD37, ATM, TNFRSF14, NCKAP1L, IL6ST, CD22, HLA-DRB1, HLA-DPA1	391	259	19453	3.84185	0.00572496	0.000119613	0.00011552
GOTERM_BP_ALL	GO:0006355~regulation of DNA-templated transcription	109	23.8512	1.47072e-06	ZNF292, JMJD1C, PRDM2, NR3C1, IKZF3, BACH1, CARF, ELK3, ZNF608, ZNF81, ZSCAN30, CAPN3, CCNL2, CCNL1, TRIM22, DDX17, MEF2A, ANKRD49, FBXW7, ZNF160, RFX3, ZNF91, KAT6B, PMS2P3, BTK, TXNIP, PRKD2, ZSCAN29, ZNF397, KMT2E, AKNA, KMT2C, DTX1, BAZ2A, ARGLU1, ZKSCAN1, SCAI, BPTF, AUTS2, INO80, PARP14, PARP15, H1-2, SETX, PARP10, CDK6, CREBRF, HBP1, MDM4, ATM, PKIG, SP140L, BRWD1, ZNF652, HLA-DRB1, CD200,…	391	3513	19453	1.54368	0.00642689	0.000129431	0.000125003
GOTERM_BP_ALL	GO:0009891~positive regulation of biosynthetic process	93	20.3501	1.47618e-06	RERE, CSRNP1, KDM5B, TOP2B, CIITA, CALCOCO1, ZNF292, PTEN, PIK3CD, PRDM2, NR3C1, IKZF3, CARF, BACH1, PIK3CG, ELK3, NIPBL, TIFAB, TRIM5, PDE4B, BLNK, CAPN3, CD37, B2M, TRIM22, HLA-DPA1, DDX17, MEF2A, ANKRD49, BTN3A1, FBXW7, NCOA3, RFX3, HLA-A, ASH1L, BTN3A2, HLA-F, PARP9, UHMK1, ETV6, TNFRSF1A, MED23, OAS2, KAT6B, TRAF5, IRF2, MZB1, BTK, PRKD2, IL6ST, NAIP, ENG, KMT2E, NFAT5, AKNA, TRIM52, KMT2C, …	391	2847	19453	1.62519	0.00645067	0.000129431	0.000125003
GOTERM_BP_ALL	GO:0051252~regulation of RNA metabolic process	118	25.8206	1.52523e-06	ZNF292, JMJD1C, PRDM2, NR3C1, IKZF3, BACH1, CARF, ELK3, ZC3H12D, ZNF608, ZNF81, ZSCAN30, CAPN3, CCNL2, CCNL1, TRIM22, DDX17, MEF2A, ANKRD49, FBXW7, ZNF160, RFX3, NEAT1, ZNF91, KAT6B, PMS2P3, BTK, TXNIP, PRKD2, ZSCAN29, ZNF397, KMT2E, AKNA, KMT2C, DTX1, BAZ2A, ZC3HAV1, ZFP36L2, ARGLU1, ZKSCAN1, SCAI, BPTF, TIA1, AUTS2, INO80, PARP14, PARP15, H1-2, SETX, PARP10, PAN2, PAN3, CDK6, CREBRF, HBP1, MDM4…	391	3900	19453	1.50531	0.00666431	0.00013111	0.000126624
GOTERM_BP_ALL	GO:0050794~regulation of cellular process	292	63.895	1.56955e-06	ZNF292, LST1, JMJD1C, GCC2, BACH1, IKZF3, IFIT2, ELK3, ZC3H12D, PREX1, HERC4, ZNF608, ZSCAN30, TNFSF10, TBC1D10C, CCNL2, CCN2, CCNL1, B2M, TRIM22, MEF2A, DDX17, WSB1, ZNF160, HLA-B, RFX3, IFT80, HLA-A, HLA-F, MAPK8IP3, UHMK1, DYNC1LI2, MARF1, GPR160, AKAP9, BTK, TXNIP, PRKD2, ALPK1, ANKRA2, NAIP, ZSCAN29, ZNF397, MACF1, NRN1, NECAB3, PDE1B, BAZ2A, ZC3HAV1, PLA2G6, MIR3142HG, RNF213, NCKAP1L, ARGL…	391	12357	19453	1.17565	0.00685728	0.000132266	0.00012774
GOTERM_BP_ALL	GO:0002832~negative regulation of response to biotic stimulus	15	3.28228	1.59902e-06	FBXO38, STAT2, HLA-B, NLRC5, TNFAIP3, LILRB1, SERPINB9, HLA-A, PARP14, NT5C2, HLA-F, ITCH, IFI16, TRIM38, A2M	391	147	19453	5.07673	0.00698558	0.000132266	0.00012774
GOTERM_BP_ALL	GO:0032944~regulation of mononuclear cell proliferation	20	4.37637	1.64614e-06	CD74, LST1, LILRB1, HLA-A, TNFRSF13C, IKZF3, SPTA1, ITCH, HLA-DMB, MZB1, HLA-DPB1, BTK, CD37, ATM, TNFRSF14, NCKAP1L, IL6ST, CD22, HLA-DRB1, HLA-DPA1	391	263	19453	3.78342	0.00719073	0.000133643	0.00012907
GOTERM_BP_ALL	GO:0006952~defense response	62	13.5667	2.59283e-06	CD84, CIITA, ECM1, NCF2, PIK3CD, TNFAIP3, DDX60L, NR3C1, LYST, PIK3CG, IFIT2, CYSLTR1, TRIM5, CASP4, BLNK, CD37, RAG2, B2M, TRIM22, JAK1, HLA-DPA1, DDX17, MAP4K2, HLA-B, HLA-A, ASH1L, PARP9, MR1, TNFRSF1A, OAS2, IRF2, BTK, TXNIP, DPEP1, TLR10, ALPK1, NAIP, TRIM52, UBA7, NLRC5, PBXIP1, ZC3HAV1, NT5C2, PLA2G6, RNF213, IFI16, GNG7, PTK2B, TNFRSF14, GBP4, CD74, GSDMB, STAT2, NEK7, LILRB1, PARP14, ITC…	391	1658	19453	1.86045	0.0113026	0.000206672	0.000199601
GOTERM_BP_ALL	GO:0050789~regulation of biological process	299	65.4267	2.84112e-06	ZNF292, LST1, JMJD1C, GCC2, BACH1, IKZF3, IFIT2, ELK3, ZC3H12D, PREX1, HERC4, ZNF608, ZSCAN30, TNFSF10, TBC1D10C, CCNL2, CCN2, CCNL1, B2M, TRIM22, MEF2A, DDX17, WSB1, ZNF160, HLA-B, RFX3, IFT80, HLA-A, HLA-F, MAPK8IP3, UHMK1, DYNC1LI2, MARF1, GPR160, AKAP9, BTK, TXNIP, PRKD2, ALPK1, ANKRA2, NAIP, ZSCAN29, ZNF397, MACF1, NRN1, NECAB3, PDE1B, BAZ2A, ZC3HAV1, PLA2G6, MIR3142HG, RNF213, NCKAP1L, A2M,…	391	12799	19453	1.16226	0.0123782	0.000222419	0.000214809
GOTERM_BP_ALL	GO:0050867~positive regulation of cell activation	25	5.47046	2.97926e-06	PIK3CD, TNFRSF13C, SPTA1, HLA-DMA, HLA-DMB, CAPN3, TNFRSF14, NCKAP1L, HLA-DOA, B2M, HLA-DQA1, RAG1, HLA-DPA1, CD74, FBXO38, LILRB1, HLA-A, HLA-DPB1, BTK, HLA-DRA, IL6ST, HLA-DRB1, CD200, CRLF2, HLA-DQB1	391	409	19453	3.04107	0.0129762	0.000229142	0.000221301
GOTERM_BP_ALL	GO:0048584~positive regulation of response to stimulus	83	18.1619	3.12e-06	TOP2B, ECM1, PTEN, PIK3CD, TNFAIP3, LRRC70, PIK3CG, CTSS, TIFAB, TRIM5, CASP4, PDE4B, TNFSF10, BLNK, CCN2, HLA-DOA, B2M, TRIM22, HLA-DPA1, MAP4K2, ABCC1, GUCY1A1, BTN3A1, FBXW7, HLA-B, TMC8, HLA-A, BTN3A2, HLA-F, PARP9, NEAT1, MR1, MAPK8IP3, TNFRSF1A, TRAF5, BMP2K, BTK, TLR10, PRKD2, ALPK1, IL6ST, MAPRE2, NAIP, HLA-DQB1, ENG, MACF1, NFAT5, TRIM52, NLRC5, PBXIP1, ZC3HAV1, PLA2G6, HLA-DMA, HLA-DMB,…	391	2490	19453	1.6584	0.013585	0.000235829	0.00022776
GOTERM_BP_ALL	GO:0002696~positive regulation of leukocyte activation	24	5.25164	4.04606e-06	CD74, FBXO38, PIK3CD, LILRB1, HLA-A, TNFRSF13C, SPTA1, HLA-DMA, HLA-DMB, HLA-DPB1, BTK, HLA-DRA, TNFRSF14, NCKAP1L, HLA-DOA, IL6ST, B2M, HLA-DQA1, HLA-DRB1, CD200, RAG1, HLA-DPA1, CRLF2, HLA-DQB1	391	388	19453	3.07744	0.0175816	0.000300643	0.000290356
GOTERM_BP_ALL	GO:0001914~regulation of T cell mediated cytotoxicity	9	1.96937	5.33963e-06	HLA-B, HLA-DRA, LILRB1, NCKAP1L, HLA-A, HLA-F, MR1, B2M, HLA-DRB1	391	49	19453	9.13811	0.0231371	0.000390149	0.0003768
GOTERM_BP_ALL	GO:0045321~leukocyte activation	33	7.22101	5.50613e-06	KMT2E, TOP2B, CD84, PIK3CD, DTX1, IKZF3, ZFP36L2, PIK3CG, DOCK10, PREX1, BLNK, TBC1D10C, PTK2B, CD37, RAG2, FNIP1, B2M, JAK1, RAG1, CMTM7, CD74, ITGA4, BTN3A1, LIG4, LILRB1, HLA-A, MR1, ITCH, CDK6, BTK, ATM, IL6ST, CD22	391	669	19453	2.45413	0.0238499	0.000395719	0.000382179
GOTERM_BP_ALL	GO:0002695~negative regulation of leukocyte activation	17	3.71991	7.95215e-06	CD74, CD84, FBXO38, LST1, DTX1, TNFAIP3, LILRB1, ITCH, TBC1D10C, BTK, CD37, ATM, TNFRSF14, RAG2, PAG1, HLA-DRB1, CD200	391	216	19453	3.91566	0.0342617	0.000562294	0.000543055
GOTERM_BP_ALL	GO:0051251~positive regulation of lymphocyte activation	22	4.814	1.00646e-05	CD74, FBXO38, PIK3CD, LILRB1, HLA-A, TNFRSF13C, SPTA1, HLA-DMA, HLA-DMB, HLA-DPB1, BTK, HLA-DRA, TNFRSF14, NCKAP1L, HLA-DOA, IL6ST, B2M, HLA-DQA1, HLA-DRB1, RAG1, HLA-DPA1, HLA-DQB1	391	353	19453	3.10069	0.043164	0.000700366	0.000676403
GOTERM_BP_ALL	GO:0002831~regulation of response to biotic stimulus	31	6.78337	1.12017e-05	NLRC5, TNFAIP3, ZC3HAV1, NT5C2, CTSS, TIFAB, IFI16, TRIM5, CASP4, RICTOR, CD37, A2M, TRIM22, FBXO38, STAT2, NEK7, HLA-B, SERPINB9, LILRB1, HLA-A, PARP9, PARP14, HLA-F, MR1, ITCH, BTK, TLR10, TRIM38, ALPK1, HLA-DRB1, NAIP	391	628	19453	2.45591	0.0479221	0.000767314	0.00074106
GOTERM_BP_ALL	GO:0002250~adaptive immune response	34	7.43982	1.19641e-05	CD84, PIK3CD, TNFRSF13C, PIK3CG, CTSS, HLA-DMA, HLA-DMB, PTK2B, TNFRSF14, HLA-DOA, B2M, PAG1, HLA-DQA1, LAIR1, JAK1, RAG1, HLA-DPA1, CD74, IGHV3-72, BTN3A1, FBXO38, HLA-B, LIG4, LILRB1, HLA-A, BTN3A2, HLA-DPB1, BTK, HLA-DRA, PRKD2, IL6ST, RAPGEF3, HLA-DRB1, HLA-DQB1	391	728	19453	2.32358	0.0510992	0.000806766	0.000779162
GOTERM_BP_ALL	GO:0030183~B cell differentiation	13	2.84464	1.22382e-05	CMTM7, TOP2B, ITGA4, PIK3CD, IKZF3, DOCK10, BLNK, BTK, PTK2B, ATM, RAG2, FNIP1, RAG1	391	130	19453	4.97519	0.0522387	0.000806766	0.000779162
GOTERM_BP_ALL	GO:0050896~response to stimulus	217	47.4836	1.23297e-05	SLC23A1, LST1, JMJD1C, DDX60L, BACH1, IKZF3, IFIT2, ELK3, VPREB3, PREX1, TNFSF10, TBC1D10C, CCN2, B2M, TRIM22, MEF2A, DDX17, WSB1, HLA-B, IFT80, HLA-A, HLA-F, MAPK8IP3, DYNC1LI2, MARF1, GPR160, AKAP9, BTK, TXNIP, PRKD2, NEIL1, ALPK1, NAIP, MACF1, PDE1B, ZC3HAV1, PLA2G6, RNF213, ST3GAL6, NCKAP1L, PAG1, HLA-DQA1, ABCA1, CTC1, GSDMB, EDEM1, INO80, PARP14, SETX, PARP10, LPAR6, CREBRF, HBP1, ATM, GRAP…	391	8697	19453	1.24137	0.0526187	0.000806766	0.000779162
GOTERM_BP_ALL	GO:0080090~regulation of primary metabolic process	150	32.8228	1.26292e-05	CD84, ZNF292, JMJD1C, PRDM2, NR3C1, IKZF3, BACH1, CARF, ELK3, ZC3H12D, ZNF608, ZNF81, ZSCAN30, CAPN3, CCNL2, CCNL1, TRIM22, DDX17, MEF2A, ANKRD49, FBXW7, ZNF160, RFX3, NEAT1, UHMK1, ZNF91, KAT6B, PMS2P3, BTK, TXNIP, PRKD2, WDFY2, ZSCAN29, ZNF397, KMT2E, AKNA, H6PD, NECAB3, KMT2C, DTX1, BAZ2A, ZC3HAV1, PLA2G6, FHIT, ZFP36L2, RNF213, PSAP, ARGLU1, ZKSCAN1, SCAI, BPTF, CTC1, TIA1, AUTS2, FBXO38, TNK…	391	5506	19453	1.35539	0.0538619	0.000814211	0.000786353
GOTERM_BP_ALL	GO:0009893~positive regulation of metabolic process	110	24.07	1.33222e-05	ZNF292, PRDM2, NR3C1, IKZF3, BACH1, CARF, ELK3, ZC3H12D, CAPN3, B2M, TRIM22, DDX17, MEF2A, ANKRD49, FBXW7, RFX3, HLA-A, HLA-F, NEAT1, UHMK1, KAT6B, BTK, PRKD2, WDFY2, IL6ST, NAIP, KMT2E, AKNA, KMT2C, DTX1, FTX, ZC3HAV1, PLA2G6, ZFP36L2, TNFRSF14, ARGLU1, SPTBN1, BPTF, CTC1, AUTS2, TNK2, NEK7, INO80, PARP14, SETX, PAN2, PAN3, CDK6, CREBRF, ATM, XAF1, HLA-DRB1, CD200, RERE, KDM5B, CSRNP1, TOP2B, CA…	391	3726	19453	1.46879	0.0567323	0.000845719	0.000816782
GOTERM_BP_ALL	GO:0002757~immune response-activating signaling pathway	24	5.25164	1.35037e-05	BTN3A1, NEK7, PIK3CD, TNFAIP3, HLA-A, BTN3A2, PLA2G6, CTSS, ITCH, TIFAB, THEMIS2, CASP4, BLNK, HLA-DPB1, PDE4B, BTK, TLR10, PRKD2, RICTOR, NCKAP1L, ALPK1, HLA-DRB1, NAIP, HLA-DQB1	391	418	19453	2.85657	0.0574824	0.000845719	0.000816782
GOTERM_BP_ALL	GO:0019219~regulation of nucleobase-containing compound metabolic process	121	26.477	1.40132e-05	ZNF292, JMJD1C, PRDM2, NR3C1, IKZF3, BACH1, CARF, ELK3, ZC3H12D, ZNF608, ZNF81, ZSCAN30, CAPN3, CCNL2, CCNL1, TRIM22, DDX17, MEF2A, ANKRD49, FBXW7, ZNF160, RFX3, NEAT1, ZNF91, KAT6B, PMS2P3, BTK, TXNIP, PRKD2, ZSCAN29, ZNF397, KMT2E, AKNA, KMT2C, DTX1, BAZ2A, ZC3HAV1, ZFP36L2, ARGLU1, ZKSCAN1, SCAI, BPTF, CTC1, TIA1, AUTS2, NEK7, INO80, PARP14, PARP15, H1-2, SETX, PARP10, PAN2, PAN3, CDK6, CREBRF…	391	4211	19453	1.42958	0.0595851	0.000865263	0.000835658
GOTERM_BP_ALL	GO:0065007~biological regulation	303	66.302	1.69951e-05	ZNF292, LST1, JMJD1C, GCC2, BACH1, IKZF3, IFIT2, ELK3, ZC3H12D, PREX1, HERC4, ZNF608, ZSCAN30, TNFSF10, TBC1D10C, CCNL2, CCN2, CCNL1, B2M, TRIM22, MEF2A, DDX17, WSB1, ZNF160, HLA-B, RFX3, IFT80, HLA-A, HLA-F, MAPK8IP3, UHMK1, DYNC1LI2, MARF1, GPR160, AKAP9, BTK, TXNIP, PRKD2, ALPK1, ANKRA2, NAIP, ZSCAN29, ZNF397, MACF1, NRN1, NECAB3, PDE1B, BAZ2A, ZC3HAV1, PLA2G6, MIR3142HG, RNF213, NCKAP1L, A2M,…	391	13205	19453	1.1416	0.0717993	0.00103481	0.000999408
GOTERM_BP_ALL	GO:0051707~response to other organism	57	12.4726	1.88776e-05	CD84, CIITA, NCF2, PIK3CD, TNFAIP3, DDX60L, IKZF3, LYST, PIK3CG, IFIT2, TIFAB, TRIM5, CASP4, PDE4B, CD37, MACROD2, RAG2, B2M, TRIM22, JAK1, HLA-DPA1, DDX17, MAP4K2, HLA-B, HLA-A, PARP9, MR1, TNFRSF1A, OAS2, IRF2, BTK, TLR10, ALPK1, NAIP, TRIM52, UBA7, NLRC5, ZC3HAV1, NT5C2, PLA2G6, RNF213, IFI16, TNFRSF14, GBP4, ABCA1, CD74, GSDMB, STAT2, LILRB1, PARP14, ITCH, CDK6, PDCD4, TRIM38, TPT1, HLA-DRB1,…	391	1575	19453	1.80055	0.079428	0.00113369	0.0010949
GOTERM_BP_ALL	GO:0009605~response to external stimulus	71	15.5361	1.9181e-05	CD84, BTG2, CIITA, NCF2, PTEN, PIK3CD, TNFAIP3, DDX60L, IKZF3, LYST, PIK3CG, IFIT2, PREX1, CYSLTR1, TIFAB, TRIM5, CASP4, PDE4B, CD37, MACROD2, RAG2, B2M, TRIM22, JAK1, HLA-DPA1, DDX17, SEMA6C, MAP4K2, ABCC1, SEMA6A, HLA-B, HLA-A, PARP9, MR1, TNFRSF1A, OAS2, IRF2, BTK, TXNIP, DPEP1, TLR10, ALPK1, NAIP, ENG, TRIM52, UBA7, NLRC5, ZC3HAV1, NT5C2, PLA2G6, RNF213, IFI16, TNFRSF14, NCKAP1L, DISC1, GBP4,…	391	2124	19453	1.66308	0.0806516	0.00113634	0.00109746
GOTERM_BP_ALL	GO:0043207~response to external biotic stimulus	57	12.4726	1.98284e-05	CD84, CIITA, NCF2, PIK3CD, TNFAIP3, DDX60L, IKZF3, LYST, PIK3CG, IFIT2, TIFAB, TRIM5, CASP4, PDE4B, CD37, MACROD2, RAG2, B2M, TRIM22, JAK1, HLA-DPA1, DDX17, MAP4K2, HLA-B, HLA-A, PARP9, MR1, TNFRSF1A, OAS2, IRF2, BTK, TLR10, ALPK1, NAIP, TRIM52, UBA7, NLRC5, ZC3HAV1, NT5C2, PLA2G6, RNF213, IFI16, TNFRSF14, GBP4, ABCA1, CD74, GSDMB, STAT2, LILRB1, PARP14, ITCH, CDK6, PDCD4, TRIM38, TPT1, HLA-DRB1,…	391	1578	19453	1.79712	0.0832575	0.00115904	0.00111938
GOTERM_BP_ALL	GO:0009607~response to biotic stimulus	58	12.6915	2.15318e-05	CD84, CIITA, NCF2, PIK3CD, TNFAIP3, DDX60L, IKZF3, LYST, PIK3CG, IFIT2, TIFAB, TRIM5, CASP4, PDE4B, CD37, MACROD2, RAG2, B2M, TRIM22, JAK1, HLA-DPA1, DDX17, MAP4K2, HLA-B, HLA-A, PARP9, MR1, TNFRSF1A, OAS2, IRF2, BTK, TXNIP, TLR10, ALPK1, NAIP, TRIM52, UBA7, NLRC5, ZC3HAV1, NT5C2, PLA2G6, RNF213, IFI16, TNFRSF14, GBP4, ABCA1, CD74, GSDMB, STAT2, LILRB1, PARP14, ITCH, CDK6, PDCD4, TRIM38, TPT1, HL…	391	1621	19453	1.78014	0.0900782	0.00124205	0.00119955
GOTERM_BP_ALL	GO:0002253~activation of immune response	26	5.68928	2.22213e-05	TNFAIP3, PIK3CD, PLA2G6, CTSS, TIFAB, IFI16, TRIM5, CASP4, BLNK, PDE4B, RICTOR, NCKAP1L, BTN3A1, NEK7, HLA-A, BTN3A2, ITCH, THEMIS2, HLA-DPB1, BTK, TLR10, PRKD2, ALPK1, HLA-DRB1, NAIP, HLA-DQB1	391	492	19453	2.62917	0.0928245	0.00126517	0.00122188
GOTERM_BP_ALL	GO:0051250~negative regulation of lymphocyte activation	15	3.28228	2.59158e-05	CD74, FBXO38, LST1, DTX1, TNFAIP3, LILRB1, ITCH, TBC1D10C, BTK, CD37, ATM, TNFRSF14, RAG2, PAG1, HLA-DRB1	391	187	19453	3.9908	0.1074	0.00145128	0.00140162
GOTERM_BP_ALL	GO:0042113~B cell activation	16	3.50109	2.61522e-05	CMTM7, TOP2B, ITGA4, PIK3CD, LIG4, IKZF3, DOCK10, BLNK, TBC1D10C, BTK, PTK2B, ATM, RAG2, FNIP1, CD22, RAG1	391	212	19453	3.75486	0.108324	0.00145128	0.00140162
GOTERM_BP_ALL	GO:0098542~defense response to other organism	41	8.97155	2.66448e-05	CD84, CIITA, TRIM52, UBA7, NCF2, NLRC5, PIK3CD, ZC3HAV1, NT5C2, PLA2G6, LYST, PIK3CG, IFIT2, RNF213, IFI16, TRIM5, CASP4, CD37, TNFRSF14, B2M, GBP4, TRIM22, JAK1, HLA-DPA1, CD74, MAP4K2, GSDMB, STAT2, HLA-B, HLA-A, PARP9, PARP14, MR1, ITCH, OAS2, BTK, TLR10, TRIM38, ALPK1, CD200, NAIP	391	1001	19453	2.03779	0.110248	0.00146013	0.00141017
GOTERM_BP_ALL	GO:0050866~negative regulation of cell activation	17	3.71991	2.80374e-05	CD74, CD84, FBXO38, LST1, DTX1, TNFAIP3, LILRB1, ITCH, TBC1D10C, BTK, CD37, ATM, TNFRSF14, RAG2, PAG1, HLA-DRB1, CD200	391	239	19453	3.53884	0.115664	0.00151748	0.00146556
GOTERM_BP_ALL	GO:0051239~regulation of multicellular organismal process	97	21.2254	3.46051e-05	CD84, LST1, IKZF3, TBC1D10C, CAPN3, CCN2, RAG2, HLA-DOA, B2M, RAG1, MEF2A, SEMA6C, GUCY1A1, SEMA6A, FBXW7, HLA-B, RFX3, LIG4, HLA-A, HLA-F, KAT6B, AKAP9, BTK, PRKD2, IL6ST, NAIP, MACF1, DTX1, ZC3HAV1, ZFP36L2, SPTA1, TNFRSF14, NCKAP1L, PAG1, HLA-DQA1, SPTBN1, ABCA1, TIA1, FBXO38, NEK7, INO80, PTPRE, EHD3, CDK6, NF1, HLA-DRA, ATM, PLXNB1, XAF1, HLA-DRB1, CD22, CD200, KDM5B, ECM1, BTG2, PTEN, PIK3C…	391	3245	19453	1.48719	0.140764	0.00183531	0.00177251
GOTERM_BP_ALL	GO:0002764~immune response-regulating signaling pathway	26	5.68928	3.47469e-05	TNFAIP3, PIK3CD, PLA2G6, CTSS, TIFAB, CASP4, BLNK, PDE4B, RICTOR, NCKAP1L, LAIR1, BTN3A1, NEK7, LILRB1, HLA-A, BTN3A2, ITCH, THEMIS2, HLA-DPB1, BTK, TLR10, PRKD2, ALPK1, HLA-DRB1, NAIP, HLA-DQB1	391	506	19453	2.55642	0.141298	0.00183531	0.00177251
GOTERM_BP_ALL	GO:0045087~innate immune response	37	8.09628	3.62314e-05	CD84, CIITA, TRIM52, UBA7, NCF2, NLRC5, PIK3CD, ZC3HAV1, NT5C2, LYST, PIK3CG, IFIT2, IFI16, TRIM5, CASP4, TNFRSF14, B2M, GBP4, TRIM22, JAK1, HLA-DPA1, CD74, MAP4K2, STAT2, HLA-B, HLA-A, PARP9, PARP14, MR1, ITCH, OAS2, BTK, TLR10, TRIM38, ALPK1, CD200, NAIP	391	873	19453	2.10862	0.146868	0.00189093	0.00182623
GOTERM_BP_ALL	GO:0051254~positive regulation of RNA metabolic process	66	14.442	4.05468e-05	RERE, CSRNP1, TOP2B, BTG2, CIITA, CALCOCO1, ZNF292, PTEN, PRDM2, NR3C1, IKZF3, CARF, BACH1, ELK3, ZC3H12D, NIPBL, TRIM5, CAPN3, TRIM22, DDX17, MEF2A, ANKRD49, FBXW7, NCOA3, RFX3, ASH1L, PARP9, NEAT1, ETV6, TNFRSF1A, MED23, KAT6B, IRF2, PRKD2, ENG, KMT2E, NFAT5, AKNA, TRIM52, KMT2C, NLRC5, DTX1, PBXIP1, ZC3HAV1, ZFP36L2, IFI16, NRIP1, TP53INP1, ARGLU1, BPTF, ATF7IP, MLXIP, CD74, KDM4C, AUTS2, STAT…	391	1972	19453	1.66513	0.162857	0.00209126	0.00201971
GOTERM_BP_ALL	GO:0031347~regulation of defense response	39	8.53392	4.21897e-05	AKNA, NLRC5, TNFAIP3, ZC3HAV1, NT5C2, PIK3CG, CTSS, TIFAB, IFI16, TRIM5, CASP4, RICTOR, CD37, A2M, TRIM22, RAG1, ABCC1, STAT2, NEK7, HLA-B, SERPINB9, LILRB1, HLA-A, ASH1L, PARP9, PARP14, HLA-F, NEAT1, TNFRSF1A, ITCH, PDCD4, BTK, TLR10, TRIM38, ALPK1, IL6ST, HLA-DRB1, CD200, NAIP	391	950	19453	2.04245	0.168866	0.0021507	0.00207711
GOTERM_BP_ALL	GO:0042110~T cell activation	21	4.59519	4.33014e-05	CD74, CD84, BTN3A1, PIK3CD, LIG4, DTX1, LILRB1, HLA-A, MR1, IKZF3, ZFP36L2, PIK3CG, PREX1, ITCH, CDK6, CD37, RAG2, IL6ST, B2M, JAK1, RAG1	391	360	19453	2.9022	0.172906	0.00218006	0.00210546
GOTERM_BP_ALL	GO:0019883~antigen processing and presentation of endogenous antigen	7	1.53173	4.37602e-05	CD74, HLA-B, HLA-DRA, HLA-A, HLA-F, B2M, HLA-DRB1	391	33	19453	10.5534	0.174569	0.00218006	0.00210546
GOTERM_BP_ALL	GO:0045892~negative regulation of DNA-templated transcription	51	11.1597	5.08433e-05	RERE, KDM5B, SETD5, BTG2, CIITA, PRDM2, LIMD1, NR3C1, BACH1, N4BP2L2, ELK3, NIPBL, ZNF608, ZMYM2, CAPN3, TRIM66, TRIM22, MEF2A, ZHX2, RFX3, PARP9, ETV6, ZNF91, KAT6B, IRF2, TXNIP, ZNF117, ENG, ZNF397, SATB1, BAZ2A, PBXIP1, RECQL5, RASD1, IFI16, NRIP1, ZNF226, FNIP1, ZNF224, SCAI, BPTF, ATF7IP, PARP14, PARP15, H1-2, PARP10, CDK6, CREBRF, PDCD4, MDM4, PKIG	391	1402	19453	1.80981	0.199807	0.00250446	0.00241877
GOTERM_BP_ALL	GO:1902531~regulation of intracellular signal transduction	70	15.3173	5.45865e-05	ARHGAP11B, ECM1, PTEN, TNFAIP3, LIMD1, PIK3CG, DOCK10, PREX1, TIFAB, TRIM5, TBC1D10C, PDE4B, TNFSF10, CAPN3, CCN2, TRIM22, MAP4K2, GUCY1A1, SEMA6A, RALGAPA1, FBXW7, TMC8, ASH1L, MAPK8IP3, TNFRSF1A, TRAF5, RASA2, BTK, PRKD2, ALPK1, MAPRE2, RAPGEF3, NAIP, ENG, NFAT5, TRIM52, PDE1B, DENND3, ZC3HAV1, ARHGAP21, IFI16, PTK2B, RICTOR, NCKAP1L, FNIP1, CYTH1, SPTBN1, SCAI, ABCA1, CD74, KDM4C, AUTS2, STYX,…	391	2153	19453	1.61757	0.212832	0.00265897	0.00256799
GOTERM_BP_ALL	GO:0045824~negative regulation of innate immune response	11	2.407	5.83611e-05	IFI16, STAT2, HLA-B, NLRC5, TNFAIP3, SERPINB9, LILRB1, HLA-A, PARP14, A2M, HLA-F	391	107	19453	5.11468	0.225752	0.0028116	0.0027154
GOTERM_BP_ALL	GO:0043122~regulation of canonical NF-kappaB signal transduction	20	4.37637	5.97217e-05	NFAT5, CD74, ECM1, TRIM52, TMC8, TNFAIP3, ZC3HAV1, TNFRSF1A, ITCH, TIFAB, TRIM5, TRAF5, TNFSF10, BTK, CAPN3, TRIM38, ALPK1, TRIM22, HLA-DRB1, CD200	391	339	19453	2.93522	0.230357	0.00284587	0.0027485
GOTERM_BP_ALL	GO:1902679~negative regulation of RNA biosynthetic process	51	11.1597	6.06816e-05	RERE, KDM5B, SETD5, BTG2, CIITA, PRDM2, LIMD1, NR3C1, BACH1, N4BP2L2, ELK3, NIPBL, ZNF608, ZMYM2, CAPN3, TRIM66, TRIM22, MEF2A, ZHX2, RFX3, PARP9, ETV6, ZNF91, KAT6B, IRF2, TXNIP, ZNF117, ENG, ZNF397, SATB1, BAZ2A, PBXIP1, RECQL5, RASD1, IFI16, NRIP1, ZNF226, FNIP1, ZNF224, SCAI, BPTF, ATF7IP, PARP14, PARP15, H1-2, PARP10, CDK6, CREBRF, PDCD4, MDM4, PKIG	391	1411	19453	1.79826	0.233589	0.00286052	0.00276264
GOTERM_BP_ALL	GO:1902680~positive regulation of RNA biosynthetic process	59	12.9103	7.85372e-05	RERE, CSRNP1, TOP2B, CIITA, CALCOCO1, ZNF292, PTEN, PRDM2, NR3C1, IKZF3, CARF, BACH1, ELK3, NIPBL, TRIM5, CAPN3, TRIM22, DDX17, MEF2A, ANKRD49, FBXW7, NCOA3, RFX3, ASH1L, PARP9, ETV6, TNFRSF1A, MED23, KAT6B, IRF2, PRKD2, ENG, KMT2E, NFAT5, AKNA, TRIM52, KMT2C, NLRC5, DTX1, PBXIP1, IFI16, NRIP1, TP53INP1, ARGLU1, BPTF, ATF7IP, MLXIP, CD74, KDM4C, AUTS2, STAT2, LILRB1, INO80, SETX, CREBRF, ATM, TRI…	391	1738	19453	1.68893	0.291298	0.00363925	0.00351473
GOTERM_BP_ALL	GO:0036092~phosphatidylinositol-3-phosphate biosynthetic process	6	1.31291	7.88614e-05	FIG4, PIKFYVE, PIK3CD, ATM, PIK3CG, PIK3C2B	391	23	19453	12.9788	0.292305	0.00363925	0.00351473
GOTERM_BP_ALL	GO:0140546~defense response to symbiont	39	8.53392	8.85266e-05	CD84, CIITA, TRIM52, UBA7, NCF2, NLRC5, PIK3CD, ZC3HAV1, NT5C2, PLA2G6, LYST, PIK3CG, IFIT2, IFI16, TRIM5, CASP4, TNFRSF14, B2M, GBP4, TRIM22, JAK1, HLA-DPA1, CD74, MAP4K2, GSDMB, STAT2, HLA-B, HLA-A, PARP9, PARP14, MR1, ITCH, OAS2, BTK, TLR10, TRIM38, ALPK1, CD200, NAIP	391	984	19453	1.97187	0.321668	0.00403402	0.00389599
GOTERM_BP_ALL	GO:0043123~positive regulation of canonical NF-kappaB signal transduction	16	3.50109	8.92563e-05	NFAT5, CD74, ECM1, TRIM52, TMC8, ZC3HAV1, TNFRSF1A, TIFAB, TRIM5, TRAF5, TNFSF10, BTK, TRIM38, ALPK1, TRIM22, HLA-DRB1	391	236	19453	3.37301	0.323834	0.00403402	0.00389599
GOTERM_BP_ALL	GO:0044419~biological process involved in interspecies interaction between organisms	59	12.9103	9.96913e-05	CD84, CIITA, NCF2, PIK3CD, TNFAIP3, DDX60L, IKZF3, CHD1, LYST, PIK3CG, IFIT2, TIFAB, TRIM5, CASP4, PDE4B, CD37, MACROD2, RAG2, B2M, TRIM22, JAK1, HLA-DPA1, DDX17, MAP4K2, HLA-B, HLA-A, PARP9, MR1, TNFRSF1A, OAS2, IRF2, BTK, TLR10, ALPK1, NAIP, TRIM52, UBA7, NLRC5, ZC3HAV1, NT5C2, PLA2G6, RNF213, IFI16, TNFRSF14, GBP4, ABCA1, CD74, GSDMB, STAT2, LILRB1, PARP14, PIKFYVE, ITCH, CDK6, PDCD4, TRIM38, …	391	1751	19453	1.67639	0.354073	0.00445966	0.00430707
GOTERM_BP_ALL	GO:0050864~regulation of B cell activation	12	2.62582	0.000101227	CD74, THEMIS2, MZB1, TBC1D10C, BTK, TNFAIP3, ATM, NCKAP1L, TNFRSF13C, IKZF3, CD22, ZFP36L2	391	137	19453	4.35783	0.358407	0.00448262	0.00432924
GOTERM_BP_ALL	GO:0001916~positive regulation of T cell mediated cytotoxicity	7	1.53173	0.000116476	HLA-B, HLA-DRA, HLA-A, HLA-F, MR1, B2M, HLA-DRB1	391	39	19453	8.92983	0.3999	0.00510629	0.00493158
GOTERM_BP_ALL	GO:0032101~regulation of response to external stimulus	45	9.84683	0.000125418	AKNA, NLRC5, PTEN, TNFAIP3, ZC3HAV1, NT5C2, PIK3CG, CTSS, TIFAB, IFI16, TRIM5, CASP4, PTK2B, CAPN3, RICTOR, CD37, NCKAP1L, A2M, TRIM22, MPP1, CD74, ABCC1, STAT2, NEK7, HLA-B, SERPINB9, LILRB1, HLA-A, ASH1L, PARP9, PARP14, HLA-F, NEAT1, TNFRSF1A, ITCH, PDCD4, BTK, TLR10, PRKD2, TRIM38, ALPK1, IL6ST, HLA-DRB1, CD200, NAIP	391	1224	19453	1.82911	0.422974	0.0054439	0.00525764
GOTERM_BP_ALL	GO:0001819~positive regulation of cytokine production	26	5.68928	0.000129256	PIK3CD, ZC3HAV1, PIK3CG, IFI16, PDE4B, TNFRSF14, B2M, SPTBN1, HLA-DPA1, CD74, BTN3A1, NEK7, LILRB1, HLA-A, BTN3A2, HLA-F, SORL1, OAS2, HLA-DPB1, BTK, PRKD2, XAF1, IL6ST, CD200, NAIP, CRLF2	391	549	19453	2.35619	0.432603	0.00555548	0.00536539
GOTERM_BP_ALL	GO:0045893~positive regulation of DNA-templated transcription	58	12.6915	0.000142652	RERE, CSRNP1, CIITA, CALCOCO1, ZNF292, PTEN, PRDM2, NR3C1, IKZF3, CARF, BACH1, ELK3, NIPBL, TRIM5, CAPN3, TRIM22, DDX17, MEF2A, ANKRD49, FBXW7, NCOA3, RFX3, ASH1L, PARP9, ETV6, TNFRSF1A, MED23, KAT6B, IRF2, PRKD2, ENG, KMT2E, NFAT5, AKNA, TRIM52, KMT2C, NLRC5, DTX1, PBXIP1, IFI16, NRIP1, TP53INP1, ARGLU1, BPTF, ATF7IP, MLXIP, CD74, KDM4C, AUTS2, STAT2, LILRB1, INO80, SETX, CREBRF, ATM, TRIM38, HL…	391	1736	19453	1.66222	0.46497	0.00607173	0.00586399
GOTERM_BP_ALL	GO:0002483~antigen processing and presentation of endogenous peptide antigen	6	1.31291	0.000146724	HLA-B, HLA-DRA, HLA-A, HLA-F, B2M, HLA-DRB1	391	26	19453	11.4812	0.474437	0.00618497	0.00597335
GOTERM_BP_ALL	GO:0002474~antigen processing and presentation of peptide antigen via MHC class I	7	1.53173	0.000155193	HLA-B, HLA-DPB1, HLA-A, HLA-F, MR1, B2M, HLA-DQB1	391	41	19453	8.49423	0.493595	0.00647968	0.00625798
GOTERM_BP_ALL	GO:0001775~cell activation	33	7.22101	0.000164181	KMT2E, TOP2B, CD84, PIK3CD, DTX1, IKZF3, ZFP36L2, PIK3CG, DOCK10, PREX1, BLNK, TBC1D10C, PTK2B, CD37, RAG2, FNIP1, B2M, JAK1, RAG1, CMTM7, CD74, ITGA4, BTN3A1, LIG4, LILRB1, HLA-A, MR1, ITCH, CDK6, BTK, ATM, IL6ST, CD22	391	798	19453	2.05741	0.513163	0.00679026	0.00655793
GOTERM_BP_ALL	GO:0002697~regulation of immune effector process	22	4.814	0.0001972	CD74, CD84, FBXO38, HLA-B, LILRB1, SERPINB9, HLA-A, GAB2, HLA-F, MR1, HLA-DMB, MYO18A, MZB1, BTK, HLA-DRA, CD37, TNFRSF14, NCKAP1L, A2M, B2M, CD22, HLA-DRB1	391	434	19453	2.52199	0.578784	0.00807967	0.00780323
GOTERM_BP_ALL	GO:0050851~antigen receptor-mediated signaling pathway	13	2.84464	0.00019974	BTN3A1, PIK3CD, HLA-A, BTN3A2, THEMIS2, BLNK, HLA-DPB1, PDE4B, BTK, PRKD2, NCKAP1L, HLA-DRB1, HLA-DQB1	391	173	19453	3.73858	0.58345	0.00810073	0.00782356
GOTERM_BP_ALL	GO:0048519~negative regulation of biological process	157	34.3545	0.00020141	CD84, ANKRD13D, LST1, PRDM2, NR3C1, BACH1, ELK3, ZC3H12D, HERC4, PREX1, ZNF608, TBC1D10C, CAPN3, CCN2, RAG2, HLA-DOA, B2M, TRIM22, RAG1, DDX17, MEF2A, SEMA6C, GUCY1A1, SEMA6A, FBXW7, HLA-B, RFX3, LIG4, IFT80, HLA-A, HLA-F, NEAT1, MAPK8IP3, ZNF91, KAT6B, BTK, DPEP1, TXNIP, IL6ST, NAIP, ZNF397, AKNA, PDE1B, DTX1, BAZ2A, ZC3HAV1, MIR3142HG, FHIT, ZFP36L2, SPTA1, ARHGAP21, RNF213, GRK5, TNFRSF14, NCK…	391	6124	19453	1.27548	0.586488	0.00810073	0.00782356
GOTERM_BP_ALL	GO:0002699~positive regulation of immune effector process	17	3.71991	0.000204263	CD74, FBXO38, HLA-B, LILRB1, HLA-A, GAB2, HLA-F, MR1, HLA-DMB, MYO18A, MZB1, BTK, HLA-DRA, CD37, TNFRSF14, B2M, HLA-DRB1	391	283	19453	2.98863	0.59163	0.00814081	0.00786227
GOTERM_BP_ALL	GO:0030217~T cell differentiation	14	3.06346	0.00020896	CD74, PIK3CD, LIG4, DTX1, MR1, IKZF3, ZFP36L2, PREX1, CDK6, RAG2, IL6ST, B2M, JAK1, RAG1	391	200	19453	3.48263	0.599955	0.00825299	0.00797061
GOTERM_BP_ALL	GO:0051253~negative regulation of RNA metabolic process	52	11.3786	0.00021654	RERE, KDM5B, SETD5, BTG2, CIITA, PRDM2, LIMD1, NR3C1, BACH1, N4BP2L2, ELK3, NIPBL, ZNF608, ZMYM2, CAPN3, TRIM66, TRIM22, MEF2A, ZHX2, RFX3, PARP9, ETV6, ZNF91, KAT6B, TRAF5, IRF2, TXNIP, ZNF117, ENG, ZNF397, SATB1, BAZ2A, PBXIP1, RECQL5, RASD1, IFI16, NRIP1, ZNF226, FNIP1, ZNF224, SCAI, BPTF, ATF7IP, PARP14, PARP15, H1-2, PARP10, CDK6, CREBRF, PDCD4, MDM4, PKIG	391	1526	19453	1.69535	0.613032	0.00847598	0.00818597
GOTERM_BP_ALL	GO:0035556~intracellular signal transduction	61	13.3479	0.000226284	HERPUD2, CALCOCO1, PTEN, PIK3CD, TNFAIP3, NR3C1, PIK3CG, PIK3C2B, DOCK10, PREX1, CASP4, TBC1D10C, BLNK, MYO18A, STK32B, JAK1, DDX17, MEF2A, MAP4K2, GUCY1A1, WSB1, NCOA3, SH2D3C, IFT80, ASH1L, GAB2, PARP9, MAPK8IP3, TNFRSF1A, RASA2, BTK, PRKD2, ALPK1, RAPGEF3, NFAT5, RASGRP2, FHIT, ZFP36L2, RASD1, IFI16, LRRC8C, RICTOR, NCKAP1L, DISC1, FNIP1, PAG1, KDM4C, TNK2, NEK7, ATP2B4, ARHGAP27, PIKFYVE, ITC…	391	1888	19453	1.60745	0.629218	0.00877901	0.00847863
GOTERM_BP_ALL	GO:0001910~regulation of leukocyte mediated cytotoxicity	10	2.18818	0.000245057	HLA-B, HLA-DRA, SERPINB9, LILRB1, NCKAP1L, HLA-A, HLA-F, MR1, B2M, HLA-DRB1	391	104	19453	4.78384	0.658518	0.00942394	0.0091015
GOTERM_BP_ALL	GO:0050777~negative regulation of immune response	15	3.28228	0.000249292	FBXO38, STAT2, HLA-B, NLRC5, TNFAIP3, LILRB1, SERPINB9, HLA-A, PARP14, HLA-F, IFI16, TNFRSF14, NCKAP1L, A2M, HLA-DRB1	391	231	19453	3.23064	0.664802	0.00950345	0.00917828
GOTERM_BP_ALL	GO:0045934~negative regulation of nucleobase-containing compound metabolic process	55	12.035	0.000252921	RERE, KDM5B, SETD5, BTG2, CIITA, PRDM2, LIMD1, NR3C1, BACH1, N4BP2L2, ELK3, NIPBL, ZNF608, ZMYM2, CAPN3, TRIM66, TRIM22, MEF2A, ZHX2, RFX3, PARP9, TERF2, ETV6, ZNF91, KAT6B, TRAF5, IRF2, TXNIP, ZNF117, ENG, ZNF397, SATB1, BAZ2A, PBXIP1, RECQL5, RASD1, IFI16, NRIP1, ZNF226, FNIP1, ZNF224, SCAI, BPTF, CTC1, ATF7IP, PARP14, PARP15, H1-2, PARP10, CDK6, CREBRF, PDCD4, ATM, MDM4, PKIG	391	1656	19453	1.65239	0.670093	0.00955867	0.00923162
GOTERM_BP_ALL	GO:0050852~T cell receptor signaling pathway	11	2.407	0.000259926	THEMIS2, BTN3A1, PDE4B, BTK, HLA-DPB1, PIK3CD, PRKD2, HLA-A, BTN3A2, HLA-DRB1, HLA-DQB1	391	128	19453	4.27556	0.680073	0.00973945	0.00940621
GOTERM_BP_ALL	GO:0031348~negative regulation of defense response	18	3.93873	0.000284137	STAT2, HLA-B, NLRC5, TNFAIP3, LILRB1, SERPINB9, HLA-A, ASH1L, PARP14, NT5C2, HLA-F, TNFRSF1A, ITCH, IFI16, TRIM38, A2M, HLA-DRB1, CD200	391	321	19453	2.78983	0.712299	0.0105564	0.0101952
GOTERM_BP_ALL	GO:0070664~negative regulation of leukocyte proliferation	10	2.18818	0.000303431	ITCH, LST1, BTK, NF1, TNFAIP3, CD37, ATM, LILRB1, TNFRSF14, HLA-DRB1	391	107	19453	4.64971	0.73564	0.0111785	0.010796
GOTERM_BP_ALL	GO:0048468~cell development	73	15.9737	0.000316982	RERE, TOP2B, BTG2, ECM1, SPEF2, LST1, PTEN, DCAF8, PIK3CD, LIMD1, NR3C1, IKZF3, DOCK10, PREX1, TIFAB, BLNK, CAPN3, EMB, RAG2, B2M, JAK1, RAG1, MEF2A, SEMA6C, SEMA6A, ITGA4, ZNF160, LIG4, RFX3, GAB3, IFT80, FNDC3A, GAB2, MR1, MAPK8IP3, UHMK1, ETV6, MARF1, BTK, B3GNT2, B4GALT6, IL6ST, RAPGEF3, SIDT2, ENG, KMT2E, DNAH1, NRN1, PDE1B, DTX1, PBXIP1, ZFP36L2, SPTA1, IFI16, PTK2B, NCKAP1L, DISC1, FNIP1, …	391	2409	19453	1.50763	0.750892	0.0115804	0.0111842
GOTERM_BP_ALL	GO:0006357~regulation of transcription by RNA polymerase II	80	17.5055	0.000346997	CSRNP1, BTG2, CIITA, CALCOCO1, ECM1, ZNF251, ZNF292, PTEN, JMJD1C, PRDM2, NR3C1, IKZF3, CARF, BACH1, N4BP2L2, ELK3, NIPBL, ZNF608, ZNF81, ZSCAN30, CCNL2, CCNL1, JAK1, DDX17, MEF2A, ZHX2, FBXW7, NCOA3, ZNF160, RFX3, ASH1L, PARP9, ETV6, TNFRSF1A, MED23, ZNF91, KAT6B, IRF2, TXNIP, PRKD2, ZNF117, ZSCAN29, ENG, ZNF397, ZNF594, NFAT5, AKNA, SATB1, KMT2C, NLRC5, ZNF518A, IFI16, NRIP1, ZNF226, FNIP1, ZNF…	391	2714	19453	1.46653	0.781615	0.0124814	0.0120543
GOTERM_BP_ALL	GO:0033077~T cell differentiation in thymus	8	1.75055	0.000347338	CD74, CDK6, LIG4, RAG2, MR1, B2M, ZFP36L2, RAG1	391	66	19453	6.03054	0.781942	0.0124814	0.0120543
GOTERM_BP_ALL	GO:0060759~regulation of response to cytokine stimulus	14	3.06346	0.000351465	CD74, ECM1, STAT2, NLRC5, TMC8, TNFAIP3, LRRC70, PARP14, PARP9, TNFRSF1A, CASP4, CREBRF, IL6ST, NAIP	391	211	19453	3.30108	0.785853	0.012527	0.0120984
GOTERM_BP_ALL	GO:0002709~regulation of T cell mediated immunity	10	2.18818	0.000372857	FBXO38, HLA-B, HLA-DRA, LILRB1, NCKAP1L, HLA-A, HLA-F, MR1, B2M, HLA-DRB1	391	110	19453	4.5229	0.80503	0.0130768	0.0126294
GOTERM_BP_ALL	GO:0006892~post-Golgi vesicle-mediated transport	10	2.18818	0.000372857	MACF1, MON2, EHD3, AP1G2, VPS13C, RAB3IP, EXOC4, SORL1, SPTBN1, TTC17	391	110	19453	4.5229	0.80503	0.0130768	0.0126294
GOTERM_BP_ALL	GO:0071345~cellular response to cytokine stimulus	32	7.00219	0.000392398	KDM5B, NFAT5, CIITA, PDE1B, DTX1, TNFRSF13C, ZFP36L2, IFI16, CASP4, PTK2B, ST3GAL6, TNFRSF14, GBP4, JAK1, HLA-DPA1, ABCA1, CD74, MME, ITGA4, STAT2, NEK7, TMC8, LILRB1, TNFRSF1A, ITCH, OAS2, TRAF5, BTK, B3GNT2, IL6ST, CD200, CRLF2	391	802	19453	1.98511	0.821043	0.013607	0.0131415
GOTERM_BP_ALL	GO:0009966~regulation of signal transduction	94	20.5689	0.000394182	ARHGAP11B, ECM1, PTEN, TNFAIP3, LIMD1, PIK3CG, DOCK10, HERC4, PREX1, TIFAB, TRIM5, CASP4, TBC1D10C, PDE4B, TNFSF10, CAPN3, CCN2, TRIM22, OFD1, MAP4K2, GUCY1A1, SEMA6A, RALGAPA1, FBXW7, TMC8, IFT80, ASH1L, PARP9, MAPK8IP3, TNFRSF1A, TRAF5, RASA2, MZB1, BMP2K, BTK, PRKD2, ALPK1, IL6ST, MAPRE2, RAPGEF3, NAIP, ENG, MACF1, NFAT5, TRIM52, PDE1B, NLRC5, DTX1, PBXIP1, DENND3, ZC3HAV1, ARHGAP21, RNF213, G…	391	3331	19453	1.40399	0.822438	0.013607	0.0131415
GOTERM_BP_ALL	GO:0030888~regulation of B cell proliferation	8	1.75055	0.000417822	CD74, MZB1, BTK, ATM, NCKAP1L, TNFRSF13C, IKZF3, CD22	391	68	19453	5.85317	0.839925	0.0141995	0.0137136
GOTERM_BP_ALL	GO:0050688~regulation of defense response to virus	8	1.75055	0.000417822	ITCH, TNFAIP3, CD37, LILRB1, TRIM38, NT5C2, PARP9, TRIM22	391	68	19453	5.85317	0.839925	0.0141995	0.0137136
GOTERM_BP_ALL	GO:0001911~negative regulation of leukocyte mediated cytotoxicity	6	1.31291	0.0004718	HLA-B, SERPINB9, LILRB1, NCKAP1L, HLA-A, HLA-F	391	33	19453	9.0458	0.87367	0.0159105	0.0153662
GOTERM_BP_ALL	GO:0045088~regulation of innate immune response	24	5.25164	0.000482038	STAT2, NEK7, HLA-B, NLRC5, TNFAIP3, LILRB1, SERPINB9, HLA-A, ZC3HAV1, PARP14, PARP9, HLA-F, CTSS, ITCH, TIFAB, IFI16, TRIM5, CASP4, BTK, TLR10, RICTOR, A2M, ALPK1, NAIP	391	531	19453	2.24867	0.879218	0.0161317	0.0155798
GOTERM_BP_ALL	GO:0031341~regulation of cell killing	10	2.18818	0.000517396	HLA-B, HLA-DRA, SERPINB9, LILRB1, NCKAP1L, HLA-A, HLA-F, MR1, B2M, HLA-DRB1	391	115	19453	4.32625	0.896569	0.0171838	0.0165959
GOTERM_BP_ALL	GO:0051240~positive regulation of multicellular organismal process	57	12.4726	0.000537845	KDM5B, ECM1, PIK3CD, TNFRSF13C, PIK3CG, NIPBL, PDE4B, CAPN3, RAG2, HLA-DOA, B2M, JAK1, RAG1, HLA-DPA1, MEF2A, MME, BTN3A1, NCOA3, LIG4, RFX3, HLA-A, BTN3A2, HLA-F, OAS2, BTK, PRKD2, IL6ST, RAPGEF3, NAIP, HLA-DQB1, ENG, MACF1, ZC3HAV1, SPTA1, HLA-DMA, HLA-DMB, IFI16, PTK2B, TNFRSF14, NCKAP1L, DISC1, HLA-DQA1, SPTBN1, ABCA1, CD74, FBXO38, NEK7, LILRB1, SORL1, ITCH, HLA-DPB1, HLA-DRA, PLXNB1, XAF1, …	391	1789	19453	1.58516	0.905443	0.0176475	0.0170437
GOTERM_BP_ALL	GO:0002833~positive regulation of response to biotic stimulus	20	4.37637	0.000539407	FBXO38, NEK7, NLRC5, TNFAIP3, ZC3HAV1, PARP9, HLA-F, MR1, CTSS, ITCH, TIFAB, IFI16, TRIM5, CASP4, BTK, TLR10, RICTOR, ALPK1, HLA-DRB1, NAIP	391	403	19453	2.46908	0.906088	0.0176475	0.0170437
GOTERM_BP_ALL	GO:0001817~regulation of cytokine production	35	7.65864	0.000575494	CD84, TNFAIP3, PIK3CD, ZC3HAV1, PIK3CG, IFI16, PDE4B, TNFRSF14, NCKAP1L, B2M, SPTBN1, HLA-DPA1, CD74, TIA1, BTN3A1, NEK7, HLA-B, LILRB1, HLA-A, BTN3A2, HLA-F, SORL1, ITCH, OAS2, HLA-DPB1, PDCD4, BTK, PRKD2, TRIM38, XAF1, IL6ST, HLA-DRB1, CD200, NAIP, CRLF2	391	932	19453	1.86837	0.919837	0.0186886	0.0180492
GOTERM_BP_ALL	GO:0051607~defense response to virus	17	3.71991	0.000584175	DDX17, TRIM52, STAT2, NLRC5, LILRB1, DDX60L, ZC3HAV1, NT5C2, PARP9, LYST, IFIT2, ITCH, IFI16, OAS2, TRIM5, IRF2, TRIM22	391	311	19453	2.71956	0.922832	0.018831	0.0181867
GOTERM_BP_ALL	GO:0043491~phosphatidylinositol 3-kinase/protein kinase B signal transduction	9	1.96937	0.000602548	PTEN, NF1, PIK3CD, IFT80, RICTOR, GAB2, RAPGEF3, PIK3CG, PIK3C2B	391	94	19453	4.76348	0.928807	0.0192815	0.0186218
GOTERM_BP_ALL	GO:0016043~cellular component organization	152	33.2604	0.000633539	ERO1B, LST1, JMJD1C, PRDM2, GCC2, NR3C1, RCBTB1, IFIT2, DOCK10, PREX1, GNPTAB, CAPN3, RAG2, HLA-DOA, B2M, RAG1, MEF2A, SEMA6C, WSB1, SEMA6A, FBXW7, STARD9, RFX3, LIG4, IFT80, HLA-A, NEAT1, MAPK8IP3, UHMK1, CLIP2, GOLGA8B, MARF1, DYNC1LI2, KAT6B, MSH5, AKAP9, ALPK1, KMT2E, MACF1, NRN1, TMEM63A, KMT2C, BAZ2A, SPTA1, ARHGAP21, RNF213, CALD1, NCKAP1L, HLA-DQA1, SPTBN1, SEC31B, BPTF, H3C6, ABCA1, CTC1…	391	6028	19453	1.25453	0.937857	0.0201264	0.0194377
GOTERM_BP_ALL	GO:0042129~regulation of T cell proliferation	13	2.84464	0.00065015	LILRB1, HLA-A, TNFRSF13C, SPTA1, ITCH, HLA-DMB, HLA-DPB1, CD37, TNFRSF14, NCKAP1L, IL6ST, HLA-DRB1, HLA-DPA1	391	197	19453	3.28312	0.942224	0.0205055	0.0198039
GOTERM_BP_ALL	GO:0001959~regulation of cytokine-mediated signaling pathway	13	2.84464	0.000709827	CD74, ECM1, STAT2, NLRC5, TMC8, TNFAIP3, PARP14, PARP9, TNFRSF1A, CASP4, CREBRF, IL6ST, NAIP	391	199	19453	3.25013	0.955532	0.0222277	0.0214672
GOTERM_BP_ALL	GO:0002711~positive regulation of T cell mediated immunity	8	1.75055	0.000759	FBXO38, HLA-B, HLA-DRA, HLA-A, HLA-F, MR1, B2M, HLA-DRB1	391	75	19453	5.30687	0.964161	0.0235306	0.0227255
GOTERM_BP_ALL	GO:0002819~regulation of adaptive immune response	14	3.06346	0.000762168	FBXO38, HLA-B, TNFAIP3, LILRB1, HLA-A, HLA-F, MR1, BTK, HLA-DRA, TNFRSF14, NCKAP1L, IL6ST, B2M, HLA-DRB1	391	229	19453	3.0416	0.964656	0.0235306	0.0227255
GOTERM_BP_ALL	GO:0048523~negative regulation of cellular process	148	32.3851	0.000848815	CD84, ANKRD13D, LST1, PRDM2, NR3C1, BACH1, ELK3, ZC3H12D, HERC4, PREX1, ZNF608, TBC1D10C, CAPN3, CCN2, RAG2, B2M, TRIM22, RAG1, DDX17, MEF2A, SEMA6C, SEMA6A, FBXW7, HLA-B, RFX3, LIG4, IFT80, HLA-A, HLA-F, NEAT1, MAPK8IP3, ZNF91, KAT6B, BTK, DPEP1, TXNIP, IL6ST, NAIP, ZNF397, AKNA, PDE1B, DTX1, BAZ2A, MIR3142HG, FHIT, ZFP36L2, SPTA1, ARHGAP21, RNF213, GRK5, TNFRSF14, NCKAP1L, PAG1, SPTBN1, SCAI, B…	391	5877	19453	1.2529	0.975833	0.0260224	0.0251321
GOTERM_BP_ALL	GO:0042127~regulation of cell population proliferation	57	12.4726	0.000875489	KDM5B, BTG2, ECM1, LST1, PTEN, PIK3CD, TNFAIP3, TNFRSF13C, IKZF3, N4BP2L2, CD37, B2M, RBM5, HLA-DPA1, ITGA4, FBXW7, LIG4, IFT80, HLA-A, GAB2, NEAT1, TRAF5, MZB1, BTK, TXNIP, PRKD2, IL6ST, ENG, PBXIP1, SPTA1, HLA-DMB, GRK5, TP53INP1, PTK2B, TNFRSF14, RICTOR, NCKAP1L, DISC1, FNIP1, CTC1, CD74, KDM4C, STAT2, LILRB1, PARP10, ITCH, CDK6, NF1, HLA-DPB1, PDCD4, ATM, MDM4, PLXNB1, CD22, HLA-DRB1, CD200, …	391	1826	19453	1.55304	0.978503	0.0266538	0.0257418
GOTERM_BP_ALL	GO:0031342~negative regulation of cell killing	6	1.31291	0.000919242	HLA-B, SERPINB9, LILRB1, NCKAP1L, HLA-A, HLA-F	391	38	19453	7.85557	0.982258	0.0277928	0.0268419
GOTERM_BP_ALL	GO:0051716~cellular response to stimulus	167	36.5427	0.000933309	NR3C1, BACH1, CARF, ELK3, DOCK10, PREX1, CYSLTR1, TNFSF10, TBC1D10C, CAPN3, MACROD2, CCN2, STK32B, B2M, DDX17, MEF2A, SEMA6C, GUCY1A1, WSB1, SEMA6A, FBXW7, LIG4, IFT80, HLA-A, MAPK8IP3, SLFN12, MARF1, MSH5, GPR160, AKAP9, PMS2P3, BTK, DPEP1, TXNIP, PRKD2, NEIL1, ALPK1, GRAPL, IL6ST, NAIP, MACF1, UBA7, PDE1B, BOD1L1, DTX1, PLA2G6, RASGRP2, FHIT, ZFP36L2, ARHGAP21, GRK5, ZMAT3, PSAP, TNFRSF14, NCKA…	391	6791	19453	1.22347	0.98332	0.0280248	0.027066
GOTERM_BP_ALL	GO:0051056~regulation of small GTPase mediated signal transduction	17	3.71991	0.000987694	ABCA1, ARHGAP11B, AUTS2, RALGAPA1, DENND4C, DENND3, ARHGAP27, PIK3CG, DOCK10, PREX1, ARHGAP21, RASA2, NF1, PLXNB1, MAPRE2, CYTH1, SCAI	391	327	19453	2.58649	0.986861	0.0294561	0.0284483
GOTERM_BP_ALL	GO:0032103~positive regulation of response to external stimulus	27	5.9081	0.00103252	NLRC5, TNFAIP3, ZC3HAV1, PIK3CG, CTSS, TIFAB, IFI16, TRIM5, CASP4, PTK2B, RICTOR, NCKAP1L, CD74, ABCC1, NEK7, PARP9, HLA-F, NEAT1, TNFRSF1A, ITCH, PDCD4, BTK, TLR10, PRKD2, ALPK1, IL6ST, NAIP	391	668	19453	2.01093	0.989207	0.0305848	0.0295383
GOTERM_BP_ALL	GO:0031349~positive regulation of defense response	23	5.03282	0.00105498	ABCC1, NEK7, NLRC5, TNFAIP3, ZC3HAV1, PARP9, HLA-F, NEAT1, PIK3CG, CTSS, TNFRSF1A, ITCH, TIFAB, IFI16, TRIM5, CASP4, PDCD4, BTK, TLR10, RICTOR, IL6ST, ALPK1, NAIP	391	528	19453	2.16722	0.990221	0.0310405	0.0299785
GOTERM_BP_ALL	GO:0010628~positive regulation of gene expression	44	9.62801	0.00109293	KDM5B, NFAT5, CALCOCO1, PIK3CD, FTX, ZC3HAV1, PIK3CG, ATAD2B, SH3BGRL, TIFAB, IFI16, TP53INP1, BLNK, PDE4B, CD37, TNFRSF14, B2M, SPTBN1, HLA-DPA1, MEF2A, CD74, BTN3A1, NEK7, LILRB1, HLA-A, BTN3A2, HLA-F, SORL1, UHMK1, SETX, MED23, CDK6, OAS2, TRAF5, MZB1, HLA-DPB1, BTK, PRKD2, ATM, XAF1, IL6ST, CD200, NAIP, CRLF2	391	1316	19453	1.66344	0.991721	0.0319428	0.0308499
GOTERM_BP_ALL	GO:0009615~response to virus	20	4.37637	0.0012378	DDX17, TRIM52, STAT2, NLRC5, LILRB1, DDX60L, ZC3HAV1, NT5C2, PARP9, LYST, IFIT2, ITCH, CDK6, IFI16, OAS2, TRIM5, IRF2, TPT1, TRIM22, JAK1	391	432	19453	2.30333	0.995616	0.0359372	0.0347076
GOTERM_BP_ALL	GO:0080134~regulation of response to stress	50	10.9409	0.00124943	TOP2B, PTEN, TNFAIP3, PIK3CG, CTSS, TIFAB, TRIM5, CASP4, CD37, TRIM22, RAG1, ABCC1, FBXW7, HLA-B, SERPINB9, HLA-A, ASH1L, HLA-F, PARP9, NEAT1, TERF2, TNFRSF1A, BTK, TLR10, ALPK1, IL6ST, NAIP, AKNA, NLRC5, ZC3HAV1, NT5C2, RECQL5, IFI16, RICTOR, A2M, CD74, STAT2, NEK7, ATP2B4, LILRB1, INO80, PARP14, ITCH, CREBRF, PDCD4, ATM, TRIM38, TPT1, HLA-DRB1, CD200	391	1567	19453	1.58749	0.995835	0.0359744	0.0347435
GOTERM_BP_ALL	GO:0046854~phosphatidylinositol phosphate biosynthetic process	7	1.53173	0.00125549	FIG4, PIKFYVE, PIK3CD, ATM, PIK3CG, PIK3C2B, IP6K2	391	60	19453	5.80439	0.995944	0.0359744	0.0347435
GOTERM_BP_ALL	GO:0034097~response to cytokine	33	7.22101	0.00133582	KDM5B, NFAT5, CIITA, PDE1B, DTX1, TNFRSF13C, ZFP36L2, IFI16, CASP4, PTK2B, ST3GAL6, TNFRSF14, GBP4, JAK1, HLA-DPA1, ABCA1, CD74, MME, ITGA4, STAT2, NEK7, TMC8, LILRB1, TNFRSF1A, ITCH, OAS2, TRAF5, BTK, B3GNT2, XAF1, IL6ST, CD200, CRLF2	391	902	19453	1.82019	0.997149	0.0380276	0.0367264
GOTERM_BP_ALL	GO:0002704~negative regulation of leukocyte mediated immunity	8	1.75055	0.00138527	CD84, FBXO38, HLA-B, SERPINB9, LILRB1, NCKAP1L, HLA-A, HLA-F	391	83	19453	4.79537	0.997705	0.0391807	0.0378401
GOTERM_BP_ALL	GO:0006605~protein targeting	14	3.06346	0.00146097	VPS13C, EDEM1, RAB3IP, HPS4, GCC2, PEX1, SORL1, PIKFYVE, PAN3, GNPTAB, EXOC4, ANKRD10, MAN1A1, SEC62	391	246	19453	2.83141	0.998354	0.0410571	0.0396523
GOTERM_BP_ALL	GO:2000026~regulation of multicellular organismal development	49	10.7221	0.00161795	BTG2, ECM1, PTEN, PIK3CD, TNFAIP3, IKZF3, PIK3CG, NIPBL, CAPN3, CCN2, RAG2, HLA-DOA, B2M, JAK1, RAG1, SEMA6C, SEMA6A, MME, FBXW7, NCOA3, HLA-B, LIG4, RFX3, TNFRSF1A, OAS2, KAT6B, BMP2K, BTK, PRKD2, IL6ST, RAPGEF3, ENG, MACF1, DTX1, ZFP36L2, PTK2B, NCKAP1L, DISC1, CD74, ATP2B4, LILRB1, INO80, SORL1, FIG4, CDK6, NF1, HLA-DRA, PLXNB1, HLA-DRB1	391	1546	19453	1.57687	0.999174	0.0451789	0.0436331
GOTERM_BP_ALL	GO:0071840~cellular component organization or biogenesis	154	33.698	0.00169516	ERO1B, LST1, JMJD1C, PRDM2, GCC2, NR3C1, RCBTB1, IFIT2, DOCK10, PREX1, GNPTAB, CAPN3, RAG2, HLA-DOA, B2M, RAG1, DDX17, MEF2A, SEMA6C, WSB1, SEMA6A, FBXW7, STARD9, RFX3, LIG4, IFT80, HLA-A, NEAT1, MAPK8IP3, UHMK1, CLIP2, GOLGA8B, MARF1, DYNC1LI2, KAT6B, MSH5, AKAP9, ALPK1, KMT2E, MACF1, NRN1, TMEM63A, KMT2C, BAZ2A, SPTA1, ARHGAP21, RNF213, CALD1, NCKAP1L, HLA-DQA1, SPTBN1, SEC31B, BPTF, H3C6, ABCA…	391	6253	19453	1.2253	0.999411	0.0470353	0.045426
GOTERM_BP_ALL	GO:1901652~response to peptide	33	7.22101	0.00182597	KDM5B, NFAT5, CIITA, PDE1B, DTX1, TNFRSF13C, ZFP36L2, IFI16, CASP4, PTK2B, ST3GAL6, TNFRSF14, GBP4, JAK1, HLA-DPA1, ABCA1, CD74, MME, ITGA4, STAT2, NEK7, TMC8, LILRB1, TNFRSF1A, ITCH, OAS2, TRAF5, BTK, B3GNT2, XAF1, IL6ST, CD200, CRLF2	391	920	19453	1.78458	0.999669	0.0503462	0.0486236
GOTERM_BP_ALL	GO:0045953~negative regulation of natural killer cell mediated cytotoxicity	5	1.09409	0.00193776	HLA-B, SERPINB9, LILRB1, HLA-A, HLA-F	391	27	19453	9.21332	0.999797	0.0530946	0.051278
GOTERM_BP_ALL	GO:0002821~positive regulation of adaptive immune response	10	2.18818	0.00218745	FBXO38, HLA-B, BTK, HLA-DRA, HLA-A, IL6ST, HLA-F, MR1, B2M, HLA-DRB1	391	141	19453	3.5285	0.999932	0.0595637	0.0575258
GOTERM_BP_ALL	GO:0016477~cell migration	34	7.43982	0.00220962	RERE, TOP2B, PTEN, TNFAIP3, PIK3CD, PBXIP1, LIMD1, LYST, PIK3CG, PIK3C2B, PREX1, MYO18A, PDE4B, PTK2B, NCKAP1L, CCN2, DISC1, CD99, SEMA6C, SUN2, ABCC1, SEMA6A, AUTS2, ITGA4, PARP9, SORL1, PIKFYVE, COL5A1, NF1, DPEP1, PKN2, PLXNB1, GRAPL, ENG	391	970	19453	1.74388	0.999939	0.0597962	0.0577503
GOTERM_BP_ALL	GO:0002716~negative regulation of natural killer cell mediated immunity	5	1.09409	0.00222537	HLA-B, SERPINB9, LILRB1, HLA-A, HLA-F	391	28	19453	8.88427	0.999943	0.0598528	0.0578049
GOTERM_BP_ALL	GO:0048870~cell motility	40	8.75274	0.00234126	RERE, TOP2B, DNAH1, SPEF2, PTEN, TNFAIP3, PIK3CD, PBXIP1, LIMD1, LYST, PIK3CG, PIK3C2B, PREX1, MYO18A, PDE4B, PTK2B, NCKAP1L, CCN2, DISC1, CD99, SEMA6C, SUN2, ABCC1, SEMA6A, AUTS2, ITGA4, ATP2B4, RFX3, ASH1L, PARP9, SORL1, PIKFYVE, COL5A1, TTLL3, NF1, DPEP1, PKN2, PLXNB1, GRAPL, ENG	391	1208	19453	1.64741	0.999966	0.0622275	0.0600984
GOTERM_BP_ALL	GO:0002331~pre-B cell allelic exclusion	3	0.656455	0.00234205	ATM, RAG2, RAG1	391	4	19453	37.3139	0.999966	0.0622275	0.0600984
GOTERM_BP_ALL	GO:0002698~negative regulation of immune effector process	10	2.18818	0.00252346	CD84, FBXO38, HLA-B, SERPINB9, LILRB1, NCKAP1L, HLA-A, A2M, HLA-F, CD22	391	144	19453	3.45499	0.999985	0.0666436	0.0643633
GOTERM_BP_ALL	GO:0045944~positive regulation of transcription by RNA polymerase II	42	9.19037	0.00255032	CSRNP1, NFAT5, CIITA, CALCOCO1, AKNA, KMT2C, ZNF292, NLRC5, PTEN, PRDM2, NR3C1, IKZF3, CARF, BACH1, ELK3, NIPBL, IFI16, NRIP1, BPTF, DDX17, MLXIP, MEF2A, KDM4C, AUTS2, FBXW7, NCOA3, STAT2, RFX3, LILRB1, INO80, ASH1L, ETV6, TNFRSF1A, SETX, MED23, KAT6B, IRF2, CREBRF, PRKD2, ATM, CD200, ENG	391	1296	19453	1.61233	0.999986	0.0669497	0.064659
GOTERM_BP_ALL	GO:0023051~regulation of signaling	100	21.8818	0.00264724	DOCK10, HERC4, PREX1, TNFSF10, TBC1D10C, CAPN3, CCN2, TRIM22, GUCY1A1, SEMA6A, RALGAPA1, FBXW7, RFX3, IFT80, MAPK8IP3, BTK, PRKD2, ALPK1, IL6ST, NAIP, SIDT2, MACF1, NRN1, PDE1B, DTX1, ZC3HAV1, PLA2G6, ARHGAP21, RNF213, GRK5, NCKAP1L, SPTBN1, SCAI, ABCA1, AUTS2, NEK7, DENND4C, STYX, ARHGAP27, PARP14, PTPRE, CREBRF, NF1, ATM, PLXNB1, GRAP, HLA-DRB1, CD22, CD200, KDM5B, ARHGAP11B, ECM1, PTEN, TNFAIP…	391	3804	19453	1.30788	0.999991	0.0690803	0.0667167
GOTERM_BP_ALL	GO:0036211~protein modification process	50	10.9409	0.00268634	PTEN, DCAF8, PIK3CD, TNFAIP3, DUSP18, HERC4, TRIM5, MAN1A1, MACROD2, TRIM22, JAK1, RAG1, PCMTD1, MAP4K2, WSB1, FBXW7, IFT80, UHMK1, BTK, PRKD2, TRIM52, UBA7, DTX1, NT5C2, RNF213, GRK5, PTK2B, RIMKLB, MARCHF6, UBE2H, FBXO38, EDEM1, NEK7, OGA, KLHL24, SSH2, PARP14, PARP15, PARP10, PTPRE, PIKFYVE, ITCH, SNRK, TTLL3, STK17B, PKN2, ATM, MDM4, TRIM38, CUL4B	391	1626	19453	1.52989	0.999992	0.0696858	0.0673015
GOTERM_BP_ALL	GO:0010646~regulation of cell communication	100	21.8818	0.00275872	DOCK10, HERC4, PREX1, TNFSF10, TBC1D10C, CAPN3, CCN2, TRIM22, GUCY1A1, SEMA6A, RALGAPA1, FBXW7, RFX3, IFT80, MAPK8IP3, BTK, PRKD2, ALPK1, IL6ST, NAIP, SIDT2, MACF1, NRN1, PDE1B, DTX1, ZC3HAV1, PLA2G6, ARHGAP21, RNF213, GRK5, NCKAP1L, SPTBN1, SCAI, ABCA1, AUTS2, NEK7, DENND4C, STYX, ARHGAP27, PARP14, PTPRE, CREBRF, NF1, ATM, PLXNB1, GRAP, HLA-DRB1, CD22, CD200, KDM5B, ARHGAP11B, ECM1, PTEN, TNFAIP…	391	3809	19453	1.30617	0.999995	0.0711425	0.0687084
GOTERM_BP_ALL	GO:0006915~apoptotic process	38	8.3151	0.00282834	CSRNP1, PTEN, TNFAIP3, NR3C1, FHIT, PIK3CG, IFIT2, IFI16, GRK5, ZMAT3, CASP4, TP53INP1, MYO18A, TNFSF10, PTK2B, CAPN3, FNIP1, RBM5, MEF2A, TIA1, SEMA6A, LIG4, IFT80, ETV6, TNFRSF1A, SLFN12, ITCH, STK17B, TRAF5, NF1, MZB1, PDCD4, BTK, PKN2, ATM, XAF1, XKR4, NAIP	391	1143	19453	1.65404	0.999996	0.0725114	0.0700304
GOTERM_BP_ALL	GO:0009967~positive regulation of signal transduction	52	11.3786	0.00286506	ECM1, PTEN, TNFAIP3, PIK3CG, TIFAB, TRIM5, CASP4, TNFSF10, CCN2, TRIM22, MAP4K2, GUCY1A1, FBXW7, TMC8, PARP9, MAPK8IP3, TNFRSF1A, TRAF5, BMP2K, BTK, PRKD2, ALPK1, IL6ST, MAPRE2, NAIP, ENG, MACF1, NFAT5, TRIM52, NLRC5, PBXIP1, ZC3HAV1, PTK2B, RICTOR, NCKAP1L, DISC1, FNIP1, CD74, AUTS2, NEK7, SORBS1, PARP14, SORL1, TSPAN14, CREBRF, NF1, PDCD4, ATM, PLXNB1, TRIM38, HLA-DRB1, CRLF2	391	1715	19453	1.50851	0.999997	0.0730257	0.0705271
GOTERM_BP_ALL	GO:1903900~regulation of viral life cycle	9	1.96937	0.00290498	TOP2B, CD74, IFI16, TRIM5, OAS2, PKN2, TRIM38, ZC3HAV1, HLA-DRB1	391	120	19453	3.73139	0.999997	0.0736153	0.0710965
GOTERM_BP_ALL	GO:0010558~negative regulation of macromolecule biosynthetic process	79	17.2867	0.00297243	RERE, KDM5B, SETD5, CD84, BTG2, CIITA, TNFAIP3, PRDM2, LIMD1, NR3C1, BACH1, N4BP2L2, RESF1, ELK3, ZC3H12D, NIPBL, ZNF608, ZMYM2, CAPN3, CCN2, TRIM66, TRIM22, DDX17, MEF2A, ZHX2, FBXW7, RFX3, HLA-F, PARP9, NEAT1, TERF2, ETV6, ZNF91, KAT6B, IRF2, BTK, TXNIP, ZNF117, ENG, ZNF397, SATB1, BAZ2A, PBXIP1, MIR3142HG, ZFP36L2, RECQL5, RASD1, IFI16, NRIP1, TP53INP1, NCKAP1L, ZNF226, FNIP1, ZNF224, SCAI, BP…	391	2879	19453	1.3652	0.999998	0.0748655	0.072304
GOTERM_BP_ALL	GO:0001912~positive regulation of leukocyte mediated cytotoxicity	7	1.53173	0.00298847	HLA-B, HLA-DRA, HLA-A, HLA-F, MR1, B2M, HLA-DRB1	391	71	19453	4.90512	0.999998	0.0748655	0.072304
GOTERM_BP_ALL	GO:0060284~regulation of cell development	31	6.78337	0.00310657	MACF1, BTG2, PTEN, DTX1, IKZF3, ZFP36L2, PTK2B, NCKAP1L, RAG2, HLA-DOA, DISC1, B2M, RAG1, SEMA6C, CD74, MME, FBXW7, HLA-B, LIG4, RFX3, LILRB1, SORL1, TNFRSF1A, CDK6, KAT6B, NF1, BTK, HLA-DRA, PLXNB1, IL6ST, HLA-DRB1	391	875	19453	1.76264	0.999999	0.0773817	0.0747341
GOTERM_BP_ALL	GO:0050868~negative regulation of T cell activation	10	2.18818	0.00317325	CD74, ITCH, FBXO38, DTX1, CD37, LILRB1, TNFRSF14, RAG2, PAG1, HLA-DRB1	391	149	19453	3.33905	0.999999	0.0785204	0.0758338
GOTERM_BP_ALL	GO:0012501~programmed cell death	39	8.53392	0.0031881	CSRNP1, PTEN, TNFAIP3, NR3C1, FHIT, PIK3CG, IFIT2, IFI16, GRK5, ZMAT3, CASP4, TP53INP1, MYO18A, TNFSF10, PTK2B, CAPN3, FNIP1, RBM5, MEF2A, GSDMB, TIA1, SEMA6A, LIG4, IFT80, ETV6, TNFRSF1A, SLFN12, ITCH, STK17B, TRAF5, NF1, MZB1, PDCD4, BTK, PKN2, ATM, XAF1, XKR4, NAIP	391	1191	19453	1.62916	0.999999	0.0785204	0.0758338
GOTERM_BP_ALL	GO:0002707~negative regulation of lymphocyte mediated immunity	7	1.53173	0.00320625	FBXO38, HLA-B, SERPINB9, LILRB1, NCKAP1L, HLA-A, HLA-F	391	72	19453	4.83699	0.999999	0.0785262	0.0758394
GOTERM_BP_ALL	GO:0051241~negative regulation of multicellular organismal process	42	9.19037	0.00334213	CD84, BTG2, ECM1, LST1, PTEN, TNFAIP3, DTX1, PIK3CG, TIFAB, TBC1D10C, PDE4B, PTK2B, CD37, TNFRSF14, NCKAP1L, RAG2, B2M, PAG1, SEMA6C, CD74, TIA1, GUCY1A1, SEMA6A, ITGA4, FBXW7, FBXO38, ATP2B4, LILRB1, HLA-F, SORL1, TNFRSF1A, FIG4, ITCH, CDK6, ALDH1A1, NF1, PDCD4, BTK, ATM, XAF1, HLA-DRB1, CD200	391	1315	19453	1.58903	1	0.0810594	0.0782859
GOTERM_BP_ALL	GO:0045089~positive regulation of innate immune response	17	3.71991	0.00334666	NEK7, NLRC5, TNFAIP3, ZC3HAV1, PARP9, HLA-F, CTSS, ITCH, TIFAB, IFI16, TRIM5, CASP4, BTK, TLR10, RICTOR, ALPK1, NAIP	391	369	19453	2.29209	1	0.0810594	0.0782859
GOTERM_BP_ALL	GO:0050672~negative regulation of lymphocyte proliferation	8	1.75055	0.00337882	ITCH, LST1, BTK, CD37, ATM, LILRB1, TNFRSF14, HLA-DRB1	391	97	19453	4.10325	1	0.0813887	0.0786039
GOTERM_BP_ALL	GO:0008219~cell death	39	8.53392	0.00341613	CSRNP1, PTEN, TNFAIP3, NR3C1, FHIT, PIK3CG, IFIT2, IFI16, GRK5, ZMAT3, CASP4, TP53INP1, MYO18A, TNFSF10, PTK2B, CAPN3, FNIP1, RBM5, MEF2A, GSDMB, TIA1, SEMA6A, LIG4, IFT80, ETV6, TNFRSF1A, SLFN12, ITCH, STK17B, TRAF5, NF1, MZB1, PDCD4, BTK, PKN2, ATM, XAF1, XKR4, NAIP	391	1197	19453	1.62099	1	0.0818378	0.0790377
GOTERM_BP_ALL	GO:0009617~response to bacterium	28	6.12691	0.0035304	NLRC5, TNFAIP3, PLA2G6, IKZF3, LYST, RNF213, TIFAB, CASP4, PDE4B, TNFRSF14, MACROD2, RAG2, B2M, GBP4, ABCA1, GSDMB, HLA-B, LILRB1, HLA-A, MR1, TNFRSF1A, OAS2, PDCD4, BTK, TLR10, HLA-DRB1, CD200, NAIP	391	768	19453	1.81387	1	0.0832909	0.0804411
GOTERM_BP_ALL	GO:0002706~regulation of lymphocyte mediated immunity	12	2.62582	0.00353158	FBXO38, HLA-B, BTK, HLA-DRA, SERPINB9, LILRB1, NCKAP1L, HLA-A, HLA-F, MR1, B2M, HLA-DRB1	391	210	19453	2.84297	1	0.0832909	0.0804411
GOTERM_BP_ALL	GO:0002703~regulation of leukocyte mediated immunity	14	3.06346	0.00353378	CD84, FBXO38, HLA-B, LILRB1, SERPINB9, HLA-A, GAB2, HLA-F, MR1, BTK, HLA-DRA, NCKAP1L, B2M, HLA-DRB1	391	272	19453	2.56076	1	0.0832909	0.0804411
GOTERM_BP_ALL	GO:0010605~negative regulation of macromolecule metabolic process	87	19.0372	0.00358245	RERE, KDM5B, SETD5, CD84, BTG2, CIITA, ECM1, PTEN, TNFAIP3, PRDM2, LIMD1, NR3C1, BACH1, N4BP2L2, RESF1, ELK3, ZC3H12D, NIPBL, ZNF608, ZMYM2, CAPN3, CCN2, TRIM66, TRIM22, DDX17, MEF2A, ZHX2, FBXW7, RFX3, SERPINB9, HLA-F, PARP9, NEAT1, TERF2, ETV6, ZNF91, KAT6B, TRAF5, IRF2, BTK, TXNIP, ZNF117, ENG, ZNF397, SATB1, BAZ2A, PBXIP1, MIR3142HG, FHIT, ZFP36L2, RECQL5, RASD1, IFI16, NRIP1, TP53INP1, NCKAP…	391	3255	19453	1.32977	1	0.0839864	0.0811127
GOTERM_BP_ALL	GO:0031343~positive regulation of cell killing	7	1.53173	0.00367702	HLA-B, HLA-DRA, HLA-A, HLA-F, MR1, B2M, HLA-DRB1	391	74	19453	4.70626	1	0.0855395	0.0826128
GOTERM_BP_ALL	GO:0016045~detection of bacterium	4	0.875274	0.00368772	HLA-B, HLA-A, HLA-DRB1, NAIP	391	16	19453	12.438	1	0.0855395	0.0826128
GOTERM_BP_ALL	GO:0032945~negative regulation of mononuclear cell proliferation	8	1.75055	0.00378512	ITCH, LST1, BTK, CD37, ATM, LILRB1, TNFRSF14, HLA-DRB1	391	99	19453	4.02036	1	0.0868794	0.0839067
GOTERM_BP_ALL	GO:2000106~regulation of leukocyte apoptotic process	8	1.75055	0.00378512	CD74, BTK, NF1, PIK3CD, PRKD2, LILRB1, FNIP1, RAG1	391	99	19453	4.02036	1	0.0868794	0.0839067
GOTERM_BP_ALL	GO:0060760~positive regulation of response to cytokine stimulus	7	1.53173	0.00393076	CD74, CASP4, CREBRF, NLRC5, LRRC70, PARP14, PARP9	391	75	19453	4.64351	1	0.0893298	0.0862734
GOTERM_BP_ALL	GO:0043254~regulation of protein-containing complex assembly	19	4.15755	0.00393263	ABCA1, NEK7, TMC8, SSH2, CYRIA, SORL1, SPTA1, PREX1, FCHSD2, IFI16, AKAP9, BTK, PTK2B, RICTOR, ATM, NCKAP1L, ANKRA2, FNIP1, SPTBN1	391	444	19453	2.12902	1	0.0893298	0.0862734
GOTERM_BP_ALL	GO:0009890~negative regulation of biosynthetic process	80	17.5055	0.00401724	RERE, KDM5B, SETD5, CD84, BTG2, CIITA, TNFAIP3, PRDM2, LIMD1, NR3C1, BACH1, N4BP2L2, RESF1, ELK3, ZC3H12D, NIPBL, ZNF608, ZMYM2, CAPN3, CCN2, TRIM66, TRIM22, DDX17, MEF2A, ZHX2, FBXW7, RFX3, HLA-F, PARP9, NEAT1, TERF2, ETV6, ZNF91, KAT6B, IRF2, BTK, TXNIP, ZNF117, ENG, ZNF397, SATB1, BAZ2A, PBXIP1, MIR3142HG, ZFP36L2, RECQL5, RASD1, IFI16, NRIP1, TP53INP1, NCKAP1L, ZNF226, FNIP1, ZNF224, MARCHF6,…	391	2956	19453	1.34647	1	0.0907814	0.0876753
GOTERM_BP_ALL	GO:0002822~regulation of adaptive immune response based on somatic recombination of immune receptors built from immunoglobulin superfamily domains	12	2.62582	0.00407411	FBXO38, HLA-B, BTK, HLA-DRA, TNFAIP3, LILRB1, NCKAP1L, HLA-A, HLA-F, MR1, B2M, HLA-DRB1	391	214	19453	2.78983	1	0.0913753	0.0882488
GOTERM_BP_ALL	GO:0002429~immune response-activating cell surface receptor signaling pathway	14	3.06346	0.00408521	BTN3A1, PIK3CD, HLA-A, BTN3A2, PLA2G6, THEMIS2, BLNK, HLA-DPB1, PDE4B, BTK, PRKD2, NCKAP1L, HLA-DRB1, HLA-DQB1	391	277	19453	2.51454	1	0.0913753	0.0882488
GOTERM_BP_ALL	GO:0050671~positive regulation of lymphocyte proliferation	10	2.18818	0.00411962	SPTA1, CD74, HLA-DMB, BTK, HLA-DPB1, NCKAP1L, HLA-A, TNFRSF13C, IL6ST, HLA-DPA1	391	155	19453	3.2098	1	0.0914125	0.0882848
GOTERM_BP_ALL	GO:0048193~Golgi vesicle transport	15	3.28228	0.00412857	MACF1, ERO1B, MON2, VPS13C, RAB3IP, GCC2, SORL1, TTC17, GOLGA8B, EHD3, AP1G2, MYO18A, EXOC4, SEC31B, SPTBN1	391	310	19453	2.40735	1	0.0914125	0.0882848
GOTERM_BP_ALL	GO:0002218~activation of innate immune response	13	2.84464	0.00433449	NEK7, TNFAIP3, CTSS, ITCH, TIFAB, IFI16, TRIM5, CASP4, BTK, TLR10, RICTOR, ALPK1, NAIP	391	247	19453	2.61852	1	0.0954894	0.0922222
GOTERM_BP_ALL	GO:0002327~immature B cell differentiation	4	0.875274	0.00441198	ATM, RAG2, FNIP1, RAG1	391	17	19453	11.7063	1	0.0957532	0.0924769
GOTERM_BP_ALL	GO:0002428~antigen processing and presentation of peptide antigen via MHC class Ib	4	0.875274	0.00441198	HLA-B, HLA-A, HLA-F, B2M	391	17	19453	11.7063	1	0.0957532	0.0924769
GOTERM_BP_ALL	GO:0033151~V(D)J recombination	4	0.875274	0.00441198	LIG4, ATM, RAG2, RAG1	391	17	19453	11.7063	1	0.0957532	0.0924769
GOTERM_BP_ALL	GO:0104004~cellular response to environmental stimulus	16	3.50109	0.00445676	NFAT5, MME, FBXW7, PTEN, LIG4, INO80, RCSD1, TNFRSF1A, NIPBL, IFI16, TP53INP1, LRRC8C, CAPN3, ATM, POLK, CUL4B	391	346	19453	2.30067	1	0.0957768	0.0924997
GOTERM_BP_ALL	GO:0071214~cellular response to abiotic stimulus	16	3.50109	0.00445676	NFAT5, MME, FBXW7, PTEN, LIG4, INO80, RCSD1, TNFRSF1A, NIPBL, IFI16, TP53INP1, LRRC8C, CAPN3, ATM, POLK, CUL4B	391	346	19453	2.30067	1	0.0957768	0.0924997
GOTERM_BP_ALL	GO:0032946~positive regulation of mononuclear cell proliferation	10	2.18818	0.00447979	SPTA1, CD74, HLA-DMB, BTK, HLA-DPB1, NCKAP1L, HLA-A, TNFRSF13C, IL6ST, HLA-DPA1	391	157	19453	3.16891	1	0.0958019	0.092524
GOTERM_BP_ALL	GO:0006325~chromatin organization	32	7.00219	0.00456613	RERE, KMT2E, KDM5B, NFAT5, SETD5, SATB1, KMT2C, JMJD1C, ZNF518A, BAZ2A, PRDM2, NR3C1, CHD1, RCBTB1, RESF1, ATAD2B, NIPBL, IFI16, RAG2, RAG1, BPTF, H3C6, ATF7IP, KDM4C, NCOA3, INO80, ASH1L, NEAT1, H1-2, PARP10, KAT6B, ATM	391	938	19453	1.69729	1	0.0971742	0.0938494
GOTERM_BP_ALL	GO:0002768~immune response-regulating cell surface receptor signaling pathway	15	3.28228	0.00461603	BTN3A1, PIK3CD, LILRB1, HLA-A, BTN3A2, PLA2G6, THEMIS2, BLNK, HLA-DPB1, PDE4B, BTK, PRKD2, NCKAP1L, HLA-DRB1, HLA-DQB1	391	314	19453	2.37668	1	0.0977618	0.0944168
GOTERM_BP_ALL	GO:0050793~regulation of developmental process	73	15.9737	0.00497389	KDM5B, BTG2, ECM1, LST1, PTEN, PIK3CD, TNFAIP3, LIMD1, IKZF3, N4BP2L2, PIK3CG, PREX1, NIPBL, TIFAB, CAPN3, CCN2, RAG2, HLA-DOA, B2M, JAK1, RAG1, DDX17, OFD1, SEMA6C, ZHX2, SEMA6A, MME, FBXW7, NCOA3, HLA-B, LIG4, RFX3, TNFRSF1A, OAS2, KAT6B, BMP2K, BTK, PRKD2, WDFY2, IL6ST, RAPGEF3, ENG, MACF1, NRN1, DTX1, ZFP36L2, SPTA1, TP53INP1, PTK2B, NCKAP1L, DISC1, FNIP1, ABCA1, CD74, ANKRD26, KDM4C, STAT2, …	391	2670	19453	1.36026	1	0.104834	0.101247
GOTERM_BP_ALL	GO:0032729~positive regulation of type II interferon production	7	1.53173	0.00507686	BTN3A1, PDE4B, HLA-DPB1, LILRB1, HLA-A, BTN3A2, HLA-DPA1	391	79	19453	4.4084	1	0.106493	0.102849
GOTERM_BP_ALL	GO:1903706~regulation of hemopoiesis	19	4.15755	0.00516697	CD74, FBXW7, HLA-B, DTX1, LILRB1, IKZF3, ZFP36L2, CDK6, KAT6B, BTK, NF1, PTK2B, HLA-DRA, NCKAP1L, HLA-DOA, RAG2, B2M, HLA-DRB1, RAG1	391	456	19453	2.073	1	0.107867	0.104176
GOTERM_BP_ALL	GO:0030593~neutrophil chemotaxis	6	1.31291	0.00521613	PREX1, PIKFYVE, PDE4B, DPEP1, PIK3CD, PIK3CG	391	56	19453	5.33056	1	0.108377	0.104669
GOTERM_BP_ALL	GO:0009892~negative regulation of metabolic process	91	19.9125	0.00541352	RERE, KDM5B, SETD5, CD84, BTG2, CIITA, ECM1, PTEN, TNFAIP3, PRDM2, LIMD1, NR3C1, BACH1, N4BP2L2, PIK3CG, RESF1, ELK3, ZC3H12D, NIPBL, ZNF608, ZMYM2, CAPN3, CCN2, TRIM66, TRIM22, DDX17, MEF2A, ZHX2, FBXW7, VPS13C, RFX3, SERPINB9, HLA-F, PARP9, NEAT1, TERF2, ETV6, ZNF91, KAT6B, TRAF5, IRF2, ALDH1A1, BTK, TXNIP, ZNF117, ENG, ZNF397, SATB1, BAZ2A, PBXIP1, MIR3142HG, FHIT, ZFP36L2, RECQL5, RASD1, IFI1…	391	3485	19453	1.29912	1	0.111551	0.107734
GOTERM_BP_ALL	GO:0030833~regulation of actin filament polymerization	9	1.96937	0.00541978	SPTA1, PREX1, FCHSD2, PTK2B, RICTOR, NCKAP1L, SSH2, CYRIA, SPTBN1	391	133	19453	3.36667	1	0.111551	0.107734
GOTERM_BP_ALL	GO:1902105~regulation of leukocyte differentiation	16	3.50109	0.00546069	CD74, FBXW7, HLA-B, DTX1, LILRB1, IKZF3, ZFP36L2, CDK6, BTK, NF1, HLA-DRA, NCKAP1L, HLA-DOA, RAG2, HLA-DRB1, RAG1	391	354	19453	2.24867	1	0.111659	0.107838
GOTERM_BP_ALL	GO:0032102~negative regulation of response to external stimulus	19	4.15755	0.00547597	STAT2, PTEN, HLA-B, NLRC5, TNFAIP3, LILRB1, SERPINB9, HLA-A, ASH1L, PARP14, NT5C2, HLA-F, TNFRSF1A, ITCH, IFI16, TRIM38, A2M, HLA-DRB1, CD200	391	459	19453	2.05945	1	0.111659	0.107838
GOTERM_BP_ALL	GO:0001776~leukocyte homeostasis	8	1.75055	0.00550422	DOCK10, SPTA1, PDE4B, BTK, NF1, TNFAIP3, NCKAP1L, RAG1	391	106	19453	3.75486	1	0.111715	0.107893
GOTERM_BP_ALL	GO:0016567~protein ubiquitination	24	5.25164	0.00564257	UBE2H, WSB1, TRIM52, UBA7, FBXW7, FBXO38, DTX1, TNFAIP3, DCAF8, IFT80, KLHL24, NT5C2, HERC4, ITCH, RNF213, TRIM5, MDM4, ATM, TRIM38, TRIM22, MARCHF6, CUL4B, RAG1, PCMTD1	391	644	19453	1.85411	1	0.113995	0.110095
GOTERM_BP_ALL	GO:0061038~uterus morphogenesis	3	0.656455	0.00570106	KDM5B, NIPBL, ASH1L	391	6	19453	24.876	1	0.114125	0.110221
GOTERM_BP_ALL	GO:0042270~protection from natural killer cell mediated cytotoxicity	3	0.656455	0.00570106	HLA-B, SERPINB9, HLA-A	391	6	19453	24.876	1	0.114125	0.110221
GOTERM_BP_ALL	GO:0002824~positive regulation of adaptive immune response based on somatic recombination of immune receptors built from immunoglobulin superfamily domains	9	1.96937	0.00592079	FBXO38, HLA-B, BTK, HLA-DRA, HLA-A, HLA-F, MR1, B2M, HLA-DRB1	391	135	19453	3.31679	1	0.117985	0.113948
GOTERM_BP_ALL	GO:0098543~detection of other organism	4	0.875274	0.0061035	HLA-B, HLA-A, HLA-DRB1, NAIP	391	19	19453	10.4741	1	0.12053	0.116406
GOTERM_BP_ALL	GO:0006517~protein deglycosylation	4	0.875274	0.0061035	EDEM1, OGA, MAN1A1, MARCHF6	391	19	19453	10.4741	1	0.12053	0.116406
GOTERM_BP_ALL	GO:0007010~cytoskeleton organization	41	8.97155	0.0063128	MACF1, DNAH1, SPEF2, PTEN, TNFAIP3, GCC2, LIMD1, SPTA1, PREX1, ARHGAP21, CALD1, MYO18A, PTK2B, CAPN3, RICTOR, NCKAP1L, DISC1, SPTBN1, OFD1, MEF2A, SUN2, SEMA6A, AUTS2, NEK7, STARD9, KLHL24, SORBS1, INO80, SSH2, TTC17, CLIP2, PPFIBP1, DYNC1LI2, TTLL3, PARVG, AKAP9, MYO5C, NF1, BRWD1, MAPRE2, HLA-DRB1	391	1324	19453	1.54066	1	0.124104	0.119858
GOTERM_BP_ALL	GO:0042102~positive regulation of T cell proliferation	8	1.75055	0.00671785	SPTA1, HLA-DMB, HLA-DPB1, NCKAP1L, HLA-A, TNFRSF13C, IL6ST, HLA-DPA1	391	110	19453	3.61832	1	0.131478	0.126979
GOTERM_BP_ALL	GO:0048585~negative regulation of response to stimulus	56	12.2538	0.00686165	ECM1, PTEN, TNFAIP3, LIMD1, HERC4, PREX1, TBC1D10C, PDE4B, OFD1, SEMA6A, FBXW7, HLA-B, TMC8, SERPINB9, IFT80, HLA-A, ASH1L, HLA-F, TERF2, TNFRSF1A, RASA2, IL6ST, NAIP, ENG, PDE1B, NLRC5, NT5C2, RECQL5, RNF213, IFI16, TNFRSF14, RICTOR, NCKAP1L, A2M, FNIP1, SCAI, CD74, CD72, FBXO38, STAT2, ATP2B4, LILRB1, PARP14, SORL1, PTPRE, ITCH, PIK3IP1, CREBRF, NF1, PDCD4, ATM, TRIM38, TPT1, CD22, HLA-DRB1, CD…	391	1962	19453	1.42003	1	0.133696	0.129121
GOTERM_BP_ALL	GO:1903038~negative regulation of leukocyte cell-cell adhesion	10	2.18818	0.0069197	CD74, ITCH, FBXO38, DTX1, CD37, LILRB1, TNFRSF14, RAG2, PAG1, HLA-DRB1	391	168	19453	2.96142	1	0.13423	0.129637
GOTERM_BP_ALL	GO:0007162~negative regulation of cell adhesion	15	3.28228	0.00723176	CD74, AKNA, SEMA6A, FBXO38, PTEN, DTX1, LILRB1, ITCH, NF1, PLXNB1, CD37, TNFRSF14, RAG2, PAG1, HLA-DRB1	391	331	19453	2.25462	1	0.139665	0.134887
GOTERM_BP_ALL	GO:0033209~tumor necrosis factor-mediated signaling pathway	6	1.31291	0.00749151	TRAF5, TMC8, PTK2B, TNFRSF14, TNFRSF13C, TNFRSF1A	391	61	19453	4.89363	1	0.144047	0.139119
GOTERM_BP_ALL	GO:0016310~phosphorylation	17	3.71991	0.00752805	MAP4K2, TNK2, NEK7, PIK3CD, LIMD1, UHMK1, PIKFYVE, SNRK, GRK5, GNPTAB, STK17B, BTK, PTK2B, PRKD2, PKN2, ATM, JAK1	391	402	19453	2.10394	1	0.144118	0.139187
GOTERM_BP_ALL	GO:0002221~pattern recognition receptor signaling pathway	11	2.407	0.00778693	ITCH, TIFAB, NEK7, CASP4, BTK, TNFAIP3, TLR10, RICTOR, ALPK1, CTSS, NAIP	391	202	19453	2.70926	1	0.148191	0.143121
GOTERM_BP_ALL	GO:0008284~positive regulation of cell population proliferation	33	7.22101	0.0078307	KDM5B, ECM1, PTEN, TNFAIP3, PIK3CD, PBXIP1, TNFRSF13C, N4BP2L2, SPTA1, HLA-DMB, GRK5, PTK2B, RICTOR, NCKAP1L, DISC1, HLA-DPA1, CTC1, CD74, KDM4C, ITGA4, LIG4, HLA-A, GAB2, NEAT1, CDK6, TRAF5, NF1, MZB1, HLA-DPB1, BTK, PRKD2, IL6ST, CRLF2	391	1016	19453	1.61596	1	0.148191	0.143121
GOTERM_BP_ALL	GO:0006974~DNA damage response	29	6.34573	0.00787252	NFAT5, BTG2, UBA7, BOD1L1, BACH1, NIPBL, RECQL5, IFI16, ZMAT3, POLK, MACROD2, CTC1, FBXW7, LIG4, DNTT, INO80, PARP9, TERF2, TNFRSF1A, PARP10, SETX, MARF1, CDK6, MSH5, PMS2P3, ATM, MDM4, NEIL1, CUL4B	391	856	19453	1.68552	1	0.148191	0.143121
GOTERM_BP_ALL	GO:0002329~pre-B cell differentiation	3	0.656455	0.00787605	ATM, RAG2, RAG1	391	7	19453	21.3223	1	0.148191	0.143121
GOTERM_BP_ALL	GO:0002708~positive regulation of lymphocyte mediated immunity	9	1.96937	0.00795534	FBXO38, HLA-B, BTK, HLA-DRA, HLA-A, HLA-F, MR1, B2M, HLA-DRB1	391	142	19453	3.15329	1	0.149044	0.143944
GOTERM_BP_ALL	GO:0042981~regulation of apoptotic process	47	10.2845	0.00807481	BTG2, TNFAIP3, PIK3CD, NR3C1, IKZF3, PIK3CG, IFIT2, ARHGAP21, TIFAB, GRK5, CASP4, TP53INP1, MYO18A, TNFSF10, PTK2B, CAPN3, RICTOR, NCKAP1L, CCNL2, FNIP1, CCNL1, RBM5, RAG1, IP6K2, CD74, TIA1, ITGA4, FBXW7, TMC8, LIG4, SERPINB9, LILRB1, MAPK8IP3, TNFRSF1A, ITCH, STK17B, TRAF5, NF1, PDCD4, BTK, TXNIP, PRKD2, ATM, MDM4, IL6ST, TPT1, NAIP	391	1596	19453	1.46513	1	0.150638	0.145484
GOTERM_BP_ALL	GO:0046596~regulation of viral entry into host cell	4	0.875274	0.00813324	CD74, TRIM5, TRIM38, HLA-DRB1	391	21	19453	9.47656	1	0.151085	0.145916
GOTERM_BP_ALL	GO:0050792~regulation of viral process	9	1.96937	0.0093317	TOP2B, CD74, IFI16, TRIM5, OAS2, PKN2, TRIM38, ZC3HAV1, HLA-DRB1	391	146	19453	3.0669	1	0.172051	0.166165
GOTERM_BP_ALL	GO:0043412~macromolecule modification	52	11.3786	0.00934038	PTEN, DCAF8, PIK3CD, TNFAIP3, DUSP18, HERC4, TRIM5, MAN1A1, MACROD2, TRIM22, JAK1, RAG1, PCMTD1, MAP4K2, WSB1, FBXW7, IFT80, DNTT, UHMK1, BTK, PRKD2, NEIL1, TRIM52, UBA7, DTX1, NT5C2, RNF213, GRK5, PTK2B, RIMKLB, MARCHF6, UBE2H, FBXO38, EDEM1, NEK7, OGA, KLHL24, SSH2, PARP14, PARP15, PARP10, PTPRE, PIKFYVE, ITCH, SNRK, TTLL3, STK17B, PKN2, ATM, MDM4, TRIM38, CUL4B	391	1823	19453	1.41914	1	0.172051	0.166165
GOTERM_BP_ALL	GO:0006661~phosphatidylinositol biosynthetic process	8	1.75055	0.0106116	FIG4, PIKFYVE, PTEN, PIK3CD, ATM, PIK3CG, PIK3C2B, IP6K2	391	120	19453	3.31679	1	0.19465	0.18799
GOTERM_BP_ALL	GO:0033554~cellular response to stress	50	10.9409	0.0108594	HERPUD2, TOP2B, BTG2, TNFAIP3, RCSD1, BACH1, PIK3C2B, NIPBL, CASP4, CAPN3, MAN1A1, MACROD2, POLK, ABCC1, FBXW7, NCOA3, LIG4, DNTT, PARP9, TERF2, MAPK8IP3, TNFRSF1A, MARF1, MSH5, PMS2P3, BTK, NEIL1, NFAT5, UBA7, BOD1L1, RECQL5, IFI16, ZMAT3, TP53INP1, LRRC8C, PTK2B, FNIP1, MARCHF6, CTC1, EDEM1, INO80, PARP10, SETX, CDK6, CREBRF, NF1, PKN2, ATM, MDM4, CUL4B	391	1754	19453	1.41824	1	0.198365	0.191578
GOTERM_BP_ALL	GO:0007165~signal transduction	125	27.3523	0.0112503	NR3C1, ELK3, DOCK10, PREX1, CYSLTR1, TNFSF10, TBC1D10C, CCN2, STK32B, DDX17, MEF2A, SEMA6C, GUCY1A1, WSB1, SEMA6A, IFT80, HLA-A, MAPK8IP3, SLFN12, GPR160, AKAP9, BTK, TXNIP, PRKD2, ALPK1, GRAPL, IL6ST, NAIP, MACF1, PDE1B, DTX1, PLA2G6, RASGRP2, FHIT, ZFP36L2, ARHGAP21, GRK5, PSAP, TNFRSF14, NCKAP1L, PAG1, ABCA1, GSDMB, TNK2, NEK7, ARHGAP27, PTPRE, CDK6, LPAR6, NF1, HBP1, MDM4, ATM, PLXNB1, GRAP, …	391	5163	19453	1.20453	1	0.204654	0.197651
GOTERM_BP_ALL	GO:0050729~positive regulation of inflammatory response	10	2.18818	0.0113692	ABCC1, NEK7, CASP4, PDCD4, BTK, IL6ST, NEAT1, PIK3CG, NAIP, TNFRSF1A	391	182	19453	2.73362	1	0.204768	0.197762
GOTERM_BP_ALL	GO:0071478~cellular response to radiation	10	2.18818	0.0113692	NIPBL, IFI16, MME, FBXW7, TP53INP1, LIG4, ATM, POLK, INO80, CUL4B	391	182	19453	2.73362	1	0.204768	0.197762
GOTERM_BP_ALL	GO:0010647~positive regulation of cell communication	54	11.8162	0.0114139	ECM1, PTEN, TNFAIP3, PIK3CG, TIFAB, TRIM5, CASP4, TNFSF10, CCN2, TRIM22, MAP4K2, GUCY1A1, MME, FBXW7, TMC8, PARP9, MAPK8IP3, TNFRSF1A, TRAF5, BMP2K, BTK, PRKD2, ALPK1, IL6ST, MAPRE2, NAIP, ENG, MACF1, NFAT5, TRIM52, NLRC5, PBXIP1, ZC3HAV1, PLA2G6, PTK2B, RICTOR, NCKAP1L, DISC1, FNIP1, CD74, AUTS2, NEK7, SORBS1, PARP14, SORL1, TSPAN14, CREBRF, NF1, PDCD4, ATM, PLXNB1, TRIM38, HLA-DRB1, CRLF2	391	1930	19453	1.39202	1	0.204768	0.197762
GOTERM_BP_ALL	GO:0141124~intracellular signaling cassette	29	6.34573	0.0114763	NFAT5, PTEN, PIK3CD, RASGRP2, ZFP36L2, PIK3CG, PIK3C2B, DOCK10, RASD1, MYO18A, TBC1D10C, RICTOR, MEF2A, MAP4K2, GUCY1A1, TNK2, SH2D3C, ATP2B4, IFT80, ARHGAP27, GAB2, ASH1L, MAPK8IP3, TNFRSF1A, NF1, BTK, GRAP, RGL1, RAPGEF3	391	883	19453	1.63398	1	0.204768	0.197762
GOTERM_BP_ALL	GO:0009056~catabolic process	60	13.1291	0.0114902	ARHGAP11B, CD84, TNFAIP3, CROT, CTSS, PIK3C2B, HERC4, CTSO, TRIM5, PDE4B, CAPN3, MAN1A1, ACAD11, SBF2, ABCC1, ZHX2, MME, ENTPD4, FBXW7, NCOA3, IFT80, SLFN12, ALDH5A1, OAS2, ALDH1A1, BTK, DPEP1, NEIL1, SIDT2, GALT, UBA7, PDE1B, DENND3, NT5C2, PLA2G6, HSD17B11, FHIT, ZFP36L2, DEPP1, SH3BGRL, RNF213, IFI16, TP53INP1, DISC1, FNIP1, MARCHF6, UBE2H, PNPLA7, FBXO38, EDEM1, OGA, KLHL24, PAN2, ITCH, PAN3,…	391	2195	19453	1.35996	1	0.204768	0.197762
GOTERM_BP_ALL	GO:0051092~positive regulation of NF-kappaB transcription factor activity	7	1.53173	0.0115994	TRIM52, TRIM5, TRAF5, BTK, PRKD2, TRIM38, TRIM22	391	94	19453	3.70493	1	0.205877	0.198833
GOTERM_BP_ALL	GO:0002702~positive regulation of production of molecular mediator of immune response	9	1.96937	0.011719	CD74, MZB1, BTK, CD37, LILRB1, TNFRSF14, HLA-A, HLA-F, B2M	391	152	19453	2.94584	1	0.206406	0.199344
GOTERM_BP_ALL	GO:0001961~positive regulation of cytokine-mediated signaling pathway	6	1.31291	0.0117233	CD74, CASP4, CREBRF, NLRC5, PARP14, PARP9	391	68	19453	4.38988	1	0.206406	0.199344
GOTERM_BP_ALL	GO:0002475~antigen processing and presentation via MHC class Ib	4	0.875274	0.0118415	HLA-B, HLA-A, HLA-F, B2M	391	24	19453	8.29199	1	0.206826	0.199749
GOTERM_BP_ALL	GO:0019885~antigen processing and presentation of endogenous peptide antigen via MHC class I	4	0.875274	0.0118415	HLA-B, HLA-A, HLA-F, B2M	391	24	19453	8.29199	1	0.206826	0.199749
GOTERM_BP_ALL	GO:0023056~positive regulation of signaling	54	11.8162	0.0119151	ECM1, PTEN, TNFAIP3, PIK3CG, TIFAB, TRIM5, CASP4, TNFSF10, CCN2, TRIM22, MAP4K2, GUCY1A1, MME, FBXW7, TMC8, PARP9, MAPK8IP3, TNFRSF1A, TRAF5, BMP2K, BTK, PRKD2, ALPK1, IL6ST, MAPRE2, NAIP, ENG, MACF1, NFAT5, TRIM52, NLRC5, PBXIP1, ZC3HAV1, PLA2G6, PTK2B, RICTOR, NCKAP1L, DISC1, FNIP1, CD74, AUTS2, NEK7, SORBS1, PARP14, SORL1, TSPAN14, CREBRF, NF1, PDCD4, ATM, PLXNB1, TRIM38, HLA-DRB1, CRLF2	391	1933	19453	1.38986	1	0.207285	0.200193
GOTERM_BP_ALL	GO:1902532~negative regulation of intracellular signal transduction	28	6.12691	0.0121173	PDE1B, PTEN, TNFAIP3, LIMD1, PREX1, IFI16, TBC1D10C, PDE4B, RICTOR, FNIP1, SCAI, CD74, SEMA6A, FBXW7, ATP2B4, TMC8, ASH1L, ITCH, PIK3IP1, RASA2, CREBRF, NF1, PDCD4, ATM, TPT1, CD22, CD200, ENG	391	848	19453	1.64275	1	0.209825	0.202646
GOTERM_BP_ALL	GO:0008064~regulation of actin polymerization or depolymerization	9	1.96937	0.0121568	SPTA1, PREX1, FCHSD2, PTK2B, RICTOR, NCKAP1L, SSH2, CYRIA, SPTBN1	391	153	19453	2.92658	1	0.209825	0.202646
GOTERM_BP_ALL	GO:1990266~neutrophil migration	6	1.31291	0.0124372	PREX1, PIKFYVE, PDE4B, DPEP1, PIK3CD, PIK3CG	391	69	19453	4.32625	1	0.213822	0.206506
GOTERM_BP_ALL	GO:0070665~positive regulation of leukocyte proliferation	10	2.18818	0.0125426	SPTA1, CD74, HLA-DMB, BTK, HLA-DPB1, NCKAP1L, HLA-A, TNFRSF13C, IL6ST, HLA-DPA1	391	185	19453	2.68929	1	0.214792	0.207443
GOTERM_BP_ALL	GO:0006935~chemotaxis	15	3.28228	0.0128503	CMTM7, SEMA6C, ABCC1, SEMA6A, PIK3CD, PLA2G6, LYST, PIK3CG, PREX1, PIKFYVE, CYSLTR1, PDE4B, DPEP1, NCKAP1L, ENG	391	355	19453	2.10219	1	0.219205	0.211705
GOTERM_BP_ALL	GO:0044093~positive regulation of molecular function	21	4.59519	0.0130204	CD74, MAP4K2, TRIM52, RALGAPA1, PARP9, RASGRP2, PIK3CG, CTSS, DOCK10, TRIM5, TRAF5, PSAP, BTK, NF1, PTK2B, PRKD2, PLXNB1, TRIM38, TRIM22, RAPGEF3, HLA-DRB1	391	577	19453	1.81073	1	0.221246	0.213676
GOTERM_BP_ALL	GO:0032649~regulation of type II interferon production	8	1.75055	0.0130785	BTN3A1, PDE4B, HLA-DPB1, LILRB1, HLA-A, BTN3A2, HLA-DRB1, HLA-DPA1	391	125	19453	3.18412	1	0.221376	0.213801
GOTERM_BP_ALL	GO:0045730~respiratory burst	4	0.875274	0.0132597	CD52, NCF2, PIK3CD, PIK3CG	391	25	19453	7.96031	1	0.222723	0.215102
GOTERM_BP_ALL	GO:0070861~regulation of protein exit from endoplasmic reticulum	4	0.875274	0.0132597	TMEM30A, EDEM1, GCC2, SORL1	391	25	19453	7.96031	1	0.222723	0.215102
GOTERM_BP_ALL	GO:0050691~regulation of defense response to virus by host	5	1.09409	0.013381	TNFAIP3, LILRB1, NT5C2, PARP9, TRIM22	391	46	19453	5.40782	1	0.223337	0.215695
GOTERM_BP_ALL	GO:0042330~taxis	15	3.28228	0.0133982	CMTM7, SEMA6C, ABCC1, SEMA6A, PIK3CD, PLA2G6, LYST, PIK3CG, PREX1, PIKFYVE, CYSLTR1, PDE4B, DPEP1, NCKAP1L, ENG	391	357	19453	2.09042	1	0.223337	0.215695
GOTERM_BP_ALL	GO:0030832~regulation of actin filament length	9	1.96937	0.0135426	SPTA1, PREX1, FCHSD2, PTK2B, RICTOR, NCKAP1L, SSH2, CYRIA, SPTBN1	391	156	19453	2.8703	1	0.22489	0.217195
GOTERM_BP_ALL	GO:0002758~innate immune response-activating signaling pathway	11	2.407	0.0136254	ITCH, TIFAB, NEK7, CASP4, BTK, TNFAIP3, TLR10, RICTOR, ALPK1, CTSS, NAIP	391	220	19453	2.4876	1	0.22541	0.217697
GOTERM_BP_ALL	GO:0006338~chromatin remodeling	25	5.47046	0.0138392	RERE, KMT2E, KDM5B, NFAT5, SETD5, SATB1, KMT2C, JMJD1C, BAZ2A, PRDM2, CHD1, RESF1, ATAD2B, NIPBL, IFI16, BPTF, H3C6, ATF7IP, KDM4C, NCOA3, INO80, ASH1L, H1-2, KAT6B, ATM	391	736	19453	1.68994	1	0.228086	0.220282
GOTERM_BP_ALL	GO:0048145~regulation of fibroblast proliferation	7	1.53173	0.0140382	CTC1, PARP10, CD74, CDK6, TP53INP1, NF1, LIG4	391	98	19453	3.55371	1	0.2305	0.222613
GOTERM_BP_ALL	GO:0043067~regulation of programmed cell death	47	10.2845	0.0144293	BTG2, TNFAIP3, PIK3CD, NR3C1, IKZF3, PIK3CG, IFIT2, ARHGAP21, TIFAB, GRK5, CASP4, TP53INP1, MYO18A, TNFSF10, PTK2B, CAPN3, RICTOR, NCKAP1L, CCNL2, FNIP1, CCNL1, RBM5, RAG1, IP6K2, CD74, TIA1, ITGA4, FBXW7, TMC8, LIG4, SERPINB9, LILRB1, MAPK8IP3, TNFRSF1A, ITCH, STK17B, TRAF5, NF1, PDCD4, BTK, TXNIP, PRKD2, ATM, MDM4, IL6ST, TPT1, NAIP	391	1652	19453	1.41546	1	0.236037	0.227961
GOTERM_BP_ALL	GO:0098581~detection of external biotic stimulus	4	0.875274	0.0147705	HLA-B, HLA-A, HLA-DRB1, NAIP	391	26	19453	7.65414	1	0.240721	0.232485
GOTERM_BP_ALL	GO:0000209~protein polyubiquitination	13	2.84464	0.0148783	UBE2H, WSB1, FBXO38, TNFAIP3, NT5C2, ITCH, RNF213, TRIM5, ATM, TRIM38, TRIM22, MARCHF6, CUL4B	391	291	19453	2.22259	1	0.24122	0.232967
GOTERM_BP_ALL	GO:0006796~phosphate-containing compound metabolic process	43	9.40919	0.0149478	H6PD, GALT, PTEN, PIK3CD, DUSP18, CROT, NT5C2, PLA2G6, LIMD1, FHIT, PIK3CG, PIK3C2B, PPIP5K1, GRK5, GNPTAB, PDE4B, PTK2B, JAK1, IP6K2, MPP1, MAP4K2, MON2, GUCY1A1, CHKB, PNPLA7, ENTPD4, TNK2, NEK7, PARP9, SSH2, ACSF2, UHMK1, PARP10, FIG4, PTPRE, PIKFYVE, SNRK, STK17B, BTK, PRKD2, PKN2, ATM, NEIL1	391	1485	19453	1.44063	1	0.24122	0.232967
GOTERM_BP_ALL	GO:0019221~cytokine-mediated signaling pathway	17	3.71991	0.0149662	CD74, CIITA, STAT2, NEK7, TMC8, LILRB1, TNFRSF13C, TNFRSF1A, ITCH, OAS2, CASP4, TRAF5, PTK2B, TNFRSF14, IL6ST, JAK1, CRLF2	391	435	19453	1.94433	1	0.24122	0.232967
GOTERM_BP_ALL	GO:0006793~phosphorus metabolic process	43	9.40919	0.0152797	H6PD, GALT, PTEN, PIK3CD, DUSP18, CROT, NT5C2, PLA2G6, LIMD1, FHIT, PIK3CG, PIK3C2B, PPIP5K1, GRK5, GNPTAB, PDE4B, PTK2B, JAK1, IP6K2, MPP1, MAP4K2, MON2, GUCY1A1, CHKB, PNPLA7, ENTPD4, TNK2, NEK7, PARP9, SSH2, ACSF2, UHMK1, PARP10, FIG4, PTPRE, PIKFYVE, SNRK, STK17B, BTK, PRKD2, PKN2, ATM, NEIL1	391	1488	19453	1.43772	1	0.24461	0.23624
GOTERM_BP_ALL	GO:0022408~negative regulation of cell-cell adhesion	11	2.407	0.0152881	CD74, ITCH, AKNA, FBXO38, DTX1, CD37, LILRB1, TNFRSF14, RAG2, PAG1, HLA-DRB1	391	224	19453	2.44317	1	0.24461	0.23624
GOTERM_BP_ALL	GO:2000401~regulation of lymphocyte migration	6	1.31291	0.0155861	MED23, ECM1, ITGA4, PTK2B, TNFRSF14, CD200	391	73	19453	4.0892	1	0.248471	0.239969
GOTERM_BP_ALL	GO:0002842~positive regulation of T cell mediated immune response to tumor cell	3	0.656455	0.0162194	FBXO38, MR1, HLA-DRB1	391	10	19453	14.9256	1	0.257629	0.248815
GOTERM_BP_ALL	GO:0045595~regulation of cell differentiation	48	10.5033	0.0163108	MACF1, BTG2, PTEN, DTX1, LIMD1, N4BP2L2, IKZF3, ZFP36L2, TP53INP1, PTK2B, CAPN3, NCKAP1L, CCN2, RAG2, FNIP1, HLA-DOA, DISC1, B2M, RAG1, ABCA1, DDX17, SEMA6C, CD74, ANKRD26, ZHX2, KDM4C, MME, FBXW7, NCOA3, HLA-B, LIG4, RFX3, LILRB1, SORL1, TNFRSF1A, ITCH, CDK6, COL5A1, KAT6B, NF1, PDCD4, BTK, HLA-DRA, PLXNB1, WDFY2, IL6ST, HLA-DRB1, ENG	391	1708	19453	1.39818	1	0.258147	0.249314
GOTERM_BP_ALL	GO:0009057~macromolecule catabolic process	35	7.65864	0.0165988	UBA7, TNFAIP3, DENND3, ZFP36L2, CTSS, HERC4, CTSO, SH3BGRL, RNF213, CAPN3, MAN1A1, FNIP1, DISC1, MARCHF6, UBE2H, ZHX2, MME, FBXW7, FBXO38, NCOA3, EDEM1, OGA, IFT80, KLHL24, SLFN12, PAN2, ITCH, PAN3, OAS2, BTK, ATM, TRIM38, XAF1, CUL4B, SIDT2	391	1157	19453	1.50503	1	0.261759	0.252803
GOTERM_BP_ALL	GO:0045619~regulation of lymphocyte differentiation	11	2.407	0.0176017	CD74, BTK, DTX1, HLA-DRA, NCKAP1L, HLA-DOA, RAG2, IKZF3, HLA-DRB1, ZFP36L2, RAG1	391	229	19453	2.38983	1	0.27597	0.266528
GOTERM_BP_ALL	GO:0000122~negative regulation of transcription by RNA polymerase II	32	7.00219	0.0176789	BTG2, CIITA, SATB1, PRDM2, NR3C1, N4BP2L2, BACH1, ELK3, NIPBL, ZNF608, IFI16, NRIP1, ZNF226, FNIP1, ZNF224, BPTF, MEF2A, ATF7IP, ZHX2, PARP9, PARP15, ETV6, H1-2, ZNF91, CDK6, IRF2, CREBRF, TXNIP, ZNF117, MDM4, PKIG, ENG	391	1037	19453	1.53526	1	0.27597	0.266528
GOTERM_BP_ALL	GO:1902533~positive regulation of intracellular signal transduction	36	7.87746	0.0176888	NFAT5, ECM1, TRIM52, PTEN, ZC3HAV1, PIK3CG, TIFAB, TRIM5, TNFSF10, PTK2B, RICTOR, NCKAP1L, CCN2, FNIP1, TRIM22, CD74, MAP4K2, GUCY1A1, AUTS2, FBXW7, NEK7, TMC8, MAPK8IP3, TNFRSF1A, TRAF5, PDCD4, BTK, PRKD2, ATM, PLXNB1, TRIM38, ALPK1, MAPRE2, HLA-DRB1, NAIP, ENG	391	1204	19453	1.4876	1	0.27597	0.266528
GOTERM_BP_ALL	GO:0002705~positive regulation of leukocyte mediated immunity	9	1.96937	0.0177987	FBXO38, HLA-B, BTK, HLA-DRA, HLA-A, HLA-F, MR1, B2M, HLA-DRB1	391	164	19453	2.73029	1	0.2767	0.267233
GOTERM_BP_ALL	GO:0052372~modulation by symbiont of entry into host	4	0.875274	0.0180725	CD74, TRIM5, TRIM38, HLA-DRB1	391	28	19453	7.10742	1	0.279965	0.270386
GOTERM_BP_ALL	GO:0002366~leukocyte activation involved in immune response	11	2.407	0.0185388	DOCK10, CD74, BTK, PTK2B, PIK3CD, LIG4, LILRB1, IL6ST, RAG2, PIK3CG, JAK1	391	231	19453	2.36914	1	0.286176	0.276384
GOTERM_BP_ALL	GO:2000145~regulation of cell motility	35	7.65864	0.0191318	MACF1, ECM1, PTEN, PIK3CD, PIK3CG, DOCK10, PREX1, NIPBL, TP53INP1, PTK2B, RICTOR, TNFRSF14, NCKAP1L, CD99, SCAI, MPP1, SEMA6C, CD74, SUN2, SEMA6A, ITGA4, ATP2B4, MAPK8IP3, SORL1, MED23, CDK6, NF1, DPEP1, PRKD2, PKN2, ATM, PLXNB1, MAPRE2, CD200, ENG	391	1170	19453	1.48831	1	0.293396	0.283357
GOTERM_BP_ALL	GO:0007033~vacuole organization	11	2.407	0.0191403	ABCA1, FIG4, PIKFYVE, TMEM63A, GNPTAB, ATG16L2, TP53INP1, HPS4, ATM, FNIP1, PIK3C2B	391	232	19453	2.35893	1	0.293396	0.283357
GOTERM_BP_ALL	GO:0070936~protein K48-linked ubiquitination	7	1.53173	0.0199454	UBE2H, ITCH, FBXO38, TNFAIP3, TRIM38, NT5C2, MARCHF6	391	106	19453	3.2855	1	0.302897	0.292534
GOTERM_BP_ALL	GO:0032446~protein modification by small protein conjugation	24	5.25164	0.0200079	UBE2H, WSB1, TRIM52, UBA7, FBXW7, FBXO38, DTX1, TNFAIP3, DCAF8, IFT80, KLHL24, NT5C2, HERC4, ITCH, RNF213, TRIM5, MDM4, ATM, TRIM38, TRIM22, MARCHF6, CUL4B, RAG1, PCMTD1	391	722	19453	1.6538	1	0.302897	0.292534
GOTERM_BP_ALL	GO:0030163~protein catabolic process	28	6.12691	0.0200112	UBA7, TNFAIP3, DENND3, CTSS, HERC4, CTSO, SH3BGRL, RNF213, CAPN3, MAN1A1, FNIP1, DISC1, MARCHF6, UBE2H, MME, FBXW7, FBXO38, NCOA3, EDEM1, OGA, IFT80, KLHL24, ITCH, BTK, ATM, TRIM38, XAF1, CUL4B	391	882	19453	1.57943	1	0.302897	0.292534
GOTERM_BP_ALL	GO:0008285~negative regulation of cell population proliferation	26	5.68928	0.0201997	BTG2, LST1, PTEN, TNFAIP3, TP53INP1, PTK2B, CD37, TNFRSF14, FNIP1, B2M, RBM5, FBXW7, IFT80, LILRB1, PARP10, ITCH, CDK6, NF1, PDCD4, BTK, ATM, MDM4, PLXNB1, HLA-DRB1, CD200, ENG	391	803	19453	1.6109	1	0.302897	0.292534
GOTERM_BP_ALL	GO:0071621~granulocyte chemotaxis	6	1.31291	0.020217	PREX1, PIKFYVE, PDE4B, DPEP1, PIK3CD, PIK3CG	391	78	19453	3.82707	1	0.302897	0.292534
GOTERM_BP_ALL	GO:2000404~regulation of T cell migration	5	1.09409	0.0202262	MED23, ECM1, ITGA4, TNFRSF14, CD200	391	52	19453	4.78384	1	0.302897	0.292534
GOTERM_BP_ALL	GO:0002252~immune effector process	19	4.15755	0.0202438	KMT2E, CD74, IGHV3-72, PIK3CD, LIG4, LILRB1, SERPINB9, HLA-A, BTN3A2, PLA2G6, LYST, PIK3CG, DOCK10, BTK, PTK2B, RAG2, IL6ST, B2M, JAK1	391	527	19453	1.79371	1	0.302897	0.292534
GOTERM_BP_ALL	GO:0002263~cell activation involved in immune response	11	2.407	0.0204662	DOCK10, CD74, BTK, PTK2B, PIK3CD, LIG4, LILRB1, IL6ST, RAG2, PIK3CG, JAK1	391	235	19453	2.32881	1	0.305183	0.294741
GOTERM_BP_ALL	GO:0030522~intracellular receptor signaling pathway	12	2.62582	0.0213474	DDX17, ITCH, CALCOCO1, KDM4C, NCOA3, NEK7, CASP4, BTK, TNFAIP3, RICTOR, ALPK1, NR3C1	391	271	19453	2.20304	1	0.317244	0.306389
GOTERM_BP_ALL	GO:0006259~DNA metabolic process	26	5.68928	0.0214837	TOP2B, BTG2, BOD1L1, BACH1, NIPBL, RECQL5, MYO18A, CCN2, POLK, RAG2, RAG1, CTC1, FBXW7, LIG4, DNTT, INO80, PARP9, TERF2, PARP10, SETX, MARF1, MSH5, PMS2P3, ATM, NEIL1, CUL4B	391	808	19453	1.60093	1	0.318191	0.307304
GOTERM_BP_ALL	GO:0007166~cell surface receptor signaling pathway	60	13.1291	0.021914	CSRNP1, CIITA, CALCOCO1, PIK3CD, TNFRSF13C, CYSLTR1, TIFAB, CASP4, PDE4B, TNFSF10, BLNK, CCN2, JAK1, SEMA6C, SEMA6A, ITGA4, BTN3A1, TMC8, IFT80, HLA-A, BTN3A2, GAB2, TNFRSF1A, OAS2, TRAF5, BTK, TXNIP, PRKD2, GRAPL, IL6ST, HLA-DQB1, ENG, MACF1, DTX1, PLA2G6, GRK5, GNG7, PTK2B, TNFRSF14, NCKAP1L, DISC1, ABCA1, CD74, KIDINS220, TNK2, STAT2, NEK7, LILRB1, SORBS1, PTPRE, ITCH, CDK6, THEMIS2, NF1, HLA-…	391	2270	19453	1.31503	1	0.323472	0.312404
GOTERM_BP_ALL	GO:0065009~regulation of molecular function	31	6.78337	0.022088	ECM1, TRIM52, NLRC5, RASGRP2, PIK3CG, CTSS, IFIT2, DOCK10, IFI16, TRIM5, PSAP, PTK2B, B2M, TRIM22, CD74, MAP4K2, RALGAPA1, STYX, TMC8, SERPINB9, PARP9, PARP10, TRAF5, NF1, PDCD4, BTK, PRKD2, PLXNB1, TRIM38, RAPGEF3, HLA-DRB1	391	1016	19453	1.51802	1	0.324946	0.313828
GOTERM_BP_ALL	GO:0006954~inflammatory response	22	4.814	0.022235	GSDMB, ECM1, NEK7, PIK3CD, TNFAIP3, PBXIP1, ASH1L, NR3C1, PIK3CG, TNFRSF1A, CYSLTR1, ITCH, THEMIS2, IFI16, CASP4, BLNK, BTK, TXNIP, DPEP1, TLR10, HLA-DRB1, NAIP	391	650	19453	1.68391	1	0.326015	0.31486
GOTERM_BP_ALL	GO:0040011~locomotion	15	3.28228	0.0226451	CMTM7, SEMA6C, ABCC1, SEMA6A, PIK3CD, PLA2G6, LYST, PIK3CG, PREX1, PIKFYVE, CYSLTR1, PDE4B, DPEP1, NCKAP1L, ENG	391	382	19453	1.95361	1	0.330921	0.319598
GOTERM_BP_ALL	GO:0002573~myeloid leukocyte differentiation	9	1.96937	0.0229392	IFI16, PDE1B, NF1, PIK3CD, GAB3, IFT80, GAB2, NR3C1, HLA-DRB1	391	172	19453	2.6033	1	0.334104	0.322673
GOTERM_BP_ALL	GO:0016482~cytosolic transport	8	1.75055	0.0237153	MON2, PIKFYVE, EHD3, VPS13C, TBC1D10C, GCC2, RCSD1, SORL1	391	141	19453	2.8228	1	0.344265	0.332486
GOTERM_BP_ALL	GO:0030334~regulation of cell migration	33	7.22101	0.0243814	MACF1, ECM1, PTEN, PIK3CD, PIK3CG, DOCK10, PREX1, NIPBL, TP53INP1, PTK2B, RICTOR, TNFRSF14, NCKAP1L, CD99, SCAI, MPP1, SEMA6C, CD74, SUN2, SEMA6A, ITGA4, ATP2B4, MAPK8IP3, SORL1, MED23, NF1, DPEP1, PRKD2, ATM, PLXNB1, MAPRE2, CD200, ENG	391	1108	19453	1.48178	1	0.352659	0.340592
GOTERM_BP_ALL	GO:0045184~establishment of protein localization	40	8.75274	0.0244544	MACF1, NECAB3, TNFAIP3, GCC2, LYST, NIPBL, AP1G2, GNPTAB, ZMAT3, CASP4, ANKRD10, MAN1A1, KPNA5, SEC62, B2M, SEC31B, SPTBN1, ABCA1, CD74, MON2, SYNRG, EDEM1, VPS13C, NEK7, DENND4C, RAB3IP, HPS4, PEX1, MAPK8IP3, SORL1, PIKFYVE, EHD3, ACAP1, FCHSD2, PAN3, ATG16L2, NF1, EXOC4, TXNIP, CUL4B	391	1405	19453	1.41642	1	0.352659	0.340592
GOTERM_BP_ALL	GO:0016192~vesicle-mediated transport	39	8.53392	0.0246069	MACF1, ERO1B, NCF2, PIK3CD, GCC2, DENND3, PLA2G6, RCSD1, LYST, PIK3CG, AP1G2, MYO18A, TBC1D10C, SEC31B, CYTH1, SPTBN1, ABCA1, MAP4K2, MON2, ITGA4, SYNRG, TNK2, VPS13C, RAB3IP, HPS4, LILRB1, ARHGAP27, MAPK8IP3, SORL1, TTC17, GOLGA8B, PIKFYVE, ITCH, EHD3, FCHSD2, MYO5C, BTK, EXOC4, XKR4	391	1363	19453	1.42357	1	0.353695	0.341593
GOTERM_BP_ALL	GO:0002700~regulation of production of molecular mediator of immune response	10	2.18818	0.0248376	CD74, MZB1, BTK, CD37, LILRB1, TNFRSF14, HLA-A, HLA-F, B2M, CD22	391	208	19453	2.39192	1	0.355843	0.343668
GOTERM_BP_ALL	GO:0043065~positive regulation of apoptotic process	20	4.37637	0.0250885	TIA1, ITGA4, FBXW7, TMC8, PIK3CD, LILRB1, NR3C1, IFIT2, TNFRSF1A, STK17B, TP53INP1, CASP4, TNFSF10, PDCD4, NF1, TXNIP, ATM, FNIP1, RBM5, IP6K2	391	578	19453	1.72152	1	0.358267	0.346009
GOTERM_BP_ALL	GO:0032271~regulation of protein polymerization	10	2.18818	0.0255169	SPTA1, PREX1, FCHSD2, AKAP9, PTK2B, RICTOR, NCKAP1L, SSH2, CYRIA, SPTBN1	391	209	19453	2.38047	1	0.363202	0.350775
GOTERM_BP_ALL	GO:0045069~regulation of viral genome replication	6	1.31291	0.0256668	TOP2B, IFI16, OAS2, PKN2, TRIM38, ZC3HAV1	391	83	19453	3.59652	1	0.364153	0.351693
GOTERM_BP_ALL	GO:0070661~leukocyte proliferation	8	1.75055	0.0262244	ITCH, BTN3A1, BTK, NF1, CD37, LILRB1, RAG2, PIK3CG	391	144	19453	2.764	1	0.370864	0.358175
GOTERM_BP_ALL	GO:0002685~regulation of leukocyte migration	11	2.407	0.0265298	MPP1, MED23, CD74, ECM1, ITGA4, NF1, PTK2B, TNFRSF14, NCKAP1L, CD200, CD99	391	245	19453	2.23376	1	0.373977	0.361181
GOTERM_BP_ALL	GO:0043301~negative regulation of leukocyte degranulation	3	0.656455	0.0270232	CD84, NCKAP1L, HLA-F	391	13	19453	11.4812	1	0.378497	0.365547
GOTERM_BP_ALL	GO:0070863~positive regulation of protein exit from endoplasmic reticulum	3	0.656455	0.0270232	TMEM30A, EDEM1, SORL1	391	13	19453	11.4812	1	0.378497	0.365547
GOTERM_BP_ALL	GO:0023052~signaling	129	28.2276	0.0272135	NR3C1, ELK3, DOCK10, PREX1, CYSLTR1, TNFSF10, TBC1D10C, CCN2, STK32B, DDX17, MEF2A, SEMA6C, GUCY1A1, WSB1, SEMA6A, IFT80, HLA-A, MAPK8IP3, SLFN12, GPR160, AKAP9, BTK, TXNIP, PRKD2, ALPK1, GRAPL, UTRN, IL6ST, NAIP, MACF1, PDE1B, DTX1, PLA2G6, RASGRP2, FHIT, ZFP36L2, ARHGAP21, GRK5, PSAP, TNFRSF14, NCKAP1L, PAG1, ABCA1, GSDMB, TNK2, NEK7, ARHGAP27, PTPRE, CDK6, LPAR6, NF1, HBP1, MDM4, ATM, PLXNB1, …	391	5506	19453	1.16564	1	0.379949	0.366949
GOTERM_BP_ALL	GO:0042269~regulation of natural killer cell mediated cytotoxicity	5	1.09409	0.0273181	HLA-B, SERPINB9, LILRB1, HLA-A, HLA-F	391	57	19453	4.3642	1	0.380199	0.36719
GOTERM_BP_ALL	GO:0050727~regulation of inflammatory response	17	3.71991	0.0274695	ABCC1, AKNA, NEK7, TNFAIP3, ASH1L, NEAT1, PIK3CG, TNFRSF1A, IFI16, CASP4, PDCD4, BTK, RICTOR, IL6ST, HLA-DRB1, CD200, NAIP	391	468	19453	1.80723	1	0.381096	0.368056
GOTERM_BP_ALL	GO:0006468~protein phosphorylation	14	3.06346	0.0275911	MAP4K2, NEK7, PIK3CD, UHMK1, PIKFYVE, SNRK, GRK5, STK17B, BTK, PTK2B, PRKD2, PKN2, ATM, JAK1	391	355	19453	1.96205	1	0.381576	0.36852
GOTERM_BP_ALL	GO:0048869~cellular developmental process	95	20.7877	0.0289693	RERE, KDM5B, TOP2B, BTG2, ECM1, SPEF2, LST1, PTEN, DCAF8, PIK3CD, LIMD1, NR3C1, IKZF3, ELK3, DOCK10, HERC4, PREX1, NIPBL, TIFAB, BLNK, CAPN3, EMB, CCN2, RAG2, B2M, JAK1, RAG1, DDX17, MEF2A, SEMA6C, SUN2, ZHX2, ANKRD49, SEMA6A, ITGA4, NCOA3, ZNF160, C3ORF62, TMT1A, LIG4, RFX3, GAB3, IFT80, FNDC3A, GAB2, MR1, MAPK8IP3, UHMK1, ETV6, MARF1, BTK, TXNIP, B3GNT2, B4GALT6, IL6ST, RAPGEF3, SIDT2, ENG, KMT…	391	3911	19453	1.2085	1	0.399376	0.385711
GOTERM_BP_ALL	GO:0002448~mast cell mediated immunity	4	0.875274	0.0302407	BTK, PIK3CD, SERPINB9, PIK3CG	391	34	19453	5.85317	1	0.414298	0.400122
GOTERM_BP_ALL	GO:0050869~negative regulation of B cell activation	4	0.875274	0.0302407	TBC1D10C, BTK, TNFAIP3, ATM	391	34	19453	5.85317	1	0.414298	0.400122
GOTERM_BP_ALL	GO:0040012~regulation of locomotion	35	7.65864	0.030506	MACF1, ECM1, PTEN, PIK3CD, PIK3CG, DOCK10, PREX1, NIPBL, TP53INP1, PTK2B, RICTOR, TNFRSF14, NCKAP1L, CD99, SCAI, MPP1, SEMA6C, CD74, SUN2, SEMA6A, ITGA4, ATP2B4, MAPK8IP3, SORL1, MED23, CDK6, NF1, DPEP1, PRKD2, PKN2, ATM, PLXNB1, MAPRE2, CD200, ENG	391	1213	19453	1.43555	1	0.41663	0.402375
GOTERM_BP_ALL	GO:0031334~positive regulation of protein-containing complex assembly	10	2.18818	0.030619	ABCA1, FCHSD2, NEK7, AKAP9, BTK, PTK2B, ATM, RICTOR, NCKAP1L, FNIP1	391	216	19453	2.30333	1	0.416874	0.402611
GOTERM_BP_ALL	GO:0007034~vacuolar transport	9	1.96937	0.0307475	EHD3, GNPTAB, AP1G2, VPS13C, PSAP, GCC2, DENND3, LYST, SORL1	391	182	19453	2.46026	1	0.417328	0.403049
GOTERM_BP_ALL	GO:0002486~antigen processing and presentation of endogenous peptide antigen via MHC class I via ER pathway, TAP-independent	3	0.656455	0.0311155	HLA-B, HLA-A, HLA-F	391	14	19453	10.6611	1	0.42102	0.406614
GOTERM_BP_ALL	GO:0043068~positive regulation of programmed cell death	20	4.37637	0.0325572	TIA1, ITGA4, FBXW7, TMC8, PIK3CD, LILRB1, NR3C1, IFIT2, TNFRSF1A, STK17B, TP53INP1, CASP4, TNFSF10, PDCD4, NF1, TXNIP, ATM, FNIP1, RBM5, IP6K2	391	597	19453	1.66673	1	0.439172	0.424145
GOTERM_BP_ALL	GO:0042742~defense response to bacterium	14	3.06346	0.0327765	GSDMB, HLA-A, PLA2G6, MR1, LYST, TNFRSF1A, RNF213, OAS2, CASP4, TNFRSF14, RAG2, B2M, GBP4, NAIP	391	364	19453	1.91354	1	0.439466	0.424429
GOTERM_BP_ALL	GO:0044087~regulation of cellular component biogenesis	32	7.00219	0.0327795	MACF1, SETD5, PTEN, PLA2G6, DOCK10, SPTA1, PREX1, IFI16, PTK2B, RICTOR, NCKAP1L, CCN2, FNIP1, SPTBN1, ABCA1, AUTS2, NEK7, RAB3IP, TMC8, SSH2, CYRIA, TERF2, SORL1, PAN2, PIKFYVE, FCHSD2, PAN3, AKAP9, BTK, ATM, ANKRA2, RAPGEF3	391	1092	19453	1.45793	1	0.439466	0.424429
GOTERM_BP_ALL	GO:0051048~negative regulation of secretion	9	1.96937	0.0333791	CD74, CD84, TIFAB, NF1, LILRB1, NCKAP1L, HLA-F, CD200, TNFRSF1A	391	185	19453	2.42036	1	0.44614	0.430875
GOTERM_BP_ALL	GO:0046488~phosphatidylinositol metabolic process	8	1.75055	0.0337853	FIG4, PIKFYVE, PTEN, PIK3CD, ATM, PIK3CG, PIK3C2B, IP6K2	391	152	19453	2.61852	1	0.450197	0.434793
GOTERM_BP_ALL	GO:0010721~negative regulation of cell development	12	2.62582	0.0346218	SEMA6C, CD74, BTG2, CDK6, FBXW7, PTEN, NF1, DTX1, LILRB1, RAG2, B2M, SORL1	391	293	19453	2.03762	1	0.459945	0.444208
GOTERM_BP_ALL	GO:0007154~cell communication	129	28.2276	0.034946	NR3C1, ELK3, DOCK10, PREX1, CYSLTR1, TNFSF10, TBC1D10C, CCN2, STK32B, DDX17, MEF2A, SEMA6C, GUCY1A1, WSB1, SEMA6A, IFT80, HLA-A, MAPK8IP3, SLFN12, GPR160, AKAP9, BTK, TXNIP, PRKD2, ALPK1, GRAPL, UTRN, IL6ST, NAIP, MACF1, PDE1B, DTX1, PLA2G6, RASGRP2, FHIT, ZFP36L2, ARHGAP21, GRK5, PSAP, TNFRSF14, NCKAP1L, PAG1, ABCA1, GSDMB, TNK2, NEK7, ARHGAP27, PTPRE, CDK6, LPAR6, NF1, HBP1, MDM4, ATM, PLXNB1, …	391	5554	19453	1.15556	1	0.460966	0.445194
GOTERM_BP_ALL	GO:0070212~protein poly-ADP-ribosylation	3	0.656455	0.0354346	PARP10, PARP14, PARP15	391	15	19453	9.95038	1	0.460966	0.445194
GOTERM_BP_ALL	GO:0075294~positive regulation by symbiont of entry into host	3	0.656455	0.0354346	CD74, TRIM38, HLA-DRB1	391	15	19453	9.95038	1	0.460966	0.445194
GOTERM_BP_ALL	GO:0042711~maternal behavior	3	0.656455	0.0354346	PTEN, CREBRF, NR3C1	391	15	19453	9.95038	1	0.460966	0.445194
GOTERM_BP_ALL	GO:0046598~positive regulation of viral entry into host cell	3	0.656455	0.0354346	CD74, TRIM38, HLA-DRB1	391	15	19453	9.95038	1	0.460966	0.445194
GOTERM_BP_ALL	GO:0060330~regulation of response to type II interferon	3	0.656455	0.0354346	NLRC5, PARP14, PARP9	391	15	19453	9.95038	1	0.460966	0.445194
GOTERM_BP_ALL	GO:0060334~regulation of type II interferon-mediated signaling pathway	3	0.656455	0.0354346	NLRC5, PARP14, PARP9	391	15	19453	9.95038	1	0.460966	0.445194
GOTERM_BP_ALL	GO:0006281~DNA repair	19	4.15755	0.0360967	BTG2, FBXW7, BOD1L1, LIG4, DNTT, INO80, PARP9, BACH1, PARP10, SETX, MARF1, NIPBL, RECQL5, MSH5, PMS2P3, ATM, POLK, NEIL1, CUL4B	391	564	19453	1.67604	1	0.468003	0.45199
GOTERM_BP_ALL	GO:0002720~positive regulation of cytokine production involved in immune response	6	1.31291	0.0361891	CD74, LILRB1, TNFRSF14, HLA-A, HLA-F, B2M	391	91	19453	3.28035	1	0.468003	0.45199
GOTERM_BP_ALL	GO:0030154~cell differentiation	94	20.5689	0.0374121	RERE, KDM5B, TOP2B, BTG2, ECM1, SPEF2, LST1, PTEN, DCAF8, PIK3CD, LIMD1, NR3C1, IKZF3, ELK3, DOCK10, HERC4, PREX1, NIPBL, TIFAB, BLNK, CAPN3, EMB, CCN2, RAG2, B2M, JAK1, RAG1, DDX17, MEF2A, SEMA6C, SUN2, ZHX2, ANKRD49, SEMA6A, ITGA4, ZNF160, C3ORF62, TMT1A, LIG4, RFX3, GAB3, IFT80, FNDC3A, GAB2, MR1, MAPK8IP3, UHMK1, ETV6, MARF1, BTK, TXNIP, B3GNT2, B4GALT6, IL6ST, RAPGEF3, SIDT2, ENG, KMT2E, DNA…	391	3908	19453	1.19669	1	0.481863	0.465376
GOTERM_BP_ALL	GO:0002715~regulation of natural killer cell mediated immunity	5	1.09409	0.0375639	HLA-B, SERPINB9, LILRB1, HLA-A, HLA-F	391	63	19453	3.94856	1	0.481863	0.465376
GOTERM_BP_ALL	GO:0045577~regulation of B cell differentiation	4	0.875274	0.0375906	BTK, NCKAP1L, IKZF3, ZFP36L2	391	37	19453	5.37859	1	0.481863	0.465376
GOTERM_BP_ALL	GO:0030099~myeloid cell differentiation	13	2.84464	0.0377393	KMT2E, PDE1B, PIK3CD, GAB3, IFT80, GAB2, NR3C1, SNRK, TIFAB, IFI16, NF1, NCKAP1L, HLA-DRB1	391	335	19453	1.93067	1	0.482358	0.465854
GOTERM_BP_ALL	GO:0034644~cellular response to UV	6	1.31291	0.0391783	MME, FBXW7, TP53INP1, POLK, INO80, CUL4B	391	93	19453	3.2098	1	0.496749	0.479752
GOTERM_BP_ALL	GO:0033157~regulation of intracellular protein transport	8	1.75055	0.0391806	TMEM30A, EDEM1, NF1, GCC2, PKIG, SORL1, RAPGEF3, UHMK1	391	157	19453	2.53513	1	0.496749	0.479752
GOTERM_BP_ALL	GO:0006893~Golgi to plasma membrane transport	5	1.09409	0.0394584	MACF1, RAB3IP, EXOC4, SPTBN1, TTC17	391	64	19453	3.88687	1	0.496749	0.479752
GOTERM_BP_ALL	GO:0002491~antigen processing and presentation of endogenous peptide antigen via MHC class II	2	0.437637	0.0396957	HLA-DRA, HLA-DRB1	391	2	19453	49.7519	1	0.496749	0.479752
GOTERM_BP_ALL	GO:0090399~replicative senescence	3	0.656455	0.0399699	CTC1, MME, ATM	391	16	19453	9.32848	1	0.496749	0.479752
GOTERM_BP_ALL	GO:0002484~antigen processing and presentation of endogenous peptide antigen via MHC class I via ER pathway	3	0.656455	0.0399699	HLA-B, HLA-A, HLA-F	391	16	19453	9.32848	1	0.496749	0.479752
GOTERM_BP_ALL	GO:0036507~protein demannosylation	3	0.656455	0.0399699	EDEM1, MAN1A1, MARCHF6	391	16	19453	9.32848	1	0.496749	0.479752
GOTERM_BP_ALL	GO:0002476~antigen processing and presentation of endogenous peptide antigen via MHC class Ib	3	0.656455	0.0399699	HLA-B, HLA-A, HLA-F	391	16	19453	9.32848	1	0.496749	0.479752
GOTERM_BP_ALL	GO:0036508~protein alpha-1,2-demannosylation	3	0.656455	0.0399699	EDEM1, MAN1A1, MARCHF6	391	16	19453	9.32848	1	0.496749	0.479752
GOTERM_BP_ALL	GO:1902106~negative regulation of leukocyte differentiation	7	1.53173	0.040204	CD74, CDK6, FBXW7, NF1, DTX1, LILRB1, RAG2	391	125	19453	2.78611	1	0.496749	0.479752
GOTERM_BP_ALL	GO:0051345~positive regulation of hydrolase activity	7	1.53173	0.040204	DOCK10, RALGAPA1, PSAP, NF1, PLXNB1, RASGRP2, RAPGEF3	391	125	19453	2.78611	1	0.496749	0.479752
GOTERM_BP_ALL	GO:0002710~negative regulation of T cell mediated immunity	4	0.875274	0.0402249	FBXO38, LILRB1, NCKAP1L, HLA-F	391	38	19453	5.23704	1	0.496749	0.479752
GOTERM_BP_ALL	GO:0097530~granulocyte migration	6	1.31291	0.0407277	PREX1, PIKFYVE, PDE4B, DPEP1, PIK3CD, PIK3CG	391	94	19453	3.17565	1	0.501545	0.484385
GOTERM_BP_ALL	GO:0050679~positive regulation of epithelial cell proliferation	10	2.18818	0.0410032	KDM5B, ECM1, ITGA4, BTK, NF1, TNFAIP3, PIK3CD, PRKD2, RICTOR, NEAT1	391	228	19453	2.1821	1	0.503524	0.486296
GOTERM_BP_ALL	GO:0070228~regulation of lymphocyte apoptotic process	5	1.09409	0.0414065	CD74, BTK, PRKD2, FNIP1, RAG1	391	65	19453	3.82707	1	0.505784	0.488478
GOTERM_BP_ALL	GO:0071216~cellular response to biotic stimulus	11	2.407	0.041455	ABCA1, TIFAB, PDCD4, PDE4B, BTK, TXNIP, TNFAIP3, TLR10, LILRB1, B2M, CD200	391	264	19453	2.073	1	0.505784	0.488478
GOTERM_BP_ALL	GO:0046634~regulation of alpha-beta T cell activation	7	1.53173	0.0415333	ITCH, HLA-DRA, LILRB1, TNFRSF14, NCKAP1L, HLA-A, HLA-DRB1	391	126	19453	2.764	1	0.505784	0.488478
GOTERM_BP_ALL	GO:1901701~cellular response to oxygen-containing compound	33	7.22101	0.0428427	TOP2B, BTG2, TNFAIP3, NR3C1, PIK3CG, TIFAB, RECQL5, GNG2, CASP4, NRIP1, TP53INP1, PDE4B, PTK2B, B2M, JAK1, IP6K2, ABCA1, ABCC1, ITGA4, NCOA3, DENND4C, ATP2B4, LILRB1, SORBS1, SETX, ALDH1A1, AKAP9, PDCD4, BTK, DPEP1, ATM, RAPGEF3, CD200	391	1161	19453	1.41414	1	0.518714	0.500966
GOTERM_BP_ALL	GO:0009595~detection of biotic stimulus	4	0.875274	0.0429501	HLA-B, HLA-A, HLA-DRB1, NAIP	391	39	19453	5.10276	1	0.518714	0.500966
GOTERM_BP_ALL	GO:0051602~response to electrical stimulus	4	0.875274	0.0429501	BTG2, AKAP9, PTEN, DISC1	391	39	19453	5.10276	1	0.518714	0.500966
GOTERM_BP_ALL	GO:0090209~negative regulation of triglyceride metabolic process	3	0.656455	0.044711	FBXW7, SORL1, PIK3CG	391	17	19453	8.77975	1	0.532644	0.514419
GOTERM_BP_ALL	GO:0003323~type B pancreatic cell development	3	0.656455	0.044711	CDK6, RFX3, SIDT2	391	17	19453	8.77975	1	0.532644	0.514419
GOTERM_BP_ALL	GO:0002840~regulation of T cell mediated immune response to tumor cell	3	0.656455	0.044711	FBXO38, MR1, HLA-DRB1	391	17	19453	8.77975	1	0.532644	0.514419
GOTERM_BP_ALL	GO:0060746~parental behavior	3	0.656455	0.044711	PTEN, CREBRF, NR3C1	391	17	19453	8.77975	1	0.532644	0.514419
GOTERM_BP_ALL	GO:1902036~regulation of hematopoietic stem cell differentiation	3	0.656455	0.044711	ITCH, CDK6, N4BP2L2	391	17	19453	8.77975	1	0.532644	0.514419
GOTERM_BP_ALL	GO:0048524~positive regulation of viral process	5	1.09409	0.0454634	TOP2B, CD74, PKN2, TRIM38, HLA-DRB1	391	67	19453	3.71283	1	0.538758	0.520324
GOTERM_BP_ALL	GO:0072594~establishment of protein localization to organelle	14	3.06346	0.0455189	VPS13C, EDEM1, TNFAIP3, GCC2, PEX1, SORL1, NIPBL, GNPTAB, NF1, TXNIP, ANKRD10, MAN1A1, KPNA5, SEC62	391	383	19453	1.81861	1	0.538758	0.520324
GOTERM_BP_ALL	GO:0043484~regulation of RNA splicing	9	1.96937	0.0455928	SETX, DDX17, CLK1, TIA1, ZNF638, CCNL2, CCNL1, ARGLU1, RBM5	391	197	19453	2.27293	1	0.538758	0.520324
GOTERM_BP_ALL	GO:0002285~lymphocyte activation involved in immune response	8	1.75055	0.0463626	DOCK10, CD74, PTK2B, LIG4, LILRB1, IL6ST, RAG2, JAK1	391	163	19453	2.44181	1	0.546381	0.527686
GOTERM_BP_ALL	GO:0046474~glycerophospholipid biosynthetic process	9	1.96937	0.0467002	FIG4, PIKFYVE, CHKB, PTEN, PIK3CD, ATM, PIK3CG, PIK3C2B, IP6K2	391	198	19453	2.26145	1	0.548883	0.530103
GOTERM_BP_ALL	GO:0043547~positive regulation of GTPase activity	6	1.31291	0.047293	DOCK10, RALGAPA1, NF1, PLXNB1, RASGRP2, RAPGEF3	391	98	19453	3.04604	1	0.5529	0.533983
GOTERM_BP_ALL	GO:0051603~proteolysis involved in protein catabolic process	23	5.03282	0.0475575	UBE2H, UBA7, FBXW7, FBXO38, NCOA3, EDEM1, TNFAIP3, IFT80, KLHL24, CTSS, HERC4, CTSO, SH3BGRL, ITCH, RNF213, ATM, MAN1A1, TRIM38, FNIP1, DISC1, XAF1, MARCHF6, CUL4B	391	748	19453	1.5298	1	0.5529	0.533983
GOTERM_BP_ALL	GO:0051100~negative regulation of binding	5	1.09409	0.0475722	IFI16, STYX, TMC8, B2M, IFIT2	391	68	19453	3.65823	1	0.5529	0.533983
GOTERM_BP_ALL	GO:0072666~establishment of protein localization to vacuole	5	1.09409	0.0475722	GNPTAB, VPS13C, TNFAIP3, GCC2, SORL1	391	68	19453	3.65823	1	0.5529	0.533983
GOTERM_BP_ALL	GO:0050678~regulation of epithelial cell proliferation	15	3.28228	0.0476725	KDM5B, ECM1, ITGA4, FBXW7, PIK3CD, TNFAIP3, IFT80, NEAT1, CDK6, BTK, NF1, PRKD2, RICTOR, B2M, ENG	391	424	19453	1.76009	1	0.5529	0.533983
GOTERM_BP_ALL	GO:0002335~mature B cell differentiation	4	0.875274	0.0486697	DOCK10, CMTM7, PTK2B, RAG2	391	41	19453	4.85385	1	0.562976	0.543714
GOTERM_BP_ALL	GO:0050687~negative regulation of defense response to virus	3	0.656455	0.0496478	ITCH, TRIM38, NT5C2	391	18	19453	8.29199	1	0.570773	0.551244
GOTERM_BP_ALL	GO:0048813~dendrite morphogenesis	5	1.09409	0.0497343	DOCK10, RERE, MEF2A, KIDINS220, PTEN	391	69	19453	3.60521	1	0.570773	0.551244
GOTERM_BP_ALL	GO:0043525~positive regulation of neuron apoptotic process	5	1.09409	0.0497343	FBXW7, CASP4, NF1, ATM, NR3C1	391	69	19453	3.60521	1	0.570773	0.551244

## Sheet: GO_Co-downregulated
Category	GO co downregulated by MEF2C-enhancer KO and TCF3::HLF-KO	Count	%	PValue	Genes	List Total	Pop Hits	Pop Total	Fold Enrichment	Bonferroni	Benjamini	FDR
GOTERM_BP_ALL	GO:0009058~biosynthetic process	268	48.816	3.74234e-40	EIF4A1, PHB1, POP7, EIF4A3, HNRNPU, ENO1, RRP9, NSDHL, KRTCAP2, SNRPD2, SNRPD1, CHORDC1, ARL6IP4, PKNOX1, ACOT7, MRPS18B, LARS2, DDX39A, MTHFD1, MTHFD2, BOLA3, HMBS, AURKAIP1, DUS3L, RPN2, DHX9, SHMT2, RPN1, MRPL16, SNU13, MRPL15, MRPL12, OAZ1, MRPL11, MRPL20, HSPH1, GRPEL1, CHST10, RRS1, DHX37, PIP5K1B, LYAR, FDFT1, MCTS1, NAA50, ACD, PA2G4, MRPL23, MAGOHB, PAICS, LARP6, MRPL22, RPS26, SQLE, HNR…	526	4754	19453	2.08486	1.74505e-36	1.74505e-36	1.66721e-36
GOTERM_BP_ALL	GO:0008152~metabolic process	374	68.1239	1.5471e-37	EIF4A1, PHB1, POP7, ECI1, EIF4A3, ECI2, HNRNPU, ENO1, RRP9, PSMD8, NSDHL, KRTCAP2, PSMD7, SNRPD2, SNRPD1, PSMD3, CHORDC1, LONP1, PSMD1, ARL6IP4, PKNOX1, ACOT7, ENDOG, MRPS18B, SLC5A6, LARS2, DDX39A, CDC34, MTHFD1, MTHFD2, GRWD1, BOLA3, HMBS, UQCRC1, AURKAIP1, DUS3L, RPN2, DHX9, SHMT2, RPN1, MRPL16, SNU13, MRPL15, MRPL12, OAZ1, MRPL11, MRPL20, LDHB, LDHA, HSPH1, GRPEL1, CHST10, RRS1, DHX37, MCMBP,…	526	8530	19453	1.62152	7.21415e-34	3.60707e-34	3.44617e-34
GOTERM_BP_ALL	GO:0044238~primary metabolic process	340	61.9308	5.28135e-33	EIF4A1, PHB1, POP7, ECI1, EIF4A3, ECI2, HNRNPU, ENO1, RRP9, PSMD8, NSDHL, KRTCAP2, PSMD7, SNRPD2, SNRPD1, PSMD3, CHORDC1, LONP1, PSMD1, ARL6IP4, PKNOX1, ACOT7, ENDOG, MRPS18B, LARS2, DDX39A, CDC34, MTHFD1, GRWD1, BOLA3, AURKAIP1, DUS3L, RPN2, DHX9, SHMT2, RPN1, MRPL16, SNU13, MRPL15, MRPL12, MRPL11, MRPL20, LDHB, LDHA, HSPH1, GRPEL1, CHST10, RRS1, DHX37, MCMBP, PIP5K1B, LYAR, FDFT1, MCTS1, NAA50,…	526	7615	19453	1.65124	2.46269e-29	8.20897e-30	7.8428e-30
GOTERM_BP_ALL	GO:0006139~nucleobase-containing compound metabolic process	193	35.1548	2.42291e-26	PHB1, POP7, EIF4A3, HNRNPU, ENO1, RRP9, SNRPD2, SNRPD1, LONP1, ARL6IP4, PKNOX1, ACOT7, ENDOG, LARS2, DDX39A, CDC34, MTHFD1, GRWD1, DUS3L, DHX9, SNU13, MRPL12, LDHB, LDHA, RRS1, DHX37, MCMBP, LYAR, CDT1, ACD, XRCC6, PA2G4, CDC6, MAGOHB, PAICS, LARP6, HNRNPM, EIF6, LAS1L, HNRNPF, OGDH, RNPS1, HNRNPC, NOL11, FARSA, ITPA, GPI, TECR, NAT10, PRPF19, MED16, SPOUT1, SYNCRIP, TRMT112, CHAF1B, C1QBP, DLAT,…	526	3408	19453	2.09439	1.12981e-22	2.82451e-23	2.69852e-23
GOTERM_BP_ALL	GO:0022613~ribonucleoprotein complex biogenesis	64	11.6576	1.12203e-24	POP7, DDX49, HSP90AB1, EIF4A3, NAT10, PRPF19, AATF, USP39, SPOUT1, RRP9, FBL, TRMT112, SNRPD2, SNRPD1, C1QBP, RUVBL1, EIF3CL, HSP90AA1, UTP11, MRPS2, EBNA1BP2, GRWD1, MRTO4, GEMIN4, NHP2, SNRPG, SNRPC, SNRPB, SRSF9, SF3B4, SF3B5, SF3B3, RPS19BP1, DHX9, DDX1, SRSF1, SNU13, MALSU1, MRM1, RCC1L, EMG1, U2AF2, EIF4H, RRS1, DHX37, SLX9, LYAR, MCTS1, SF3A3, NPM1, NOP14, WDR18, PTGES3, ERAL1, PA2G4, LSM4…	526	504	19453	4.69624	5.23202e-21	1.0464e-21	9.99727e-22
GOTERM_BP_ALL	GO:0010467~gene expression	180	32.7869	3.45938e-23	EIF4A1, POP7, EIF4A3, HNRNPU, RRP9, CHCHD4, FBL, SNRPD2, SNRPD1, KHSRP, CHORDC1, ARL6IP4, PKNOX1, MRPS18B, THOC3, POLRMT, ATAD3A, THOC6, LARS2, EBNA1BP2, DDX39A, BOLA3, MRTO4, NHP2, PPIF, GEMIN4, SNRPG, SRSF3, PPIB, AURKAIP1, SNRPC, FKBP4, DUS3L, PPIA, SNRPB, SRSF9, DHX9, DDX1, MRPL16, SNU13, MRPL15, MRPL12, HSPBP1, MRPL11, MRPL20, EMG1, HSPH1, BAG2, GRPEL1, BAG1, DHX37, RRS1, LYAR, MCTS1, NAA50,…	526	3245	19453	2.05144	1.61311e-19	2.68851e-20	2.56859e-20
GOTERM_BP_ALL	GO:0009059~macromolecule biosynthetic process	193	35.1548	7.2262e-23	EIF4A1, PHB1, POP7, EIF4A3, HNRNPU, RRP9, KRTCAP2, SNRPD2, SNRPD1, CHORDC1, ARL6IP4, PKNOX1, MRPS18B, LARS2, DDX39A, BOLA3, AURKAIP1, DUS3L, RPN2, DHX9, RPN1, MRPL16, SNU13, MRPL15, MRPL12, MRPL11, MRPL20, HSPH1, GRPEL1, CHST10, RRS1, DHX37, LYAR, MCTS1, NAA50, ACD, PA2G4, MRPL23, MAGOHB, LARP6, MRPL22, RPS26, HNRNPM, AIMP2, EIF6, LAS1L, HNRNPF, RNPS1, HNRNPC, NOL11, FARSA, MRPS15, MRPS16, MRPS12…	526	3637	19453	1.96252	3.36958e-19	4.81368e-20	4.59896e-20
GOTERM_BP_ALL	GO:0034654~nucleobase-containing compound biosynthetic process	138	25.1366	1.14849e-18	PHB1, POP7, EIF4A3, HNRNPU, RRP9, FBL, SNRPD2, SNRPD1, KHSRP, ARL6IP4, PKNOX1, ACOT7, THOC3, POLRMT, THOC6, ACLY, EBNA1BP2, DDX39A, MTHFD1, MRTO4, NHP2, GEMIN4, SNRPG, SRSF3, SNRPC, DUS3L, SNRPB, SRSF9, DHX9, DDX1, ATP5MC2, AK2, ATP5MC3, SNU13, MRPL12, ATP5MC1, EMG1, DHX37, RRS1, LYAR, ATP5MF, HSPA8, ACD, NOP14, ALYREF, PA2G4, MAGOHB, PAICS, LSM4, LARP6, HNRNPM, EIF6, LAS1L, HNRNPF, RNPS1, NOL11,…	526	2388	19453	2.1372	5.35541e-15	6.69426e-16	6.39566e-16
GOTERM_BP_ALL	GO:0043170~macromolecule metabolic process	263	47.9053	1.41933e-18	EIF4A1, PHB1, POP7, EIF4A3, HNRNPU, RRP9, PSMD8, KRTCAP2, PSMD7, SNRPD2, SNRPD1, PSMD3, CHORDC1, LONP1, PSMD1, ARL6IP4, PKNOX1, ENDOG, MRPS18B, LARS2, DDX39A, CDC34, GRWD1, BOLA3, AURKAIP1, DUS3L, RPN2, DHX9, SHMT2, RPN1, MRPL16, SNU13, MRPL15, MRPL12, MRPL11, MRPL20, HSPH1, GRPEL1, CHST10, RRS1, DHX37, MCMBP, LYAR, MCTS1, NAA50, CDT1, ACD, XRCC6, PA2G4, CDC6, MRPL23, MAGOHB, LARP6, MRPL22, RPS26…	526	6198	19453	1.5693	6.61833e-15	7.35371e-16	7.02568e-16
GOTERM_BP_ALL	GO:0009987~cellular process	508	92.5319	3.48746e-17	PHB1, POP7, TFRC, HNRNPU, GHITM, ENO1, FGFRL1, RRP9, PSMD8, KRTCAP2, NSDHL, PSMD7, PSMD3, DPYSL3, PSMD1, PKNOX1, HES6, MEF2C, ACOT7, ENDOG, NUP210, MRTFA, SLC5A6, LARS2, DDX39A, MTHFD1, MTHFD2, MAP1B, GPR161, HMBS, TYRO3, UQCRC1, DUS3L, RPN2, SHMT2, RPN1, MRPL16, CDCA7, SNU13, MRPL15, MRPL12, OAZ1, MRPL11, ABR, MRPL20, LDHB, LDHA, HSPH1, GRPEL1, EPB41L1, CHST10, RRS1, MCMBP, PIP5K1B, FDFT1, MCTS1…	526	16671	19453	1.12695	1.6262e-13	1.6262e-14	1.55366e-14
GOTERM_BP_ALL	GO:0009060~aerobic respiration	36	6.55738	5.06956e-17	GPI, NDUFB9, COX7B, FH, MTCH2, STOML2, UQCR10, ENO1, COX5B, COX6A1, COX5A, LDHA, ATP5F1B, UQCRFS1, CYC1, DLAT, ATP5MF, IDH3A, COX8A, NDUFA9, ADSL, TPI1, PGAM1, NDUFC1, PKM, UQCRQ, NDUFS6, NDUFS5, UQCRC1, ATP5PO, OGDH, CYCS, ACO2, ALDOA, GAPDH, RAN	526	227	19453	5.86513	2.36393e-13	2.14903e-14	2.05317e-14
GOTERM_BP_ALL	GO:0090304~nucleic acid metabolic process	149	27.1403	6.87666e-17	PHB1, POP7, EIF4A3, HNRNPU, RRP9, FBL, SNRPD2, SNRPD1, KHSRP, RUVBL1, LONP1, ARL6IP4, BANF1, PKNOX1, ENDOG, THOC3, POLRMT, THOC6, LARS2, EBNA1BP2, DDX39A, CDC34, GRWD1, MRTO4, NHP2, GEMIN4, SNRPG, SRSF3, SNRPC, DUS3L, SNRPB, SRSF9, PSMD14, DHX9, DDX1, SNU13, MRPL12, EMG1, ORC6, DHX37, RRS1, MCMBP, LYAR, KLHDC3, CDT1, HSPA8, ACD, NOP14, XRCC6, ALYREF, PA2G4, CDC6, MAGOHB, LSM4, LARP6, SEM1, HNRNPM…	526	2812	19453	1.95962	5.17697e-13	2.67216e-14	2.55296e-14
GOTERM_BP_ALL	GO:0045333~cellular respiration	37	6.73953	4.28344e-16	GPI, NDUFB9, COX7B, FH, MTCH2, STOML2, UQCR10, ENO1, COX5B, COX6A1, COX5A, LDHA, ATP5F1B, UQCRFS1, CYC1, DLAT, ATP5MF, IDH3A, COX8A, NDUFA9, ADSL, TPI1, PGAM1, NDUFC1, SOD2, PKM, UQCRQ, NDUFS6, NDUFS5, UQCRC1, ATP5PO, OGDH, CYCS, ACO2, ALDOA, GAPDH, RAN	526	255	19453	5.36614	2.07079e-12	1.53644e-13	1.4679e-13
GOTERM_BP_ALL	GO:0032543~mitochondrial translation	25	4.55373	1.5851e-15	MRPS15, MRPS16, MRPS34, MRPS12, MRPL16, MRPL58, MRPL15, MRPL37, MRPL12, MRPL11, MRPL4, MRPL20, MRPL3, GADD45GIP1, TSFM, MRPS26, MRPS25, MRPS18B, MRPS2, MRPL47, MRPL23, MRPS6, MRPL22, LARS2, AURKAIP1	526	110	19453	8.4052	7.24776e-12	5.2795e-13	5.044e-13
GOTERM_BP_ALL	GO:0140053~mitochondrial gene expression	28	5.10018	2.68516e-15	MRPS15, MRPS16, MRPS34, MRPS12, MRPL16, MRPL58, MRPL15, MRPL37, MRPL12, MRPL11, MRPL4, MRPL20, MRPL3, GADD45GIP1, TSFM, MRPS26, MRPS25, MRPS18B, MRPS2, MRPL47, POLRMT, MRPL23, MRPS6, MRPL22, LARS2, FASTKD5, SLIRP, AURKAIP1	526	147	19453	7.04436	1.24247e-11	8.34728e-13	7.97494e-13
GOTERM_BP_ALL	GO:0006457~protein folding	33	6.01093	2.01735e-14	HSP90AB1, HSPBP1, HSPD1, CHCHD4, HSPH1, GRPEL1, BAG2, KHSRP, CHORDC1, BAG1, CCT8, CCT7, CCT5, CCT4, CCT3, HSPA9, HSPA8, NUDC, HSP90AA1, PTGES3, HSPE1, GFER, HYPK, TCP1, CANX, DNLZ, PPIF, P4HB, PPIB, FKBP4, PPIA, PFDN6, ZPR1	526	228	19453	5.35279	9.42209e-11	5.8793e-12	5.61704e-12
GOTERM_BP_ALL	GO:0008380~RNA splicing	45	8.19672	3.77996e-14	SF3B4, SF3B5, SF3B3, DHX9, DDX1, SRSF1, EIF4A3, HNRNPU, SNU13, YBX1, PRPF19, USP39, PTBP1, SYNCRIP, SNRPD2, U2AF2, SNRPD1, C1QBP, TRA2B, KHSRP, ARL6IP4, HNRNPA1, DCPS, SF3A3, HSPA8, HNRNPA3, ALYREF, THOC3, MAGOHB, LSM4, THOC6, HNRNPM, DDX39A, HNRNPF, HNRNPA2B1, GEMIN4, NHP2, SNRPG, SRSF3, RNPS1, HNRNPC, SNRPC, SNRPB, SRSF9, ZPR1	526	432	19453	3.85238	1.76017e-10	9.79636e-12	9.35937e-12
GOTERM_BP_ALL	GO:0000375~RNA splicing, via transesterification reactions	37	6.73953	3.78157e-14	SF3B4, SF3B5, SF3B3, DHX9, DDX1, SRSF1, EIF4A3, HNRNPU, SNU13, PRPF19, USP39, SYNCRIP, SNRPD2, U2AF2, SNRPD1, TRA2B, KHSRP, HNRNPA1, DCPS, SF3A3, HSPA8, HNRNPA3, MAGOHB, LSM4, HNRNPM, DDX39A, HNRNPF, HNRNPA2B1, GEMIN4, NHP2, SNRPG, SRSF3, RNPS1, HNRNPC, SNRPC, SNRPB, SRSF9	526	295	19453	4.63853	1.76535e-10	9.79636e-12	9.35937e-12
GOTERM_BP_ALL	GO:0022618~protein-RNA complex assembly	33	6.01093	4.24235e-14	SF3B4, SF3B5, SF3B3, HSP90AB1, DHX9, DDX1, SRSF1, SNU13, PRPF19, USP39, RCC1L, SNRPD2, U2AF2, SNRPD1, RUVBL1, EIF4H, RRS1, EIF3CL, SF3A3, MCTS1, HSP90AA1, PTGES3, ERAL1, LSM4, NOPCHAP1, EIF6, EIF3I, MRTO4, GEMIN4, SNRPG, SNRPC, SNRPB, SRSF9	526	234	19453	5.21554	1.9776e-10	1.04116e-11	9.94718e-12
GOTERM_BP_ALL	GO:0044281~small molecule metabolic process	97	17.6685	8.86733e-14	MTCH2, ACAA2, ECI1, ECI2, HDLBP, MSMO1, ENO1, FADS2, NSDHL, ACOT7, GPT2, PGD, SLC5A6, ACLY, MTHFD1, MTHFD2, BOLA3, SMS, SHMT2, ATP5MC2, AK2, ATP5MC3, ACAT2, ATP5MC1, LDHB, LDHA, EBP, ATP5MF, FDFT1, FDPS, HSPA8, KLHL25, GOT2, DHCR24, PAICS, SQLE, OGDH, ACO2, DHCR7, ITPA, GPI, TECR, AKR1B1, DBI, IMPA2, WDR5, PHGDH, DLAT, NANS, IDH3A, ADSL, TPI1, HMGCS1, PGAM1, DCXR, NME2, NDUFC1, LSS, NME1, PKM, ND…	526	1611	19453	2.22678	4.1364e-10	2.06742e-11	1.9752e-11
GOTERM_BP_ALL	GO:0000377~RNA splicing, via transesterification reactions with bulged adenosine as nucleophile	36	6.55738	1.20753e-13	SF3B4, SF3B5, SF3B3, DHX9, DDX1, SRSF1, EIF4A3, HNRNPU, SNU13, PRPF19, USP39, SYNCRIP, SNRPD2, U2AF2, SNRPD1, TRA2B, HNRNPA1, DCPS, SF3A3, HSPA8, HNRNPA3, MAGOHB, LSM4, HNRNPM, DDX39A, HNRNPF, HNRNPA2B1, GEMIN4, NHP2, SNRPG, SRSF3, RNPS1, HNRNPC, SNRPC, SNRPB, SRSF9	526	290	19453	4.59098	5.63254e-10	2.50704e-11	2.39521e-11
GOTERM_BP_ALL	GO:0000398~mRNA splicing, via spliceosome	36	6.55738	1.20753e-13	SF3B4, SF3B5, SF3B3, DHX9, DDX1, SRSF1, EIF4A3, HNRNPU, SNU13, PRPF19, USP39, SYNCRIP, SNRPD2, U2AF2, SNRPD1, TRA2B, HNRNPA1, DCPS, SF3A3, HSPA8, HNRNPA3, MAGOHB, LSM4, HNRNPM, DDX39A, HNRNPF, HNRNPA2B1, GEMIN4, NHP2, SNRPG, SRSF3, RNPS1, HNRNPC, SNRPC, SNRPB, SRSF9	526	290	19453	4.59098	5.63254e-10	2.50704e-11	2.39521e-11
GOTERM_BP_ALL	GO:0071826~protein-RNA complex organization	33	6.01093	1.23658e-13	SF3B4, SF3B5, SF3B3, HSP90AB1, DHX9, DDX1, SRSF1, SNU13, PRPF19, USP39, RCC1L, SNRPD2, U2AF2, SNRPD1, RUVBL1, EIF4H, RRS1, EIF3CL, SF3A3, MCTS1, HSP90AA1, PTGES3, ERAL1, LSM4, NOPCHAP1, EIF6, EIF3I, MRTO4, GEMIN4, SNRPG, SNRPC, SNRPB, SRSF9	526	243	19453	5.02237	5.76714e-10	2.50704e-11	2.39521e-11
GOTERM_BP_ALL	GO:0042254~ribosome biogenesis	38	6.92168	1.61893e-13	POP7, DDX49, RPS19BP1, EIF4A3, NAT10, SNU13, MALSU1, AATF, MRM1, SPOUT1, RCC1L, RRP9, FBL, TRMT112, EMG1, C1QBP, RRS1, DHX37, SLX9, LYAR, NPM1, NOP14, UTP11, WDR18, MRPS2, ERAL1, PA2G4, NLE1, BYSL, EBNA1BP2, LAS1L, EIF6, GRWD1, MRTO4, GEMIN4, NHP2, NOL11, RAN	526	326	19453	4.31089	7.54802e-10	3.14545e-11	3.00515e-11
GOTERM_BP_ALL	GO:0015980~energy derivation by oxidation of organic compounds	38	6.92168	3.42399e-13	GPI, NDUFB9, COX7B, FH, MTCH2, STOML2, PYGL, UQCR10, ENO1, COX5B, COX6A1, COX5A, LDHA, ATP5F1B, UQCRFS1, CYC1, DLAT, ATP5MF, IDH3A, COX8A, NDUFA9, ADSL, TPI1, PGAM1, NDUFC1, SOD2, PKM, UQCRQ, NDUFS6, NDUFS5, UQCRC1, ATP5PO, OGDH, CYCS, ACO2, ALDOA, GAPDH, RAN	526	334	19453	4.20763	1.59658e-09	6.38642e-11	6.10155e-11
GOTERM_BP_ALL	GO:0006397~mRNA processing	47	8.56102	1.49769e-12	SF3B4, SF3B5, SF3B3, DHX9, DDX1, SRSF1, EIF4A3, HNRNPU, SNU13, YBX1, PRPF19, USP39, PTBP1, SYNCRIP, SNRPD2, U2AF2, SNRPD1, C1QBP, TRA2B, KHSRP, ARL6IP4, HNRNPA1, DCPS, SF3A3, HSPA8, HNRNPA3, ALYREF, THOC3, MAGOHB, LSM4, THOC6, HNRNPM, DDX39A, HNRNPF, HNRNPA2B1, GEMIN4, FASTKD5, NHP2, SNRPG, SRSF3, RNPS1, HNRNPC, SNRPC, DUS3L, SNRPB, SRSF9, ZPR1	526	519	19453	3.34912	6.98373e-09	2.68606e-10	2.56624e-10
GOTERM_BP_ALL	GO:0009141~nucleoside triphosphate metabolic process	31	5.64663	1.85065e-12	GPI, NDUFB9, DTYMK, STOML2, ATP5MC2, AK2, ATP5MC3, ENO1, ATP5MC1, LDHA, ATP5F1B, ATP5MF, NDUFA9, HSPA8, TPI1, PGAM1, NME2, NDUFC1, NME1, PKM, NDUFS6, IMPDH2, NDUFS5, ATP5PO, OGDH, ALDOA, ATP6V0C, DCTPP1, GAPDH, RAN, ITPA	526	236	19453	4.85792	8.62949e-09	3.19614e-10	3.05357e-10
GOTERM_BP_ALL	GO:0141187~nucleic acid biosynthetic process	111	20.2186	2.30697e-12	PHB1, POP7, EIF4A3, HNRNPU, RRP9, FBL, SNRPD2, SNRPD1, KHSRP, ARL6IP4, PKNOX1, THOC3, POLRMT, THOC6, EBNA1BP2, DDX39A, MRTO4, NHP2, GEMIN4, SNRPG, SRSF3, SNRPC, DUS3L, SNRPB, SRSF9, DHX9, DDX1, SNU13, MRPL12, EMG1, DHX37, RRS1, LYAR, HSPA8, ACD, NOP14, ALYREF, PA2G4, MAGOHB, LSM4, LARP6, HNRNPM, EIF6, LAS1L, HNRNPF, RNPS1, NOL11, HNRNPC, NFKBIB, DDX49, HSP90AB1, WDR4, NAT10, YBX1, MED16, PRPF19, …	526	2078	19453	1.97551	1.07572e-08	3.84193e-10	3.67056e-10
GOTERM_BP_ALL	GO:0009205~purine ribonucleoside triphosphate metabolic process	29	5.28233	4.02279e-12	GPI, NDUFB9, STOML2, ATP5MC2, AK2, ATP5MC3, ENO1, ATP5MC1, LDHA, ATP5F1B, ATP5MF, NDUFA9, HSPA8, TPI1, PGAM1, NME2, NDUFC1, NME1, PKM, NDUFS6, IMPDH2, NDUFS5, ATP5PO, OGDH, ALDOA, ATP6V0C, GAPDH, RAN, ITPA	526	212	19453	5.05898	1.87582e-08	6.37497e-10	6.09061e-10
GOTERM_BP_ALL	GO:0006091~generation of precursor metabolites and energy	40	7.28597	4.10142e-12	GPI, NDUFB9, COX7B, FH, MTCH2, STOML2, PYGL, UQCR10, ENO1, COX5B, COX6A1, COX5A, LDHA, ATP5F1B, UQCRFS1, CYC1, DLAT, ATP5MF, IDH3A, COX8A, NDUFA9, ADSL, TPI1, PGAM1, NDUFC1, PGD, SOD2, PKM, UQCRQ, NDUFS6, NDUFS5, UQCRC1, ATP5PO, OGDH, CYCS, ACO2, ALDOA, TKT, GAPDH, RAN	526	399	19453	3.70756	1.91248e-08	6.37497e-10	6.09061e-10
GOTERM_BP_ALL	GO:0009144~purine nucleoside triphosphate metabolic process	29	5.28233	8.92096e-12	GPI, NDUFB9, STOML2, ATP5MC2, AK2, ATP5MC3, ENO1, ATP5MC1, LDHA, ATP5F1B, ATP5MF, NDUFA9, HSPA8, TPI1, PGAM1, NME2, NDUFC1, NME1, PKM, NDUFS6, IMPDH2, NDUFS5, ATP5PO, OGDH, ALDOA, ATP6V0C, GAPDH, RAN, ITPA	526	219	19453	4.89728	4.15985e-08	1.34189e-09	1.28203e-09
GOTERM_BP_ALL	GO:0065003~protein-containing complex assembly	86	15.6648	1.08721e-11	TRIM72, HSP90AB1, KCNC4, MED16, PRPF19, USP39, CHCHD4, CHAF1B, SNRPD2, SNRPD1, RUVBL1, LONP1, UQCRFS1, EIF3CL, COA7, HSP90AA1, MED27, TUBG1, MED28, NME1, NDUFS6, GRWD1, GPRIN1, NDUFS5, TCP1, MRTO4, DNLZ, GEMIN4, SNRPG, POLR1E, ITGB1BP1, ALDOA, SNRPC, FKBP4, KCTD15, PFDN6, MCM2, ALDH9A1, SNRPB, SRSF9, SF3B4, SF3B5, STOML2, SF3B3, SHMT2, DHX9, DDX1, SRSF1, SNU13, SLC1A5, HSPD1, RCC1L, ADD2, WDCP, P…	526	1461	19453	2.17695	5.06965e-08	1.58426e-09	1.5136e-09
GOTERM_BP_ALL	GO:0016071~mRNA metabolic process	53	9.65392	2.27101e-11	EIF4A3, HNRNPU, YBX1, PRPF19, USP39, PTBP1, SYNCRIP, SNRPD2, SNRPD1, C1QBP, KHSRP, ARL6IP4, ANXA2, THOC3, THOC6, DDX39A, TRAF3, MRTO4, GEMIN4, FASTKD5, NHP2, SNRPG, SRSF3, SNRPC, DUS3L, SNRPB, SRSF9, SF3B4, SF3B5, SF3B3, DHX9, DDX1, SRSF1, SNU13, U2AF2, TRA2B, FLNA, HNRNPA1, DCPS, SF3A3, HSPA8, HNRNPA3, ALYREF, MAGOHB, LSM4, HNRNPAB, HNRNPM, HNRNPF, HNRNPA2B1, RNPS1, HNRNPC, CNOT9, ZPR1	526	689	19453	2.84484	1.05897e-07	3.209e-09	3.06586e-09
GOTERM_BP_ALL	GO:0006695~cholesterol biosynthetic process	14	2.55009	3.0705e-11	FDPS, ACAA2, HMGCS1, CYP51A1, MSMO1, DHCR24, LSS, ACLY, SQLE, EBP, NSDHL, MVD, DHCR7, FDFT1	526	41	19453	12.6283	1.43177e-07	4.09079e-09	3.90831e-09
GOTERM_BP_ALL	GO:1902653~secondary alcohol biosynthetic process	14	2.55009	3.0705e-11	FDPS, ACAA2, HMGCS1, CYP51A1, MSMO1, DHCR24, LSS, ACLY, SQLE, EBP, NSDHL, MVD, DHCR7, FDFT1	526	41	19453	12.6283	1.43177e-07	4.09079e-09	3.90831e-09
GOTERM_BP_ALL	GO:0006753~nucleoside phosphate metabolic process	49	8.92532	4.21758e-11	GPI, TECR, ENO1, DLAT, NANS, ADSL, ACOT7, TPI1, HMGCS1, PGAM1, DCXR, NME2, NDUFC1, PGD, NME1, ACLY, PKM, MTHFD1, NDUFS6, NDUFS5, MVD, TKT, ALDOA, ATP6V0C, GAPDH, DCTPP1, NDUFB9, DTYMK, STOML2, KARS1, ATP5MC2, AK2, ATP5MC3, ATP5MC1, UNG, LDHB, LDHA, ATP5F1B, ATP5MF, NDUFA9, HSPA8, GOT2, PAICS, NUDT8, IMPDH2, ATP5PO, OGDH, RAN, ITPA	526	614	19453	2.9514	1.96666e-07	5.46294e-09	5.21925e-09
GOTERM_BP_ALL	GO:0009117~nucleotide metabolic process	41	7.46812	8.69048e-11	GPI, NDUFB9, DTYMK, STOML2, KARS1, ATP5MC2, AK2, ATP5MC3, ENO1, ATP5MC1, UNG, LDHB, LDHA, ATP5F1B, ATP5MF, NDUFA9, HSPA8, ADSL, TPI1, PGAM1, DCXR, GOT2, NME2, NDUFC1, PGD, PAICS, NME1, PKM, MTHFD1, NDUFS6, IMPDH2, NDUFS5, ATP5PO, OGDH, ALDOA, TKT, ATP6V0C, DCTPP1, GAPDH, RAN, ITPA	526	461	19453	3.28915	4.05237e-07	1.09524e-08	1.04638e-08
GOTERM_BP_ALL	GO:0006412~translation	41	7.46812	9.2823e-11	EIF4A1, MRPS15, MRPS16, KARS1, MRPS34, MRPS12, MRPL16, MRPL58, MRPL15, MRPL37, MRPL12, MRPL11, MRPL4, MRPL20, MRPL3, EIF4H, EIF3CL, GPR155, EIF5A, GADD45GIP1, MCTS1, TSFM, MRPS26, MRPS25, MRPS18B, MRPS2, MRPL47, MRPL23, MRPS6, ATAD3A, EIF2S1, WARS1, MRPL22, RPS26, AIMP2, LARS2, EIF6, EIF3I, FARSA, AURKAIP1, EIF4G1	526	462	19453	3.28203	4.32834e-07	1.10983e-08	1.06032e-08
GOTERM_BP_ALL	GO:0160307~protein biosynthetic process	41	7.46812	9.2823e-11	EIF4A1, MRPS15, MRPS16, KARS1, MRPS34, MRPS12, MRPL16, MRPL58, MRPL15, MRPL37, MRPL12, MRPL11, MRPL4, MRPL20, MRPL3, EIF4H, EIF3CL, GPR155, EIF5A, GADD45GIP1, MCTS1, TSFM, MRPS26, MRPS25, MRPS18B, MRPS2, MRPL47, MRPL23, MRPS6, ATAD3A, EIF2S1, WARS1, MRPL22, RPS26, AIMP2, LARS2, EIF6, EIF3I, FARSA, AURKAIP1, EIF4G1	526	462	19453	3.28203	4.32834e-07	1.10983e-08	1.06032e-08
GOTERM_BP_ALL	GO:0006119~oxidative phosphorylation	21	3.82514	9.65278e-11	NDUFA9, COX8A, NDUFB9, COX7B, MTCH2, STOML2, NDUFC1, UQCR10, COX5B, COX6A1, COX5A, ATP5F1B, UQCRQ, NDUFS6, NDUFS5, UQCRC1, ATP5PO, UQCRFS1, CYCS, CYC1, ATP5MF	526	122	19453	6.36591	4.50109e-07	1.12527e-08	1.07508e-08
GOTERM_BP_ALL	GO:0044085~cellular component biogenesis	143	26.0474	1.01933e-10	POP7, EIF4A3, HNRNPU, ACTG1, RRP9, CHCHD4, FBL, SNRPD2, SNRPD1, DPYSL3, RUVBL1, LONP1, RCC1, BANF1, EBNA1BP2, GRWD1, MAP1B, GPRIN1, BOLA3, MRTO4, NHP2, GEMIN4, SNRPG, SNRPC, FKBP4, KCTD15, SNRPB, SRSF9, RPS19BP1, SHMT2, DHX9, DDX1, SNU13, SLC1A5, RCC1L, EMG1, DHX37, RRS1, LYAR, MCTS1, HSPA9, CDT1, ACD, NOP14, ERAL1, PA2G4, EIF2S1, LSM4, HIGD2A, SEM1, AIMP2, SQLE, EIF6, LAS1L, UBE2S, PSMG3, NDUFAF…	526	3145	19453	1.68157	4.75314e-07	1.1593e-08	1.10759e-08
GOTERM_BP_ALL	GO:0044283~small molecule biosynthetic process	43	7.83242	1.24064e-10	GPI, DTYMK, PDXK, ACAA2, SHMT2, GSTP1, TECR, AKR1B1, MSMO1, ENO1, FADS2, EBP, NSDHL, IMPA2, WDR5, PCBD1, PHGDH, NANS, FDFT1, NDUFA9, FDPS, ACOT7, TPI1, HMGCS1, KLHL25, PGAM1, PTGES3, GOT2, CYP51A1, DHCR24, PGD, LSS, ASS1, ACLY, SQLE, MTHFD1, SLC25A19, MTHFD2, SCD, MVD, RTN4IP1, DHCR7, BCAT1	526	507	19453	3.13662	5.78509e-07	1.3774e-08	1.31596e-08
GOTERM_BP_ALL	GO:0072521~purine-containing compound metabolic process	44	8.01457	1.70097e-10	GPI, NDUFB9, STOML2, TECR, ATP5MC2, AK2, ATP5MC3, ENO1, ATP5MC1, LDHB, LDHA, ATP5F1B, DLAT, ATP5MF, NDUFA9, HSPA8, ADSL, ACOT7, TPI1, HMGCS1, PGAM1, DCXR, GOT2, NME2, NDUFC1, PGD, PAICS, NME1, ACLY, PKM, NUDT8, MTHFD1, NDUFS6, IMPDH2, NDUFS5, ATP5PO, OGDH, MVD, ALDOA, TKT, ATP6V0C, GAPDH, RAN, ITPA	526	533	19453	3.053	7.93163e-07	1.841e-08	1.75888e-08
GOTERM_BP_ALL	GO:0016070~RNA metabolic process	108	19.6721	1.73716e-10	POP7, EIF4A3, HNRNPU, RRP9, FBL, SNRPD2, SNRPD1, KHSRP, ARL6IP4, PKNOX1, THOC3, POLRMT, THOC6, LARS2, EBNA1BP2, DDX39A, MRTO4, NHP2, GEMIN4, SNRPG, SRSF3, SNRPC, DUS3L, SNRPB, SRSF9, DHX9, DDX1, SNU13, MRPL12, EMG1, DHX37, RRS1, LYAR, HSPA8, NOP14, ALYREF, PA2G4, MAGOHB, LSM4, LARP6, HNRNPM, EIF6, LAS1L, HNRNPF, RNPS1, NOL11, HNRNPC, FARSA, CNOT9, NFKBIB, DDX49, WDR4, NAT10, YBX1, MED16, PRPF19, …	526	2144	19453	1.86294	8.10039e-07	1.841e-08	1.75888e-08
GOTERM_BP_ALL	GO:0016072~rRNA metabolic process	30	5.46448	1.90724e-10	POP7, DDX49, EIF4A3, NAT10, SNU13, MRM1, SPOUT1, RRP9, FBL, TRMT112, EMG1, TCOF1, RRS1, DHX37, POLR2E, SLX9, LYAR, NOP14, UTP11, WDR18, PA2G4, BYSL, EBNA1BP2, LAS1L, EIF6, MRTO4, GEMIN4, NHP2, POLR1E, NOL11	526	266	19453	4.171	8.89347e-07	1.9484e-08	1.86149e-08
GOTERM_BP_ALL	GO:0055086~nucleobase-containing small molecule metabolic process	49	8.92532	1.92207e-10	GPI, TECR, ENO1, DLAT, NANS, ADSL, ACOT7, TPI1, HMGCS1, PGAM1, DCXR, NME2, NDUFC1, PGD, NME1, ACLY, PKM, MTHFD1, NDUFS6, NDUFS5, MVD, TKT, ALDOA, ATP6V0C, GAPDH, DCTPP1, NDUFB9, DTYMK, STOML2, KARS1, ATP5MC2, AK2, ATP5MC3, ATP5MC1, UNG, LDHB, LDHA, ATP5F1B, ATP5MF, NDUFA9, HSPA8, GOT2, PAICS, NUDT8, IMPDH2, ATP5PO, OGDH, RAN, ITPA	526	642	19453	2.82268	8.96263e-07	1.9484e-08	1.86149e-08
GOTERM_BP_ALL	GO:0032774~RNA biosynthetic process	102	18.5792	1.98087e-10	POP7, EIF4A3, HNRNPU, RRP9, FBL, SNRPD2, SNRPD1, KHSRP, ARL6IP4, PKNOX1, THOC3, POLRMT, THOC6, EBNA1BP2, DDX39A, MRTO4, NHP2, GEMIN4, SNRPG, SRSF3, SNRPC, DUS3L, SNRPB, SRSF9, DHX9, DDX1, SNU13, MRPL12, EMG1, DHX37, RRS1, LYAR, HSPA8, NOP14, ALYREF, PA2G4, MAGOHB, LSM4, LARP6, HNRNPM, EIF6, LAS1L, HNRNPF, RNPS1, NOL11, HNRNPC, NFKBIB, DDX49, WDR4, NAT10, YBX1, MED16, PRPF19, USP39, SPOUT1, RBM3, …	526	1981	19453	1.90422	9.23678e-07	1.96527e-08	1.87761e-08
GOTERM_BP_ALL	GO:0006163~purine nucleotide metabolic process	37	6.73953	2.68936e-10	GPI, NDUFB9, STOML2, ATP5MC2, AK2, ATP5MC3, ENO1, ATP5MC1, LDHB, LDHA, ATP5F1B, ATP5MF, NDUFA9, HSPA8, ADSL, TPI1, PGAM1, DCXR, GOT2, NME2, NDUFC1, PGD, PAICS, NME1, PKM, MTHFD1, NDUFS6, IMPDH2, NDUFS5, ATP5PO, OGDH, ALDOA, TKT, ATP6V0C, GAPDH, RAN, ITPA	526	399	19453	3.42949	1.25405e-06	2.6126e-08	2.49606e-08
GOTERM_BP_ALL	GO:0016126~sterol biosynthetic process	14	2.55009	2.82833e-10	FDPS, ACAA2, HMGCS1, CYP51A1, MSMO1, DHCR24, LSS, ACLY, SQLE, EBP, NSDHL, MVD, DHCR7, FDFT1	526	48	19453	10.7867	1.31885e-06	2.67573e-08	2.55638e-08
GOTERM_BP_ALL	GO:0046034~ATP metabolic process	25	4.55373	2.86911e-10	GPI, NDUFB9, STOML2, ATP5MC2, AK2, ATP5MC3, ENO1, ATP5MC1, LDHA, ATP5F1B, ATP5MF, NDUFA9, HSPA8, TPI1, PGAM1, NDUFC1, PKM, NDUFS6, NDUFS5, ATP5PO, OGDH, ALDOA, ATP6V0C, GAPDH, RAN	526	188	19453	4.91794	1.33787e-06	2.67573e-08	2.55638e-08
GOTERM_BP_ALL	GO:0043933~protein-containing complex organization	88	16.0291	4.62217e-10	TRIM72, HSP90AB1, KCNC4, MED16, PRPF19, USP39, CHCHD4, CHAF1B, SNRPD2, SNRPD1, RUVBL1, LONP1, UQCRFS1, EIF3CL, COA7, HSP90AA1, MED27, TUBG1, MED28, NME1, NDUFS6, GRWD1, GPRIN1, NDUFS5, TCP1, MRTO4, DNLZ, GEMIN4, SNRPG, POLR1E, ITGB1BP1, ALDOA, SNRPC, FKBP4, KCTD15, PFDN6, MCM2, ALDH9A1, SNRPB, SRSF9, SF3B4, SF3B5, STOML2, SF3B3, SHMT2, DHX9, DDX1, SRSF1, MRPL58, SNU13, SLC1A5, HSPD1, RCC1L, ADD2,…	526	1627	19453	2.0003	2.15531e-06	4.22611e-08	4.0376e-08
GOTERM_BP_ALL	GO:0009150~purine ribonucleotide metabolic process	32	5.82878	5.42049e-10	GPI, NDUFB9, STOML2, ATP5MC2, AK2, ATP5MC3, ENO1, ATP5MC1, LDHA, ATP5F1B, ATP5MF, NDUFA9, HSPA8, ADSL, TPI1, PGAM1, NME2, NDUFC1, PAICS, NME1, PKM, MTHFD1, NDUFS6, IMPDH2, NDUFS5, ATP5PO, OGDH, ALDOA, ATP6V0C, GAPDH, RAN, ITPA	526	314	19453	3.76896	2.52757e-06	4.86072e-08	4.6439e-08
GOTERM_BP_ALL	GO:0006364~rRNA processing	27	4.91803	5.72768e-10	POP7, DDX49, EIF4A3, NAT10, SNU13, MRM1, SPOUT1, RRP9, FBL, TRMT112, EMG1, RRS1, DHX37, SLX9, LYAR, NOP14, UTP11, WDR18, PA2G4, BYSL, EBNA1BP2, LAS1L, EIF6, MRTO4, GEMIN4, NHP2, NOL11	526	227	19453	4.39885	2.67081e-06	5.03928e-08	4.81449e-08
GOTERM_BP_ALL	GO:1904356~regulation of telomere maintenance via telomere lengthening	14	2.55009	1.40101e-09	CCT3, ACD, HSP90AA1, PTGES3, HNRNPU, NAT10, TCP1, HNRNPA2B1, CCT8, HNRNPC, HNRNPA1, CCT7, CCT5, CCT4	526	54	19453	9.58816	6.53287e-06	1.20979e-07	1.15583e-07
GOTERM_BP_ALL	GO:1902600~proton transmembrane transport	24	4.37158	1.57619e-09	NDUFA9, COX8A, NDUFB9, SLC25A3, COX7B, ATP5MC2, ATP5MC3, NDUFC1, UQCR10, ATP1A1, GHITM, COX5B, COX5A, ATP5MC1, ATP5F1B, NDUFS6, NDUFS5, UQCRC1, ATP5PO, UQCRFS1, CYC1, SLC25A5, ATP6V0C, ATP5MF	526	188	19453	4.72122	7.34975e-06	1.33632e-07	1.27672e-07
GOTERM_BP_ALL	GO:0006396~RNA processing	79	14.3898	1.65439e-09	POP7, DDX49, WDR4, EIF4A3, NAT10, HNRNPU, YBX1, PRPF19, USP39, SPOUT1, RRP9, RBM3, FBL, TRMT112, PTBP1, SYNCRIP, SNRPD2, SNRPD1, C1QBP, KHSRP, ARL6IP4, UTP11, AEN, THOC3, THOC6, EBNA1BP2, DDX39A, MRTO4, GEMIN4, FASTKD5, NHP2, SNRPG, SRSF3, SNRPC, DUS3L, SNRPB, SRSF9, SF3B4, SF3B5, SF3B3, KARS1, DHX9, URM1, DDX1, SRRT, SRSF1, SNU13, MRM1, EMG1, U2AF2, TRA2B, RRS1, DHX37, SLX9, HNRNPA1, DCPS, LYAR,…	526	1428	19453	2.04597	7.71439e-06	1.37423e-07	1.31293e-07
GOTERM_BP_ALL	GO:0032210~regulation of telomere maintenance via telomerase	13	2.36794	1.68474e-09	CCT3, ACD, HSP90AA1, PTGES3, HNRNPU, NAT10, TCP1, CCT8, HNRNPC, HNRNPA1, CCT7, CCT5, CCT4	526	45	19453	10.6839	7.85592e-06	1.37423e-07	1.31293e-07
GOTERM_BP_ALL	GO:0006403~RNA localization	25	4.55373	1.70932e-09	DHX9, SRSF1, EIF4A3, HNRNPU, YBX1, FBL, KHSRP, NUP62, RUVBL1, HNRNPA1, CCT4, SEC13, NUP210, ALYREF, THOC3, MAGOHB, MEX3D, THOC6, SEM1, DDX39A, TCP1, HNRNPA2B1, NHP2, SRSF3, RAN	526	205	19453	4.51011	7.97051e-06	1.37423e-07	1.31293e-07
GOTERM_BP_ALL	GO:0009259~ribonucleotide metabolic process	32	5.82878	2.8226e-09	GPI, NDUFB9, STOML2, ATP5MC2, AK2, ATP5MC3, ENO1, ATP5MC1, LDHA, ATP5F1B, ATP5MF, NDUFA9, HSPA8, ADSL, TPI1, PGAM1, NME2, NDUFC1, PAICS, NME1, PKM, MTHFD1, NDUFS6, IMPDH2, NDUFS5, ATP5PO, OGDH, ALDOA, ATP6V0C, GAPDH, RAN, ITPA	526	336	19453	3.52218	1.31617e-05	2.23081e-07	2.1313e-07
GOTERM_BP_ALL	GO:0019693~ribose phosphate metabolic process	32	5.82878	4.64242e-09	GPI, NDUFB9, STOML2, ATP5MC2, AK2, ATP5MC3, ENO1, ATP5MC1, LDHA, ATP5F1B, ATP5MF, NDUFA9, HSPA8, ADSL, TPI1, PGAM1, NME2, NDUFC1, PAICS, NME1, PKM, MTHFD1, NDUFS6, IMPDH2, NDUFS5, ATP5PO, OGDH, ALDOA, ATP6V0C, GAPDH, RAN, ITPA	526	343	19453	3.4503	2.16474e-05	3.60793e-07	3.447e-07
GOTERM_BP_ALL	GO:0009152~purine ribonucleotide biosynthetic process	21	3.82514	5.2044e-09	NDUFA9, NDUFB9, STOML2, ADSL, ATP5MC2, AK2, NME2, ATP5MC3, NDUFC1, PAICS, ATP5MC1, NME1, ATP5F1B, MTHFD1, NDUFS6, NDUFS5, IMPDH2, ATP5PO, ALDOA, ATP6V0C, ATP5MF	526	152	19453	5.10948	2.42678e-05	3.97838e-07	3.80092e-07
GOTERM_BP_ALL	GO:0042773~ATP synthesis coupled electron transport	17	3.09654	5.71154e-09	NDUFA9, COX8A, NDUFB9, COX7B, MTCH2, NDUFC1, UQCR10, COX5B, COX6A1, COX5A, UQCRQ, NDUFS6, NDUFS5, UQCRC1, UQCRFS1, CYCS, CYC1	526	96	19453	6.54905	2.66326e-05	4.22745e-07	4.03887e-07
GOTERM_BP_ALL	GO:0042775~mitochondrial ATP synthesis coupled electron transport	17	3.09654	5.71154e-09	NDUFA9, COX8A, NDUFB9, COX7B, MTCH2, NDUFC1, UQCR10, COX5B, COX6A1, COX5A, UQCRQ, NDUFS6, NDUFS5, UQCRC1, UQCRFS1, CYCS, CYC1	526	96	19453	6.54905	2.66326e-05	4.22745e-07	4.03887e-07
GOTERM_BP_ALL	GO:0019637~organophosphate metabolic process	62	11.2933	6.57154e-09	GPI, TECR, DBI, ENO1, SMPD4, IMPA2, DLAT, NANS, ADSL, ACOT7, PCYT2, TPI1, HMGCS1, PGAM1, DCXR, NME2, NDUFC1, PGD, NME1, ACLY, PKM, MTHFD1, SLC25A19, NDUFS6, NDUFS5, MVD, TKT, ALDOA, ATP6V0C, GAPDH, DCTPP1, NDUFB9, DTYMK, PDXK, STOML2, KARS1, ATP5MC2, AK2, ATP5MC3, PDXP, ATP5MC1, UNG, LDHB, LDHA, ATP5F1B, PIP5K1B, ATP5MF, FDFT1, NDUFA9, FDPS, HSPA8, GOT2, PAICS, GALE, NUDT8, FABP5, IMPDH2, DOLPP1,…	526	1030	19453	2.22615	3.06426e-05	4.78798e-07	4.57441e-07
GOTERM_BP_ALL	GO:0042274~ribosomal small subunit biogenesis	18	3.27869	8.31998e-09	NPM1, NOP14, UTP11, RPS19BP1, NAT10, SNU13, ERAL1, AATF, BYSL, RRP9, RCC1L, FBL, TRMT112, EMG1, RRS1, DHX37, NOL11, SLX9	526	112	19453	5.94368	3.87953e-05	5.96862e-07	5.70238e-07
GOTERM_BP_ALL	GO:2000278~regulation of DNA biosynthetic process	16	2.91439	8.99546e-09	CCT3, ACD, HSP90AA1, RFC3, PTGES3, HNRNPU, NAT10, ING5, TFDP1, TCP1, CCT8, HNRNPC, HNRNPA1, CCT7, CCT5, CCT4	526	86	19453	6.88054	4.1945e-05	6.35543e-07	6.07194e-07
GOTERM_BP_ALL	GO:0022904~respiratory electron transport chain	18	3.27869	1.09506e-08	NDUFA9, COX8A, NDUFB9, COX7B, MTCH2, NDUFC1, UQCR10, COX5B, SOD2, COX6A1, COX5A, UQCRQ, NDUFS6, NDUFS5, UQCRC1, UQCRFS1, CYCS, CYC1	526	114	19453	5.8394	5.10612e-05	7.62128e-07	7.28132e-07
GOTERM_BP_ALL	GO:0009206~purine ribonucleoside triphosphate biosynthetic process	17	3.09654	1.21805e-08	NDUFA9, NDUFB9, STOML2, ATP5MC2, NME2, ATP5MC3, NDUFC1, ATP5MC1, NME1, ATP5F1B, NDUFS6, NDUFS5, IMPDH2, ATP5PO, ALDOA, ATP6V0C, ATP5MF	526	101	19453	6.22484	5.67962e-05	8.35262e-07	7.98004e-07
GOTERM_BP_ALL	GO:0009145~purine nucleoside triphosphate biosynthetic process	17	3.09654	1.40921e-08	NDUFA9, NDUFB9, STOML2, ATP5MC2, NME2, ATP5MC3, NDUFC1, ATP5MC1, NME1, ATP5F1B, NDUFS6, NDUFS5, IMPDH2, ATP5PO, ALDOA, ATP6V0C, ATP5MF	526	102	19453	6.16381	6.57095e-05	9.52343e-07	9.09862e-07
GOTERM_BP_ALL	GO:0009142~nucleoside triphosphate biosynthetic process	18	3.27869	1.43255e-08	NDUFA9, NDUFB9, DTYMK, STOML2, ATP5MC2, NME2, ATP5MC3, NDUFC1, ATP5MC1, NME1, ATP5F1B, NDUFS6, NDUFS5, IMPDH2, ATP5PO, ALDOA, ATP6V0C, ATP5MF	526	116	19453	5.73872	6.67974e-05	9.5428e-07	9.11713e-07
GOTERM_BP_ALL	GO:1904358~positive regulation of telomere maintenance via telomere lengthening	10	1.82149	1.4724e-08	CCT3, HSP90AA1, PTGES3, TCP1, HNRNPA2B1, CCT8, HNRNPA1, CCT7, CCT5, CCT4	526	26	19453	14.2242	6.86555e-05	9.67012e-07	9.23877e-07
GOTERM_BP_ALL	GO:0006259~DNA metabolic process	52	9.47177	1.67081e-08	PHB1, HSP90AB1, MCM10, PRPF19, SYNCRIP, CHAF1B, C1QBP, RUVBL1, LONP1, BANF1, RFC3, HSP90AA1, ENDOG, AEN, POLRMT, NME1, CDC34, GRWD1, MCM3, NHP2, MCM4, MCM5, MCM6, DCTPP1, MCM2, FH, POLDIP2, PSMD14, DHX9, DDX1, HSPD1, UNG, ORC6, POLD2, MCMBP, KLHDC3, GINS2, CDT1, NPM1, ACD, XRCC6, CENPX, WDR18, PTGES3, EYA4, SSRP1, CDC6, HNRNPAB, SEM1, POLE3, RAN, ZPR1	526	808	19453	2.38009	7.79068e-05	1.08208e-06	1.03381e-06
GOTERM_BP_ALL	GO:0019646~aerobic electron transport chain	16	2.91439	2.00034e-08	NDUFA9, COX8A, NDUFB9, COX7B, NDUFC1, UQCR10, COX5B, COX6A1, COX5A, UQCRQ, NDUFS6, NDUFS5, UQCRC1, UQCRFS1, CYCS, CYC1	526	91	19453	6.50249	9.32714e-05	1.27775e-06	1.22075e-06
GOTERM_BP_ALL	GO:0009201~ribonucleoside triphosphate biosynthetic process	17	3.09654	2.84515e-08	NDUFA9, NDUFB9, STOML2, ATP5MC2, NME2, ATP5MC3, NDUFC1, ATP5MC1, NME1, ATP5F1B, NDUFS6, NDUFS5, IMPDH2, ATP5PO, ALDOA, ATP6V0C, ATP5MF	526	107	19453	5.87579	0.000132661	1.79283e-06	1.71286e-06
GOTERM_BP_ALL	GO:0009260~ribonucleotide biosynthetic process	21	3.82514	2.94009e-08	NDUFA9, NDUFB9, STOML2, ADSL, ATP5MC2, AK2, NME2, ATP5MC3, NDUFC1, PAICS, ATP5MC1, NME1, ATP5F1B, MTHFD1, NDUFS6, NDUFS5, IMPDH2, ATP5PO, ALDOA, ATP6V0C, ATP5MF	526	168	19453	4.62286	0.000137087	1.82795e-06	1.74641e-06
GOTERM_BP_ALL	GO:0050821~protein stabilization	26	4.73588	4.06333e-08	PHB1, HSP90AB1, HSPD1, BAG2, CHORDC1, RUVBL1, BAG1, POLR2E, FLNA, CCT8, CCT7, CCT5, CCT4, CCT3, HSPA8, NPM1, HSP90AA1, PTGES3, HYPK, TTI1, TCP1, DNLZ, PFN1, PPIB, GAPDH, PFDN6	526	259	19453	3.71257	0.000189455	2.49307e-06	2.38186e-06
GOTERM_BP_ALL	GO:0022900~electron transport chain	18	3.27869	5.04727e-08	NDUFA9, COX8A, NDUFB9, COX7B, MTCH2, NDUFC1, UQCR10, COX5B, SOD2, COX6A1, COX5A, UQCRQ, NDUFS6, NDUFS5, UQCRC1, UQCRFS1, CYCS, CYC1	526	126	19453	5.28327	0.000235327	3.05655e-06	2.92021e-06
GOTERM_BP_ALL	GO:0046390~ribose phosphate biosynthetic process	21	3.82514	5.32605e-08	NDUFA9, NDUFB9, STOML2, ADSL, ATP5MC2, AK2, NME2, ATP5MC3, NDUFC1, PAICS, ATP5MC1, NME1, ATP5F1B, MTHFD1, NDUFS6, NDUFS5, IMPDH2, ATP5PO, ALDOA, ATP6V0C, ATP5MF	526	174	19453	4.46345	0.000248323	3.18402e-06	3.04199e-06
GOTERM_BP_ALL	GO:0072522~purine-containing compound biosynthetic process	25	4.55373	8.4281e-08	NDUFB9, STOML2, TECR, ATP5MC2, AK2, ATP5MC3, ATP5MC1, ATP5F1B, DLAT, ATP5MF, NDUFA9, ADSL, ACOT7, NME2, NDUFC1, PAICS, NME1, ACLY, MTHFD1, NDUFS6, IMPDH2, NDUFS5, ATP5PO, ALDOA, ATP6V0C	526	250	19453	3.69829	0.000392925	4.93792e-06	4.71765e-06
GOTERM_BP_ALL	GO:0046165~alcohol biosynthetic process	16	2.91439	8.47166e-08	FDPS, ACAA2, HMGCS1, CYP51A1, MSMO1, DHCR24, LSS, ACLY, SQLE, EBP, NSDHL, IMPA2, PCBD1, MVD, DHCR7, FDFT1	526	101	19453	5.85868	0.000394955	4.93792e-06	4.71765e-06
GOTERM_BP_ALL	GO:0032212~positive regulation of telomere maintenance via telomerase	9	1.63934	9.15565e-08	CCT3, HSP90AA1, PTGES3, TCP1, CCT8, HNRNPA1, CCT7, CCT5, CCT4	526	23	19453	14.4716	0.000426837	5.27071e-06	5.03561e-06
GOTERM_BP_ALL	GO:1901293~nucleoside phosphate biosynthetic process	28	5.10018	1.20843e-07	NDUFB9, DTYMK, STOML2, KARS1, TECR, ATP5MC2, AK2, ATP5MC3, ATP5MC1, ATP5F1B, DLAT, NANS, ATP5MF, NDUFA9, ADSL, ACOT7, NME2, NDUFC1, PAICS, NME1, ACLY, MTHFD1, NDUFS6, IMPDH2, NDUFS5, ATP5PO, ALDOA, ATP6V0C	526	313	19453	3.30837	0.000563331	6.87182e-06	6.56529e-06
GOTERM_BP_ALL	GO:0007005~mitochondrion organization	31	5.64663	1.51421e-07	MTCH2, STOML2, PHB1, ACAA2, MTFP1, POLDIP2, TIMM13, GHITM, TIMM50, HSPD1, RCC1L, TOMM22, CHCHD4, CHCHD2, CHCHD3, LONP1, UQCRFS1, ROMO1, HSPA9, SIVA1, MTX1, SOD2, ATAD3A, EIF2S1, HIGD2A, NDUFS6, NDUFS5, NDUFAF2, PPIF, SLIRP, SLC25A5	526	378	19453	3.03299	0.000705825	8.50692e-06	8.12745e-06
GOTERM_BP_ALL	GO:0006260~DNA replication	24	4.37158	1.87647e-07	GINS2, CDT1, RFC3, CENPX, POLDIP2, DHX9, WDR18, MCM10, SSRP1, CDC6, POLRMT, CHAF1B, CDC34, ORC6, GRWD1, POLD2, POLE3, MCM3, MCM4, MCMBP, MCM5, MCM6, MCM2, ZPR1	526	242	19453	3.66772	0.000874613	1.04166e-05	9.95197e-06
GOTERM_BP_ALL	GO:0051131~chaperone-mediated protein complex assembly	9	1.63934	1.92568e-07	HSP90AA1, HSP90AB1, PTGES3, LONP1, DNLZ, PSMG3, PSMG1, PFDN6, HSPD1	526	25	19453	13.3138	0.000897541	1.0564e-05	1.00928e-05
GOTERM_BP_ALL	GO:0051168~nuclear export	18	3.27869	2.16505e-07	HSPA9, NPM1, ALYREF, CSE1L, EIF4A3, THOC3, MAGOHB, RANGAP1, THOC6, SEM1, DDX39A, EIF6, HNRNPA2B1, NUP62, CHORDC1, SRSF3, HNRNPA1, RAN	526	139	19453	4.78915	0.00100905	1.17391e-05	1.12155e-05
GOTERM_BP_ALL	GO:0006164~purine nucleotide biosynthetic process	21	3.82514	2.29089e-07	NDUFA9, NDUFB9, STOML2, ADSL, ATP5MC2, AK2, NME2, ATP5MC3, NDUFC1, PAICS, ATP5MC1, NME1, ATP5F1B, MTHFD1, NDUFS6, NDUFS5, IMPDH2, ATP5PO, ALDOA, ATP6V0C, ATP5MF	526	190	19453	4.08758	0.00106767	1.22787e-05	1.17309e-05
GOTERM_BP_ALL	GO:0009165~nucleotide biosynthetic process	23	4.18944	2.44746e-07	NDUFA9, NDUFB9, DTYMK, STOML2, ADSL, KARS1, ATP5MC2, AK2, NME2, ATP5MC3, NDUFC1, PAICS, ATP5MC1, NME1, ATP5F1B, MTHFD1, NDUFS6, NDUFS5, IMPDH2, ATP5PO, ALDOA, ATP6V0C, ATP5MF	526	227	19453	3.74717	0.0011406	1.29688e-05	1.23903e-05
GOTERM_BP_ALL	GO:0090407~organophosphate biosynthetic process	40	7.28597	2.98287e-07	NDUFB9, DTYMK, PDXK, STOML2, KARS1, TECR, ATP5MC2, AK2, ATP5MC3, ATP5MC1, ATP5F1B, IMPA2, PIP5K1B, DLAT, NANS, ATP5MF, NDUFA9, FDPS, ADSL, ACOT7, PCYT2, TPI1, HMGCS1, NME2, NDUFC1, PAICS, NME1, ACLY, MTHFD1, FABP5, SLC25A19, NDUFS6, DOLPP1, IMPDH2, NDUFS5, ATP5PO, MVD, ALDOA, TKT, ATP6V0C	526	592	19453	2.49884	0.00138994	1.56282e-05	1.49311e-05
GOTERM_BP_ALL	GO:0071840~cellular component organization or biogenesis	224	40.8015	3.11978e-07	PHB1, POP7, EIF4A3, HNRNPU, GHITM, RRP9, SNRPD2, SNRPD1, DPYSL3, CHORDC1, LONP1, RCC1, ENDOG, MRTFA, MAP1B, GRWD1, BOLA3, CCDC86, TAGLN2, PFN1, NBL1, KCTD15, LLGL2, DHX9, SHMT2, SNU13, EPB41L1, RRS1, DHX37, MCMBP, LYAR, MCTS1, NAA50, CDT1, PRELID1, ACD, XRCC6, SIVA1, SURF4, ERAL1, PA2G4, SQLE, AIMP2, EIF6, LAS1L, PSMG3, NDUFAF2, PSMG1, HNRNPC, ANP32B, NOL11, FARSA, ITPA, KCNC4, ARPC1A, LRRC4, NAT…	526	6253	19453	1.32483	0.0014537	1.61639e-05	1.54429e-05
GOTERM_BP_ALL	GO:0000245~spliceosomal complex assembly	15	2.73224	3.73853e-07	SF3A3, SF3B4, SF3B5, SF3B3, DDX1, SRSF1, PRPF19, USP39, SNRPD2, SNRPD1, U2AF2, SNRPG, SNRPC, SNRPB, SRSF9	526	98	19453	5.66065	0.00174176	1.91569e-05	1.83023e-05
GOTERM_BP_ALL	GO:0051604~protein maturation	40	7.28597	3.83599e-07	STOML2, HSP90AB1, HSPBP1, HSPD1, CHCHD4, HSPH1, GRPEL1, BAG2, KHSRP, CHORDC1, BAG1, FLNA, CCT8, CCT7, CCT5, CCT4, NAA50, CCT3, HSPA9, HSPA8, NUDC, HSP90AA1, GLRX5, PTGES3, DHCR24, DOHH, HSPE1, GFER, HYPK, BOLA3, TCP1, CANX, DNLZ, PPIF, P4HB, PPIB, FKBP4, PPIA, PFDN6, ZPR1	526	598	19453	2.47377	0.00178713	1.94426e-05	1.85754e-05
GOTERM_BP_ALL	GO:0019752~carboxylic acid metabolic process	49	8.92532	4.2687e-07	GPI, MTCH2, ACAA2, ECI1, TECR, ECI2, AKR1B1, MSMO1, DBI, ENO1, FADS2, PHGDH, DLAT, NANS, IDH3A, ACOT7, TPI1, GPT2, PGAM1, DCXR, PGD, SLC5A6, ACLY, PKM, MTHFD1, MTHFD2, NDUFS6, SMS, BCAT1, ALDOA, GAPDH, FH, SHMT2, GSTP1, ODC1, ACAT2, LDHB, LDHA, PCBD1, KLHL25, PTGES3, GOT2, ASS1, NUDT8, SCD, OGDH, P4HB, ACO2, RAN	526	820	19453	2.20995	0.00198852	2.14032e-05	2.04485e-05
GOTERM_BP_ALL	GO:0051052~regulation of DNA metabolic process	36	6.55738	4.78073e-07	SF3B5, FH, SF3B3, TFRC, DHX9, HNRNPU, NAT10, ING5, C1QBP, RUVBL1, CCT8, CCT7, HNRNPA1, CCT5, CCT4, CCT3, CDT1, RFC3, ACD, HSP90AA1, ENDOG, PTGES3, EYA4, CACYBP, CDC6, CDC25A, TFDP1, POLE3, TCP1, HNRNPA2B1, MCM3, MCM4, MCM5, MCM6, HNRNPC, MCM2	526	510	19453	2.61056	0.00222677	2.36554e-05	2.26002e-05
GOTERM_BP_ALL	GO:0006694~steroid biosynthetic process	15	2.73224	4.81935e-07	FDPS, ACAA2, HMGCS1, CYP51A1, AKR1B1, MSMO1, DHCR24, LSS, ACLY, SQLE, EBP, NSDHL, MVD, DHCR7, FDFT1	526	100	19453	5.54743	0.00224474	2.36554e-05	2.26002e-05
GOTERM_BP_ALL	GO:0006270~DNA replication initiation	9	1.63934	5.15244e-07	CDC34, ORC6, MCM3, MCM4, MCM10, MCM5, CDC6, MCM6, MCM2	526	28	19453	11.8874	0.0023997	2.50269e-05	2.39105e-05
GOTERM_BP_ALL	GO:0015986~proton motive force-driven ATP synthesis	13	2.36794	7.33252e-07	NDUFA9, NDUFB9, STOML2, ATP5MC2, ATP5MC3, NDUFC1, ATP5MC1, ATP5F1B, NDUFS6, NDUFS5, ATP5PO, ATP6V0C, ATP5MF	526	75	19453	6.41037	0.00341332	3.5249e-05	3.36767e-05
GOTERM_BP_ALL	GO:0006754~ATP biosynthetic process	14	2.55009	7.50793e-07	NDUFA9, NDUFB9, STOML2, ATP5MC2, ATP5MC3, NDUFC1, ATP5MC1, ATP5F1B, NDUFS6, NDUFS5, ATP5PO, ALDOA, ATP6V0C, ATP5MF	526	89	19453	5.81753	0.00349483	3.57239e-05	3.41304e-05
GOTERM_BP_ALL	GO:1902652~secondary alcohol metabolic process	17	3.09654	8.35337e-07	FDPS, ACAA2, HMGCS1, CYP51A1, HDLBP, MSMO1, DHCR24, LSS, ACLY, LIMA1, SQLE, EBP, NSDHL, MVD, DHCR7, FDFT1, IDH3A	526	136	19453	4.62286	0.0038876	3.93452e-05	3.75902e-05
GOTERM_BP_ALL	GO:0043436~oxoacid metabolic process	49	8.92532	9.51201e-07	GPI, MTCH2, ACAA2, ECI1, TECR, ECI2, AKR1B1, MSMO1, DBI, ENO1, FADS2, PHGDH, DLAT, NANS, IDH3A, ACOT7, TPI1, GPT2, PGAM1, DCXR, PGD, SLC5A6, ACLY, PKM, MTHFD1, MTHFD2, NDUFS6, SMS, BCAT1, ALDOA, GAPDH, FH, SHMT2, GSTP1, ODC1, ACAT2, LDHB, LDHA, PCBD1, KLHL25, PTGES3, GOT2, ASS1, NUDT8, SCD, OGDH, P4HB, ACO2, RAN	526	843	19453	2.14966	0.00442563	4.43545e-05	4.2376e-05
GOTERM_BP_ALL	GO:0006261~DNA-templated DNA replication	18	3.27869	1.03433e-06	CDT1, RFC3, CENPX, WDR18, MCM10, CDC6, POLRMT, CDC34, ORC6, POLD2, POLE3, MCM3, MCM4, MCMBP, MCM5, MCM6, MCM2, ZPR1	526	155	19453	4.29479	0.00481146	4.77531e-05	4.5623e-05
GOTERM_BP_ALL	GO:0006082~organic acid metabolic process	49	8.92532	1.27572e-06	GPI, MTCH2, ACAA2, ECI1, TECR, ECI2, AKR1B1, MSMO1, DBI, ENO1, FADS2, PHGDH, DLAT, NANS, IDH3A, ACOT7, TPI1, GPT2, PGAM1, DCXR, PGD, SLC5A6, ACLY, PKM, MTHFD1, MTHFD2, NDUFS6, SMS, BCAT1, ALDOA, GAPDH, FH, SHMT2, GSTP1, ODC1, ACAT2, LDHB, LDHA, PCBD1, KLHL25, PTGES3, GOT2, ASS1, NUDT8, SCD, OGDH, P4HB, ACO2, RAN	526	852	19453	2.12695	0.00593104	5.83205e-05	5.57191e-05
GOTERM_BP_ALL	GO:0008203~cholesterol metabolic process	16	2.91439	1.4253e-06	FDPS, ACAA2, HMGCS1, CYP51A1, HDLBP, MSMO1, DHCR24, LSS, ACLY, LIMA1, SQLE, EBP, NSDHL, MVD, DHCR7, FDFT1	526	125	19453	4.73381	0.00662414	6.45259e-05	6.16476e-05
GOTERM_BP_ALL	GO:1904874~positive regulation of telomerase RNA localization to Cajal body	6	1.0929	1.61828e-06	CCT3, TCP1, CCT8, CCT7, CCT5, CCT4	526	9	19453	24.6553	0.00751763	7.25579e-05	6.93214e-05
GOTERM_BP_ALL	GO:0072524~pyridine-containing compound metabolic process	17	3.09654	1.97683e-06	GPI, PDXK, TPI1, PGAM1, DCXR, GOT2, PDXP, ENO1, PGD, LDHB, LDHA, PKM, OGDH, ALDOA, TKT, GAPDH, RAN	526	145	19453	4.33593	0.0091756	8.77899e-05	8.38739e-05
GOTERM_BP_ALL	GO:0034655~nucleobase-containing compound catabolic process	29	5.28233	2.12265e-06	GPI, EIF4A3, ENO1, UNG, LDHA, C1QBP, KHSRP, ELOC, DCPS, HSPA8, ACOT7, ENDOG, TPI1, PGAM1, MAGOHB, LSM4, NME1, PKM, NUDT8, MRTO4, OGDH, RNPS1, ALDOA, DCTPP1, GAPDH, CNOT9, RAN, ITPA, ZPR1	526	384	19453	2.79298	0.00984912	9.33767e-05	8.92115e-05
GOTERM_BP_ALL	GO:0072655~establishment of protein localization to mitochondrion	13	2.36794	2.23526e-06	BCAP31, MTCH2, HSP90AA1, MTX1, TIMM13, GFER, TIMM50, HSPD1, TOMM22, CHCHD4, GRPEL1, DNLZ, ROMO1	526	83	19453	5.7925	0.0103689	9.74114e-05	9.30662e-05
GOTERM_BP_ALL	GO:0032787~monocarboxylic acid metabolic process	36	6.55738	2.28404e-06	GPI, MTCH2, ACAA2, SHMT2, GSTP1, ECI1, ECI2, TECR, AKR1B1, DBI, MSMO1, ENO1, ACAT2, FADS2, LDHB, LDHA, PHGDH, DLAT, ACOT7, TPI1, KLHL25, PGAM1, PTGES3, DCXR, PGD, SLC5A6, ACLY, PKM, NUDT8, MTHFD2, SCD, NDUFS6, OGDH, ALDOA, GAPDH, RAN	526	546	19453	2.43843	0.010594	9.86158e-05	9.42169e-05
GOTERM_BP_ALL	GO:0019538~protein metabolic process	138	25.1366	2.5114e-06	EIF4A1, PSMD8, CHCHD4, KRTCAP2, PSMD7, EFEMP1, KHSRP, PSMD3, CHORDC1, LONP1, PSMD1, MRPS18B, ATAD3A, LARS2, CDC34, TMEM258, BOLA3, PPIF, PPIB, AURKAIP1, FKBP4, PPIA, S100A8, SNRPB, RPN2, PSMD14, SHMT2, PSMD13, RPN1, MRPL16, MRPL15, MRPL12, HSPBP1, DPP3, TIMM50, MRPL11, MRPL20, HSPH1, BAG2, IRAK1, GRPEL1, CHST10, BAG1, MCTS1, NAA50, HSPA9, KLHDC3, HSPA8, KLHL25, DHCR24, MRPL23, EIF2S1, MRPL22, SEM…	526	3519	19453	1.45031	0.0116424	0.000107437	0.000102645
GOTERM_BP_ALL	GO:1903241~U2-type prespliceosome assembly	8	1.45719	3.15709e-06	SF3A3, SF3B4, SF3B5, SF3B3, SNRPD2, SNRPD1, SNRPG, SNRPB	526	25	19453	11.8345	0.0146137	0.000131755	0.000125878
GOTERM_BP_ALL	GO:1904871~positive regulation of protein localization to Cajal body	6	1.0929	3.16461e-06	CCT3, TCP1, CCT8, CCT7, CCT5, CCT4	526	10	19453	22.1897	0.0146483	0.000131755	0.000125878
GOTERM_BP_ALL	GO:1904869~regulation of protein localization to Cajal body	6	1.0929	3.16461e-06	CCT3, TCP1, CCT8, CCT7, CCT5, CCT4	526	10	19453	22.1897	0.0146483	0.000131755	0.000125878
GOTERM_BP_ALL	GO:2000573~positive regulation of DNA biosynthetic process	10	1.82149	3.21026e-06	CCT3, HSP90AA1, RFC3, PTGES3, TCP1, CCT8, HNRNPA1, CCT7, CCT5, CCT4	526	46	19453	8.03976	0.014858	0.000132473	0.000126564
GOTERM_BP_ALL	GO:1900182~positive regulation of protein localization to nucleus	14	2.55009	3.62943e-06	CCT3, NPM1, HSP90AA1, TFRC, IPO5, GLIS2, TCP1, FLNA, CCT8, CCT7, CCT5, RAN, CCT4, ZPR1	526	102	19453	5.07608	0.0167817	0.000148456	0.000141834
GOTERM_BP_ALL	GO:0006913~nucleocytoplasmic transport	23	4.18944	3.79432e-06	HSPA9, RANBP1, NPM1, SEC13, NUP210, ANP32A, ALYREF, CSE1L, EIF4A3, THOC3, MAGOHB, RANGAP1, IPO5, THOC6, SEM1, DDX39A, EIF6, HNRNPA2B1, NUP62, CHORDC1, SRSF3, HNRNPA1, RAN	526	267	19453	3.18579	0.0175373	0.000153851	0.000146989
GOTERM_BP_ALL	GO:0070585~protein localization to mitochondrion	12	2.18579	3.90703e-06	CHCHD4, HSP90AA1, MTCH2, GRPEL1, MTX1, DNLZ, TIMM13, ROMO1, GFER, TIMM50, HSPD1, TOMM22	526	73	19453	6.07938	0.0180536	0.000157056	0.00015005
GOTERM_BP_ALL	GO:0051169~nuclear transport	23	4.18944	4.0309e-06	HSPA9, RANBP1, NPM1, SEC13, NUP210, ANP32A, ALYREF, CSE1L, EIF4A3, THOC3, MAGOHB, RANGAP1, IPO5, THOC6, SEM1, DDX39A, EIF6, HNRNPA2B1, NUP62, CHORDC1, SRSF3, HNRNPA1, RAN	526	268	19453	3.1739	0.0186206	0.000159564	0.000152447
GOTERM_BP_ALL	GO:0032204~regulation of telomere maintenance	15	2.73224	4.03787e-06	CCT3, ACD, HSP90AA1, PTGES3, HNRNPU, NAT10, TCP1, HNRNPA2B1, RUVBL1, CCT8, HNRNPC, HNRNPA1, CCT7, CCT5, CCT4	526	119	19453	4.66171	0.0186525	0.000159564	0.000152447
GOTERM_BP_ALL	GO:0016125~sterol metabolic process	16	2.91439	4.53788e-06	FDPS, ACAA2, HMGCS1, CYP51A1, HDLBP, MSMO1, DHCR24, LSS, ACLY, LIMA1, SQLE, EBP, NSDHL, MVD, DHCR7, FDFT1	526	137	19453	4.31917	0.0209379	0.000177816	0.000169884
GOTERM_BP_ALL	GO:0022607~cellular component assembly	117	21.3115	4.67505e-06	HNRNPU, ACTG1, CHCHD4, SNRPD2, SNRPD1, DPYSL3, RUVBL1, LONP1, RCC1, BANF1, GRWD1, MAP1B, GPRIN1, BOLA3, MRTO4, GEMIN4, SNRPG, SNRPC, FKBP4, KCTD15, SNRPB, SRSF9, SHMT2, DHX9, DDX1, SNU13, SLC1A5, RCC1L, DHX37, RRS1, MCTS1, HSPA9, CDT1, ACD, ERAL1, EIF2S1, LSM4, HIGD2A, SEM1, AIMP2, SQLE, EIF6, UBE2S, PSMG3, NDUFAF2, SRPRB, PSMG1, ANP32B, FARSA, TRIM72, HSP90AB1, KCNC4, LRRC4, MED16, BMI1, PRPF19,…	526	2889	19453	1.49775	0.0215639	0.000181665	0.000173561
GOTERM_BP_ALL	GO:0050657~nucleic acid transport	18	3.27869	5.9587e-06	SEC13, NUP210, DHX9, ALYREF, EIF4A3, SRSF1, THOC3, YBX1, MAGOHB, THOC6, SEM1, DDX39A, KHSRP, HNRNPA2B1, NUP62, SRSF3, HNRNPA1, RAN	526	176	19453	3.78234	0.027403	0.000227749	0.00021759
GOTERM_BP_ALL	GO:0050658~RNA transport	18	3.27869	5.9587e-06	SEC13, NUP210, DHX9, ALYREF, EIF4A3, SRSF1, THOC3, YBX1, MAGOHB, THOC6, SEM1, DDX39A, KHSRP, HNRNPA2B1, NUP62, SRSF3, HNRNPA1, RAN	526	176	19453	3.78234	0.027403	0.000227749	0.00021759
GOTERM_BP_ALL	GO:1903312~negative regulation of mRNA metabolic process	14	2.55009	6.89748e-06	NPM1, DHX9, SRSF1, HNRNPU, YBX1, HNRNPAB, SYNCRIP, PTBP1, U2AF2, C1QBP, RNPS1, SLIRP, HNRNPC, SRSF9	526	108	19453	4.79408	0.0316513	0.000260346	0.000248733
GOTERM_BP_ALL	GO:0051236~establishment of RNA localization	18	3.27869	6.93524e-06	SEC13, NUP210, DHX9, ALYREF, EIF4A3, SRSF1, THOC3, YBX1, MAGOHB, THOC6, SEM1, DDX39A, KHSRP, HNRNPA2B1, NUP62, SRSF3, HNRNPA1, RAN	526	178	19453	3.73984	0.0318218	0.000260346	0.000248733
GOTERM_BP_ALL	GO:0043484~regulation of RNA splicing	19	3.46084	6.97904e-06	SF3B5, NPM1, SF3B3, SRSF1, HNRNPU, PRPF19, RBM3, RPS26, PTBP1, U2AF2, TRA2B, C1QBP, HNRNPF, NCL, SRSF3, RNPS1, HNRNPA1, SRSF9, ZPR1	526	197	19453	3.56688	0.0320196	0.000260346	0.000248733
GOTERM_BP_ALL	GO:0050684~regulation of mRNA processing	16	2.91439	8.39145e-06	NPM1, DHX9, SRSF1, HNRNPU, MAGOHB, PRPF19, RBM3, PTBP1, U2AF2, TRA2B, C1QBP, NCL, SRSF3, RNPS1, HNRNPA1, SRSF9	526	144	19453	4.10921	0.0383738	0.00031055	0.000296698
GOTERM_BP_ALL	GO:0000727~double-strand break repair via break-induced replication	6	1.0929	9.50911e-06	GINS2, MCM3, MCM4, MCM5, MCM6, MCM2	526	12	19453	18.4914	0.0433725	0.000346414	0.000330961
GOTERM_BP_ALL	GO:1904872~regulation of telomerase RNA localization to Cajal body	6	1.0929	9.50911e-06	CCT3, TCP1, CCT8, CCT7, CCT5, CCT4	526	12	19453	18.4914	0.0433725	0.000346414	0.000330961
GOTERM_BP_ALL	GO:0032206~positive regulation of telomere maintenance	12	2.18579	1.09605e-05	CCT3, ACD, HSP90AA1, PTGES3, TCP1, HNRNPA2B1, RUVBL1, CCT8, HNRNPA1, CCT7, CCT5, CCT4	526	81	19453	5.47895	0.0498249	0.000396192	0.000378519
GOTERM_BP_ALL	GO:0006796~phosphate-containing compound metabolic process	69	12.5683	1.19988e-05	GPI, TECR, DBI, ENO1, EFEMP1, SMPD4, IMPA2, DLAT, NANS, ADSL, DUSP2, DUSP3, ACOT7, PCYT2, TPI1, HMGCS1, PGAM1, DCXR, NME2, NDUFC1, PGD, NME1, ACLY, PKM, MTHFD1, SLC25A19, NDUFS6, NDUFS5, MVD, TKT, ALDOA, ATP6V0C, GAPDH, DCTPP1, NDUFB9, DTYMK, PDXK, STOML2, KARS1, ATP5MC2, AK2, ATP5MC3, PDXP, ATP5MC1, TIMM50, UNG, PPM1G, LDHB, LDHA, ATP5F1B, IRAK1, PIP5K1B, ATP5MF, FDFT1, NDUFA9, FDPS, HSPA8, MAP3…	526	1485	19453	1.7184	0.0544143	0.000430388	0.00041119
GOTERM_BP_ALL	GO:0006793~phosphorus metabolic process	69	12.5683	1.28002e-05	GPI, TECR, DBI, ENO1, EFEMP1, SMPD4, IMPA2, DLAT, NANS, ADSL, DUSP2, DUSP3, ACOT7, PCYT2, TPI1, HMGCS1, PGAM1, DCXR, NME2, NDUFC1, PGD, NME1, ACLY, PKM, MTHFD1, SLC25A19, NDUFS6, NDUFS5, MVD, TKT, ALDOA, ATP6V0C, GAPDH, DCTPP1, NDUFB9, DTYMK, PDXK, STOML2, KARS1, ATP5MC2, AK2, ATP5MC3, PDXP, ATP5MC1, TIMM50, UNG, PPM1G, LDHB, LDHA, ATP5F1B, IRAK1, PIP5K1B, ATP5MF, FDFT1, NDUFA9, FDPS, HSPA8, MAP3…	526	1488	19453	1.71493	0.0579413	0.000455629	0.000435305
GOTERM_BP_ALL	GO:0051028~mRNA transport	16	2.91439	1.37741e-05	SEC13, NUP210, DHX9, ALYREF, EIF4A3, SRSF1, THOC3, MAGOHB, THOC6, SEM1, DDX39A, KHSRP, HNRNPA2B1, NUP62, SRSF3, HNRNPA1	526	150	19453	3.94484	0.0622098	0.00048658	0.000464875
GOTERM_BP_ALL	GO:0046434~organophosphate catabolic process	19	3.46084	1.47632e-05	GPI, ACOT7, TPI1, PGAM1, PDXP, ENO1, UNG, NME1, LDHA, GALE, PKM, SMPD4, NUDT8, OGDH, ALDOA, DCTPP1, GAPDH, RAN, ITPA	526	208	19453	3.37824	0.0665253	0.000517601	0.000494512
GOTERM_BP_ALL	GO:1901292~nucleoside phosphate catabolic process	16	2.91439	1.49208e-05	GPI, ACOT7, TPI1, PGAM1, ENO1, UNG, NME1, LDHA, PKM, NUDT8, OGDH, ALDOA, DCTPP1, GAPDH, RAN, ITPA	526	151	19453	3.91872	0.067211	0.000519222	0.000496061
GOTERM_BP_ALL	GO:0015931~nucleobase-containing compound transport	21	3.82514	1.51388e-05	SEC13, NUP210, DHX9, ALYREF, EIF4A3, SRSF1, THOC3, YBX1, MAGOHB, THOC6, SEM1, DDX39A, SLC25A19, KHSRP, HNRNPA2B1, NUP62, SRSF3, SLC25A5, HNRNPA1, SLC29A1, RAN	526	249	19453	3.11904	0.0681589	0.000522907	0.000499582
GOTERM_BP_ALL	GO:0072526~pyridine-containing compound catabolic process	11	2.00364	1.53261e-05	GPI, LDHA, PKM, TPI1, PGAM1, OGDH, PDXP, ENO1, ALDOA, GAPDH, RAN	526	69	19453	5.89582	0.0689723	0.000525483	0.000502043
GOTERM_BP_ALL	GO:0009132~nucleoside diphosphate metabolic process	13	2.36794	1.77275e-05	GPI, DTYMK, TPI1, PGAM1, AK2, ENO1, NME1, LDHA, PKM, OGDH, ALDOA, GAPDH, RAN	526	101	19453	4.76017	0.0793397	0.000603382	0.000576468
GOTERM_BP_ALL	GO:1901135~carbohydrate derivative metabolic process	48	8.74317	1.8908e-05	GPI, NDUFB9, DTYMK, STOML2, RPN2, RPN1, ATP5MC2, AK2, ATP5MC3, AKR1B1, ENO1, ATP5MC1, UNG, LDHA, KRTCAP2, ATP5F1B, CHST10, NANS, ATP5MF, NDUFA9, HSPA8, ADSL, TPI1, PGAM1, DCXR, NME2, NDUFC1, PGD, PAICS, NME1, GALE, PKM, MTHFD1, TMEM258, NDUFS6, DOLPP1, IMPDH2, NDUFS5, ATP5PO, OGDH, ALDOA, TKT, ATP6V0C, DCTPP1, GAPDH, RAN, ITPA, CHST3	526	915	19453	1.94009	0.0843936	0.000638897	0.000610398
GOTERM_BP_ALL	GO:0006090~pyruvate metabolic process	12	2.18579	1.95894e-05	GPI, LDHB, LDHA, PKM, TPI1, PGAM1, OGDH, ENO1, DLAT, ALDOA, GAPDH, RAN	526	86	19453	5.1604	0.0872983	0.000657161	0.000627847
GOTERM_BP_ALL	GO:0046496~nicotinamide nucleotide metabolic process	15	2.73224	2.07634e-05	GPI, TPI1, PGAM1, DCXR, GOT2, ENO1, PGD, LDHB, LDHA, PKM, OGDH, ALDOA, TKT, GAPDH, RAN	526	137	19453	4.04922	0.0922813	0.00069157	0.000660721
GOTERM_BP_ALL	GO:0046031~ADP metabolic process	11	2.00364	2.24824e-05	GPI, LDHA, PKM, TPI1, PGAM1, OGDH, AK2, ENO1, ALDOA, GAPDH, RAN	526	72	19453	5.65016	0.0995286	0.000743515	0.00071035
GOTERM_BP_ALL	GO:0006122~mitochondrial electron transport, ubiquinol to cytochrome c	6	1.0929	2.29825e-05	UQCRQ, UQCRC1, UQCRFS1, CYCS, CYC1, UQCR10	526	14	19453	15.8498	0.101626	0.000754701	0.000721036
GOTERM_BP_ALL	GO:0048024~regulation of mRNA splicing, via spliceosome	14	2.55009	2.39035e-05	NPM1, SRSF1, HNRNPU, PRPF19, RBM3, PTBP1, U2AF2, TRA2B, C1QBP, NCL, SRSF3, RNPS1, HNRNPA1, SRSF9	526	121	19453	4.27901	0.105476	0.000774042	0.000739515
GOTERM_BP_ALL	GO:0006275~regulation of DNA replication	14	2.55009	2.39035e-05	CDT1, ENDOG, DHX9, CACYBP, CDC6, CDC25A, ING5, POLE3, RUVBL1, MCM3, MCM4, MCM5, MCM6, MCM2	526	121	19453	4.27901	0.105476	0.000774042	0.000739515
GOTERM_BP_ALL	GO:0009451~RNA modification	17	3.09654	2.73885e-05	URM1, WDR4, NAT10, ELP5, HNRNPAB, MRM1, SPOUT1, FBL, TRMT112, SYNCRIP, EMG1, SNRPD2, SNRPD1, NHP2, SNRPG, DUS3L, SNRPB	526	178	19453	3.53207	0.119895	0.000880777	0.000841489
GOTERM_BP_ALL	GO:0072523~purine-containing compound catabolic process	14	2.55009	2.84872e-05	GPI, ACOT7, TPI1, PGAM1, ENO1, NME1, LDHA, PKM, NUDT8, OGDH, ALDOA, GAPDH, RAN, ITPA	526	123	19453	4.20943	0.124393	0.000909835	0.000869251
GOTERM_BP_ALL	GO:0006405~RNA export from nucleus	12	2.18579	3.02351e-05	SEM1, DDX39A, ALYREF, NUP62, HNRNPA2B1, EIF4A3, SRSF3, THOC3, MAGOHB, HNRNPA1, RAN, THOC6	526	90	19453	4.93105	0.131501	0.00095909	0.000916308
GOTERM_BP_ALL	GO:0006417~regulation of translation	31	5.64663	3.24404e-05	SHMT2, DHX9, DDX1, EIF4A3, HNRNPU, NAT10, MALSU1, YBX1, RCC1L, RBM3, SYNCRIP, TCOF1, C1QBP, EIF4H, GPR155, EIF5A, TSFM, NPM1, KLHL25, PA2G4, ELP5, EIF2S1, LARP6, PKM, EIF6, NCL, SERBP1, DUS3L, GAPDH, CNOT9, EIF4G1	526	493	19453	2.3255	0.140386	0.00102209	0.0009765
GOTERM_BP_ALL	GO:1900180~regulation of protein localization to nucleus	16	2.91439	3.69185e-05	CCT3, NPM1, HSP90AA1, TFRC, BYSL, IPO5, GLIS2, TCP1, CHORDC1, FLNA, CCT8, CCT7, CCT5, RAN, CCT4, ZPR1	526	163	19453	3.63022	0.158151	0.00115538	0.00110384
GOTERM_BP_ALL	GO:0051246~regulation of protein metabolic process	73	13.2969	3.96272e-05	PHB1, HSP90AB1, EIF4A3, NAT10, HNRNPU, DBI, YBX1, ENO1, BMI1, AATF, RBM3, SYNCRIP, C1QBP, PSMD3, CHORDC1, PSMD1, EIF5A, TSFM, HSP90AA1, ANXA2, CDC25A, PKM, BRMS1, TRAF3, NCL, TRIB3, ITGB1BP1, AURKAIP1, GAPDH, DUS3L, PPIA, PFDN6, CSTB, SF3B3, PSMD14, SHMT2, DHX9, DDX1, ODC1, MALSU1, OAZ1, HSPBP1, RCC1L, CORO1C, TCOF1, BAG2, U2AF2, NT5DC2, EIF4H, FLNA, SLIT2, GPR155, BCAP31, NQO1, HSPA8, NPM1, PREL…	526	1660	19453	1.62636	0.168717	0.00123188	0.00117693
GOTERM_BP_ALL	GO:0006096~glycolytic process	10	1.82149	4.03077e-05	GPI, LDHA, PKM, TPI1, PGAM1, OGDH, ENO1, ALDOA, GAPDH, RAN	526	62	19453	5.96498	0.171351	0.00124474	0.00118921
GOTERM_BP_ALL	GO:1903311~regulation of mRNA metabolic process	28	5.10018	4.3398e-05	DHX9, SRSF1, EIF4A3, HNRNPU, YBX1, PRPF19, RBM3, PTBP1, SYNCRIP, U2AF2, C1QBP, TRA2B, KHSRP, HNRNPA1, DCPS, NPM1, MAGOHB, MEX3D, HNRNPAB, NCL, SERBP1, FASTKD5, SRSF3, RNPS1, SLIRP, HNRNPC, CNOT9, SRSF9	526	428	19453	2.41944	0.183207	0.00133135	0.00127196
GOTERM_BP_ALL	GO:0030174~regulation of DNA-templated DNA replication initiation	6	1.0929	4.79469e-05	CDT1, MCM3, MCM4, MCM5, MCM6, MCM2	526	16	19453	13.8686	0.200351	0.00146128	0.0013961
GOTERM_BP_ALL	GO:0046032~ADP catabolic process	10	1.82149	5.91254e-05	GPI, LDHA, PKM, TPI1, PGAM1, OGDH, ENO1, ALDOA, GAPDH, RAN	526	65	19453	5.68968	0.240967	0.00179027	0.00171041
GOTERM_BP_ALL	GO:0019364~pyridine nucleotide catabolic process	10	1.82149	6.68469e-05	GPI, LDHA, PKM, TPI1, PGAM1, OGDH, ENO1, ALDOA, GAPDH, RAN	526	66	19453	5.60347	0.267812	0.00201101	0.00192131
GOTERM_BP_ALL	GO:0031647~regulation of protein stability	28	5.10018	7.50407e-05	PHB1, HSP90AB1, HSPD1, BAG2, CHORDC1, RUVBL1, BAG1, POLR2E, FLNA, CCT8, CCT7, CCT5, CCT4, CCT3, HSPA8, NPM1, HSP90AA1, PTGES3, LSS, HYPK, TTI1, TCP1, DNLZ, SUGT1, PFN1, PPIB, GAPDH, PFDN6	526	442	19453	2.34281	0.295261	0.00224304	0.00214299
GOTERM_BP_ALL	GO:0009181~purine ribonucleoside diphosphate catabolic process	10	1.82149	8.48532e-05	GPI, LDHA, PKM, TPI1, PGAM1, OGDH, ENO1, ALDOA, GAPDH, RAN	526	68	19453	5.43866	0.326783	0.00250152	0.00238994
GOTERM_BP_ALL	GO:0009137~purine nucleoside diphosphate catabolic process	10	1.82149	8.48532e-05	GPI, LDHA, PKM, TPI1, PGAM1, OGDH, ENO1, ALDOA, GAPDH, RAN	526	68	19453	5.43866	0.326783	0.00250152	0.00238994
GOTERM_BP_ALL	GO:0033119~negative regulation of RNA splicing	7	1.27505	8.52974e-05	RPS26, PTBP1, NPM1, U2AF2, C1QBP, RNPS1, SRSF9	526	28	19453	9.24572	0.328176	0.00250152	0.00238994
GOTERM_BP_ALL	GO:0009135~purine nucleoside diphosphate metabolic process	11	2.00364	8.67291e-05	GPI, LDHA, PKM, TPI1, PGAM1, OGDH, AK2, ENO1, ALDOA, GAPDH, RAN	526	84	19453	4.843	0.332647	0.00251191	0.00239986
GOTERM_BP_ALL	GO:0009179~purine ribonucleoside diphosphate metabolic process	11	2.00364	8.67291e-05	GPI, LDHA, PKM, TPI1, PGAM1, OGDH, AK2, ENO1, ALDOA, GAPDH, RAN	526	84	19453	4.843	0.332647	0.00251191	0.00239986
GOTERM_BP_ALL	GO:0007006~mitochondrial membrane organization	13	2.36794	9.87231e-05	HSPA9, MTCH2, ACAA2, MTX1, SIVA1, TIMM13, GHITM, TIMM50, TOMM22, CHCHD3, PPIF, ROMO1, SLC25A5	526	120	19453	4.00648	0.368949	0.00284164	0.00271489
GOTERM_BP_ALL	GO:0042273~ribosomal large subunit biogenesis	10	1.82149	0.000106765	TRMT112, NPM1, EBNA1BP2, EIF6, LAS1L, MRTO4, RRS1, MALSU1, NLE1, RCC1L	526	70	19453	5.28327	0.392177	0.00305427	0.00291803
GOTERM_BP_ALL	GO:0009191~ribonucleoside diphosphate catabolic process	10	1.82149	0.000119384	GPI, LDHA, PKM, TPI1, PGAM1, OGDH, ENO1, ALDOA, GAPDH, RAN	526	71	19453	5.20886	0.426916	0.00339445	0.00324303
GOTERM_BP_ALL	GO:0030490~maturation of SSU-rRNA	9	1.63934	0.000121301	TRMT112, NOP14, RRS1, DHX37, NAT10, SNU13, NOL11, SLX9, BYSL	526	56	19453	5.94368	0.432016	0.00342804	0.00327513
GOTERM_BP_ALL	GO:0016043~cellular component organization	203	36.9763	0.000130818	PHB1, HNRNPU, GHITM, SNRPD2, SNRPD1, DPYSL3, CHORDC1, LONP1, RCC1, ENDOG, MRTFA, MAP1B, GRWD1, BOLA3, CCDC86, TAGLN2, PFN1, NBL1, KCTD15, LLGL2, DHX9, SHMT2, SNU13, EPB41L1, RRS1, DHX37, MCMBP, MCTS1, NAA50, CDT1, PRELID1, ACD, XRCC6, SIVA1, SURF4, ERAL1, SQLE, AIMP2, EIF6, PSMG3, NDUFAF2, PSMG1, HNRNPC, ANP32B, FARSA, ITPA, KCNC4, ARPC1A, LRRC4, BMI1, PRPF19, MED16, TRMT112, TUBA1C, ING5, CHAF1B…	526	6028	19453	1.24544	0.456674	0.00367473	0.00351081
GOTERM_BP_ALL	GO:1901137~carbohydrate derivative biosynthetic process	32	5.82878	0.000135492	NDUFB9, DTYMK, STOML2, RPN2, RPN1, ATP5MC2, AK2, ATP5MC3, ATP5MC1, KRTCAP2, ATP5F1B, CHST10, NANS, ATP5MF, NDUFA9, ADSL, TPI1, NME2, NDUFC1, PAICS, NME1, MTHFD1, TMEM258, NDUFS6, DOLPP1, IMPDH2, NDUFS5, ATP5PO, ALDOA, TKT, ATP6V0C, CHST3	526	559	19453	2.11709	0.468389	0.00378324	0.00361448
GOTERM_BP_ALL	GO:0009134~nucleoside diphosphate catabolic process	10	1.82149	0.000148386	GPI, LDHA, PKM, TPI1, PGAM1, OGDH, ENO1, ALDOA, GAPDH, RAN	526	73	19453	5.06615	0.499415	0.00409986	0.00391698
GOTERM_BP_ALL	GO:0051054~positive regulation of DNA metabolic process	21	3.82514	0.00014859	CCT3, CDT1, ACD, HSP90AA1, FH, RFC3, ENDOG, TFRC, DHX9, PTGES3, EYA4, CACYBP, CDC25A, TCP1, HNRNPA2B1, RUVBL1, CCT8, HNRNPA1, CCT7, CCT5, CCT4	526	293	19453	2.65065	0.499891	0.00409986	0.00391698
GOTERM_BP_ALL	GO:0006790~sulfur compound metabolic process	20	3.64299	0.000183909	ACOT7, AHCY, HMGCS1, GSTP1, TECR, GSR, SOD2, SOD1, NME1, SLC5A6, ACLY, NUDT8, MTHFD1, SLC25A19, OGDH, SMS, PHGDH, MVD, DLAT, CHST3	526	275	19453	2.68966	0.575841	0.00504451	0.0048195
GOTERM_BP_ALL	GO:0009166~nucleotide catabolic process	13	2.36794	0.000211678	GPI, TPI1, PGAM1, ENO1, UNG, LDHA, PKM, OGDH, ALDOA, DCTPP1, GAPDH, RAN, ITPA	526	130	19453	3.69829	0.627366	0.0057389	0.00548291
GOTERM_BP_ALL	GO:0033554~cellular response to stress	73	13.2969	0.000211686	YWHAE, ACAA2, HSP90AB1, WDR4, AKR1B1, MCM10, PRPF19, CHAF1B, CHCHD2, C1QBP, RUVBL1, NUP62, LONP1, TMEM109, BANF1, HRAS, RFC3, MEF2C, HSP90AA1, ENDOG, AEN, ATAD3A, SLC7A5, TMEM258, NDUFS6, MAP1B, CANX, MCM3, PPIF, MCM4, TRIB3, MCM5, PLIN2, MCM6, SLC29A1, DCTPP1, PPIA, MCM2, FH, STOML2, POLDIP2, PSMD14, SRF, DDX1, ATP1A1, HSPD1, UNG, IRAK1, STC2, POLD2, ROMO1, HNRNPA1, GPR155, BCAP31, MCTS1, NQO1, …	526	1754	19453	1.5392	0.62738	0.0057389	0.00548291
GOTERM_BP_ALL	GO:0009185~ribonucleoside diphosphate metabolic process	11	2.00364	0.000243763	GPI, LDHA, PKM, TPI1, PGAM1, OGDH, AK2, ENO1, ALDOA, GAPDH, RAN	526	95	19453	4.28223	0.679158	0.00657033	0.00627725
GOTERM_BP_ALL	GO:0045727~positive regulation of translation	15	2.73224	0.000245679	EIF5A, NPM1, DHX9, EIF4A3, HNRNPU, NAT10, YBX1, RCC1L, RBM3, SYNCRIP, PKM, EIF6, C1QBP, GPR155, EIF4G1	526	172	19453	3.22525	0.682013	0.00658392	0.00629024
GOTERM_BP_ALL	GO:0098655~monoatomic cation transmembrane transport	37	6.73953	0.000260373	NDUFB9, SLC25A3, COX7B, KCNC4, ATP5MC2, ATP5MC3, ATP1A1, UQCR10, GHITM, COX5B, COX5A, ATP5MC1, SEC61A1, ATP5F1B, NCS1, FLNA, UQCRFS1, TMEM109, ROMO1, CYC1, SCN5A, ATP5MF, CACNG4, COX8A, NDUFA9, HSPA9, KCNH7, TRPC4, NDUFC1, SLC5A6, NDUFS6, GPRIN1, NDUFS5, UQCRC1, ATP5PO, SLC25A5, ATP6V0C	526	715	19453	1.9138	0.703075	0.0069345	0.00662518
GOTERM_BP_ALL	GO:2001252~positive regulation of chromosome organization	12	2.18579	0.000261735	CCT3, ACD, HSP90AA1, PTGES3, TCP1, HNRNPA2B1, RUVBL1, CCT8, HNRNPA1, CCT7, CCT5, CCT4	526	114	19453	3.89294	0.704956	0.0069345	0.00662518
GOTERM_BP_ALL	GO:0009154~purine ribonucleotide catabolic process	11	2.00364	0.000265663	GPI, LDHA, PKM, TPI1, PGAM1, OGDH, ENO1, ALDOA, GAPDH, ITPA, RAN	526	96	19453	4.23762	0.710313	0.0069988	0.00668661
GOTERM_BP_ALL	GO:0071806~protein transmembrane transport	10	1.82149	0.000300081	CHCHD4, SEC61A1, HSP90AA1, GRPEL1, DNLZ, ROMO1, GFER, TIMM50, HSPD1, TOMM22	526	80	19453	4.62286	0.753277	0.00786112	0.00751046
GOTERM_BP_ALL	GO:0006123~mitochondrial electron transport, cytochrome c to oxygen	6	1.0929	0.000315904	COX8A, COX7B, CYCS, COX5B, COX6A1, COX5A	526	23	19453	9.64771	0.770831	0.00817161	0.00780711
GOTERM_BP_ALL	GO:0048025~negative regulation of mRNA splicing, via spliceosome	6	1.0929	0.000315904	PTBP1, NPM1, U2AF2, C1QBP, RNPS1, SRSF9	526	23	19453	9.64771	0.770831	0.00817161	0.00780711
GOTERM_BP_ALL	GO:0072594~establishment of protein localization to organelle	24	4.37158	0.000317191	BCAP31, HSPA8, ACD, NPM1, MTCH2, HSP90AA1, SEC13, MTX1, CSE1L, TIMM13, NRARP, GFER, TIMM50, HSPD1, TOMM22, IPO5, CHCHD4, SEC61A1, GRPEL1, NUP62, DNLZ, SRPRB, ROMO1, RAN	526	383	19453	2.31747	0.772202	0.00817161	0.00780711
GOTERM_BP_ALL	GO:0042776~proton motive force-driven mitochondrial ATP synthesis	9	1.63934	0.000348687	NDUFA9, NDUFB9, STOML2, ATP5F1B, NDUFS6, NDUFS5, ATP5PO, NDUFC1, ATP5MF	526	65	19453	5.12071	0.803326	0.00893366	0.00853516
GOTERM_BP_ALL	GO:0008202~steroid metabolic process	19	3.46084	0.000363845	FDPS, ACAA2, HMGCS1, CYP51A1, HDLBP, AKR1B1, MSMO1, DHCR24, LSS, ACLY, LIMA1, SQLE, EBP, NSDHL, BDH1, CHST10, MVD, DHCR7, FDFT1	526	267	19453	2.63174	0.816753	0.00927109	0.00885754
GOTERM_BP_ALL	GO:0042255~ribosome assembly	9	1.63934	0.000387561	NPM1, EIF6, C1QBP, MRTO4, RRS1, DHX37, MRPS2, ERAL1, RCC1L	526	66	19453	5.04312	0.835944	0.00982173	0.00938361
GOTERM_BP_ALL	GO:0000387~spliceosomal snRNP assembly	8	1.45719	0.000414652	SNRPD2, SNRPD1, GEMIN4, SNRPG, SNRPC, PRPF19, LSM4, SNRPB	526	51	19453	5.80124	0.85542	0.0104515	0.00998527
GOTERM_BP_ALL	GO:0043248~proteasome assembly	5	0.910747	0.000423233	SEM1, PSMB5, ADRM1, PSMG3, PSMG1	526	14	19453	13.2082	0.861093	0.0106104	0.0101371
GOTERM_BP_ALL	GO:0034097~response to cytokine	43	7.83242	0.000433623	PHB1, HSP90AB1, TFRC, SHMT2, SRF, SRSF1, HNRNPU, MT1X, MRPL15, YBX1, BMI1, HSPD1, SRM, ACTG1, TXNDC17, STIP1, SEC61A1, SYNCRIP, MT2A, SMPD4, ATP5F1B, IRAK1, NFIL3, KHSRP, DPYSL3, EIF5A, ENDOG, SPRY4, CACYBP, ASS1, MYO1C, CDC34, TRAF3, CDK4, NCL, IMPDH2, ATP5PO, SRSF3, P4HB, SLC25A5, GAPDH, CNOT9, MCM2	526	902	19453	1.76304	0.867666	0.0108128	0.0103304
GOTERM_BP_ALL	GO:0050686~negative regulation of mRNA processing	6	1.0929	0.000477071	PTBP1, NPM1, U2AF2, C1QBP, RNPS1, SRSF9	526	25	19453	8.87589	0.891945	0.0117703	0.0112453
GOTERM_BP_ALL	GO:0030150~protein import into mitochondrial matrix	6	1.0929	0.000477071	HSP90AA1, GRPEL1, DNLZ, ROMO1, TIMM50, TOMM22	526	25	19453	8.87589	0.891945	0.0117703	0.0112453
GOTERM_BP_ALL	GO:0006066~alcohol metabolic process	21	3.82514	0.000487104	FDPS, ACAA2, TPI1, HMGCS1, CYP51A1, HDLBP, AKR1B1, MSMO1, DHCR24, LSS, ACLY, LIMA1, SQLE, EBP, NSDHL, IMPA2, PCBD1, MVD, DHCR7, FDFT1, IDH3A	526	321	19453	2.41944	0.896886	0.0119545	0.0114213
GOTERM_BP_ALL	GO:0009261~ribonucleotide catabolic process	11	2.00364	0.000507579	GPI, LDHA, PKM, TPI1, PGAM1, OGDH, ENO1, ALDOA, GAPDH, ITPA, RAN	526	104	19453	3.91165	0.90628	0.0123918	0.0118391
GOTERM_BP_ALL	GO:0019318~hexose metabolic process	15	2.73224	0.000515726	GPI, TPI1, PGAM1, DCXR, AKR1B1, ENO1, LDHA, GALE, PKM, FABP5, BOLA3, WDR5, DLAT, ALDOA, GAPDH	526	185	19453	2.99861	0.909775	0.0125252	0.0119665
GOTERM_BP_ALL	GO:0006195~purine nucleotide catabolic process	11	2.00364	0.000547751	GPI, LDHA, PKM, TPI1, PGAM1, OGDH, ENO1, ALDOA, GAPDH, ITPA, RAN	526	105	19453	3.8744	0.922297	0.0132158	0.0126262
GOTERM_BP_ALL	GO:0005996~monosaccharide metabolic process	16	2.91439	0.00054983	GPI, TPI1, PGAM1, DCXR, AKR1B1, ENO1, PGD, LDHA, GALE, PKM, FABP5, BOLA3, WDR5, DLAT, ALDOA, GAPDH	526	208	19453	2.84484	0.923047	0.0132158	0.0126262
GOTERM_BP_ALL	GO:0001510~RNA methylation	10	1.82149	0.000562097	TRMT112, FBL, EMG1, SNRPD2, SNRPD1, WDR4, SNRPG, MRM1, SPOUT1, SNRPB	526	87	19453	4.25091	0.927328	0.0134413	0.0128418
GOTERM_BP_ALL	GO:0000154~rRNA modification	7	1.27505	0.000574565	TRMT112, FBL, EMG1, NHP2, NAT10, MRM1, SPOUT1	526	39	19453	6.63795	0.931435	0.0136694	0.0130596
GOTERM_BP_ALL	GO:0071345~cellular response to cytokine stimulus	39	7.10383	0.00058041	PHB1, HSP90AB1, TFRC, SRSF1, HNRNPU, MT1X, MRPL15, YBX1, BMI1, HSPD1, SRM, ACTG1, TXNDC17, STIP1, SYNCRIP, MT2A, SMPD4, ATP5F1B, IRAK1, NFIL3, KHSRP, DPYSL3, EIF5A, SPRY4, CACYBP, ASS1, MYO1C, CDC34, TRAF3, CDK4, NCL, IMPDH2, ATP5PO, SRSF3, P4HB, SLC25A5, GAPDH, CNOT9, MCM2	526	802	19453	1.79842	0.933279	0.0137383	0.0131255
GOTERM_BP_ALL	GO:0006812~monoatomic cation transport	41	7.46812	0.000622971	NDUFB9, SLC25A3, COX7B, TFRC, KCNC4, ATP5MC2, ATP5MC3, SLC3A2, ATP1A1, UQCR10, GHITM, COX5B, COX5A, ATP5MC1, SEC61A1, ATP5F1B, CHORDC1, NCS1, FLNA, UQCRFS1, TMEM109, ROMO1, CYC1, SCN5A, ATP5MF, CACNG4, COX8A, NDUFA9, HSPA9, KCNH7, TRPC4, NDUFC1, SLC5A6, NDUFS6, GPRIN1, NDUFS5, UQCRC1, ATP5PO, SLC25A5, FKBP4, ATP6V0C	526	862	19453	1.75905	0.945296	0.0146713	0.0140168
GOTERM_BP_ALL	GO:1901652~response to peptide	43	7.83242	0.000651344	PHB1, HSP90AB1, TFRC, SHMT2, SRF, SRSF1, HNRNPU, MT1X, MRPL15, YBX1, BMI1, HSPD1, SRM, ACTG1, TXNDC17, STIP1, SEC61A1, SYNCRIP, MT2A, SMPD4, ATP5F1B, IRAK1, NFIL3, KHSRP, DPYSL3, EIF5A, ENDOG, SPRY4, CACYBP, ASS1, MYO1C, CDC34, TRAF3, CDK4, NCL, IMPDH2, ATP5PO, SRSF3, P4HB, SLC25A5, GAPDH, CNOT9, MCM2	526	920	19453	1.72855	0.952079	0.0152624	0.0145816
GOTERM_BP_ALL	GO:0000380~alternative mRNA splicing, via spliceosome	6	1.0929	0.00069337	HNRNPM, DHX9, SRSF1, HNRNPU, HNRNPA1, SRSF9	526	27	19453	8.21842	0.960612	0.0161659	0.0154448
GOTERM_BP_ALL	GO:0006271~DNA strand elongation involved in DNA replication	5	0.910747	0.000737187	RFC3, POLD2, POLE3, MCM3, MCM4	526	16	19453	11.5572	0.967896	0.017102	0.0163391
GOTERM_BP_ALL	GO:0006406~mRNA export from nucleus	9	1.63934	0.000769571	SEM1, DDX39A, ALYREF, HNRNPA2B1, EIF4A3, SRSF3, THOC3, MAGOHB, THOC6	526	73	19453	4.55953	0.972399	0.0177649	0.0169725
GOTERM_BP_ALL	GO:0009893~positive regulation of metabolic process	131	23.8616	0.000783887	EIF4A1, PHB1, TFRC, EIF4A3, HNRNPU, GHITM, ENO1, ETS2, ACTG1, CHCHD2, KHSRP, CHORDC1, RUVBL1, TNFRSF8, BANF1, PKNOX1, HES6, MEF2C, ENDOG, MRTFA, CDC25A, BRMS1, NCL, GPRIN1, TRIB3, AURKAIP1, PPIA, DHX9, CDCA4, DDX1, MRPL12, OAZ1, HSPBP1, RCC1L, GLIS2, CNN2, HSPH1, BAG2, IRAK1, LYAR, CDT1, HSPA8, PRELID1, ACD, XRCC6, KLHL25, MEX3D, LARP6, AIMP2, EIF6, UBE2S, NOL11, HNRNPC, CNOT9, NFKBIB, EIF4G1, GP…	526	3726	19453	1.30026	0.974182	0.0180062	0.017203
GOTERM_BP_ALL	GO:0007339~binding of sperm to zona pellucida	7	1.27505	0.000862843	CCT3, TCP1, CCT8, ALDOA, CCT7, CCT5, CCT4	526	42	19453	6.16381	0.98214	0.0197227	0.018843
GOTERM_BP_ALL	GO:0051248~negative regulation of protein metabolic process	34	6.19308	0.000935651	CSTB, PHB1, SF3B3, HSP90AB1, EIF4A3, DBI, MALSU1, YBX1, AATF, CORO1C, SYNCRIP, BAG2, U2AF2, NT5DC2, CHORDC1, FLNA, SLIT2, GPR155, NQO1, HSPA8, NPM1, ANXA2, CYP51A1, EIF2S1, WARS1, EIF6, NCL, SERBP1, ITGB1BP1, GAPDH, CNOT9, PPIA, PFDN6, EIF4G1	526	682	19453	1.84372	0.987285	0.0212826	0.0203333
GOTERM_BP_ALL	GO:0044786~cell cycle DNA replication	6	1.0929	0.000975653	CDT1, MCM3, MCM4, MCM6, ZPR1, MCM2	526	29	19453	7.65163	0.989451	0.0220848	0.0210997
GOTERM_BP_ALL	GO:0036261~7-methylguanosine cap hypermethylation	4	0.728597	0.000989127	SNRPD2, SNRPD1, SNRPG, SNRPB	526	8	19453	18.4914	0.990094	0.0222816	0.0212877
GOTERM_BP_ALL	GO:1903829~positive regulation of protein localization	26	4.73588	0.00106085	YWHAE, HSP90AB1, TFRC, TMEM97, OAZ1, IPO5, GLIS2, PGRMC1, NUP62, CHORDC1, FLNA, CCT8, CCT7, CCT5, CCT4, BCAP31, CCT3, NPM1, HSP90AA1, TCP1, RANGRF, ANP32B, PPIA, RAN, ZPR1, EIF4G1	526	470	19453	2.04586	0.992912	0.0237825	0.0227217
GOTERM_BP_ALL	GO:0090329~regulation of DNA-templated DNA replication	7	1.27505	0.0011095	CDT1, ENDOG, MCM3, MCM4, MCM5, MCM6, MCM2	526	44	19453	5.88364	0.994352	0.024754	0.0236499
GOTERM_BP_ALL	GO:2000767~positive regulation of cytoplasmic translation	5	0.910747	0.00118747	SYNCRIP, PKM, DHX9, HNRNPU, YBX1	526	18	19453	10.273	0.996075	0.0263676	0.0251914
GOTERM_BP_ALL	GO:0006996~organelle organization	115	20.9472	0.00125269	PHB1, MTCH2, ACAA2, GHITM, ACTG1, TOMM22, CHCHD4, CHCHD2, CHCHD3, TMEM147, TUBB3, DPYSL3, CHORDC1, RUVBL1, LONP1, RCC1, BANF1, PLEKHJ1, IRAG2, MRTFA, ATAD3A, CDC25A, MAP1B, MRTO4, NHP2, PPIF, CCDC86, TAGLN2, PFN1, PPIA, LLGL2, PSMD13, ARL1, CORO1C, RCC1L, TIMM50, CNN2, EMG1, EPB41L1, DHX37, RRS1, MCMBP, MCTS1, NAA50, HSPA9, KLHDC3, CDT1, ACD, XRCC6, SIVA1, SURF4, ERAL1, EIF2S1, LSM4, HIGD2A, SQLE…	526	3232	19453	1.31591	0.997106	0.0276839	0.026449
GOTERM_BP_ALL	GO:0006006~glucose metabolic process	12	2.18579	0.00131349	GPI, LDHA, PKM, TPI1, FABP5, PGAM1, BOLA3, DCXR, WDR5, ENO1, DLAT, GAPDH	526	138	19453	3.2159	0.997821	0.0288906	0.0276019
GOTERM_BP_ALL	GO:0006084~acetyl-CoA metabolic process	6	1.0929	0.00133538	ACLY, NUDT8, HMGCS1, MVD, DLAT, NME1	526	31	19453	7.15798	0.998033	0.0292342	0.0279301
GOTERM_BP_ALL	GO:0033044~regulation of chromosome organization	17	3.09654	0.00154464	CCT3, ACD, CENPV, HSP90AA1, PTGES3, HNRNPU, NAT10, CDC6, TCP1, HNRNPA2B1, RUVBL1, CCT8, HNRNPC, HNRNPA1, CCT7, CCT5, CCT4	526	254	19453	2.47523	0.99926	0.0335736	0.032076
GOTERM_BP_ALL	GO:0006007~glucose catabolic process	6	1.0929	0.001548	GPI, LDHA, PKM, TPI1, PGAM1, ENO1	526	32	19453	6.93429	0.999271	0.0335736	0.032076
GOTERM_BP_ALL	GO:0016052~carbohydrate catabolic process	12	2.18579	0.00156241	GPI, LDHA, GALE, PKM, TPI1, PGAM1, OGDH, ENO1, PYGL, ALDOA, GAPDH, RAN	526	141	19453	3.14748	0.999319	0.0337293	0.0322247
GOTERM_BP_ALL	GO:0010639~negative regulation of organelle organization	21	3.82514	0.00161374	ACD, NPM1, PRELID1, ACAA2, TFRC, HNRNPU, NAT10, GHITM, SPTB, ADD2, LIMA1, MAP1B, TBC1D30, PPIF, SLIT2, HNRNPC, PFN1, SLC25A5, HNRNPA1, FKBP4, AURKAIP1	526	354	19453	2.1939	0.999464	0.0346768	0.03313
GOTERM_BP_ALL	GO:0055085~transmembrane transport	55	10.0182	0.00183937	SLC25A3, COX7B, KCNC4, GHITM, TOMM22, CHCHD4, SEC61A1, NCS1, UQCRFS1, TMEM109, SCN5A, COX8A, HSP90AA1, KCNH7, TRPC4, NDUFC1, SLC5A6, SLC7A5, SLC25A19, NDUFS6, GPRIN1, NDUFS5, DNLZ, UQCRC1, SLC25A5, SLC29A1, ATP6V0C, NDUFB9, SLC43A3, ATP5MC2, ATP5MC3, ATP10A, SLC3A2, ATP1A1, UQCR10, SLC1A5, COX5B, COX5A, HSPD1, ATP5MC1, TIMM50, ATP5F1B, GRPEL1, FLNA, ROMO1, CYC1, GPR155, CNNM3, ATP5MF, CACNG4, NDU…	526	1332	19453	1.52707	0.999813	0.039344	0.037589
GOTERM_BP_ALL	GO:0033120~positive regulation of RNA splicing	7	1.27505	0.00196223	RBM3, U2AF2, TRA2B, NCL, SRSF1, PRPF19, ZPR1	526	49	19453	5.28327	0.999895	0.0417802	0.0399166
GOTERM_BP_ALL	GO:0046824~positive regulation of nucleocytoplasmic transport	8	1.45719	0.00197172	YWHAE, HSP90AA1, DHX9, FLNA, ANP32B, RAN, ZPR1, IPO5	526	66	19453	4.48277	0.999899	0.0417915	0.0399273
GOTERM_BP_ALL	GO:0046822~regulation of nucleocytoplasmic transport	11	2.00364	0.00209019	YWHAE, HSP90AA1, DDX39A, DHX9, CHORDC1, FLNA, ANP32B, RANGAP1, RAN, ZPR1, IPO5	526	125	19453	3.25449	0.999942	0.0441021	0.0421349
GOTERM_BP_ALL	GO:0043067~regulation of programmed cell death	65	11.8397	0.00210178	GPI, MTCH2, PHB1, ACAA2, HSP90AB1, TFRC, AKR1B1, GHITM, ENO1, BMI1, AATF, ING5, C1QBP, RUVBL1, NUP62, TNFRSF8, TMEM109, HRAS, EIF5A, MEF2C, HSP90AA1, ENDOG, UTP11, NME2, MRTFA, ATAD3A, NME1, ACLY, SLC7A5, BRMS1, TRAF3, TYRO3, PPIF, SLC25A5, PPIA, S100A8, FAIM, ANP32A, GSTP1, TEX261, HSPD1, UNG, BAG1, FLNA, APBB2, SLIT2, BCAP31, HSPA9, NQO1, HSPA8, NPM1, PRELID1, EYA4, PA2G4, SOD2, EIF2S1, HYPK, H…	526	1652	19453	1.45514	0.999945	0.0441469	0.0421777
GOTERM_BP_ALL	GO:0033365~protein localization to organelle	36	6.55738	0.00216249	YWHAE, MTCH2, DHX9, CSE1L, DDX1, SRSF1, ARL1, TIMM13, HNRNPU, YBX1, LMNB2, TIMM50, HSPD1, IPO5, TOMM22, CHCHD4, SEC61A1, TMEM201, TMEM147, GRPEL1, NUP62, RRS1, ROMO1, GPR155, BCAP31, HSPA8, NPM1, ACD, HSP90AA1, SEC13, MTX1, RANGAP1, GFER, MIS18A, DNLZ, RAN	526	775	19453	1.71791	0.999959	0.0451451	0.0431313
GOTERM_BP_ALL	GO:0098761~cellular response to interleukin-7	5	0.910747	0.00217835	STIP1, ATP5F1B, YBX1, P4HB, HSPD1	526	21	19453	8.80545	0.999962	0.0451451	0.0431313
GOTERM_BP_ALL	GO:0022616~DNA strand elongation	5	0.910747	0.00217835	RFC3, POLD2, POLE3, MCM3, MCM4	526	21	19453	8.80545	0.999962	0.0451451	0.0431313
GOTERM_BP_ALL	GO:0006413~translational initiation	9	1.63934	0.00224115	MCTS1, EIF4A1, EIF6, EIF3I, EIF4H, EIF3CL, ATAD3A, EIF2S1, EIF4G1	526	86	19453	3.8703	0.999971	0.0462411	0.0441784
GOTERM_BP_ALL	GO:0010604~positive regulation of macromolecule metabolic process	118	21.4936	0.00225247	EIF4A1, PHB1, TFRC, EIF4A3, HNRNPU, ENO1, ETS2, ACTG1, CHCHD2, KHSRP, RUVBL1, TNFRSF8, BANF1, PKNOX1, HES6, MEF2C, ENDOG, MRTFA, CDC25A, BRMS1, NCL, GPRIN1, TRIB3, AURKAIP1, PPIA, DHX9, CDCA4, DDX1, MRPL12, OAZ1, HSPBP1, RCC1L, GLIS2, CNN2, HSPH1, BAG2, IRAK1, LYAR, CDT1, HSPA8, PRELID1, ACD, XRCC6, MEX3D, AIMP2, EIF6, UBE2S, NOL11, HNRNPC, CNOT9, NFKBIB, EIF4G1, GPI, NAT10, YBX1, MED16, BMI1, PR…	526	3390	19453	1.28731	0.999973	0.04627	0.044206
GOTERM_BP_ALL	GO:0005975~carbohydrate metabolic process	25	4.55373	0.00239866	B4GALT2, GPI, AKR1B1, SLC3A2, PYGL, ENO1, LDHA, CHST10, WDR5, DLAT, NANS, IDH3A, TPI1, PGAM1, DCXR, PGD, GALE, PKM, FABP5, BOLA3, OGDH, ALDOA, GAPDH, RAN, CHST3	526	472	19453	1.95884	0.999986	0.0490568	0.0468686
GOTERM_BP_ALL	GO:0170034~L-amino acid biosynthetic process	7	1.27505	0.00241524	MTHFD1, SHMT2, GOT2, PHGDH, PCBD1, BCAT1, ASS1	526	51	19453	5.07608	0.999987	0.0491802	0.0469865
GOTERM_BP_ALL	GO:0071897~DNA biosynthetic process	10	1.82149	0.00244872	ACD, HSP90AA1, PHB1, RFC3, HSP90AB1, POLDIP2, PTGES3, POLD2, POLE3, NHP2	526	107	19453	3.45634	0.999989	0.0496452	0.0474307
GOTERM_BP_ALL	GO:0098760~response to interleukin-7	5	0.910747	0.00260625	STIP1, ATP5F1B, YBX1, P4HB, HSPD1	526	22	19453	8.4052	0.999995	0.0523834	0.0500468
GOTERM_BP_ALL	GO:0032211~negative regulation of telomere maintenance via telomerase	5	0.910747	0.00260625	ACD, HNRNPU, NAT10, HNRNPC, HNRNPA1	526	22	19453	8.4052	0.999995	0.0523834	0.0500468
GOTERM_BP_ALL	GO:0070934~CRD-mediated mRNA stabilization	4	0.728597	0.00274329	SYNCRIP, DHX9, HNRNPU, YBX1	526	11	19453	13.4483	0.999997	0.0544338	0.0520057
GOTERM_BP_ALL	GO:0090670~RNA localization to Cajal body	4	0.728597	0.00274329	TCP1, RUVBL1, NHP2, CCT4	526	11	19453	13.4483	0.999997	0.0544338	0.0520057
GOTERM_BP_ALL	GO:0090685~RNA localization to nucleus	4	0.728597	0.00274329	TCP1, RUVBL1, NHP2, CCT4	526	11	19453	13.4483	0.999997	0.0544338	0.0520057
GOTERM_BP_ALL	GO:0140694~membraneless organelle assembly	22	4.00729	0.00276976	NPM1, CENPX, POLDIP2, SRF, MRPS2, ERAL1, LSM4, EIF2S1, ACTG1, RCC1L, SQLE, MIS18A, EIF6, C1QBP, MRTO4, NUP62, RRS1, DHX37, RANGRF, FLNA, RCC1, SUGT1	526	397	19453	2.04943	0.999998	0.0547263	0.0522852
GOTERM_BP_ALL	GO:0000381~regulation of alternative mRNA splicing, via spliceosome	8	1.45719	0.0030009	PTBP1, TRA2B, SRSF1, HNRNPU, SRSF3, RNPS1, HNRNPA1, SRSF9	526	71	19453	4.16709	0.999999	0.059043	0.0564093
GOTERM_BP_ALL	GO:0140014~mitotic nuclear division	13	2.36794	0.00348553	CDT1, NUDC, POLDIP2, TUBG1, UBE2S, NUP62, RRS1, CCDC86, RANGRF, FLNA, RCC1, BANF1, RAN	526	179	19453	2.68591	1	0.06829	0.0652438
GOTERM_BP_ALL	GO:0035036~sperm-egg recognition	7	1.27505	0.00355175	CCT3, TCP1, CCT8, ALDOA, CCT7, CCT5, CCT4	526	55	19453	4.70691	1	0.0692962	0.0662052
GOTERM_BP_ALL	GO:1900152~negative regulation of nuclear-transcribed mRNA catabolic process, deadenylation-dependent decay	4	0.728597	0.00358489	SYNCRIP, DHX9, HNRNPU, YBX1	526	12	19453	12.3276	1	0.06962	0.0665145
GOTERM_BP_ALL	GO:0007004~telomere maintenance via telomerase	5	0.910747	0.00362806	ACD, HSP90AA1, HSP90AB1, PTGES3, NHP2	526	24	19453	7.70477	1	0.06962	0.0665145
GOTERM_BP_ALL	GO:0061718~glucose catabolic process to pyruvate	5	0.910747	0.00362806	GPI, PKM, TPI1, PGAM1, ENO1	526	24	19453	7.70477	1	0.06962	0.0665145
GOTERM_BP_ALL	GO:0061621~canonical glycolysis	5	0.910747	0.00362806	GPI, PKM, TPI1, PGAM1, ENO1	526	24	19453	7.70477	1	0.06962	0.0665145
GOTERM_BP_ALL	GO:0051276~chromosome organization	24	4.37158	0.00367866	NAA50, CDT1, ACD, NUDC, XRCC6, HSP90AA1, HSP90AB1, CENPX, POLDIP2, PTGES3, TUBG1, MIS18A, HNRNPA2B1, NUP62, RUVBL1, NHP2, RRS1, RANGRF, FLNA, MCMBP, BANF1, SUGT1, RAN, ITPA	526	461	19453	1.92536	1	0.0703015	0.0671656
GOTERM_BP_ALL	GO:0000966~RNA 5'-end processing	6	1.0929	0.00379191	NOP14, POP7, SNRPD2, SNRPD1, SNRPG, SNRPB	526	39	19453	5.68968	1	0.0721702	0.0689509
GOTERM_BP_ALL	GO:0019320~hexose catabolic process	7	1.27505	0.00388919	GPI, LDHA, GALE, PKM, TPI1, PGAM1, ENO1	526	56	19453	4.62286	1	0.0734222	0.0701471
GOTERM_BP_ALL	GO:0170038~proteinogenic amino acid biosynthetic process	7	1.27505	0.00388919	MTHFD1, SHMT2, GOT2, PHGDH, PCBD1, BCAT1, ASS1	526	56	19453	4.62286	1	0.0734222	0.0701471
GOTERM_BP_ALL	GO:0048522~positive regulation of cellular process	196	35.7013	0.00394524	EIF4A1, PHB1, TFRC, EIF4A3, HNRNPU, GHITM, ENO1, DPYSL3, CHORDC1, PKNOX1, HES6, MEF2C, ENDOG, MRTFA, JMJD8, MAP1B, TYRO3, TRIB3, PFN1, AURKAIP1, NBL1, DHX9, CDCA4, SHMT2, TEX261, MRPL12, OAZ1, HSPH1, LYAR, CDT1, PRELID1, ACD, XRCC6, SIVA1, SURF4, PA2G4, CDC6, MEX3D, LARP6, AIMP2, EIF6, SDC1, RNPS1, HNRNPC, ANP32B, NOL11, GPI, NAT10, BMI1, PRPF19, MED16, SYNCRIP, TRMT112, ING5, C1QBP, ELOC, HRAS, …	526	6160	19453	1.17673	1	0.07418	0.0708711
GOTERM_BP_ALL	GO:0033043~regulation of organelle organization	50	9.10747	0.00398866	MTCH2, ACAA2, TFRC, NAT10, HNRNPU, GHITM, ACTG1, RUVBL1, TBC1D30, NUP62, COTL1, RCC1, HRAS, CCT3, HSP90AA1, ENDOG, ANXA2, MRTFA, SPTB, MAP1B, TCP1, PPIF, ITGB1BP1, SLC25A5, AURKAIP1, PFN1, FKBP4, S100A8, PDXP, ADD2, LIMA1, FLNA, SLIT2, CCT8, CCT7, HNRNPA1, CCT5, CCT4, HSPA8, NPM1, PRELID1, ACD, CENPV, SIVA1, PTGES3, SURF4, CDC6, HNRNPA2B1, SDC1, HNRNPC	526	1229	19453	1.50459	1	0.0746952	0.0713633
GOTERM_BP_ALL	GO:0009891~positive regulation of biosynthetic process	100	18.2149	0.00419512	EIF4A1, PHB1, TFRC, EIF4A3, HNRNPU, ENO1, ETS2, ACTG1, CHCHD2, CHORDC1, RUVBL1, TNFRSF8, BANF1, PKNOX1, HES6, MEF2C, MRTFA, NCL, GPRIN1, DHX9, CDCA4, DDX1, MRPL12, RCC1L, GLIS2, CNN2, HSPH1, BAG2, IRAK1, LYAR, HSPA8, XRCC6, LARP6, EIF6, NOL11, HNRNPC, CNOT9, NFKBIB, EIF4G1, GPI, HSP90AB1, NAT10, YBX1, MED16, PRPF19, RBM3, TRMT112, PTBP1, SYNCRIP, C1QBP, NUP62, WDR5, ELOC, HRAS, CCT3, TEAD4, EIF5A…	526	2847	19453	1.29901	1	0.0772377	0.0737924
GOTERM_BP_ALL	GO:0033489~cholesterol biosynthetic process via desmosterol	3	0.546448	0.00420724	EBP, DHCR24, DHCR7	526	4	19453	27.7372	1	0.0772377	0.0737924
GOTERM_BP_ALL	GO:0045041~protein import into mitochondrial intermembrane space	3	0.546448	0.00420724	CHCHD4, GFER, HSPD1	526	4	19453	27.7372	1	0.0772377	0.0737924
GOTERM_BP_ALL	GO:0046041~ITP metabolic process	3	0.546448	0.00420724	NME2, ITPA, NME1	526	4	19453	27.7372	1	0.0772377	0.0737924
GOTERM_BP_ALL	GO:0033490~cholesterol biosynthetic process via lathosterol	3	0.546448	0.00420724	EBP, DHCR24, DHCR7	526	4	19453	27.7372	1	0.0772377	0.0737924
GOTERM_BP_ALL	GO:0046907~intracellular transport	53	9.65392	0.00441366	YWHAE, MTCH2, ACAA2, CSE1L, EIF4A3, HNRNPU, LMNB2, IPO5, TOMM22, TUBA1C, SEC61A1, NUP62, CHORDC1, PLEKHJ1, NUDC, HSP90AA1, SEC13, NUP210, THOC3, RANGAP1, THOC6, DDX39A, MAP1B, PPIF, SRSF3, SLC25A5, ANP32A, ARL1, TEX261, CORO1C, TIMM50, TMEM201, GRPEL1, ROMO1, HNRNPA1, BCAP31, HSPA9, RANBP1, HSPA8, NPM1, ACD, SIVA1, ALYREF, SURF4, MAGOHB, SOD1, SEM1, MYO1C, EIF6, HNRNPA2B1, RANGRF, P4HB, RAN	526	1328	19453	1.47597	1	0.0807095	0.0771093
GOTERM_BP_ALL	GO:0006637~acyl-CoA metabolic process	9	1.63934	0.00443702	ACLY, ACOT7, NUDT8, HMGCS1, TECR, OGDH, MVD, DLAT, NME1	526	96	19453	3.46715	1	0.0808197	0.0772146
GOTERM_BP_ALL	GO:2001233~regulation of apoptotic signaling pathway	22	4.00729	0.00449268	EIF5A, BCAP31, HSPA8, MTCH2, PRELID1, ACAA2, GSTP1, EYA4, MRTFA, ENO1, GHITM, BMI1, AATF, SOD2, SOD1, ING5, PPIF, P4HB, SLC25A5, PPIA, S100A8, FAIM	526	414	19453	1.96527	1	0.081515	0.0778789
GOTERM_BP_ALL	GO:0006596~polyamine biosynthetic process	4	0.728597	0.00456769	ODC1, SMS, OAZ1, SRM	526	13	19453	11.3794	1	0.08241	0.078734
GOTERM_BP_ALL	GO:0031396~regulation of protein ubiquitination	14	2.55009	0.00457735	HSPA8, NPM1, HSP90AA1, HSP90AB1, CENPX, BMI1, HSPBP1, AIMP2, BAG2, U2AF2, UBE2S, CHORDC1, TRIB3, PPIA	526	209	19453	2.47732	1	0.08241	0.078734
GOTERM_BP_ALL	GO:0043069~negative regulation of programmed cell death	42	7.65027	0.00488838	GPI, ACAA2, HSP90AB1, TFRC, GSTP1, AKR1B1, ENO1, GHITM, BMI1, AATF, HSPD1, UNG, NUP62, BAG1, FLNA, TMEM109, APBB2, HRAS, HSPA9, NQO1, HSPA8, NPM1, PRELID1, MEF2C, EYA4, NME2, MRTFA, PA2G4, SOD2, ATAD3A, HYPK, HIGD2A, SOD1, SLC7A5, ACLY, TYRO3, PPIF, ANP32B, SLC25A5, PPIA, FAIM, ZPR1	526	996	19453	1.55952	1	0.0870664	0.0831826
GOTERM_BP_ALL	GO:0061615~glycolytic process through fructose-6-phosphate	5	0.910747	0.004892	GPI, PKM, TPI1, PGAM1, ENO1	526	26	19453	7.11209	1	0.0870664	0.0831826
GOTERM_BP_ALL	GO:0061620~glycolytic process through glucose-6-phosphate	5	0.910747	0.004892	GPI, PKM, TPI1, PGAM1, ENO1	526	26	19453	7.11209	1	0.0870664	0.0831826
GOTERM_BP_ALL	GO:0090316~positive regulation of intracellular protein transport	9	1.63934	0.0050266	BCAP31, YWHAE, HSP90AA1, FLNA, ANP32B, OAZ1, RAN, ZPR1, IPO5	526	98	19453	3.39639	1	0.0885081	0.0845601
GOTERM_BP_ALL	GO:0048145~regulation of fibroblast proliferation	9	1.63934	0.0050266	ING5, CDK4, DHX9, GSTP1, MRTFA, CDC6, SOD2, BMI1, HRAS	526	98	19453	3.39639	1	0.0885081	0.0845601
GOTERM_BP_ALL	GO:0061024~membrane organization	36	6.55738	0.00502995	TRIM72, MTCH2, ACAA2, TIMM13, LRRC4, ATP10A, GHITM, LMNB2, TIMM50, TOMM22, CORO1C, SEC61A1, TMEM201, CHCHD3, TMEM147, CHORDC1, RCC1, ANXA7, ROMO1, BANF1, HSPA9, HSPA8, PRELID1, SEC13, GCA, SIVA1, MTX1, ANXA2, SURF4, IRAG2, DHCR24, CDC25A, SOD1, MTSS2, PPIF, SLC25A5	526	817	19453	1.6296	1	0.0885081	0.0845601
GOTERM_BP_ALL	GO:0006399~tRNA metabolic process	14	2.55009	0.00515211	POP7, KARS1, URM1, DDX1, WDR4, NAT10, ELP5, WARS1, LARS2, TRMT112, POLR2E, FARSA, DUS3L, POLR2L	526	212	19453	2.44227	1	0.0901961	0.0861728
GOTERM_BP_ALL	GO:0034220~monoatomic ion transmembrane transport	38	6.92168	0.00516456	NDUFB9, SLC25A3, COX7B, KCNC4, ATP5MC2, ATP5MC3, ATP10A, ATP1A1, UQCR10, GHITM, COX5B, COX5A, ATP5MC1, SEC61A1, ATP5F1B, NCS1, FLNA, UQCRFS1, TMEM109, ROMO1, CYC1, SCN5A, ATP5MF, CACNG4, COX8A, NDUFA9, HSPA9, KCNH7, TRPC4, NDUFC1, SLC5A6, NDUFS6, GPRIN1, NDUFS5, UQCRC1, ATP5PO, SLC25A5, ATP6V0C	526	879	19453	1.59881	1	0.0901961	0.0861728
GOTERM_BP_ALL	GO:0007007~inner mitochondrial membrane organization	6	1.0929	0.00524455	HSPA9, CHCHD3, MTX1, TIMM13, ROMO1, GHITM	526	42	19453	5.28327	1	0.0909121	0.0868568
GOTERM_BP_ALL	GO:0002183~cytoplasmic translational initiation	6	1.0929	0.00524455	MCTS1, EIF4A1, EIF3I, EIF4H, EIF3CL, EIF4G1	526	42	19453	5.28327	1	0.0909121	0.0868568
GOTERM_BP_ALL	GO:1902369~negative regulation of RNA catabolic process	9	1.63934	0.00534297	SYNCRIP, DHX9, WDR4, SRSF1, HNRNPU, SLIRP, YBX1, HNRNPC, HNRNPAB	526	99	19453	3.36208	1	0.0921159	0.088007
GOTERM_BP_ALL	GO:0034504~protein localization to nucleus	14	2.55009	0.00535351	YWHAE, NPM1, SEC13, CSE1L, SRSF1, HNRNPU, RANGAP1, LMNB2, IPO5, TMEM201, TMEM147, NUP62, RRS1, RAN	526	213	19453	2.4308	1	0.0921159	0.088007
GOTERM_BP_ALL	GO:0046365~monosaccharide catabolic process	7	1.27505	0.00547993	GPI, LDHA, GALE, PKM, TPI1, PGAM1, ENO1	526	60	19453	4.31467	1	0.0936883	0.0895092
GOTERM_BP_ALL	GO:0008610~lipid biosynthetic process	29	5.28233	0.00548997	ACAA2, GSTP1, TECR, AKR1B1, MSMO1, PRPF19, FADS2, EBP, NSDHL, SMPD4, IMPA2, PIP5K1B, FDFT1, FDPS, ACOT7, PCYT2, HMGCS1, KLHL25, PTGES3, CYP51A1, DHCR24, LSS, ACLY, SQLE, FABP5, SCD, DOLPP1, MVD, DHCR7	526	618	19453	1.73544	1	0.0936883	0.0895092
GOTERM_BP_ALL	GO:0010638~positive regulation of organelle organization	26	4.73588	0.00550517	PDXP, LIMA1, NUP62, RUVBL1, FLNA, CCT8, CCT7, HNRNPA1, CCT5, CCT4, CCT3, HSPA8, ACD, HSP90AA1, ENDOG, SIVA1, ANXA2, PTGES3, SURF4, MRTFA, MAP1B, TCP1, HNRNPA2B1, SDC1, ITGB1BP1, PFN1	526	532	19453	1.80743	1	0.0936883	0.0895092
GOTERM_BP_ALL	GO:0042981~regulation of apoptotic process	61	11.1111	0.0055396	GPI, MTCH2, PHB1, ACAA2, HSP90AB1, TFRC, AKR1B1, GHITM, ENO1, BMI1, AATF, ING5, C1QBP, RUVBL1, NUP62, TNFRSF8, HRAS, EIF5A, MEF2C, HSP90AA1, ENDOG, UTP11, NME2, MRTFA, ATAD3A, NME1, SLC7A5, BRMS1, TRAF3, TYRO3, PPIF, SLC25A5, PPIA, S100A8, FAIM, ANP32A, GSTP1, TEX261, HSPD1, UNG, BAG1, FLNA, APBB2, SLIT2, BCAP31, HSPA9, HSPA8, NPM1, PRELID1, EYA4, PA2G4, SOD2, EIF2S1, HYPK, HIGD2A, SOD1, AIMP2, R…	526	1596	19453	1.41351	1	0.0939316	0.0897416
GOTERM_BP_ALL	GO:2000622~regulation of nuclear-transcribed mRNA catabolic process, nonsense-mediated decay	4	0.728597	0.005698	SYNCRIP, EIF4A3, MAGOHB, HNRNPAB	526	14	19453	10.5665	1	0.0962673	0.0919732
GOTERM_BP_ALL	GO:0010557~positive regulation of macromolecule biosynthetic process	95	17.3042	0.00588745	GPI, EIF4A1, PHB1, TFRC, EIF4A3, NAT10, HNRNPU, YBX1, ENO1, MED16, PRPF19, ETS2, ACTG1, RBM3, TRMT112, PTBP1, SYNCRIP, CHCHD2, C1QBP, RUVBL1, NUP62, WDR5, TNFRSF8, BANF1, ELOC, PKNOX1, HRAS, CCT3, EIF5A, TEAD4, HES6, RFC3, MEF2C, HSP90AA1, ANXA2, NME2, MRTFA, MED27, MED28, SLC7A5, PKM, TFDP1, TRAF3, NCL, GPRIN1, TCP1, ITGB1BP1, GAPDH, SF3B5, STOML2, SF3B3, KARS1, DHX9, CDCA4, SRF, DDX1, SRSF1, MR…	526	2712	19453	1.29549	1	0.0988987	0.0944872
GOTERM_BP_ALL	GO:0010628~positive regulation of gene expression	52	9.47177	0.00589617	GPI, PHB1, TFRC, EIF4A3, NAT10, HNRNPU, YBX1, ENO1, PRPF19, ACTG1, RBM3, TRMT112, SYNCRIP, C1QBP, WDR5, TNFRSF8, BANF1, ELOC, HRAS, EIF5A, MEF2C, HSP90AA1, ANXA2, SLC7A5, PKM, TRAF3, NCL, GAPDH, STOML2, DHX9, DDX1, SRSF1, HSPD1, RCC1L, CNN2, NFIL3, BAG2, IRAK1, U2AF2, DDT, TRA2B, GPR155, HSPA8, NPM1, HNRNPAB, WARS1, SOD1, EIF6, SLIRP, HNRNPC, ZPR1, EIF4G1	526	1316	19453	1.46133	1	0.0988987	0.0944872
GOTERM_BP_ALL	GO:1901136~carbohydrate derivative catabolic process	14	2.55009	0.00620597	GPI, TPI1, PGAM1, ENO1, UNG, LDHA, GALE, PKM, OGDH, ALDOA, DCTPP1, GAPDH, RAN, ITPA	526	217	19453	2.38599	1	0.103722	0.0990954
GOTERM_BP_ALL	GO:0045454~cell redox homeostasis	6	1.0929	0.00640772	NQO1, GLRX3, TXNRD1, GLRX5, BOLA3, GSR	526	44	19453	5.04312	1	0.105995	0.101267
GOTERM_BP_ALL	GO:0033260~nuclear DNA replication	5	0.910747	0.00642163	CDT1, MCM3, MCM4, MCM6, MCM2	526	28	19453	6.60409	1	0.105995	0.101267
GOTERM_BP_ALL	GO:0070129~regulation of mitochondrial translation	5	0.910747	0.00642163	TSFM, SHMT2, C1QBP, MALSU1, RCC1L	526	28	19453	6.60409	1	0.105995	0.101267
GOTERM_BP_ALL	GO:0046364~monosaccharide biosynthetic process	7	1.27505	0.00643291	GPI, TPI1, PGAM1, WDR5, AKR1B1, ENO1, PGD	526	62	19453	4.17549	1	0.105995	0.101267
GOTERM_BP_ALL	GO:0032388~positive regulation of intracellular transport	11	2.00364	0.00664179	BCAP31, YWHAE, HSP90AA1, ANXA2, DHX9, FLNA, ANP32B, OAZ1, RAN, ZPR1, IPO5	526	147	19453	2.76743	1	0.109025	0.104161
GOTERM_BP_ALL	GO:0046394~carboxylic acid biosynthetic process	17	3.09654	0.00666353	ACOT7, KLHL25, SHMT2, GSTP1, PTGES3, TECR, GOT2, ASS1, FADS2, ACLY, MTHFD1, MTHFD2, SCD, PCBD1, PHGDH, BCAT1, NANS	526	295	19453	2.13122	1	0.109025	0.104161
GOTERM_BP_ALL	GO:1902292~cell cycle DNA replication initiation	3	0.546448	0.00688694	MCM3, MCM4, MCM2	526	5	19453	22.1897	1	0.111506	0.106532
GOTERM_BP_ALL	GO:1902315~nuclear cell cycle DNA replication initiation	3	0.546448	0.00688694	MCM3, MCM4, MCM2	526	5	19453	22.1897	1	0.111506	0.106532
GOTERM_BP_ALL	GO:1902975~mitotic DNA replication initiation	3	0.546448	0.00688694	MCM3, MCM4, MCM2	526	5	19453	22.1897	1	0.111506	0.106532
GOTERM_BP_ALL	GO:1902373~negative regulation of mRNA catabolic process	8	1.45719	0.00711525	SYNCRIP, DHX9, SRSF1, HNRNPU, SLIRP, YBX1, HNRNPC, HNRNPAB	526	83	19453	3.56462	1	0.114804	0.109683
GOTERM_BP_ALL	GO:0031167~rRNA methylation	5	0.910747	0.00729299	TRMT112, FBL, EMG1, MRM1, SPOUT1	526	29	19453	6.37636	1	0.117246	0.112016
GOTERM_BP_ALL	GO:0016053~organic acid biosynthetic process	17	3.09654	0.00731685	ACOT7, KLHL25, SHMT2, GSTP1, PTGES3, TECR, GOT2, ASS1, FADS2, ACLY, MTHFD1, MTHFD2, SCD, PCBD1, PHGDH, BCAT1, NANS	526	298	19453	2.10976	1	0.117246	0.112016
GOTERM_BP_ALL	GO:0043414~macromolecule methylation	10	1.82149	0.0075664	TRMT112, FBL, EMG1, SNRPD2, SNRPD1, WDR4, SNRPG, MRM1, SPOUT1, SNRPB	526	127	19453	2.91204	1	0.120829	0.115439
GOTERM_BP_ALL	GO:0090314~positive regulation of protein targeting to membrane	5	0.910747	0.00823882	MYO1C, CHORDC1, STOM, ITGB1BP1, HRAS	526	30	19453	6.16381	1	0.130672	0.124843
GOTERM_BP_ALL	GO:1904357~negative regulation of telomere maintenance via telomere lengthening	5	0.910747	0.00823882	ACD, HNRNPU, NAT10, HNRNPC, HNRNPA1	526	30	19453	6.16381	1	0.130672	0.124843
GOTERM_BP_ALL	GO:2001234~negative regulation of apoptotic signaling pathway	15	2.73224	0.00827892	HSPA8, PRELID1, ACAA2, GSTP1, EYA4, MRTFA, ENO1, GHITM, BMI1, AATF, SOD2, PPIF, SLC25A5, PPIA, FAIM	526	250	19453	2.21897	1	0.130863	0.125026
GOTERM_BP_ALL	GO:0036260~RNA capping	4	0.728597	0.00842223	SNRPD2, SNRPD1, SNRPG, SNRPB	526	16	19453	9.24572	1	0.132232	0.126333
GOTERM_BP_ALL	GO:1902969~mitotic DNA replication	4	0.728597	0.00842223	MCM3, MCM4, MCM6, MCM2	526	16	19453	9.24572	1	0.132232	0.126333
GOTERM_BP_ALL	GO:0006811~monoatomic ion transport	43	7.83242	0.00848803	NDUFB9, SLC25A3, COX7B, TFRC, KCNC4, ATP5MC2, ATP5MC3, ATP10A, SLC3A2, ATP1A1, UQCR10, GHITM, COX5B, COX5A, ATP5MC1, SEC61A1, ATP5F1B, CHORDC1, NCS1, FLNA, UQCRFS1, TMEM109, ROMO1, CYC1, SCN5A, CNNM3, ATP5MF, CACNG4, COX8A, NDUFA9, HSPA9, KCNH7, TRPC4, NDUFC1, SLC5A6, NDUFS6, GPRIN1, NDUFS5, UQCRC1, ATP5PO, SLC25A5, FKBP4, ATP6V0C	526	1061	19453	1.49884	1	0.132818	0.126893
GOTERM_BP_ALL	GO:0006356~regulation of transcription by RNA polymerase I	6	1.0929	0.00925514	MYO1C, NCL, FLNA, NOL11, LYAR, POLR2L	526	48	19453	4.62286	1	0.143002	0.136623
GOTERM_BP_ALL	GO:0051204~protein insertion into mitochondrial membrane	5	0.910747	0.00926155	MTCH2, MTX1, TIMM13, ROMO1, TOMM22	526	31	19453	5.96498	1	0.143002	0.136623
GOTERM_BP_ALL	GO:2000279~negative regulation of DNA biosynthetic process	5	0.910747	0.00926155	ACD, HNRNPU, NAT10, HNRNPC, HNRNPA1	526	31	19453	5.96498	1	0.143002	0.136623
GOTERM_BP_ALL	GO:0071353~cellular response to interleukin-4	5	0.910747	0.00926155	HSP90AB1, NFIL3, CDK4, IMPDH2, MCM2	526	31	19453	5.96498	1	0.143002	0.136623
GOTERM_BP_ALL	GO:1901607~alpha-amino acid biosynthetic process	7	1.27505	0.00933429	MTHFD1, SHMT2, GOT2, PHGDH, PCBD1, BCAT1, ASS1	526	67	19453	3.86388	1	0.143649	0.137242
GOTERM_BP_ALL	GO:0006310~DNA recombination	16	2.91439	0.00940029	KLHDC3, GINS2, XRCC6, ENDOG, CENPX, PSMD14, HSPD1, UNG, SEM1, C1QBP, RUVBL1, MCM3, MCM4, MCM5, MCM6, MCM2	526	280	19453	2.11331	1	0.144189	0.137758
GOTERM_BP_ALL	GO:0061013~regulation of mRNA catabolic process	17	3.09654	0.00947552	NPM1, DHX9, EIF4A3, SRSF1, HNRNPU, YBX1, MAGOHB, MEX3D, HNRNPAB, SYNCRIP, KHSRP, SERBP1, FASTKD5, SLIRP, HNRNPC, DCPS, CNOT9	526	307	19453	2.04791	1	0.144867	0.138405
GOTERM_BP_ALL	GO:0015853~adenine transport	3	0.546448	0.0101465	SLC43A3, SLC25A5, SLC29A1	526	6	19453	18.4914	1	0.154114	0.14724
GOTERM_BP_ALL	GO:0045338~farnesyl diphosphate metabolic process	3	0.546448	0.0101465	FDPS, HMGCS1, FDFT1	526	6	19453	18.4914	1	0.154114	0.14724
GOTERM_BP_ALL	GO:0033157~regulation of intracellular protein transport	11	2.00364	0.0103389	BCAP31, YWHAE, HSP90AA1, CHORDC1, FLNA, ANP32B, RANGAP1, OAZ1, RAN, ZPR1, IPO5	526	157	19453	2.59116	1	0.155887	0.148933
GOTERM_BP_ALL	GO:0006278~RNA-templated DNA biosynthetic process	5	0.910747	0.0103635	ACD, HSP90AA1, HSP90AB1, PTGES3, NHP2	526	32	19453	5.77858	1	0.155887	0.148933
GOTERM_BP_ALL	GO:0010833~telomere maintenance via telomere lengthening	5	0.910747	0.0103635	ACD, HSP90AA1, HSP90AB1, PTGES3, NHP2	526	32	19453	5.77858	1	0.155887	0.148933
GOTERM_BP_ALL	GO:0009894~regulation of catabolic process	46	8.37887	0.0105618	MTCH2, PHB1, SF3B3, DDX49, HSP90AB1, POLDIP2, PSMD14, DHX9, ODC1, SRSF1, WDR4, EIF4A3, HNRNPU, YBX1, OAZ1, HSPBP1, SYNCRIP, BAG2, KHSRP, PSMD3, PSMD1, FLNA, DCPS, BCAP31, NQO1, NPM1, HSP90AA1, ENDOG, ANXA2, CYP51A1, MAGOHB, MEX3D, HNRNPAB, JMJD8, SLC7A5, EIF6, SERBP1, FASTKD5, TRIB3, SLIRP, HNRNPC, SLC25A5, ATP6V0C, GAPDH, CNOT9, EIF4G1	526	1169	19453	1.45527	1	0.158342	0.151279
GOTERM_BP_ALL	GO:0016032~viral process	16	2.91439	0.0106227	MCTS1, PHB1, HSP90AB1, SIVA1, TFRC, DHX9, JPT2, SLC3A2, SLC1A5, OAZ1, PTBP1, CANX, TYRO3, RCC1, PPIA, RAN	526	284	19453	2.08354	1	0.158342	0.151279
GOTERM_BP_ALL	GO:0141188~nucleic acid catabolic process	14	2.55009	0.0106286	HSPA8, ENDOG, EIF4A3, MAGOHB, LSM4, NME1, C1QBP, KHSRP, MRTO4, RNPS1, ELOC, DCPS, CNOT9, ZPR1	526	232	19453	2.23173	1	0.158342	0.151279
GOTERM_BP_ALL	GO:0065009~regulation of molecular function	41	7.46812	0.0107542	DHX9, SRF, RGS16, HNRNPU, BMI1, CORO1C, ADD2, ABR, IRAK1, NT5DC2, CHORDC1, TBC1D30, FLNA, BANF1, CACNG4, CDT1, NPM1, PRELID1, RFC3, XRCC6, CDC6, RANGAP1, JMJD8, WARS1, CDC25A, NME1, VAV2, SOD1, MTSS2, TFDP1, BRMS1, UBE2S, TRAF3, PPIF, TRIB3, ITGB1BP1, PFN1, GAPDH, PPIA, S100A8, RAN	526	1016	19453	1.49242	1	0.159704	0.15258
GOTERM_BP_ALL	GO:0043066~negative regulation of apoptotic process	39	7.10383	0.010874	GPI, ACAA2, HSP90AB1, TFRC, GSTP1, AKR1B1, ENO1, GHITM, BMI1, AATF, HSPD1, UNG, NUP62, BAG1, FLNA, APBB2, HRAS, HSPA9, HSPA8, NPM1, PRELID1, MEF2C, EYA4, NME2, MRTFA, PA2G4, SOD2, ATAD3A, HYPK, HIGD2A, SOD1, SLC7A5, TYRO3, PPIF, ANP32B, SLC25A5, PPIA, FAIM, ZPR1	526	954	19453	1.51188	1	0.160969	0.153789
GOTERM_BP_ALL	GO:0009895~negative regulation of catabolic process	20	3.64299	0.0113494	NQO1, MTCH2, PHB1, SF3B3, HSP90AB1, ANXA2, POLDIP2, DHX9, WDR4, SRSF1, CYP51A1, HNRNPU, YBX1, HNRNPAB, SLC7A5, SYNCRIP, FLNA, SLIRP, HNRNPC, EIF4G1	526	395	19453	1.87255	1	0.167475	0.160004
GOTERM_BP_ALL	GO:0006810~transport	127	23.133	0.0114997	MTCH2, ACAA2, TFRC, CSE1L, EIF4A3, HDLBP, HNRNPU, GHITM, IPO5, TOMM22, CHCHD4, KHSRP, CHORDC1, PLEKHJ1, NUP210, KCNH7, IRAG2, THOC3, THOC6, SLC5A6, DDX39A, MAP1B, GPRIN1, PPIF, TYRO3, UQCRC1, SRSF3, FKBP4, S100A8, LLGL2, ANP32A, DHX9, ATP5MC2, ARL1, ATP5MC3, TEX261, SLC1A5, ATP5MC1, CORO1C, TIMM50, CNN2, GRPEL1, CYC1, ATP5MF, HSPA9, HSPA8, PRELID1, ACD, TMEM184B, SIVA1, ALYREF, SURF4, GOT2, MAGOH…	526	3875	19453	1.21208	1	0.169158	0.161613
GOTERM_BP_ALL	GO:1990830~cellular response to leukemia inhibitory factor	9	1.63934	0.0115492	TFRC, NCL, SPRY4, HNRNPU, SRSF3, CACYBP, MRPL15, SLC25A5, SRM	526	113	19453	2.94554	1	0.169353	0.161798
GOTERM_BP_ALL	GO:0072350~tricarboxylic acid metabolic process	4	0.728597	0.0117923	ACLY, ACO2, ASS1, IDH3A	526	18	19453	8.21842	1	0.171835	0.16417
GOTERM_BP_ALL	GO:0006595~polyamine metabolic process	4	0.728597	0.0117923	ODC1, SMS, OAZ1, SRM	526	18	19453	8.21842	1	0.171835	0.16417
GOTERM_BP_ALL	GO:0043161~proteasome-mediated ubiquitin-dependent protein catabolic process	21	3.82514	0.0121937	YWHAE, TRIM72, KLHDC3, PSMD14, PSMD13, ADRM1, PSMA7, SEM1, PSMD8, PSMB6, PSMB7, PSMA3, CDC34, PSMD7, PSMB5, PSMB2, UBE2S, PSMB3, PSMD3, PSMB1, PSMD1	526	426	19453	1.8231	1	0.177131	0.16923
GOTERM_BP_ALL	GO:0044282~small molecule catabolic process	19	3.46084	0.0124565	GPI, ACOT7, ACAA2, TPI1, ECI1, GPT2, PGAM1, DCXR, GOT2, ECI2, PDXP, ENO1, LDHB, LDHA, GALE, PKM, NUDT8, DLAT, BCAT1	526	371	19453	1.894	1	0.180387	0.172341
GOTERM_BP_ALL	GO:0048285~organelle fission	19	3.46084	0.0127416	KLHDC3, CDT1, NUDC, MTCH2, CENPX, MTFP1, POLDIP2, PSMD13, TUBG1, CORO1C, UBE2S, NUP62, RRS1, CCDC86, RANGRF, FLNA, RCC1, BANF1, RAN	526	372	19453	1.88891	1	0.18328	0.175105
GOTERM_BP_ALL	GO:1990823~response to leukemia inhibitory factor	9	1.63934	0.0127476	TFRC, NCL, SPRY4, HNRNPU, SRSF3, CACYBP, MRPL15, SLC25A5, SRM	526	115	19453	2.89431	1	0.18328	0.175105
GOTERM_BP_ALL	GO:0051179~localization	152	27.6867	0.0127963	MTCH2, ACAA2, TFRC, CSE1L, EIF4A3, HDLBP, HNRNPU, GHITM, IPO5, ACTG1, TOMM22, CHCHD4, FBL, TMEM147, KHSRP, CHORDC1, RUVBL1, PLEKHJ1, NUP210, KCNH7, IRAG2, THOC3, THOC6, SLC5A6, DDX39A, MAP1B, GPRIN1, NHP2, PPIF, TYRO3, UQCRC1, SRSF3, FKBP4, NBL1, S100A8, LLGL2, CUTA, ANP32A, DHX9, DDX1, ATP5MC2, ARL1, ATP5MC3, TEX261, SLC1A5, ATP5MC1, CORO1C, TIMM50, CNN2, GRPEL1, RRS1, CYC1, ATP5MF, HSPA9, CDT1,…	526	4762	19453	1.18047	1	0.18328	0.175105
GOTERM_BP_ALL	GO:0070670~response to interleukin-4	5	0.910747	0.0128135	HSP90AB1, NFIL3, CDK4, IMPDH2, MCM2	526	34	19453	5.43866	1	0.18328	0.175105
[truncated: 119 more rows]

## Sheet: GSEA; HALLMARK
pathway	pval	padj	ES	NES	size	leadingEdge
[truncated: 48 more rows]

## Sheet: GSEA; c2.ALL
pathway	pval	padj	ES	NES	size	leadingEdge
[truncated: 3,886 more rows]
