# Supplementary material for: TCF3::HLF orchestrates an enhancer-promoter network with activation of MEF2C to promote immature HSC gene expression in leukemia
Source: Sci Adv. 2026 May 6;12(19):eadu3728. doi: 10.1126/sciadv.adu3728 (PMC13148343; doi:10.1126/sciadv.adu3728)
Supplement: Supplementary file 2 — Tables S1 to S10 [file sciadv.adu3728_tables_s1_to_s10.zip › adu3728_table_s9.xlsx]

## Sheet: GSEA; CustomSignature
HAL-01 MEF2C E. KO
pathway	pval	padj	ES	NES	size	leadingEdge
HSCHFL+ during HSC maturation UPreg	0.00184843	0.00608273	0.690218	2.78158	90	SOCS2 HLA-DRA CD52 SORL1 NEAT1 XIST HLA-DPB1 HLA-DPA1 HLA-DQB1 CD37 HLA-DQA1 PNISR HLA-DRB1 CD74 B2M TPT1 PBXIP1 GIMAP2 SMIM3 HLA-DMA ACAP1 CASP4 HLA-B TNFRSF14 CD48 LSP1 RPL9 MZB1 RPS24 HLA-A HSD17B11 RPL31 RPL11 GBP2 HLA-C HLA-E RPS3A RPS15A SELL EEF1A1 MALAT1 EIF3E LRBA MLLT3
MEF2CS222A+ vs MEF2CS222A- UPreg	0.00167785	0.00608273	0.431902	2.08295	332	TXNIP ELK3 SOCS2 NEAT1 BTG2 RASD1 PAG1 OGT SLC25A36 HLA-DMB HPS4 SLC4A7 MYO1B MAPK8IP3 ZNF608 TP53INP1 UBE2H TNFAIP3 PTEN MAN1A1 FOXJ3 YPEL5 SRGAP3 PBXIP1 CREBRF TSC22D1 H6PD IFI16 PIK3IP1 AKNA KAT6B C1orf54 KLHL24 PAM GAB1 LPP NCOA3 RPS6KA3 PREX1 CPNE3 CLK1 PDGFA GLIPR1 CD48 UBASH3B SERPINB9 KMT2E TIAM1 FBXO38 SP140L NLRP1 MXD4 IRF2 CCNG1 PAN3 SLC9A9 ZMIZ1 PRKACB FOXO3 SETDB2 AFF1 ARL6IP5 HIPK2 …
AGM HSPCSPINK2+	0.00180505	0.00608273	0.413358	1.68603	95	PXDN LMO2 GNG11 ALDH1A1 ERG SCARF1 SPTBN1 KMT2A GBP4 PPFIBP1 TSC22D1 C1orf54 IL11RA PLXND1 STAT5A NPDC1 TIE1 ESAM PHACTR2 LTA4H LIMS1 ITGA5 CD82 MFSD10 GADD45A MLLT3 RHOC BNIP3L LAPTM4A
Liver HSPCSPINK2+	0.0186916	0.0350467	0.371552	1.44934	75	HLA-DRA PAG1 HLA-DMB CD37 TIFAB HLA-DRB1 BLNK CYSLTR1 NCF2 CTSS PARVG HLA-B CD48 MEF2A LSP1 TLR10
MEF2 target genes	0.0345455	0.0471074	0.33141	1.36201	102	CCN2 CAPN3 POU4F1 NFAT5 IKZF3 PCMTD1 TSC22D1 CPT1B ARAP2 SCAI ZHX2 LARS1 EPHA7 ESAM S1PR1 HDAC7 RETREG1 GPBP1L1 MLLT3 RIPOR1 ZBTB18 ARPP21 SV2A RBMS3 SIK2
SIK3-KO DNreg in MOLM13	0.0418944	0.0523679	0.331898	1.35014	94	LPAR6 BTG2 ZMAT3 TIFAB ARRDC4 KSR1 DPYD NCF2 SESN1 C1orf54 ITGAM HDAC4 COLQ HDAC7 UBE2J1 SLC15A3 AAK1 SLC22A18 RHOC APOBEC3H MDM2
Mef2c-KO DNreg in RN2	0.0466786	0.05386	0.32013	1.32743	106	P2RY14 ELK3 NLRC5 EDEM1 LAMC1 SRGAP3 TSC22D1 ARAP2 ARHGEF7 STK17B CTSS FASTKD1 LRP1 TMEM243 EPHA7 LY86 ATP13A2 SYNE3 LAT2 SLC39A10 SEMA4D TTYH2 GBP3
Other hem enrich vs HSC	0.034188	0.0471074	0.257764	1.26342	396	IL1B HLA-DRA LPAR6 NEAT1 GNG2 LAIR1 HLA-DPA1 LAPTM5 BTG2 GIMAP4 PAG1 PTPRE HLA-DMB NCF4 A2M RNASET2 CD37 TNFAIP3 HLA-DRB1 BLNK ITM2B CD74 WSB1 B2M LYST THEMIS2 OGFRL1 CCNL1 JMJD1C TRIM38 BIN1 IFI16 NCF2 NCKAP1L ANKRD12 HLA-DMA ARHGAP4 CTSS PARVG NAIP CASP1 HLA-B CSRNP1 CLK1 GLIPR1 CD48 MEF2A LSP1 PSAP LST1 TLR10 HLA-A ITGAM TNFRSF1B TPP1 SLC9A9 CXCR4 ARL6IP5
AGM nascent HSC	0.256454	0.274773	0.238008	1.09809	221	CD52 ALDH1A1 LAPTM5 BTG2 B2M ZFP36L2 PPP1R18 ITGA4 GBP4 NCKAP1L RASGRP2 TNFSF10 ACAP1 RPL22L1 TAF1D RPL39 RPL9 RPS24 STAT5A LST1 TAOK3 HSD17B11 RPL11 LTA4H HLA-C RPS3A RPS15A ARHGEF6 LIMS1 FMNL1 CD82 CD33 RPS25 INPP5D ZFAS1 YBX3 RPL38 GADD45A MLLT3 GSTK1 RPS6KA1 RPL23A RPL17 RPL7 RPL26 CBFA2T3 RPS20 RPL34 VAV1 CD44 MYO1F BTF3 RPL37 RPL12 HHEX RPS3
MEF2C-KO DNreg in MOLM13	0.279438	0.279438	0.256891	1.08305	117	ENG FLNB PAG1 PTPRE SLC4A7 LRRC8C OGFRL1 CYSLTR1 ECM1 AKNA ATP8B2 GLIPR1 CD48 GRAP COLQ POMK ZNF436 LY86 PLCG1 CNST SLC15A3 SYNE3
HSC vs non-HSC	0.0171569	0.0350467	-0.26949	-1.31024	277	NME1 HSP90AB1 TAGLN2 CDK4 MCM7 HSPD1 TMEM97 EIF4A1 FADS1 RANBP1 EIF5A NHP2 NCL IMPDH2 LDHB CSRP1 PAICS DCTPP1 PHGDH AHCY CCT7 SRM PA2G4 ILF2 MRPS26 CCT4 C1QBP FKBP4 HNRNPA0 MYB MARCKSL1 ANP32B CCT8 CDCA7 CCT3 SERBP1 MDK PGRMC1 PDLIM1 SNRPD1 NPM1 CXXC5 PCBD1 FBL HNRNPA1 ERGIC1 HLF ERH NRGN PRMT1 PTMA HMGA1 NTHL1 LAPTM4B ICAM2 SLC39A3 EEF1E1 SET MRPS27 NAA38 RBMX TXN APRT TRAP1 NONO NME4 MIF IGFBP2…
Sik3-KO DNreg inRN2	0.0273973	0.0456621	-0.306775	-1.34568	125	HSPD1 TMEM109 HSPE1 FABP5 NCL WDR18 PHGDH SRM LYAR C1QBP SLC7A5 NAT10 HDAC9 RRP9 NPM1 DUSP3 TUBB6 PHB2 NOP16 IFRD2 SLC16A1 PYCR1 PUS7 ARID5B C3AR1 SLCO4A1 GGCT LRRC20 MIF CORO2A PPA1 LGMN DLG3 GNL3 NDUFAF4 KCNJ2 YDJC CISD1 THEM6 BCL2 ZFP36 NOLC1 SLC19A1 IMPDH1 PCGF6 SLC2A6 PHLDA3 MYBBP1A UTP20 PPFIA4
Leukemia Stem Cell	0.0022779	0.00608273	-0.538344	-2.36601	126	EBNA1BP2 XRCC6 PEBP1 ATAD3A DTYMK CCT7 CACYBP PA2G4 ILF2 TXNRD1 RAD1 LYAR MYB DLAT HMGB3 PTTG1 CCT8 SMYD2 NDUFA9 IDH3A KRTCAP2 SERBP1 POLR3K NDUFC1 RRS1 MRPS16 SFXN1 MRPL51 SSBP3 CDK2AP1 CHCHD4 SEPHS1 NDUFB2 RRP15 PXMP2 VKORC1 GALNT2 SLC16A1 KDELR2 RBM14 EEF1E1 DRG1 BCAS2 CKS2 UTP18 ETFB ST13 RFC4 ETFA SNRPA1 EXOSC7 UBQLN4 ENY2 FTSJ1 MRPL18 USP14 CALU FARSB MRPL39 MRPL41 DUT CAD DDX19A SUCLG2 PCB…
MEF2CS222A+ vs MEF2CS222A- DNreg	0.00243309	0.00608273	-0.532337	-2.48695	195	MYBL2 SSRP1 MCM4 LDHA NME1 HSPD1 TMEM97 ORC1 FADS1 EMG1 DHCR7 POLA2 FADS2 CDC25A KIAA0930 RAD51 TRIB3 IMPA2 HNRNPAB ATAD3A CHEK1 CENPW MRPS2 DCTPP1 PHGDH MRPL12 SQLE MSMO1 MRPS26 HMBS LYAR RUVBL1 HSPH1 RRP12 SLC25A10 FKBP4 PSMG1 MRPS12 CMSS1 GRPEL1 RFC3 MRPS34 POLD2 WDR4 B4GALT2 GPATCH4 DCPS TKT GEMIN4 TPX2 GGH TMEM147 TUBG1 CHCHD4 BCAT1 APBB2 IDI1 CCNB1 BAG1 PFDN6 PINX1 NOP56 GRB10 HAUS7 PSAT1 T…
HSCHFL+ during HSC maturation DNreg	0.00240385	0.00608273	-0.684989	-3.28992	240	TUBA1B TUBB4B ODC1 SAE1 HSPA8 NME1 ACTB HSPD1 PGAM1 TMEM97 ACOT7 SNRPB HSP90AA1 PPM1G EIF4A1 NT5DC2 CDT1 PPIF SCD HSPE1 RANBP1 RAN FABP5 SNRNP25 SLC25A5 POLR2L COX8A EIF5A CYC1 SNRPG PPP1CA PKM EIF4A3 YWHAH PRDX2 NDUFB9 LMNB1 ALDOA NCL SRSF3 GAPDH PSMB3 HNRNPAB NDUFS5 PSMA7 LSM4 YWHAE PSMB5 IDH2 CHCHD2 SLC25A3 AHCY TYMS SRM PRELID1 CCT5 ECI1 TPI1 PA2G4 YBX1 MAZ NASP COX7B TMEM258 PSMA4 CFL1 C1QBP…
HAL-01 TCF3::HLF KO
pathway	pval	padj	ES	NES	size	leadingEdge
MEF2CS222A+ vs MEF2CS222A- UPreg	0.00625	0.0104167	0.548488	2.90856	365	HSH2D TOX HLA-DMB FUT8 PAG1 EVI2B LPXN ARHGAP25 TRAC SMIM14 SLC43A2 MALAT1 WBP1L PRKACB HPS4 RAP1GAP2 MPEG1 YPEL5 LDLRAD4 MVP DUSP6 DDAH2 SSBP2 CDKN2C ZBTB18 CD53 PPP1R16B CAPG KMT2E CCNG2 NCOA3 CCM2 RASD1 PBXIP1 MYO1G CDK19 STAP1 LGALS1 GBP2 EVI2A SLC44A2 ADD1 PTEN TRANK1 GSN CEP70 BTG2 IFI16 FBXO32 TP53INP1 CYTH4 KMO GPR183 SLC9A9 SECISBP2L NEAT1 ABCB4 PREX1 ITGB7 CREBRF RIT1 ABHD4 SPIB ELK3 F1…
Liver HSPCSPINK2+	0.0031348	0.00642123	0.632366	2.74846	85	HLA-DMB HLA-DRA PAG1 CD180 PHACTR1 ARHGAP25 IL7R NCF2 BANK1 MPEG1 TLR10 LTB CAPG PIK3AP1 JCHAIN LGALS1 EVI2A BLNK GSN NAGK FGD2 CYTH4 ITGB7 SPIB TIFAB LAT2 IRF8 MEF2A HLA-DRB1 NCF1 CYBB LY86 MX1 CCDC50 CD37 SMC4 APBB1IP CTSS IFI35 ASF1B SPNS3 IRF7 IQGAP1
Other hem enrich vs HSC	0.0075188	0.0112782	0.375045	2.00534	436	HLA-DMB HLA-DRA PAG1 CD180 PHACTR1 EVI2B SLC43A2 LAIR1 MILR1 NCF2 LILRA2 CD1C THEMIS2 GNG2 CD86 TUBA1A MPEG1 ANKRD44 DUSP6 LST1 PTPRC NCKAP1L SH3KBP1 TLR10 GLRX CD53 SAT1 HLA-DMA CAPG ABCA1 GIMAP4 LGALS1 EVI2A PTPRE BLNK SDCBP AP1S2 A2M GSN NAGK BTG2 OTUD1 DUSP1 IFI16 AP1B1 FGD2 CYTH4 GPR183 SLC9A9 MS4A7 NEAT1 SPP1 TRIM38 NPC2 AAK1 PRKCB SH3BGRL3 LAT2 IRF8 WSB1 SGK1 CLK1 SFMBT2 GNAI2 MEF2A ERP29 …
HSCHFL+ during HSC maturation UPreg	0.00342466	0.00642123	0.447639	1.94402	91	CD52 HLA-DRA EVI2B MALAT1 RAB37 GIMAP2 HLA-DMA MSI2 LGALS9 HLA-DQA1 PBXIP1 MYO1G SORL1 ARHGAP15 ICAM3 GBP2 NEAT1 HLA-DQB1 HLA-DRB1 HLA-E HLA-DPA1 GMFG SELL CD37 B2M HLA-DPB1 TNFRSF14 CD74 GNA15 ANKRD28 HSD17B11 CLEC2B MZB1 PSMB9 PNISR
SIK3-KO Dnreg in MOLM13	0.0206186	0.0281162	0.317452	1.44343	111	CD180 IL7R MILR1 NCF2 CEACAM21 CD86 ENDOD1 STAP1 BTG2 CDC42EP3 FGD2 GPR183 TIFAB AAK1 FAM107B PIM1 NCF1 PTGER4 GAS7
MEF2 target genes	0.579609	0.579609	-0.229462	-0.94052	114	HPGD GPR27 RGS3 TYRO3 ESAM PRMT3 LARS1 GYG1 DIRAS1 SLC25A4 MRPS23 GNB4 CARNMT1 SLC2A4 TPM2 POFUT1 SPTB SV2A CNPY2 AKR1B1 GPR153 MEF2C DLL4
AGM HSPCSPINK2+	0.542324	0.579609	-0.240144	-0.962467	100	LMO2 ESAM IFITM3 IGFBP2 CKAP4 ARID5B RCN1 NPDC1 PROCR SQLE FSCN1 ELOVL6 HYAL2 LTA4H F2R TSPAN4 STAT5A SOX18 CEBPB TIE1 SUCLG2 SERPINB6 PCBD1 FBLN1 TSC22D1 MFSD10
Mef2c-KO DNreg in RN2	0.183473	0.2117	-0.286523	-1.1782	117	C3AR1 MDFIC PLEK FOSL2 LAMC1 SLC39A14 NOP2 ANKRD13B CSF1 PRDX4 NRP2 IMPDH1 BCL2 SLC25A15 CORO2A OAF LITAF ANGPTL2 GGCT ASPH DUSP3 PREPL TTYH2 CTSC RASA4 PHLPP2 IRF5 RCOR2 CLN8 MEF2C LRP1 DSE BPHL
MEF2C-KO DNreg in MOLM13	0.0674764	0.0843455	-0.309669	-1.2918	128	HK2 KCTD12 PLXNA1 DDN FOSL2 OGFRL1 PACSIN3 BARX1 CPNE7 ADGRA2 SLC1A3 TRIM7 MEX3A PLCG1 ZC3HAV1L NCS1 CDR2L ATP10A ULBP3 PROCR COL27A1 ATP1A3 WASF1 FSCN1 ADCY9 HK1 ANXA2 SLC4A7 RAB3A KCNG1 MEF2C TLE1 CSPG4 ZNF556 E2F5 AGAP1 POMK BMP2 DLX1 EIF3C FAM20C MEX3D PXN FAM135A GYPC
AGM nascent HSC	0.00255754	0.00639386	-0.339261	-1.50618	227	SRGN PLEK FKBP4 MFNG MYC LY6E HSPD1 DKC1 SLC43A3 PPIF IQGAP2 EXOSC5 APRT DDX21 PPA1 EIF5A YDJC NOB1 MATK SNHG19 STOM PA2G4 NIFK TAGLN2 LAPTM4B ALDOA TXN EBPL HMGA1 NPM3 MAPKAPK3 AHCY NPM1 TKT TAF1D DCTPP1 SNHG8 RSL24D1 IMPDH2 CD44 NRGN RPS6KA1 LTA4H YBX3 RPL22L1 RGS10 C1QBP RPL18A STAT5A RPLP1 EEF2 CEBPB RPL18 RPS5 RPL29 GP9 NAA38 RPSA SERPINB6 SNHG25 UQCRH PGK1 CORO1A RPL5 RPS2 DUT EIF3D PCBD1 R…
HSC vs non-HSC	0.00124688	0.00404858	-0.49629	-2.24992	279	NTHL1 FKBP4 MFNG SRM NCL MYC PARVB HSP90AB1 LY6E MRPS26 HSPD1 RPL31 DKC1 ESAM IFITM3 PRDX4 IGFBP2 TRAP1 IQGAP2 EXOSC5 APRT MIF PPA1 EIF5A GCSH NOB1 SNHG19 TOMM20 NME1 CCT4 PRMT1 BZW2 SSB PA2G4 NIFK NHP2 TAGLN2 SERBP1 LAPTM4B TXN EBPL HMGA1 CCT8 PAICS GNL3 CCT3 AHCY RCN1 EIF4A1 NPM1 PFDN2 NPDC1 RANBP1 LDHB EEF1E1 TAF1D IFT57 DCTPP1 SNHG8 RSL1D1 RSL24D1 PRDX6 CLINT1 PROCR IMPDH2 CDK4 LINC00665 ARL2…
Leukemia Stem Cell	0.00134953	0.00404858	-0.576486	-2.40151	127	SLC16A1 LYAR RRS1 NARS2 CAD DKC1 EXOSC7 SLC25A37 PPAT NUDT19 UTP18 XPOT AGPAT5 CHCHD4 DCUN1D5 WDR36 PA2G4 ATAD3A FARSB EBNA1BP2 DLAT SERBP1 RBM14 POLR3K GSPT1 CCT8 IDH3A FTSJ1 EEF1E1 AASDHPPT ENOPH1 ETFA HDAC2 IMP3 KDELR2 RRP15 PEBP1 NUDT5 GALNT2 MRPL35 NDUFB2 UBQLN4 SNRPA1 POLR2H MRPL41 PSME3 CACYBP TXNRD1 DRG1 XRCC6 MRPL39 MRPL45 SUCLG2 TTC4 METAP2 NUDT3 DUT NDUFC1 MRPL18 CCDC6 EXOSC8 VKORC1 MR…
Sik3-KO DNreg in RN2	0.00134953	0.00404858	-0.599346	-2.51108	137	C3AR1 PLEK MIOS SLC16A1 HPGD PYCR1 MYBBP1A LAMC1 SLC19A1 NDUFAF4 SLC39A14 SRM PUS7 NCL IFRD2 LYAR CLUH MYC HSPE1 NOP2 NOP16 DUSP7 SLC7A5 HSPD1 RRP9 ANKRD13B RSAD1 NOLC1 ADGRA2 TMEM109 MIF PPA1 WDR18 YDJC GCSH NAT10 IMPDH1 FABP5 BCL2 UTP20 BZW2 FAM136A THEM6 TAF4B CORO2A OAF NSUN2 LITAF ARID5B GNL3 SLCO4A1 HEATR3 ANGPTL2 POLR1B NPM1 GGCT ASPH PHB2 DUSP3 MSTO1 YBX3 TTYH2 C1QBP RASA4 POGK PCGF6 PHLP…
HSCHFL+ during HSC maturation DNreg	0.00126743	0.00404858	-0.587902	-2.6326	243	MRPS12 SRM NCL SLC1A5 HSPE1 ACOT7 HSPD1 EIF3B FASN GOLM1 ESAM TOMM40 PRDX4 IGFBP2 PPIF TRAP1 CKAP4 DDX21 EIF5A GCSH FABP5 CENPV HNRNPAB MTHFD1L NME1 TUFM NT5DC2 EIF4EBP1 POLR2L NDUFAB1 SSB PA2G4 HSPA5 SERBP1 CCT6A LAPTM4B ALDOA EIF3J HMGA1 PPP1R14B SCD COPRS ODC1 PSMB5 MTA1 AHCY RCN1 EIF4A1 CSF1R MDH2 PFDN2 RANBP1 HSP90AA1 CYC1 SYNCRIP CTPS1 RAN CCT5 SLIRP PROCR NDUFS6 CDV3 PRELID1 FRAT2 NME4 COX…
MEF2CS222A+ vs MEF2CS222A- DNReg	0.0012987	0.00404858	-0.698856	-3.06379	198	SRGN PPRC1 SLC16A1 TNFRSF10A MCTP1 S100A8 NT5DC3 FKBP4 PUS1 SLC19A1 BATF3 PLD6 MRPS12 PUS7 UAP1 LYAR CD320 RRP12 PFAS RPP40 NOP2 ANKLE1 CCDC26 NOP16 NOP56 ALDH1B1 MRPL12 MRPS26 GRPEL1 HSPD1 SLC7A1 DKC1 TBRG4 FASN HSPA4L B4GALT2 NOLC1 SIGMAR1 ZMYND19 PRDX4 HPDL SLC38A5 TRMT61A NCLN WDR3 DDX21 GEMIN4 PSMG1 CBR1 TMEM147 IMPDH1 MFSD2A VWCE HNRNPAB DPH2 MTHFD1L NME1 TNFRSF1B CHCHD4 WDR4 CITED4 DANCR G…

## Sheet: Gene List for Signature
MEF2C-KO DNreg in MOLM13	SIK3-KO DNreg in MOLM13	Mef2c-KO DNreg in RN2	Sik3-KO DNreg in RN2	Leukemia Stem Cell	MEF2C target genes	MEF2 target genes	MEF2CS222A+ vs MEF2CS222A- UPreg	MEF2CS222A+ vs MEF2CS222A- DNreg	HSCHLF+ during HSC maturation UPreg	HSCHLF+ during HSC maturation DNreg	AGM HSPCSPINK2+	Liver HSPCSPINK2+	AGM nascent HSC	HSC vs non-HSC	Other hem enrich vs HSC	AGM nascent HSC specific
VCAN	STON1	CX3CR1	CD28	CCT8	AAGAB	ABRA	NOG	BAG1	RPS4X	RASGRP3	CD24	ACY3	SPINK2	RAB27B	TYROBP	SPINK2
BARX1	INHBA	CCL3	CCL4	SLC16A1	AAMDC	ACTC1	HIST1H2AC	GGH	CD74	UBL5	MDFI	LSP1	CD44	ANGPT1	FTL	MYB
PKIB	OCSTAMP	CDH17	CCL3	CCT7	ABCA6	ADAM11	RGS1	FERMT1	HLA-DRA	MTHFD1L	ECSCR.1	APOA2	MYB	MYB	TMSB4X	SMIM24
CSPG4	ENPP2	GFI1B	ANGPTL2	CALU	ABCA7	ADAM23	SPINK2	CHEK1	CD37	ID1	IGFBP2	LAT2	SMIM24	GATA2	CYBB	RAB27B
PDE4A	FCER2	ABCB1B	CX3CR1	SUCLG1	ABCD2	ADAMTS12	SMIM14	PUS1	HLA-DPB1	SRSF10	KRT18	TESC	RAB27B	SVOPL	OAZ1	ITGA2B
HAPLN4	IL7R	DAB2	PCDH7	PEBP1	ABCE1	ADCY2	BTG2	IMPDH1	HLA-DPA1	SAAL1	PROCR	AFP	ITGA2B	PDLIM1	SAMHD1	KCNK17
PPP1R3G	PIM1	ANGPTL2	HIVEP2	HMGB3	ABCF2	ADRA1A	ABHD4	EXOSC4	SELL	CCND1	EMCN	LY86	KCNK17	C2orf88	LY86	TMEM163
ATP8B2	SHISA2	CD28	PHLPP2	USP14	ABCG1	AK8	DUSP4	PHACTR3	RPL13	NINJ2	FKBP10	PLP2	PTPN7	GBP4	PSAP	CCDC173
ATP1A3	PTGER4	ANK	DAB2	IMP3	ABHD3	AKR1B1	MYO1B	CSTA	HLA-A	GCSH	IGFBP4	NKG7	GAPT	CYTL1	SAT1	SVOPL
CD3D	CD101	ARHGAP6	ABCB1B	NDUFC1	ABI2	ALPK2	HTRA3	TBL2	B2M	FYB	RAB27B	PLD4	CSF3R	MECOM	CD68	C2orf88
ME1	APOE	TLR13	ITGB3	TIMM8A1	ACAD9	AMMECR1	TCTN1	STRA13	HLA-DRB1	TUSC3	CYTL1	CXorf21	LRMP	SMIM24	B2M	SELP
CAMK2D	SLPI	CD200R4	GFI1B	1500003O22RIK	ACBD4	AMPD1	DLL1	PGP	PLAC8	MMP2	ESAM	SAMHD1	NFE2	CCDC173	FOS	HLF
VENTX	TIFAB	PHLPP2	ITGB7	CTPS	ACKR3	AQP1	RASD1	MCAT	HLA-B	ENY2	VAMP5	ITGB7	ADAM8	SPINK2	CTSB	GFI1
S1PR5	CSPG4	CCL4	CD180	NDUFA9	ACP3	ARAP2	ADAM28	ARHGAP11A	HINT1	HNRNPA2B1	PLVAP	HCST	TMEM163	ZBTB16	ACTB	GMPR
SLC1A3	VCAN	SLPI	SLCO4A1	ATP5B	ACSF3	ARHGAP26	CXCR3	POLR3G	PRSS57	UQCR10	MDK	SERPINA1	CCDC173	KCNK17	IGSF6	STAT5A
CUX2	FAM124A	TLN2	ARHGAP6	NDUFB2	ACSL1	ARHGEF38	SRPK3	DNAJC25	GNB2L1	ALDOA	MYB	IRF8	ATP2A3	KRT18	HLA-B	ANGPT11
NOG	DCANP1	NLRC5	S100A4	PDE6D	ACTA2	ARMCX6	DTX4	EPT1	RPS3A	RRP7A	PECAM1	HLA-B	SVOPL	NPR3	CYBA	CYTL11
NEDD8-MDP1	MYBPH	PCDH7	ARAP2	MRPL51	ACTB	ARPP21	NCF1B	TNFRSF1B	RPL10	CKAP4	MECOM	HACD1	C2orf88	C1QTNF4	FCGRT	ZBTB16
ST8SIA5	CYTIP	HMGA2	KCNJ2	RRS1	ACTR10	ARR3	UBASH3B	TPX2	XIST	EPB41L2	HOXB9	GSN	SELP	CD34	RNASE6	PRSS57
CXCR3	PMP22	SLC27A1	MTSS1	LAMP3	ADAM28	ART5	PLXNC1	KNOP1	RPS24	MYEOV2	PCBD1	CYBB	HLF	HLF	TMSB10	HOPX
GPC3	SORT1	MEF2C	PRUNE2	KRTCAP2	ADAMTS4	ASB16	ZFP36L1	IDI1	ANKRD28	CTPS1	CALCRL	S100B	GFI1	HOPX	ATP5E	GBP4
ATP10A	TRIM16	SLC2A6	LRRC20	RRP15	ADAMTS6	ATF3	HIC1	MRPL17	FXYD5	SNCG	PTRF	CYTH4	MATK	MLLT3	RNASET2	PDLIM1
PROCR	ADRB2	NLRP3	PLXNB2	FTSJ1	ADAMTS7P4	ATP1A2	TRAC	CCNB1	TPT1	DEXI	TMEM163	CD180	FERMT3	ALDH1A1	MYL6	CD82
NID1	PTP4A3	CD180	CCR2	ARD1	ADAMTSL4	ATP1B2	BIRC3	EIF2B3	RPL11	BOD1	FAM69B	GAS6	FMNL1	HOXB9	CD36	ITGA4
BMP2	CLEC12A	CORO2A	CCND1	ANGPTL4	ADAMTSL4-AS1	ATP2A3	LOXL4	RPL23AP79	RPL31	NDUFB9	IFITM3	ITM2C	SPN	FKBP10	FTH1	ALDH1A1
IGSF6	ADAP2	HIVEP2	HPGD	KDELR2	ADAMTSL4-AS2	BCL9L	C5orf56	POLR3E	HLA-DQB1	WDR1	LIMS1	CTSW	ACAP1	TMEM163	FCER1G	GP9
FCER2	PKIB	ARAP2	DSE	CHCHD4	ADAP1	BMAL1	ITGA6	ETV4	HLA-DMA	ITGB1	MLLT3	HLA-DRA	TNFSF10	GFI1	S100A11	GATA2
KCTD12	STAP1	LRP1	ATG9B	SNRPA1	ADAP2	BNC2	DACT3	TKT	MLLT3	EIF3A	GBP4	LGALS1	SIGLEC10	HOXA9	CCL3	MECOM
ZEB1	ITGAM	ASPH	SLC27A1	XRCC6	ADAT2	C10orf71	PYGM	CCDC58	EEF1A1	LAPTM4B	RUNX1T1	PHACTR1	RUNX1	LAPTM4B	CST3	CXCL3
MEX3A	RBM47	PLXNB2	GHR	CKS2	ADCY10P1	CA7	FAIM3	GRPEL1	CD52	S100A16	CNN3	TLR10	RGS18	RPS3	CTSZ	NRGN
ADGRA2	UBE2J1	LHFP	ANK	CKS2	ADCY5	CACNA2D3	NMUR1	CENPW	HOPX	UQCR11	GNAI1	PAG1	RAC2	STMN3	GPX1
RXFP1	ITGAX	BCL2	FAM84B	LYAR	ADD3	CACNG3	EIF4ENIF1	RAD51	SPINK2	KIAA0101	RCN1	TIFAB	JAML	MDFI	CTSS
SHISA2	DNASE2	LILR4B	MYOF	SLC35A1	ADGRD1	CAMK1	ATP10A	TBRG4	EVI2B	AURKAIP1	HOXA9	JCHAIN	GMPR	PROCR	NPC2
ZNF503	METTL7B	LONRF3	TSC22D1	SFXN1	ADGRD1-AS1	CAPN3	RPS6KA5	LDHA	RPL9	PGK1	TMEM98	CCDC50	STAT5A	RPL6	GRN
DPYSL2	PROCR	MYOF	ASPH	SFXN1	ADGRG1	CARNMT1	NLRP1	SERPINB8	AVP	PFDN2	CNRIP1	NUDT8	ARHGEF6	SELP	SERF2
VAT1L	FLT3	SPP1	LHFP	SLC25A37	ADGRL1	CASK	TXNIP	MRPL44	RPL32	ESAM	RAMP2	PLAC8	LGALS9	RPL5	KCTD12
ALDOC	GGT5	TSC22D1	PRRG4	PXMP2	ADI1P3	CASQ1	THSD4	MRPS34	RPS12	SLC9A3R2	LOXL1	SPNS3	ANGPT1	FAM69B	GPR34
PACSIN3	HHLA2	NLRP10	S100A6	DDX19A	ADNP	CASQ2	MVP	LPCAT2	MALAT1	FASN	HOXB-AS3	DHRS9	SPI1	GFI1B	GADD45B
PRDM8	HAPLN4	COLEC12	PCP4L1	ILF2	ADPGK	CCN2	HOMER2	SLC9B2	SOCS2	NDUFB2	GATA2	PKIB	CBFA2T3	MYCN	ITGB2
CHST2	TREM2	SRGAP3	CD200R4	ILF2	AFF1	CELF4	IFNLR1	KIF17	EIF3E	AHCY	FAM43A	MRC1	VAV1	RPS6	COTL1
IGFBP4	FGD2	LILRB4A	BCL2	D6WSU176E	AFF3	CKM	ADAMTS6	UCHL5	CRHBP	MRPL20	HOXA7	IL7R	CYTL1	BEX2	ALOX5AP
SHOX2	PNOC	KCNA3	COLEC12	MRPL39	AFTPH	CKMT2	VIM	WDR34	CLEC2B	CALM3	HLF	CD7	ZBTB16	RPL7	NEAT1
IL31RA	CXCL8	ITGB7	SLC2A6	PSME3	AFTPH-DT	CLCN1	SIPA1L2	GRK6	ICAM3	HSP90B1	HOXB8	AGR2	EAF2	RPS3A	ARPC1B
ULBP3	LPAR6	SH3PXD2A	SH3PXD2A	NSBP1	AGO2	CLDN14	RP11-223A3.1	MLXIP	HLA-DQA1	XRCC5	NPR3	KIAA0930	PRSS57	RPL3	JUNB
DLX1	MARCO	ELK3	DLG3	ORC2L	AGPAT3	CNPY2	IL24	LYST	EEF2	EIF3J	IL11RA	KIF17	NCOA7	CD24	MAF
MS4A4A	IPCEF1	PLEK	TLR13	BCAS2	AHSA2P	CNTN1	NAPSB	TMEM97	CASP4	YWHAE	LAPTM4A	APOA1	HOPX	RPS5	CCL4
PMP22	PGAM2	S100A6	SLC19A1	1110058L19RIK	AIP	COL13A1	CTD-2228K2.7	PPRC1	COMMD6	VDAC1	MYCN	LGMN	NINJ2	RPL10A	ADAP2
METTL7B	SMYD3	FAM189B	CD244	D10ERTD322E	AKAP11	COL8A1	MPEG1	NLN	HEMGN	CTSC	PTMS	IL2RG	CD52	RPS18	BRI3
NCAM1	FGL2	PRRG4	CPEB2	MTF2	AKAP13	CPEB4	CSPG4	IMPA2	KIAA0125	TMEM97	TFDP2	NEK6	ARHGAP9	RPS4X	CORO1A
ARTN	CDKN1A	CLEC10A	BEX6	SERBP1	AKR1B1	CPT1B	RP11-556E13.1	MCM4	TKT	DDX18	CD82	REEP5	CD53	HOXB6	BLVRB
TLR9	MT1M	2010111I01RIK	ITGA1	CETN2	AKR1B15	CRTAP	CAPG	SSRP1	ITM2C	COX6C	SPTBN1	BANK1	GBP4	RPS2	ZFP36L1
KIAA1147	SOCS1	OSBPL8	HPSE	DUT	AKT2	CSRP3	DNASE2	MCTP1	LSP1	HIST1H4C	DBN1	IL6R	FYB	MMRN1	PLD4
TNNT1	SRC	OAF	CORO2A	L7RN6	ALB	CUX1	BCL3	GPATCH4	S1PR4	PSMB3	SERPING1	MX1	WAS	RPL29	RETN
APOE	NCF2	CCND1	PHGDH	MRPL35	ALDH1A2	DGKI	SLC35D2	SLC7A1	RPL3	H3F3A	CDH5	BLNK	RASGRP2	CALCRL	HCST
ITGA7	BMP8B	DSE	TREM2	EIF1AY	ALG1	DIRAS1	RSAD2	RRP7A	RPLP0	ACOT7	EVA1B	SERPINF1	PTPRC	EEF1B2	MPEG1
GYPC	IFI30	B3GNT5	SRGAP3	2410022L05RIK	ALG10	DLG2	HRC	TAGAP	GMFG	TCEB2	GATA3	PTPN1	PTPN6	RPL32	LAT2
EIF3C	C1orf54	SEMA4D	MT2	2410022L05RIK	ALG10B	DLL4	C19orf77	NT5DC3	MZB1	SEC11A	SERPINB6	PRAM1	RGS10	TFDP2	ARPC3
CCND2	HMOX1	CCR2	F7	LOC671878 /// SMS	ALG9-IT1	DMD	SPIB	CYP2R1	C6orf48	SCD	PDLIM7	RPS6KA4	PDLIM1	PAWR	AGR2
AHR	SLC2A6	LAMC1	TMEM119	MYB	ALK	DOCK8-AS1	ADCY9	NOLC1	MEG3	COPRS	SEPP1	IGKC	PLEK	ITGA2B	CLEC7A
CDR2L	HIST1H4H	TREM2	SYNE3	TXNRD1	ALKBH2	DZIP1L	CALHM2	FASTKD1	RPS18	PPP1CC	SVOPL	RAB31	CD82	RPL37A	CEBPD
CD180	OSCAR	RABGAP1L	HSPD1	IPP	ALOX15P2	ELAVL4	CD109	CD320	RPS9	PSMD14	SELP	HDAC9	ARHGDIB	EEF1A1	CCL3L3
INHBA	FAM129A	TESPA1	YDJC	FIGNL1	ALPL	EPHA7	PTCRA	ALDH3B1	MSRB3	GNB2	SCARF1	LTB	ICAM3	BAALC	ATP5L
PFKFB4	CDRT4	DUSP3	TTYH2	ATAD3A	ALS2	ESAM	B3GALT4	DKC1	H2AFY	PIN1	HOXB3	PAK1	MYO1F	RPS7	KLF6
TDRD9	FCAR	FURIN	ST8SIA4	PA2G4	AMOTL2	ESR1	CREBRF	RUVBL1	SERPINB1	CHCHD2	LIMCH1	IQGAP1	ITGA4	RPS17	MRC1
FSCN1	DHRS9	TMEM243	KCNA3	RPS27L	AMPD3	ESRRG	DAPK2	SIRPB1	RARRES3	S100A13	TIE1	HLA-DMB	CD300A	RPL34	NR4A2
DLX2	HDAC9	CD244	OAF	MRPL45	ANAPC10	EXTL1	CALCOCO2	CBR1	GIMAP2	ATP6V0B	CKB	NCF1	LCP1	RPL7A	AIF1
FADS1	FOS	ADRB2	TCAM1	PDCD2	ANAPC13	EYA1	SERPINB9	TRMT10C	GNA15	FUS	ITGA5	POU2F2	LST1	PTRF	RAC1
WASF1	FLVCR2	ITGA1	2010111I01RIK	METAP2	ANKRA2	FBXL22	CA5B	GRB10	RPS15A	HSPA8	H1F0	RNASE6	NCKAP1L	RPL18A	IRF8
GRAP	CISH	ITGA6	COL4A1	COASY	ANKRD11	FBXO40	LRMP	NCLN	HLF	CMTM3	ELOVL6	MPEG1	CD33	RPL14	RASSF4
MEFV	GPR183	LITAF	ANKRD13B	FARSB	ANKRD17	FBXW11	RAP1GAP2	ATAD3A	RPL18	MTA1	C2orf88	CLECL1	CFP	RPL35A	CAPZB
PHLDA2	FAM20C	F7	NLRC3	WDR36	ANKRD24	FGF12	INSIG1	TIMM8A	SEPT6	MAZ	PPFIBP1	CD37	ALDH1A1	ACSM3	CSF1R
FOSL2	CD180	PRSS16	PLEK	2810410M20RIK	ANKRD34A	FITM1	FERMT3	HNRNPLL	SRGN	CALU	ICA1	PIK3AP1	SERPINB1	HNRNPA1	LST1
CAMK1	TARP	LPXN	CADM1	ETFA	ANKRD40	FOXP1	CLEC2D	WDR4	RPL13A	CFP	CFL2	CD48	EEF1B2	RPL4	RAB31
SIMC1	BCL2A1	BPHL	HMGA2	MKI67IP	ANKRD50	GABRB2	GLIPR1	SDF2L1	SARAF	FUCA2	NPDC1	APBB1IP	VAMP8	RPL15	FCGR1A
OCSTAMP	RAB13	HPSE	SH2D5	PTTG1	ANKRD55	GABRB3	DNAJB2	DPH2	RPL30	TRAPPC2L	MMRN1	IFI35	RPS3	RPL24	ZFP36
PLXNA1	CDC42EP3	DLG3	LONRF3	1700020C11RIK	ANKRD6	GNB4	NCOA3	ZDHHC3	HLA-E	GNAS	TFPI	PARVG	GP9	RPL26	GLIPR1
CYTIP	KSR1	CPED1	HCAR2	RWDD4A	ANXA11	GPBP1L1	SCPEP1	SLAIN1	PROM1	SAE1	GNG11	GPR34	SUSD3	CD82	H3F3B
ZNF286A	LYZ	TUBB6	DHRS3	GEMIN6	ANXA3	GPC4	HELZ2	HAUS7	LRBA	NT5DC2	PLXND1	NCF2	CORO1A	RPL23A	OGFRL1
PAG1	TSPAN4	CTSL	CLUH	1110004E09RIK	ANXA6	GPR153	PVRL4	HNRNPAB	RP11-620J15.3	SON	CTHRC1	NFKB1	RPS2	ESAM	GAS6
ZNF28	CCR1	CD14	IRF8	RFC4	AOX2P	GPR27	KIAA1614	MRPL12	RPS6	KTN1	SOX18	FEN1	STXBP2	RCN1	LGALS1
TMEM65	RHOC	TMEM171	FAM136A	POLR2H	AOX3P	GRIN2B	TGFBR2	MRPS2	GABPB1-AS1	HSPD1	ANGPT1	EMP3	AIF1	RPL18	CD83
KLF4	C9orf116	CNN3	CDH17	ATPBD1C	AP2A2	GRK7	IL4I1	PUS7	PNISR	MRPL51	NCOA7	FGD2	RPL22L1	RUNX1T1	IQGAP1
CPNE7	BMP2	GHR	PHLDA3	D16ERTD472E	AP2B1	GYG1	TOX	SLC39A3	HSD17B11	EIF5	H2AFY2	RUNX3	RPS18	RPS23	S100A4
HK1	CEACAM21	LAT2	FAM212A	SMYD2	AP3M2	H2AC1	DUSP6	RPF2	PBXIP1	FRAT2	MEIS2	IRF5	RPL19	RPS14	DUSP1
COL27A1	ARRDC4	FAM20C	SLC16A1	TASP1	AP3S2	H2BC1	ABCB4	PINX1	GBP2	PROCR	F2R	CX3CR1	HCLS1	ECSCR.1	COX4I1
CYP2S1	ACTA2	CD69	PUS7	TYMS /// TYMS-PS	AP4B1	H3C1	SRD5A1	FBN2	RPS5	ISYNA1	HAPLN1	NUP210	PYCARD	ISYNA1	ABCG2
MYO10	PLAU	FAM212A	CLEC10A	TNFSF5IP1	AP4E1	H4C1	SLC44A2	SLC19A1	SORL1	ID2	CCDC173	KCNE5	RPS23	CKB	NCF2
TLE1	HIST1H2BK	ATP13A2	PPA1	CDC16	APH1B	HAPLN1	GSN-AS1	AMOTL1	HLA-C	SSBP4	CSF3R	CLSPN	RPS6	GMPR	ARPC2
BCL2L11	BARX1	EMP1	ABI2	GTF2I /// LOC669007	AQP1	HDAC7	RP1-244F24.1	WDR3	RAB37	PNP	HOXB2	NAGK	PTGS1	CPXM1	LSP1
KCTD17	PPP1R3G	S100A4	FAM212B	DLAT	ARAP1	HDAC9	PPP1R3B	SYNJ2	LITAF	HMGB3	SPOCK2	HLA-DRB1	RPL12	BTF3	LY96
FAM124A	VENTX	KLHL5	LAMC1	DLAT	ARAP2	HIVEP1	APOC1	NOP2	RPL10A	TIMM8B	FSCN1	GPN3	SRGN	HMGA1	PHACTR1
MARCO	CD86	RASA4	RASA4	PRKRIR	ARF4	HJV	CD82	PDSS1	HTR1F	SLC1A5	PTGR1	IGFBP7	CD164	RPLP0	FOSB
FLNB	DPYD	IL12A	SLC39A14	GTF2F2	ARFGEF1	HOXB4	CYP1B1	ORC1	ARHGAP15	IDH2	LEPROT	RP5-1171I10.5	TAGLN2	PPFIBP1	C1QC
COLQ	FCER1G	NLRC3	HEATR3	GSPT1	ARFGEF1-DT	HPGD	SRGAP1	ACACA	CD48	PSMA4	CFP	CAPG	RPL27A	RPL9	LGMN
TRIM7	ULBP3	TMEM119	SERPINE2	GALNT2	ARFRP1	HS3ST5	MMP14	GRAMD1B	TRBC2	CDV3	RGL2	UNC93B1	INPP5D	RPS25	BLOC1S1
PRICKLE1	THBD	ITGB3	MIF	PTPRS	ARHGAP10	IGSF9B	CCDC109B	GSTCD	PSMB9	CLTA	GFI1	PSMB9	MFNG	LOXL1	CX3CR1
ANXA2	CCL5	ANGPT1	TUBB6	HSDL2	ARHGAP31-AS1	IKZF3	SYNPO	HSPD1	CRYGD	MDH2	MSI2	CD36	C10orf54	RPL30	RNF130
CD93	SMPDL3A	SERPINE2	KLHL30	4933439F18RIK	ARHGAP42	IRS1	MGAT3	PFAS	CARD16	TMEM98	LXN	IGSF6	RPL26	F2R	CD14
RBM47	ZNF286A	PADI2	TMEFF2	SUCLG2	ARHGAP42-AS1	ITGA7	AK1	BCAT1	SMDT1	C2orf88	BOD1	ARHGAP25	RPLP1	EMCN	UCP2
H1F0	MYCL	PEAK1	GALNT7	SSBP3	ARHGAP44	ITGB3BP	RGS2	SETMAR	ACAP1	DDX21	KCNK17	PRKCA	RPL7	TPM2	UQCR11
GPR18	SCPEP1	ST3GAL1	SRM	CDC73	ARHGAP45	JCHAIN	TIPARP	PFDN6	TSTD1	SNRPE	ARID5B	PRSS57	RPS4X	GNB2L1	CD74
AGAP1	MS4A4A	B4GALT4	ENDOD1	COQ9	ARHGAP9	JUN	ARHGAP25	IMP4	SMIM3	SFPQ	GADD45A	SCPEP1	CELF2	TIE1	CSF2RA
HPSE	CXCR3	CYP11A1	NOP2	TMEM180	ARHGDIB	KCNJ9	ITGB7	C11orf24	RPS14	TRIM28	RNF145	MEF2A	RPS24	FKBP4	CCL4L2
ADCY9	GAS7	IRF5	WNT10B	ETFB	ARHGEF12	KCNN1	IRF7	MLK4	IGBP1	KHDRBS1	SLC9A3R2	CTSS	RGS19	RPS8	CASP1
CD48	NOD2	GPR171	MYC	DYNLRB1	ARHGEF2	KCNQ5	SEL1L3	TNFRSF10A	CLEC9A	TUBB4B	HAPLN3	SMC4	FAU	EBPL	FAM49B
NCS1	ATP10A	TMEFF2	RGS1	EXOSC8	ARHGEF2-AS1	KLHDC8B	SNORA12	WWC1	MSI2	LAMTOR5	CPXM1	EVI2A	ELMO1	RPL12	HERPUD1
HOOK3	NCKAP5L	SYNE3	POLR1B	CCDC6	ARHGEF6	KLHL40	KB-1410C5.5	PSRC1	LGALS9	SSB	C12orf57	RNF130	RPS12	HOXB2	MS4A7
STARD8	TNNI3	LRP12	AHNAK	EBNA1BP2	ARHGEF7	KLHL41	CAPN11	P2RY11	TNFRSF14	NDUFV3	FAM101B	CYSLTR1	RPL29	PPA1	NFKBIA
NEFH	HPD	SH2D5	EMP1	PPAT	ARHGEF9	KPNA3	RAB27B	CTNNAL1	NEAT1	RDX	HHEX	ASF1B	RPS27A	CMBL	GIMAP4
FEZ1	SASH1	ST8SIA4	RCOR2	MRPL41	ARHGEF9-IT1	KRT222	ALDH2	PVR	MAP7	MRPS12	TMEM173	IRF7	RPL28	SERPING1	FAM105A
TRIM16	BTG2	PLEKHH2	GPR34	1700029F09RIK	ARID1A	KTN1	VLDLR	TRMT61A	MYO1G	BAZ1B	BEX2	SPIB	GATA2	NPM1	CD86
FOS	RHOBTB2	SLC6A8	ZFP36	2310003L22RIK	ARID1B	KY	CD53	STK17A	CTSW	ATP5F1	GSTM3	IDH3A	YDJC	CCNB1IP1	MS4A6A
ABI2	ADGRA2	PCP4L1	MTAP	AASDHPPT	ARID2	LARS1	HIST1H1PS1	MEX3A	FHL1	COX7A2	STMN3	IAH1	LY6E	LY6E	IFNGR1
SHANK1	ITGAL	EPHA7	CISD1	XPOT	ARL6IP4	LBX1	TPM2	MRPS12	PCBP2	NDUFA4	CSRP1	BRI3BP	FAM101B	RPL13A	SRGN
FADS2	CX3CR1	HAVCR2	NPM1	2600001M11RIK	ARL8B	LINC00310	AHNAK	DANCR	AJ006998.2	H2AFX	CKAP4	NME3	FXYD5	RPS19	ARRB2
HDAC9	TNFAIP8L2-SCNM1	TTYH2	YBX3	MTF1	ARMC2	LINC01597	RP11-390P2.4	FIBCD1		TMEM258	ALDH2	IFI27	RPL32	ERG	H2AFJ
CD86	COLQ	C3AR1	GNL3	4930579G24RIK	ARMT1	LRRC39	RASGRP1	NOP56		CNRIP1	TCEAL4		RPS17	RPL11	2020-03-01
SLC4A7	SCIMP	NDRG1	PTP4A3	UTP11L	ARPC5L	LUZP1	RTN2	DDX55		RAMP2	C1orf54		RPL18A	DBN1	CYTH4
IGSF10	ENDOD1	ADAM8	DUSP7	MTX2	ARRB2	LYN	SLC9A7	TUBG1		FABP5	RAB13		RPS6KA1	RPS27A	CSTB
KLK1	IGSF6	CLEC4D	BZW2	TMED5	ARSG	LZTS2	SLC22A18	ZNF259		SYNCRIP	C10orf11		RPL37A	RPS12	C1QB
GAS2L1	TMSB4X	GEM	RSAD1	D5WSU178E	ARTN	MACO1	CYTH4	SIGMAR1		NDUFAB1	ID1		RPL36	RPS20	C1QA
CCR2	PLD3	TNF	KLHL5	IDH3A	ARVCF	MAFA	ZNF608	PSAT1		MEIS2	ERG		RPL7A	CD200	HCK
KCNA3	NCF1	S100A10	NCL	DCUN1D5	ASB16	MEF2C	RFTN1	CDC25A		NASP	RALB		RPL3	EEF2	A2M
ZC3HAV1L	RGCC	PLEKHO1	AI607873	NUDT19	ASB8	MEOX2	LARP6	POLD2		IGF2BP1	SUCLG2		RPS21	SPTBN1	PYCARD
C17orf96	ANKRD28	PTPRO	FAM189B	CENPP	ASPSCR1	MFGE8	CD48	VAT1		C17orf89	ZNF521		RPS5	NPDC1	CCR1
APBA2	CCND2	NT5E	MSTO1	4732479N06RIK	ASS1	MIEF2	POU6F1	RP11-295G20.2		HOXB8	TIMP3		RPL10A	HSP90AB1	GNAI2
PTPRE	TMEM38A	ABI2	CPED1	NARS2	ASXL1	MLLT3	RUNX2	ELAC2		HDGF	CTNNA1		TAOK3	RBPMS	CFL1
MT1HL1	HDAC7	JUN	NLRC5	SEPHS1	ASXL2	MRPS23	RP11-47A8.5	HPDL		CCT6A	CEBPB		LYL1	NAP1L1	LINC00936
PTGER2	IRGQ	SLC11A1	C1QBP	METAP2	ATF3	MYL1	SLC9A9	PRKCB		RPL41	PAPSS1		RPS25	IGFBP2	GSN
NQO1	SAMHD1	CD200R3	LRP1	NUDT19	ATF7IP	MYL2	CTSO	PSMG1		LOXL1	EFNB2		MECOM	RPS15A	FGL2
VASH1	KLF4	CD93	LITAF	AGPAT5	ATG16L1	MYOCD	TSC22D3	LYAR		PHPT1	RBPMS		RPS29	LDHB	LPAR6
CYSLTR1	TVP23C	ZFP36	OSBPL8	SERF1	ATG5	MYOM2	AXL	PHGDH		DYNLL1	FAM175A		RPL14	RPL36	NDUFA1
LRRC8C	SERTAD1	IMPDH1	PYCR1	PHKB	ATG7	MYOZ2	MYO10	AK4		EIF3B	MARCKS		RPS14	MGST1	TNFAIP3
SLC15A3	CTSL	ATG9B	NDUFAF4	1700065O13RIK	ATP1A1	NBEA	HTR1F	MYBL2		SAC3D1	VAMP3		SNHG8	RPL31	ERP29
POMK	CTSZ	SLC39A14	CNN3	1110007M04RIK	ATP2C1	NCAN	LINC00910	TSR1		PRDX2	NINJ2		MAPKAPK3	RPL41	CAP1
IRGQ	SEMA6B	ARHGEF7	DYRK3	TXNDC13	ATP5MC2	NDP	DUSP10	DCTPP1		ACTR2	STAT5A		NMI	RPL37	MNDA
SOX4	SIAE	ADGB	DOT1L	ST13	ATP5MGP8	NDRG2	GBP2	HSPH1		PSMC4	S100A13		ABRACL	RPS21	IL6R
UGCG	RTN2	MT2	THEM6	METAP2	ATP6V0A2	NELL2	SRGAP3	TMEM147		ECI1	PPM1F		RPL23A	RPSA	HLA-DMB
SLPI	APOC1	AI607873	GGCT	CLNS1A	ATP6V0D1	NEXN-AS1	VNN2	VWCE		ZWINT	PHACTR2		RPS9	RPL19	C20orf27
MS4A14	MUC1	FASTKD1	FAM185A	RBM14	ATP6V0D1-DT	NFAT5	TSC22D1	CTU1		SMARCC1	S100A16		RPLP0	RPL13	COX8A
MEF2C	HIST1H2AC	BEX6	TMEM109	ENOPH1	ATP6V1D	NOG	SDSL	DDX21		C4orf48	MFSD10		HMGA1	RPS24	GPR183
PTMS	CCR2	CCL9	TMEM243	MRPL44	ATP6V1G1P6	NPNT	KMO	HMBS		NETO2	HYAL2		PCBD1	TAGLN2	MARCKS
CA2	PPP1R14C	SH3GLB1	IMPDH1	E2F6	ATR	NR0B2	LMNA	PRDX4		GOLM1	HOPX		PABPC1	SEPT11	HPGDS
LY86	SLC15A3	CPEB2	NOLC1	DKC1	ATXN1L	NR2F1	RP11-125B21.2	RRP12		RNF145	KRT8		B2M	CD164	RB1
RASA1	ZMAT3	LHFPL2	B4GALT4	AKR7A5	ATXN2L	NR4A1	LPIN1	MTHFD1L		SRSF3	LTA4H		HLA-C	FAM43A	AP2S1
GLIPR1	HSD3B7	FOS	GEM	OCRL	ATXN7	NREP	SLC25A42	MIIP		RPS26	RHOC		RPS7	RPS29	ARPC5
EHD2	HDAC4	WNT10B	SLC39A10	PEBP1	ATXN7L3B	PACS1	ATP9A	HSPA4L		GTPBP4	PXDN		CDCA7L	HSPB1	HAVCR2
MBNL3	AHR	ANKRD13B	FASTKD1	1500011K16RIK	AURKAIP1	PAK6	CHST12	POP1		ATP5E	MGST1		RPS8	MEIS1	MAFB
ZNF556	JAML	SLC16A10	ABCB4	POLR3K	AURKBP1	PCBP2	PPP1R15A	NEIL3		TIMM13	GYPC		RPS28	UCHL1	S100A9
SPINT1	APOBEC3H	FOSL2	WFDC17	TRIM45	AVL9	PCMTD1	RP11-368P15.3	FAM46A		QPRT	ICAM2		RPL41	LXN	GLRX
AKNA	METTL7A	CSF1	TAF4B	PPP1R3E	AZIN2	PLAGL2	FAM227B	MFSD2A		KRT18	TSPAN4		LAPTM5	EIF3E	DAB2
ASB2	MDM2	RAPH1	SIK3	STRBP	B2M	PLEKHA6	NFIL3	POLA2		ERH	HMGN5		RPL13A	LINC00665	RHOA
FAM135A	SMOX	OSBPL5	NOP16	HDAC2	B3GAT1-DT	PMEPA1	HIST1H2BK	CHCHD4		NDUFS6	ERGIC1		PPA1	GNAI1	UNC93B1
RAB11FIP3	CHI3L1	GBP3	DCTD	TNFSF5IP1	B3GLCT	POFUT1	HIST1H3D	UAP1		PSIP1	FAR2		RPL15	NGFRAP1	ANXA1
P2RX7	CD36	P2RX7	SEMA4D	DRG1	B4GALT6	POU4F1	DDAH2	PXK		ATP6V1B2	ALDH1A1		RPL39	NCOA7	HSPA1A
KCTD6	NAV3	IFI47	NKAIN1	EXOSC7	B4GALT7	POU4F2	CDH24	DGAT2		S100A11	HIST3H2A		RPL18	STAT5A	EFHD2
ECM1	ASB2	DHRS3	RAPH1	MRPL18	B4GAT1	PPARGC1A	ANKRD28	AGT		HSPA5	TSC22D1		C1QBP	CDCA7L	ANXA5
DDIT4	TYMP	TCAM1	D8ERTD82E	RAD1	B4GAT1-DT	PPP1R3A	AKNA	MRPS26		RUNX1T1	FLOT1		RPL11	RPL22L1	TYMP
SASH1	MILR1	P2RY14	NAT10	ACP6	BABAM1	PPP1R3D	RP11-356I2.4	FKBP4		PPIB	KMT2A		CH17-373J23.1	CLU	NCF1
ADAP2	ALOX12	FAM84B	HDAC9	NDUFB2	BACE1	PPP2R2A	PIK3IP1	MARCKS		HSP90AA1	CRK		RILPL2	MAGED2	MINOS1
LRFN3	ASPHD1	SLC39A10	LRP12	NUDT5	BAG4	PPP2R3A	LGALS1	KIAA0930		RPL6	FBLN1		CEBPB	IMPDH2	GLUL
DDN	SLC22A18	ZFPM1	AK1	UBQLN4	BANK1	PRMT3	DNAJC4	RPP25		ATP5J2	KCNQ1OT1		RPS3A	RPL23	GPBAR1
CEP70	NEDD8-MDP1	RGS1	IFRD2	E2F6	BARD1	PTCH1	SLFN5	SLC20A1		ATP5B	GIMAP1		RPL34	IL11RA	CD180
E2F5	LRRC25	HDAC9	MYBBP1A	MRPS16	BAZ2A	PYY	AC084018.1	NOP16		YWHAH	PDLIM1		CISD3	VAMP5	EIF1
HK2	VIM	PRUNE2	S100A10	TMEM186	BBOF1	PYY2	HIPK2	PGAP1		MINOS1	ID3		YBX3	RPL38	TREM2
FAM20C	FUCA1	CD68	PPFIA4	EEF1E1	BBX	RALY	RAB11FIP4	ECE2		PPIF	SQLE		CCND3	MARCKSL1	RBM47
CDC42EP3	SEMA4A	PDP1	UTP20	HDAC2	BCAP29	RAP2C	MAN1A1	C10orf2		COX5A	HES4		GPSM3	LIMS1	CNPY3
STK39	STOX2	ITGAX	FABP5	MTF2	BCAR1	RASD2	ADA	SLC40A1		CENPV	BNIP3L		GSDMD	CSRP1	UQCR10
HHLA2	PIWIL4	EDEM1	PDE6B	DTYMK	BCAS4	RASGEF1B	H6PD	SLC16A1		ANP32A	TUBB6		C1QTNF4	FAM60A	MEF2C
SLC29A4	WNT10B	HS3ST3B1	HRH2	2310008M10RIK	BCKDHB	RASGRF1	MYLK4	SLC25A10		PTP4A2	BEX1		SLC25A5	FAM175A	FAM26F
PLEKHG2	KCNN4	MNDAL	RASAL1	MYB	BCL2	RASGRP3	RP11-356K23.1	MSMO1		HSBP1	LMO2		RPS19	CDCA7	ACY3
PLCG1	RBKS	CTSC	PROS1	CBX5	BCL9L	RBFOX1	FAM20C	SLC28A3		CDH5	SRSF8		ELF1	BEX1	MT-CO1
BMP8B	TDRD9	PREPL	ZC3H12C	NOL5	BEND6	RBMS3	GPRC5C	DHODH		KIF5B			PSME1	CCDC85B	CKLF
MTMR11	SLC7A11	AHNAK	KIFAP3	DTD1	BFAR	RCOR1	GPR82	FASN		COX7B			RPS13	PSIP1	PLEKHO1
TUBA1A	C3	NRP2	DUSP3	SIP1	BHLHE40	RETREG1	ABCA7	SELRC1		LSM4			FKBP4	TXN	ATP6V0D1
FAM102B	MT1HL1	GGCT	KCNN4	TTC4	BIN1	RFX4	OPTN	EMG1		TMSB10			MLLT3	RPL27A	RGS2
ZNF436	GPR141	LY86	GCSH	MRPL50	BIRC3	RGS3	ELMSAN1	XRCC6BP1		KPNA2			RPL38	KDM5B	SLC7A7
C1orf228	HRH2	ENDOD1	LGMN	NUDT3	BMS1	RHOBTB1	NFATC1	METTL1		RPL37			CD47	SLC25A6	KLF2
PXN	MGST3	CTSS	PCGF6	ZADH1	BMS1P4	RIPOR1	TEC	SH2D4A		CYC1			RPL9	SCARF1	IL10RA
SYNE3	HLX	KLHL30	HSPE1	DLAT	BMS1P4-AGAP5	RPP38	DMWD	SYTL1		USMG5			NPR3	MDK	EVI2A
SLC9A3R2	SLC37A2	ARHGAP17	GM17296	CACYBP	BNIP1	RPP38-DT	CLK1	MAPKAPK3		RHOC			HSD17B11	EVA1B	NAIP
POU2F2	CLDND1	STK17B	LYAR	STRBP	BPIFA2	S100A4	RHPN1-AS1	REXO4		COX8A			RPS20	PDLIM7	UBC
MT1H	P2RY11	FBLIM1	NSUN2	DGCR6	BPNT1	S1PR1	MIR146A	NME1		TUFM			RPL4	BZW2	BIN1
NDRG2	SLC44A1	P2RX4	1110004E09RIK	ILKAP	BRF1	SCAI	METTL7A	ZMYND19		RNF187			SLC43A3	EPB41L4A-AS1	SOD2
ENG	S100A8	PROS1	TMEM41A	2410018G20RIK	BRF2	SIK2	TIAM1	TRIM71		PPP1CA			IMPDH2	CXXC5	FCGR2A
BICD1	MYL5	MDFIC	RABGAP1L	PCBD2	BTBD17	SIK3	PDE7A	GEMIN4		PDLIM7			BTF3	TFPI	GPX4
MAP3K14	CECR1	SLC25A15	WDR18	4632404H22RIK	BTF3L4	SIPA1L1	TOX2	DCPS		TYMS			ANP32B	ITGA4	IER2
CCNA1	AAK1	KCNJ2	SLC35E4	VKORC1	BTG1	SLAMF1	MED9	FAM98A		TRAP1			CDCA7	CCT3	CD48
CNST	SIGLEC10	RCOR2	C3AR1	CAD	BTG1-DT	SLC25A4	USP2	CD3EAP		SPI1			RPS15A	ERGIC1	EMP3
RAB3A	TBC1D12	CAPG	ADGRA2	2810002O09RIK	BTRC	SLC2A4	GAD1	ZNF598		NDUFA2			IQGAP2	TSC22D1	RIN2
CYP1B1	KIAA1147	PRDX4	1500012F01RIK	4930519L02RIK	BUB1	SLC32A1	VAMP5	MRAS		LMNB1			ARPC3	PECAM1	GPR65
TCP11L1	KCNC3	PI4K2A	PRSS16	UTP18	BUB1B	SLC8A3	RP11-75L1.2	RFC3		SNRPD1			SPINT2	RPL39	BLNK
OGFRL1	EEPD1	DENND2C	POGK	TRIM37	BUD23	SLC9A5	IGFBP7	HOMER3		SRSF7			ETHE1	NPW	DBI
DNM1	WDR91	PIWIL2	SLC7A5	CDK2AP1	BZW2	SMARCA1	BMF	CITED4		PPM1G			RPL37	HOXB4	CD1D
PTGFRN	SESN1	GPR34	MIOS	RBM14	C11orf24	SMARCA2	GPR183	HMGN5		BRD7			HHEX	SNHG8	HLA-DRA
VIM	GALM	ACSBG1	RRP9	9230114K14RIK	C11orf68	SMPX	RHOC	B4GALT2		EIF4EBP1			GMFG	MUM1	IER5
MEX3D	LILRB4	IRF8	ARID5B	TMEM69	C12orf42	SOX5	LPP	NOL7		ARPC1A			RPSA	GLTSCR2	SGK1
TRIM9	NFIL3	NOP2	PHB2	RSBN1	C12orf57	SPACA9	XYLT1	CXCR4		CPVL			NPM1	PCBD1	NFKBID
KCNG1	ITGA7	CLN8	SCOC	WDR61	C16orf89	SPTB	KLHL24	ORM1		EIF4A3			PRR13	POLR3D	C3AR1
RECK	FAM107B	LACC1	ST3GAL1	ENY2	C16orf95	ST6GALNAC5	TNFAIP3	CMSS1		KDELR2			MS4A3	ARL2	ATP6V0B
					C17orf75	STAC	ARID5B	FLAD1		UBE2S			ZFAS1	NTHL1	FOLR2
					C17orf99	SUPT4H1	RARRES3	SLCO4A1		NDUFB1			CXCL3	YBX3	KIAA0930
					C18orf21	SV2A	HEG1	SLC38A5		DDX3Y			GNB2L1	ITM2A	REEP5
					C19orf38	SYNPO2L	LDLRAD4	DHCR7		TUBA1B			MGST1	RP11-620J15.3	SLCO2B1
					C19orf67	TBPL1	LINC00649	KCNK5		CALM1			TALDO1	RPL22	RGS1
					C1orf109	TCEA3	C17orf67	TUBA4A		ACTB			RP11-620J15.3	RBMX	PFN1
					C1QL1P1	TEF	UGCG	APBB2		HSPE1			APRT	FAR2	LCP1
					C3	TFIP11	RP4-717I23.3	TTC26		SNRNP25			PPP1R18	CD44	ARPC4
					C3orf52	THAP12	HOXA-AS2	RP1-239B22.5		SLC25A5			TMEM173	EIF3L	CLTC
					C5orf15	TIMP2	DEGS2	TRHDE		SNRPB			EXOSC5	NOB1	HMOX1
					CA5B	TMEM182	PDGFA	RP11-284N8.3		PGP			MBOAT7	IFT57	RAP1A
					CAB39	TMEM71	FMNL3	FADS2		MGST1			SERPINB6	MFNG	KLF4
					CABLES2	TNNC1	KIT	RNASE2		CEBPB			SERP1	SRSF8	SPP1
					CACNA1A	TNNC2	GSN	ANKLE1		PSMA7			CMTM5	MEST	AOAH
					CALCOCO1	TNNI1	IRF1	RASSF4		SMARCA4			RPL23	PLVAP	LRRC25
					CALM1	TNNI2	MAPK8IP3	BASP1		CALCRL			ARPC1B	FBL	NINJ1
					CALML4	TNNI3K	C1orf54	CEBPD		NME4			UQCRH	LYL1	NAA20
					CAMK1D	TNNT2	RNF122	ZNF438		CST3			LTA4H	GADD45A	GNG2
					CAMTA1	TP63	BZRAP1	NFE2		RAC1			RPL5	H2AFY2	CEBPA
					CAPS2	TPM2	AMICA1	AP001063.1		PRELID1			SH3BGRL3	PHF14	CXorf21
					CARM1	TRDN	FOXJ3	PRAM1		NUCKS1			GADD45A	GNG11	ENTPD1
					CASKIN2	TRIM33	SLC37A1	NFAM1		FAM101B			SNHG7	SMARCC1	MCL1
					CASP8	TRMT10A	PRUNE2	NLRC5		PKM			HSPD1	EFNB2	ACTG1
					CAST	TSC22D1	ZMYND8	FAM212A		GNAI2			TKT	MEIS2	TIMD4
					CAVIN2-AS1	TWIST1	ADAM8	ATAD3B		NCL			FAM175A	RPS4Y1	MS4A4A
					CAVIN3	TYRO3	ITGAX	MSRB1		PDLIM1			TAF1D	SYPL1	NRP1
					CBX8	USP2	ZNF575	RPP40		CHD7			MYC	APEX1	VPS29
					CC2D1B	VXN	MALAT1	LYL1		CHCHD10			SNHG25	CCNG1	MOB1A
					CCAR2	WFDC1	MSX2	TIFAB		PA2G4			DDX21	IFITM3	APLP2
					CCDC28A	XK	TMEM158	LINC00977		RCN1			HIST3H2A	HIST3H2A	SCPEP1
					CCDC28A-AS1	ZBTB18	DCAF5	RP11-297L17.6		CDT1			MGST2	MAP4K2	SCIMP
					CCDC57	ZFAND5	RP13-977J11.2	BATF3		SLC25A6			EEF2	EXOSC5	MT-ND4
					CCDC59	ZHX2	SLC4A7	RP11-473M20.16		HOXB9			RSL24D1	SNHG7	SYK
					CCDC77	ZNF362	RNF19B	LPPR3		ATP5G1			GMPR2	SDPR	RHOG
					CCDC88A	ZNF385B	HIST2H2BE	CCDC26		H1FX			NRGN	PAPSS1	CREG1
					CCL15	ZNF516-DT	RP11-166P13.3	ST3GAL6		SRRM2			GTF3A	SET	FPR1
					CCL2	ZRSR2	ELK3	PTPRU		MAP2K2			PGK1	TIMP3	FGD2
					CCL21		LLGL2	TNFSF13B		NME1			CHCHD7	HMGA2	PKIB
					CCL3		UPF3A	LOXHD1		HN1			EBPL	RSL24D1	CCDC50
					CCL3-AS1		FUT8	SRGN		CD63			AHCY	RPL17	MILR1
					CCL3L1		RP11-1105G2.3	S100P		HBZ			ALDOA	EIF3M	SERPINF1
					CCNB1IP1		FGD4	SLC51A		PRDX4			SNCA	PGRMC1	CD163
					CCNL1		EVI2A	KCNA3		SNRPF			TXN	ZFAS1	TLR4
					CCNT2		EFNA4	LGR4		PPP1R14B			LIMS1	EEF1E1	ATP6V0E1
					CCNT2-AS1		DICER1-AS1	PLD6		ATOX1			GSTK1	CCT8	ABI3
					CCR2		HLA-DMB	CTA-331P3.1		TMA7			NOB1	MIF	MKNK1
					CCT2		ADAMTS10	RAB32		CCT5			NPM3	PRDX6	HLA-C
					CCT4		RP11-347P5.1	CACNA2D3		SET			ZFP36L2	NHP2	HLA-A
					CCZ1B		CCNG2	ALDH1B1		PSMB5			TMED3	HSPD1	LAPTM5
					CD164		HOXA3	BMP8B		NDUFS5			EPB41L4A-AS1	SUMO2	LYVE1
					CD226		TTBK2	RP11-84C10.2		MARCKS			SNHG19	MYC	PRKCA
					CD36		OSBPL3	MS4A6A		SLC25A3			LIMD2	EIF4A2	LAMTOR2
					CD37		ZMAT1	TRIB3		TPI1			NIFK	EGFL7	HSPA1B
					CD44		LINC01021	HAL		FBLN1			NAA38	RPL36A	DUSP2
					CDC123		CXCR2P1	NXF3		SRSF9			LAPTM4B	HMGN5	GATM
					CDC42SE2		RP11-380G5.3	SLC26A9		C14orf2			EIF3D	DNMT3A	RNASE2
					CDCA8		CEP70	SQLE		C1QBP			EIF5A	NCL	ACTR2
					CDH17		PNRC1	FAM105A		EIF5A			LAMTOR1	NME1	GNPDA1
					CDHR3		ZNF703	S100A8		SNRPG			DUT	FXYD5	ITM2B
					CDK14		CD164	VIT		YBX1			PA2G4	CCT2	ZNF703
					CDK17		TRPM4	FRMD3		RPL23			DCTPP1	SOX4	SUB1
					CDK5RAP3		GABARAPL1	ANKRD22		PFN1			DKC1	PRDX4	SFMBT2
					CDKN2AIP		APPL2	CLEC5A		H2AFZ			BTG2	EIF4A1	DHRS9
					CDKN2AIPNL		RP11-568N6.1	RP11-1055B8.7		FKBP10			RPL17	GCSH	MT-CO2
					CDKN2C		CTSB	FADS1		TOMM40			ATP5G1	EIF5A	VSIG4
					CEACAM3		EVL	MPO		PGAM1			SLC39A3	RSL1D1	PNRC1
					CEBPA		GPR114	CHST13		POLR2L			PPIF	NAE1	COX7B
					CEBPA-DT		CTSV	NEO1		SRM			STOM	DTD1	OSTF1
					CENPE		RNF144A	RP11-65L3.2		ODC1			TUBA4A	SNRPD1	POU2F2
					CENPJ		NFKBIA	CILP2		HBE1			RPS10	PRMT1	RAB32
					CENPU		AMT	SPNS3		IGFBP4			KIAA0101	TRAP1	MTUS1
					CEP128		HDAC9	ELOVL3		ATP5I			UROD	NME4	CD1C
					CEP135		MMRN1	RAB33A		NAA38			RAP1B	SRI	DBNL
					CEP152		ITGAL	2024-03-01		RANBP1			NFKBIA	NAA38	DHRS3
					CEP170		ZNF503	TFEC		CCDC85B			LAT	TRIP6	IL10RB
					CEP250		USP53	CCR2		HNRNPD			AC090498.1	SNRPE	CD53
					CEP44		RP11-214O1.3	TMEM45A		EIF4A1			CLEC11A	MRPS27	APBB1IP
					CEP85		KLF13	LPL		GLRX5			HIST1H4C	SEPT6	ITGAM
					CERCAM		RP11-299J3.8	AZU1		SERBP1				PAICS	SNX2
					CERNA3		ITGB5	S100A9		RAN				LEPROT	IRF5
					CETP		FCGR2A	P2RY2		RPS21				DKC1	CD4
					CFAP73		PRKACB	CLEC4D		ECSCR.1				ICAM2	CARD16
					CFLAR		SORT1	RP11-800A3.4		EIF1AY				EIF4B	MYL12A
					CFLAR-AS1		RASA3	PRTN3		HNRNPAB				NT5C3B	CAPG
					CFTR		YPEL5	CORO2A		TXNDC17				LTA4H	ITPR2
					CHAF1A		ATP8A1	RXFP2		CFL1				ZNF22	STAB1
					CHD9		TP53INP1	HSD11B1		TPM2				EIF3F	RTN1
					CIAO2A		GIMAP1	MNDA		PLVAP				CLNS1A	CTSH
					CIAO3		RP11-658F2.8	IFT57		CSF1R				NUCB2	CHCHD10
					CIB2		CYB561A3	CDA		GAPDH				CCT4	DOCK8
					CIRBP		TMEM65	CTSG		SLIRP				PNN	LILRA2
					CITED2		C6orf226	NAV3		CD24				SVIP	MEF2A
					CKB		CACNA1A	MS4A3		RPL37A				TMEM173	PMAIP1
					CLASP1		CKB			MDFI				RPS11	MGST3
					CLASP2		ZFAND3			MARCKSL1				C1QBP	CCNL1
					CLEC14A		ZBTB18			IGFBP2				NIFK	P2RX4
					CLEC16A		MXD4			COTL1				GNL3	NKG7
					CLEC2D		RP11-383J24.6			HMGA1				TMEM97	TLR10
					CLEC7A		LMO4			RPS4Y1				EID1	HLA-DRB1
					CLIC5		SH3BGRL3							AHCY	FCGR1B
					CLK3		CD69							PHGDH	PLBD1
					CLN3		KIAA0355							ARGLU1	NR4A1
					CLPTM1L		TRAM2							ANP32B	IFI30
					CLTC		NECAP2							SERBP1	RNF141
					CLUH		IRF2							SNHG19	KIAA0226L
					CLUL1		SLC43A2							TCEAL4	BCL2A1
					CMPK2		LPXN							OLA1	SLC15A3
					CMSS1		GABARAPL2							NONO	PAK1
					CMTR1		GAB1							EMILIN1	AXL
					CNNM4		FHL1							CLINT1	C1orf162
					CNR2		MAP1LC3B							PABPC1	CHMP4B
					CNTN4-AS2		ZBTB38							TOMM20	SNX10
					CNTRL		FBXO32							TAF1D	CITED2
					COA1		DNAJB4							C19orf48	NAGA
					COA6-AS1		RP11-218M22.1							RCN2	CRYBB1
					COG5		MTHFR							CNBP	CTSL
					COIL		STAP1							NRGN	HDAC9
					COL12A1		TRANK1							OSTC	RAB3IL1
					COL16A1		PPP1R16B							CDK4	ATP6V1F
					COL21A1		AFF1							DCTPP1	OAS1
					COL4A3		SAMSN1							PARVB	NDUFB2
					COLCA1		SEPSECS							BST2	IFI27L2
					COMETT		CBX7							CD47	RAB7A
					COMMD10		WASL							ZNF428	IFNGR2
					COMTD1		RP11-566K19.6							TMED3	IFI16
					COPE		DPYSL2							PTMA	AP1B1
					COPS4		NEAT1							MEG3	ATP5I
					COPS7B		FES							TMEM123	PRDM1
					COQ8B		FOXO3							HNRNPA0	TPP1
					CORO7		GCNT1							LAPTM4A	ATP2B1
					COX16		ADAM10							HNRNPA1L2	P2RY13
					COX20P2		WHAMM							CCT7	PTPRE
					COX5BP2		SGPP1							IQGAP2	OTUD1
					COX7CP3		MTMR10							MRPS26	MT-ND3
					CPNE2		ARHGAP10							H1F0	SLA
					CPNE8		SERPINF1							DUT	ICAM1
					CREB5		TIAM2							APRT	SPI1
					CRELD1		AC009506.1							PRDX1	CSTA
					CRHR1		ARHGAP18							PNISR	IL1B
					CRK		RUFY4							ILF2	SAT2
					CRTC2		ARSD							SRM	HLA-DPA1
					CRYL1		DFNA5							UROD	CTSC
					CSK		TWSG1							RANBP1	PPP1R15A
					CSN1S1		SNX18							SSB	SDCBP
					CSRNP2		FNBP1							FADS1	NDRG2
					CTNNB1		C4orf36							ERH	IGF1
					CTR9		CDKN2D							HHEX	IL1RN
					CTSA		FAM120AOS							PRSS57	PAG1
					CTSC		SMAD3							PPP1CC	IFI35
					CUL4A		INTS6-AS1							PFDN2	ADRB2
					CWC27		WDR91							RPS10	NOP10
					CXCL10		CORO1C							TNFSF10	TNFAIP8L2
					CXCL12		ARHGEF3							PA2G4	CD28
					CYB561A3		CORO1B							SNCA	NCF4
					CYBB		SEPHS2							SLC39A3	DPP7
					CYCSP38		CD44							CXCL3	LINC00996
					CYP11A1		VPS37B							MCM7	ATP5J2
					CYP1B1		CAMK2D							AC090498.1	NDUFA2
					CYP4V2		CRTAP							GP9	BTG2
					CYREN		SP140L								NAGK
					DAAM1		SNX33								BIN2
					DAB1		ZBTB25								EVI2B
					DACT3		FGD3								EHD4
					DACT3-AS1		SETDB2								PLAUR
					DAPK1		RP11-25K19.1								GMFG
					DAXX		ZC3H12C								TFEC
					DAZAP1		PAM								EPSTI1
					DAZL		HLA-E								RNH1
					DCAF17		SECISBP2L								YWHAB
					DCLRE1B		OGT								NAMPT
					DCUN1D4		TRIM8								GAS7
					DDB2		F11R								GRB2
					DDN		TRIM25								TUBA1A
					DDX18		RP11-4O1.2								CTSD
					DDX21		PSMD5-AS1								TNFSF13B
					DDX49		NUAK1								FCN1
					DECR1		VEZF1								AP1S2
					DEGS1		UBALD2								ETV5
					DENND1B		CCM2								C20orf24
					DENND2B		HOXA5								ATP5H
					DENND4A		HS3ST3B1								ETFB
					DENND4B		MGAT4A								ENHO
					DENND5A		TGM5								ADAM9
					DENND5B		IFNAR2								PRKCB
					DENND5B-AS1		WDR26								CYFIP1
					DEPDC5		PKIB								PDXK
					DEPP1		CAMKK2								SLC7A8
					DGAT2L6		SH3BP1								ASGR2
					DGKD		C16orf87								IL13RA1
					DGKZ		GLG1								SPRED1
					DHRS3		UTY								SLC9A9
					DHRS4-AS1		NFATC2								SFT2D1
					DIP2B		CYLD								CORO1B
					DISP2		IPCEF1								C5AR1
					DLL4		POLB								NPL
					DMAP1		AHR								CTSA
					DMRTA2		GPR126								ARHGAP18
					DMXL2		RP6-99M1.2								GNAS
					DNAI7		NME3								CALM1
					DNAJA3		HVCN1								SNX3
					DNAJB12		ARL6IP5								ID2
					DNAJB13		TAP1								PSMC4
					DNAJB2		HEXIM1								LAMP1
					DNAJC17		TSPAN9								CXCL8
					DNAJC27		PREX1								SIGLEC14
					DNAJC3		PAN3								CNDP2
					DNM2		HMGCL								MT-ATP6
					DNPEP		WBP1L								LAMTOR4
					DOCK2		JAG1								DNAJB1
					DOCK4-AS1		MYL12A								IER3
					DOCK7		TNRC6B								GPSM3
					DOCK7-DT		SLC25A36								NDUFS7
					DOT1L		MED13L								MT1X
					DPF3		MEIS1								NCKAP1L
					DPH5-DT		FBXO38								PRAM1
					DPRXP3		PQLC3								CXCR4
					DPY19L4		LINC00899								OSBPL11
					DRAP1		GPX1								MAP1LC3B
					DSE		RP4-647J21.1								TESC
					DST		IFI16								SNX6
					DSTYK		KMT2E								GLIPR2
					DTD1		ARID3B								SH3BGRL3
					DTNB-AS1		UHRF2								IRF2BP2
					DTWD2		PLEKHO1								RNASE1
					DUS1L		RP11-427H3.3								HIGD2A
					DUSP10		EVI2B								JUN
					DUSP16		MMP24-AS1								ADGRE5
					DUSP22		C12orf57								TCEB2
					DUSP8		ANTXR2								GNB2
					DZIP1L		C10orf118								TNF
					EDEM3		SGSM2								HNMT
					EDN2		ALDH6A1								PTAFR
					EEA1		RNF170								SH3KBP1
					EEF1AKMT1		ATP6V1H								HCLS1
					EEFSEC		RELB								SRA1
					EFHC1		INPP4A								NEK6
					EFNA5		MUM1								TSC22D3
					EGR2		CCDC88B								FYB
					EHD4-AS1		RIT1								ANKRD44
					EIF2B4		PBXIP1								RTN4
					EIF2S1		RAB2B								RBPJ
					EIF3J-DT		LRP10								TIMP2
					EIF4BP9		CDKN2C								LAP3
					EIF4E		C21orf91								RABEP1
					EIF4E2		CARHSP1								HRH2
					EIF5B		PDLIM1								CD81
					ELAVL4		FUCA1								TSPO
					ELP2		INPP5D								SLC40A1
					EMC7		TRAPPC2								PFDN5
					ENDOU		CDK19								ACTR3
					ENPP1		CPNE3								VIM
					ENPP3		ZMIZ1								ATP5G3
					ENSG00000183154		BMI1								WASF2
					ENSG00000188897		GPR65								PRMT9
					ENSG00000215022		SMG6								EPS8
					ENSG00000224935		ZC3H6								PSMB3
					ENSG00000230021		NDFIP2								QKI
					ENSG00000235480		HSH2D								C2
					ENSG00000235978		PAG1								S100B
					ENSG00000237461		MYO1G								ANXA2
					ENSG00000249631		NBR1								DDX5
					ENSG00000250075		CASC7								ZFHX3
					ENSG00000251314		KAT6B								MGAT1
					ENSG00000252923		SP110								CALM2
					ENSG00000253165		DGKE								ARHGAP4
					ENSG00000253177		FAM13B								MX1
					ENSG00000253214		RPS6KA3								DUSP6
					ENSG00000253842		PTEN								TBXAS1
					ENSG00000254718		CCNG1								DUSP3
					ENSG00000255476		SOCS2								NDUFA3
					ENSG00000257746		BTBD7								PDK4
					ENSG00000266401		CUX1								TGFBI
					ENSG00000278390		POU2F2								FCGR3A
					ENTR1		LEPROT								DPYSL2
					EPAS1		ZBTB1								ARL6IP5
					EPB41L4A-AS1		HPS4								DAZAP2
					EPC1-AS2		ITSN2								IL17RA
					EPM2AIP1		RNASE6								PLA2G15
					EPOP		KDM3A								EGR1
					EPS15		BROX								HEXB
					ERBIN		BCOR								ATF3
					ERBIN-DT		SMAP2								TMIGD3
					ERC1		HOXA9								MAP3K8
					ERCC1		PTBP3								NFKBIZ
					ERCC5		ADD1								PYGL
					ERCC6L2		RP11-169K16.9								SNX18
					ERCC6L2-AS1		TBCC								COLEC12
					ERG28		ERBB2IP								THEMIS2
					ERGIC2		ACBD3								MT-ND1
					ERICH2-DT		C1orf63								GSTO1
					ERICH3-AS1		UBE2H								ATP1B1
					ERLIN2		NCOA2								ETS2
					ERMN		SSBP2								RAB11FIP1
					ERRFI1		PBX3								LINC01272
					ERRFI1-DT		NKD2								SELK
					ESF1		OSTF1								CHMP2A
					ESM1		COMMD3								TMED10
					ESR1		RIOK3								ATP6AP2
					ETFRF1										KLF3
					ETV5-AS1										SUSD3
					ETV6										SELT
					EVL										MGLL
					EXD3										RAB29
					EXOC1										ZFAND5
					EXOC7										CPVL
					EXOSC3										C6orf62
					EYA2										NUP214
					EYS										SAMSN1
					FAF1										HBEGF
					FAM102B										PARVG
					FAM107B										SMAP2
					FAM117A										PILRA
					FAM124B										ASAH1
					FAM174B										PTPN18
					FAM3C										PTPRC
					FAR1-IT1										GABARAP
					FAR2										RBMS1
					FBXO34										MT1E
					FBXO34-AS1										CSRNP1
					FBXW11										CFD
					FCHO1										NEU1
					FCN1										PMP22
					FCRLA										MRPL14
					FCSK										PLIN2
					FERMT3										AAK1
					FEZ2										RNPEP
					FGD6										SLC16A3
					FGF9										RENBP
					FGR										CCDC109B
					FHL1										WAS
					FHOD1										CCL2
					FLI1										PRKCD
					FLJ38576										RGS10
					FLOT1										MT1F
					FLT3LG										SQSTM1
					FNBP1L										GNS
					FNTA										CALM3
					FOSB										SEC14L1
					FOXN3										RAB5C
					FOXP1										CAPZA1
					FRA10AC1										S100A8
					FRG1										TRIM38
					FRG1-DT										MYO1F
					FRG1CP										TNFRSF1B
					FRG1HP										PLXDC2
					FRMD3										LILRB2
					FRMD4A										SLC43A2
					FRY										PLAC8
					FSD2										ARHGAP30
					FTH1										ABCA1
					FUOM										B3GNT5
					FYTTD1										LAIR1
					FZD9										FAM50A
					G6PC3										TAGAP
					G6PD										YWHAH
					GABARAP										CEBPB
					GABBR2										KDM6B
					GABPA										PLP2
					GABPB1										C4orf48
					GABPB1-AS1										JUND
					GALNT12										WWP1
					GALT										FAM45A
					GAMT										STXBP2
					GAPDHP55										S100P
					GARS1										TTYH3
					GARS1-DT										NUDT1
					GAS5										HLA-DMA
					GAS7										DDIT4
					GASK1B										HSP90B1
					GASK1B-AS1										SKAP2
					GATAD2A										CD300A
					GBA1										PGAM1
					GBF1										S100A6
					GCLM										MAP4K4
					GCN1										SEPP1
					GDNF-AS1										JMJD1C
					GEMIN8										SIRPA
					GFI1										WSB1
					GFI1B										RP5-1171I10.5
					GFM1										YME1L1
					GFM2										ARID5A
					GGNBP2										RHOB
					GIMAP6										FSCN1
					GIN1										LYST
					GJA3										TRIB1
					GLIS3										CD302
					GLUD1P3										ANKRD12
					GMDS										PEPD
					GNA15-DT										MAPK1
					GNAS										C10orf54
					GNE										SDF2L1
					GNG12										CLK1
					GNPTAB										PTGS2
					GNPTG										ITM2C
					GOLGA7										LTB4R
					GOLGA8M										MSRB1
					GORASP2										RAP2B
					GPBP1										CD37
					GPR107
					GPR18
					GPR199P
					GPR55
					GRAMD1A
					GRAMD1B
					GRIN2A
					GRINA
					GRK2
					GRK4
					GRM4
					GRSF1
					GSN
					GSN-AS1
					GSTCD
					GSTZ1
					GTF2A1
					GTF2A1-AS1
					GTF2B
					GTF2H4
					GTF3C3
					GTPBP2
					GUSB
					GYS1
					GYS2
					H1-10
					H2BC5
					H2BC6
					H2BC8
					H3P35
					H4C4
					HAL
					HARS1
					HARS2
					HAUS8
					HBG1
					HCG17
					HCG21
					HDAC5
					HDAC7
					HDAC9
					HDGF
					HDLBP
					HEBP2
					HEMGN
					HENMT1
					HEXD
					HEY2
					HHEX
					HHIP
					HILPDA
					HILPDA-AS1
					HINT1
					HIRA
					HIVEP1
					HLA-DMB
					HMBS
					HMG20A
					HMGA1
					HMGB1
					HMGB4
					HMGCL
					HMGCR
					HNRNPA1
					HNRNPK
					HNRNPM
					HOXA-AS3
					HPS4
					HSD11B1
					HSD17B12
					HSD17B3
					HSF2BP
					HSP90AB1
					HSPB1
					HSPH1
					HTATSF1P2
					ICAM1
					ICAM2
					IDH2-DT
					IDH3A
					IDH3B
					IDH3B-DT
					IER2
					IER3-AS1
					IFIT1
					IFT122
					IGF1R
					IGFLR1
					IGHMBP2
					IGHV3-63
					IGKV4-1
					IGLVI-70
					IGSF10
					IKZF2
					IKZF3
					IL12A
					IL12RB1
					IL1R1
					IL21R
					IL23R
					IL2RB
					IL3RA
					IL4I1
					IL6R-AS1
					IL6ST
					IMMP2L
					INO80B
					INO80B-WBP1
					INPP4B
					INPPL1
					INSR
					INTS12
					INTS14
					INTS15
					INTS9
					INTU
					IPCEF1
					IQCH
					IRAG2
					IRF4
					ISG15
					IST1
					ITGA10
					ITGAL
					ITGB1
					ITGB7
					ITGB8
					ITGB8-AS1
					ITPKC
					ITPR1
					ITPR1-DT
					ITSN1
					JADE1
					JAG1
					JCHAIN
					JMJD1C
					JPX
					JRK
					KANSL3
					KAT6A
					KBTBD2
					KBTBD6
					KCNJ11
					KCNK15-AS1
					KCNN3
					KCTD17
					KCTD2
					KCTD20
					KCTD5
					KDM1A
					KDM3B
					KDM4B
					KDM5A
					KDSR
					KEL
					KIAA0232
					KIAA0930
					KIAA2026
					KIF13A
					KIF21B
					KIF6
					KIF9
					KLF11
					KLF2
					KLF2-DT
					KLF6
					KLF7
					KLHDC10
					KLHDC2
					KLHL18
					KLHL8
					KLLN
					KLRK1-AS1
					KMT2A
					KPNB1
					KPNB1-DT
					KRAS
					KRBA2
					KRT20
					KRTAP5-AS1
					LACTB2-AS1
					LAMP1
					LAMP3
					LARP7P4
					LAS1L
					LATS1
					LCP1
					LDLRAD4
					LDLRAP1
					LGALS13
					LIMA1
					LIMD1-AS1
					LIMK1
					LIMS1
					LINC-PINT
					LINC00158
					LINC00240
					LINC00265
					LINC00298
					LINC00339
					LINC00431
					LINC00511
					LINC00536
					LINC00544
					LINC00582
					LINC00635
					LINC00879
					LINC00886
					LINC00898
					LINC00938
					LINC00944
					LINC00973
					LINC00989
					LINC01010
					LINC01023
					LINC01117
					LINC01121
					LINC01132
					LINC01234
					LINC01320
					LINC01348
					LINC01353
					LINC01366
					LINC01435
					LINC01460
					LINC01480
					LINC01547
					LINC01635
					LINC01649
					LINC01686
					LINC01719
					LINC01749
					LINC01805
					LINC01852
					LINC01923
					LINC01970
					LINC02026
					LINC02090
					LINC02098
					LINC02132
					LINC02174
					LINC02289
					LINC02334
					LINC02354
					LINC02392
					LINC02426
					LINC02439
					LINC02541
					LINC02608
					LINC02615
					LINC02642
					LINC02709
					LINC02777
					LINC02898
					LINC02901
					LINC02909
					LINC02913
					LINC02922
					LINC02934
					LINC02938
					LINC02940
					LINC02977
					LINC02980
					LINC02989
					LINC03022
					LINC03034
					LIPT1
					LITAF
					LMBR1
					LMNA
					LMO4
					LNCATV
					LNCRNA-IUR
					LOC105370532
					LOC124900198
					LOC124906343
					LONP2
					LOXL2-AS1
					LRATD2
					LRIG1
					LRP1
					LRRC14B
					LRRC37A3
					LRRC37A6P
					LRRC63
					LRRC8D
					LRRK2
					LRRK2-DT
					LRSAM1
					LSP1
					LTBP2
					LTV1P1
					LY9
					LYN
					LZIC
					LZTFL1
					LZTS2
					MACF1
					MACORIS
					MACROD2
					MAD1L1
					MADCAM1
					MADD
					MADD-AS1
					MAF1
					MAGEA7P
					MAGI2-AS1
					MAGOHB
					MAK
					MALAT1
					MALL
					MAN2C1
					MANEAL
					MAP1LC3B2
					MAP3K12
					MAP4K3
					MAPK1IP1L
					MAPKAPK5
					MAPKAPK5-AS1
					MARCHF8
					MARCKSL1P2
					MARF1
					MATR3
					MBTPS2
					MCL1
					MCM2
					MCM6
					MCUR1
					MDH1
					MDM2
					ME1
					MED23
					MED24
					MED4
					MED6
					MEF2A
					MEF2C
					MEF2C-AS1
					MEF2D
					MELTF
					METAP1
					METTL25
					METTL9
					MFSD11
					MFSD12
					MFSD12-AS1
					MIB1
					MID1IP1
					MID1IP1-AS1
					MIDEAS
					MIR1284
					MIR142HG
					MIR1538
					MIR29B2CHG
					MIR3142HG
					MIR3190
					MIR3622B
					MIR3667HG
					MIR3913-1
					MIR3934
					MIR4425
					MIR4437
					MIR4498
					MIR4512
					MIR4733HG
					MIR510
					MIR5188
					MIR520A
					MIR548AW
					MIR584
					MIR6083
					MIR620
					MIR652
					MIR7845
					MIR8074
					MIR9-3HG
					MKKS
					MKNK1
					MKNK2
					MKRN2
					MKRN2OS
					MLEC
					MLH1
					MLLT1
					MMP2
					MNDA
					MNT
					MOB3A
					MOG
					MOK
					MON1B
					MPG
					MPHOSPH9
					MPP7
					MRPL21
					MRPL40
					MRPL44
					MRPL58
					MRPS18C
					MRPS30
					MRPS30-DT
					MRPS31
					MRPS31P5
					MRPS33
					MRTFA
					MRTFA-AS1
					MS4A1
					MT-CO1
					MT-ND6
					MT-RNR1
					MT-TE
					MT-TF
					MT-TP
					MT-TQ
					MT-TT
					MT-TW
					MT1E
					MTA1
					MTCH1P2
					MTCO3P12
					MTERF4
					MTF2
					MTHFD1L
					MTIF2
					MTND1P15
					MTPN
					MTRF1LP2
					MTSS1
					MTUS2
					MTUS2-AS2
					MTX2
					MVD
					MYCT1
					MYLK3
					MYO18A
					MYO1C
					MYO3B-AS1
					MYO9B
					MYOF
					N4BP2
					NAB1
					NACC1
					NADK
					NAE1
					NAGK
					NAGPA
					NAMPT
					NAP1L1
					NAPA
					NAV3
					NBN
					NCBP2
					NCBP2AS2
					NCBP3
					NCOA3
					NDST1
					NDUFAF1
					NDUFAF5
					NDUFS4
					NDUFV2
					NDUFV3
					NEAT1
					NEK3
					NEK6
					NEK8
					NEURL2
					NFAT5
					NFE2L2
					NFKB2
					NFKBIA
					NFS1
					NFX1
					NFXL1
					NFYB
					NIBAN1
					NIBAN2
					NIBAN3
					NIF3L1
					NIN
					NINJ2-AS1
					NIPSNAP2
					NKAPD1
					NKIRAS1
					NKTR
					NLRP4
					NMNAT1
					NMNAT2
					NMUR1
					NNT-AS1
					NOL9
					NOP14
					NOXA1
					NPC1
					NPLOC4
					NPM1P7
					NPNT
					NPTN
					NR2C1
					NR3C1
					NR4A1
					NR4A2
					NR4A3
					NREP
					NRG4
					NRP2
					NRXN1
					NSA2
					NSFL1C
					NSMCE3
					NTAN1
					NTHL1
					NUDT5
					NUF2
					NUMB
					NUP42
					NUP85
					NUP88
					ODAD2
					ODAD3
					ODR4
					OFCC1
					OFD1
					OGFOD3
					OLFM2
					OMA1
					OR1X5P
					OR2G6
					OR3A1
					OR5H1
					OSBPL9P2
					OSBPL9P3
					OTUD4
					OTUD5
					OTX2P2
					OXTR
					PABPC4
					PACRG-AS2
					PAFAH1B3
					PAG1
					PAK6
					PAK6-AS1
					PALS2
					PAM
					PARD3B
					PARN
					PARP1
					PARP10
					PASK
					PAX1
					PBX1
					PCDHGC3
					PCDHGC5
					PCID2
					PCMTD2
					PCNP
					PCNT
					PDCD1
					PDE3B
					PDE4B
					PDE4D
					PDE6D
					PDE8A
					PDS5B
					PEA15
					PELI2
					PEMT
					PER1
					PEX3
					PF4V1
					PFDN5
					PFKL
					PGK1
					PGM1
					PHACTR3
					PHACTR3-AS1
					PHF12
					PHF24
					PHIP
					PHLDB1
					PHLDB2
					PICALM
					PIGA
					PIGG
					PIH1D2
					PIK3C3
					PIPOX
					PITPNM2
					PITRM1
					PLA2G4C
					PLB1
					PLCB1-IT1
					PLCL2
					PLCL2-AS1
					PLD1
					PLD3
					PLEK
					PLEKHA4
					PLEKHG7
					PLEKHM3
					PLEKHN1
					PLK1
					PLPP4
					PMCH
					PNISR
					PNOC
					PNPT1P2
					PNRC1
					POLDIP3
					POLG2
					POLR1A
					POLR2A
					POLR2K
					POMT2
					PON1
					POP7
					POR
					PPCDC
					PPFIBP2
					PPIL3
					PPIP5K2
					PPM1A
					PPP1R12C
					PPP1R16B
					PPP1R18
					PPP1R37
					PPP1R3A
					PPP1R3B
					PPP2R5A
					PPP4R1L
					PPP4R3B
					PPP4R3B-DT
					PPP6R2
					PPT2
					PPT2-EGFL8
					PPWD1
					PRECSIT
					PRELID3A
					PRICKLE1
					PRKAB2
					PRKAG2
					PRKCE
					PRKCH
					PRKCSH
					PRKCZ
					PRKD2
					PROSER2
					PRPF8
					PRR11
					PRRT1
					PSCA
					PSD4
					PSIP1
					PSMA6
					PSMB3
					PSMB8
					PSMC1P8
					PSMC3IP
					PSMC4
					PSMD11
					PSME3IP1
					PSPHP1
					PTEN
					PTMA
					PTPA
					PTPN6
					PTPRC
					PTPRO
					PTPRU
					PTS
					PUM1
					PUM3
					PVT1
					PWWP3A
					PXK
					PXT1
					PYCR1
					R3HCC1
					RAB18
					RAB31
					RAB4B
					RAB4B-EGLN2
					RABEP1
					RABGAP1L-AS1
					RABGGTA
					RAC1P7
					RAD21
					RAD23B
					RAD51AP2
					RANBP1
					RAPGEF1
					RAPGEF4
					RAPGEF6
					RARG
					RASA1
					RASGRP3
					RAVER2
					RB1
					RB1-DT
					RBBP6
					RBM28
					RBM42
					RBM45
					RBM47
					RBM8B
					RBMS3
					RBPJ
					RCC2
					RCOR1
					REEP1
					REEP2
					RERE
					REV3L
					REXO4
					REXO5
					RFESD
					RFTN1
					RGL2
					RGS1
					RGS3
					RGS5
					RHBDF1
					RHBDF2
					RHEB
					RHEX
					RHOA
					RHOB
					RIGI
					RILPL2
					RIMS2
					RINT1
					RIPK2
					RIPK2-DT
					RIPOR2
					RMDN2-AS1
					RMI1
					RMND1
					RN7SKP135
					RN7SKP175
					RN7SKP192
					RN7SKP62
					RN7SKP9
					RN7SL172P
					RN7SL38P
					RN7SL408P
					RN7SL692P
					RNA5SP152
					RNA5SP205
					RNA5SP351
					RNA5SP450
					RNASEH2C
					RND1
					RNF128
					RNU1-78P
					RNU2-34P
					RNU2-63P
					RNU4-18P
					RNU4-2
					RNU4-70P
					RNU5B-4P
					RNU5D-1
					RNU6-1061P
					RNU6-205P
					RNU6-230P
					RNU6-351P
					RNU6-354P
					RNU6-485P
					RNU6-60P
					RNU6-946P
					RNU6ATAC11P
					RNU6ATAC34P
					RNU7-27P
					RNVU1-14
					RNVU1-15
					RNVU1-27
					RNVU1-28
					RNVU1-3
					RNVU1-34
					RNVU1-4
					RNVU1-6
					RNVU1-7
					ROCR
					ROMO1
					ROPN1L
					RORA-AS1
					RPAIN
					RPL11
					RPL12P12
					RPL12P28
					RPL15
					RPL21P100
					RPL26
					RPL26P20
					RPL27
					RPL29P20
					RPL37
					RPL38
					RPL6P25
					RPL7AP58
					RPL7AP74
					RPL7P50
					RPLP0P2
					RPP40
					RPS12
					RPS15AP29
					RPS19BP1
					RPS20
					RPS20P4
					RPS28
					RPS29P4
					RPS7
					RRAGC
					RRP1B
					RRS1
					RRS1-DT
					RSAD2
					RSF1
					RSL24D1P11
					RTF2
					S100A10
					S100A7A
					SACM1L
					SAE1
					SAMD4A
					SAR1B
					SARNP
					SBNO1
					SCAMP2
					SCAMP5
					SCARB2
					SCDP1
					SCIMP
					SCN3B
					SCN8A
					SCRIB
					SCUBE2
					SCYL2P1
					SDCCAG8
					SDE2
					SDF2
					SDK1
					SEC13
					SEC14L1
					SEC22C
					SEC23A
					SEC61A1
					SECTM1
					SELENOF
					SELENOH
					SELENOT
					SEMA3E
					SEMA4B
					SEMA7A
					SEPTIN2
					SEPTIN5
					SEPTIN9-DT
					SERP1
					SERPINA13P
					SETD2
					SFTA2
					SGCA
					SGMS1
					SH3BP1
					SH3GLB1
					SH3TC2-DT
					SHARPIN
					SHLD1
					SIGMAR1
					SIK2
					SIRPB2
					SIRT1
					SIRT6
					SLA
					SLAIN1
					SLC12A4
					SLC12A8
					SLC15A4
					SLC16A1
					SLC16A1-AS1
					SLC16A13
					SLC16A5
					SLC17A5
					SLC22A23
					SLC22A5
					SLC22A7
					SLC24A1
					SLC25A16
					SLC25A3P2
					SLC26A2
					SLC27A2
					SLC2A13
					SLC35A1
					SLC35B1
					SLC37A3
					SLC38A4-AS1
					SLC39A3
					SLC41A1
					SLC44A1
					SLC45A3
					SLC7A11-AS1
					SLFN13
					SLX4IP
					SLX9
					SMAD3
					SMARCA2
					SMARCD2
					SMCO4
					SMG6
					SMIM14
					SMIM14-DT
					SMIM36
					SMIM8
					SNAP23
					SNAP25-AS1
					SNAPC5
					SNF8
					SNHG12
					SNHG14
					SNHG17
					SNHG31
					SNHG32
					SNHG4
					SNORA13
					SNORA68B
					SNORC
					SNORD101
					SNORD107
					SNORD116-8
					SNORD52
					SNORD54
					SNRPA1
					SNRPA1-DT
					SNRPE
					SNX1
					SNX11
					SNX13
					SNX14
					SNX17
					SNX29
					SORBS1
					SORBS2
					SORBS3
					SORL1
					SOX2-OT
					SP2
					SP2-DT
					SPAG5
					SPATA2
					SPATA31D2P
					SPATA4
					SPEG
					SPG7
					SPHK1
					SPIB
					SPINK14
					SPP1
					SPRY2
					SPRYD4
					SPTAN1
					SREBF1
					SRGN
					SRRD
					SRRM3
					SRSF2
					SRSF3
					SSBP1
					SSBP4
					ST3GAL1
					ST6GAL1
					ST7
					STAG3L4
					STAP2
					STARD10
					STAT1
					STAT3
					STEEP1
					STIM1
					STIM2
					STING1
					STIP1
					STK10
					STKLD1
					STOML1
					STPG1
					STRIP1
					STX16
					STX16-NPEPL1
					STX4
					STX6
					STXBP1
					STYXL1
					SUB1
					SUDS3
					SULF1
					SUN1
					SUPT4H1
					SURF4
					SVIL
					SYCE2
					SYN3-AS1
					SYNCRIP
					SYNJ2
					SYNPO2L
					SYP
					SYS1
					SYS1-DBNDD2
					SYT17
					SYT7
					SYT9-AS1
					TAB1
					TACC1
					TACC2
					TAF12
					TAF12-DT
					TAF4
					TANK
					TARS1
					TARS1-DT
					TARS2
					TAS1R1
					TAS2R9
					TATDN1
					TBC1D1
					TBC1D10A
					TBC1D19
					TBC1D4
					TBCD
					TBKBP1
					TBL1X
					TBL1XR1
					TBX4
					TCEANC
					TCF4
					TCF7
					TCTA
					TCTN1
					TCTN3
					TDP1
					TDRD7
					TEDC1
					TEDDM2P
					TEFM
					TEKTIP1
					TELO2
					TFAM
					TFEB
					TFRC
					TGFB1I1
					TGFBI
					TGM2
					TH2LCRR
					THADA
					TIAM2
					TICAM2-AS1
					TIGD1
					TIMM8A
					TLCD1
					TLDC2
					TLE4
					TLR5
					TM7SF3
					TMA7B
					TMC1
					TMED1
					TMED9
					TMEM117
					TMEM131
					TMEM138
					TMEM167B
					TMEM170A
					TMEM237
					TMEM242
					TMEM242-DT
					TMEM277P
					TMEM35B
					TMEM39B
					TMEM41A
					TMEM63A
					TMEM9
					TMPRSS9
					TMX3
					TNFAIP3
					TNFAIP8
					TNFRSF17
					TNFSF13B
					TNFSF14
					TNIP2
					TNRC18
					TNRC6B
					TNRC6C
					TNS3
					TOB2
					TOMM40L
					TOMM6
					TOP3B
					TOR1AIP1
					TP53
					TPH2
					TPR
					TPST1
					TRA2A
					TRAC
					TRAF4
					TRAJ6
					TRAJ7
					TRAM1
					TRAPPC2
					TRAV14DV4
					TRDMT1
					TRIM13
					TRIM33
					TRIM38
					TRMT1
					TRMT2A
					TRMU
					TRPV2
					TSC1
					TSC22D1
					TSC22D3
					TSEN15
					TSEN54
					TSGA10
					TSN
					TSPAN10
					TSPAN18
					TSPAN7
					TSPYL1
					TSR3
					TTC12
					TTC12-DT
					TTC3P1
					TTLL9
					TTN-AS1
					TUBGCP2
					TUBGCP3
					TVP23A
					TXLNB
					TXN2
					TXNDC12
					TXNDC9
					U2SURP
					UBA7
					UBAC2
					UBAC2-AS1
					UBALD2
					UBC
					UBE2E2
					UBE2E2-DT
					UBE2F
					UBE2FP3
					UBE2H
					UBE2H-DT
					UBE2NP1
					UBE2O
					UBE3A
					UBE3D
					UBIAD1
					UBR4
					UBTF
					UHRF2
					UIMC1
					UNC5CL
					UPF2
					USP3
					USP4
					USP48
					USP51
					USPL1
					UST-AS2
					UTP15
					UTRN
					VANGL1
					VARS2
					VDR
					VEZF1
					VGLL4
					VIRMA-DT
					VLDLR
					VLDLR-AS1
					VPS16
					VPS28
					VPS36
					VPS37B
					VPS9D1
					VTRNA1-2
					VWA7
					WASHC5
					WASL
					WDFY1
					WDR1
					WDR11
					WDR11-DT
					WDR24
					WDR36
					WDR41
					WDR44
					WDR45
					WDR7
					WDR82
					WDR82P1
					WDR89
					WEE2-AS1
					WHSC1L2P
					WIZ
					WNT10A
					WRAP53
					WWOX
					WWTR1
					XIRP1
					XXYLT1
					YARS1
					YJU2
					YWHAH
					YY1AP1
					ZBED1
					ZBED5
					ZBED5-AS1
					ZBTB37
					ZBTB43
					ZC3H12C
					ZC3H3
					ZC3H6
					ZCCHC7
					ZCCHC8
					ZEB2
					ZER1
					ZFAND5
					ZFAT
					ZFHX3
					ZFP30
					ZFP69B
					ZFP90
					ZFR
					ZFYVE19
					ZGPAT
					ZMAT2
					ZMIZ1
					ZMIZ1-AS1
					ZNF106
					ZNF148
					ZNF165
					ZNF169
					ZNF174
					ZNF213
					ZNF213-AS1
					ZNF23
					ZNF236-DT
					ZNF24
					ZNF276
					ZNF287
					ZNF3
					ZNF346
					ZNF385A
					ZNF443
					ZNF484
					ZNF503-AS1
					ZNF527
					ZNF529
					ZNF580
					ZNF581
					ZNF609
					ZNF687
					ZNF687-AS1
					ZNF721
					ZNF746
					ZNF747
					ZNF747-DT
					ZNF768
					ZNF770
					ZNF790
					ZNF790-AS1
					ZNF821
					ZNF839
					ZNF843
					ZNF85
					ZPBP
					ZPBP2
					ZSCAN12
					ZSCAN16-AS1
					ZSCAN25
					ZSCAN32
					ZSWIM6

## Sheet: Source of Genesets
SigName	Description	Reference	Dataset GEO
MEF2C-KO DNreg in MOLM13	MEF2C_sig	PMID: 29526696	GSE109491
SIK3-KO DNreg in MOLM13	MEF2C_sig	PMID: 29526696	GSE109491
Mef2c-KO DNreg in RN2	MEF2C_sig	PMID: 31697837	GSE129862
SIK3-KO DNreg in RN2	MEF2C_sig	PMID: 31697837	GSE129862
Leukemia Stem Cell	MEF2C_sig	PMID: 19200802	GSE13690
MEF2C target genes	MEF2C_sig	https://www.gsea-msigdb.org/gsea/msigdb/human/geneset/MEF2C_TARGET_GENES
MEF2 target genes	MEF2C_sig	https://www.gsea-msigdb.org/gsea/msigdb/human/geneset/MEF2_02
MEF2CS222A+ vs MEF2CS222A- UPreg	MEF2C_sig	PMID: 29431698	GSE94453
MEF2CS222A+ vs MEF2CS222A- DNreg	MEF2C_sig	PMID: 29431698	GSE94453
HSCHFL+ during HSC maturation UPreg	Gene expression changes during functional maturation of human HSC	PMID: 35418685	GSE162950
HSCHFL+ during HSC maturation DNreg	Gene expression changes during functional maturation of human HSC	PMID: 35418685	GSE162950
AGM HSPCSPINK2+	HSPCSPINK2+ _sig	PMID: 35418685	GSE162950
Liver HSPCSPINK2+	HSPCSPINK2+ _sig	PMID: 35418685	GSE162950
AGM nascent HSC	Genes enriched in cluster 12 (HSC cluster) from all AGM cells (Fig. S1A)	PMID: 35418685	GSE162950
HSC vs non-HSC	Differential gene expression analysis between HSC and other hematopoietic cells (ED Fig.1e). Genes enriched in HSC are shown	PMID: 35418685	GSE162950
Other hem enrich vs HSC	Differential gene expression analysis between HSC and other hematopoietic cells (ED Fig.1e). Genes enriched in other hematopoietic cells are shown	PMID: 35418685	GSE162950
AGM nascent HSC specific	HSC genes from the intersection of HSC-enriched genes compared to all other AGM clusters (in a) and to other hematopoietic cells (in b)	PMID: 35418685	GSE162950
