# Supplementary material for: TCF3::HLF orchestrates an enhancer-promoter network with activation of MEF2C to promote immature HSC gene expression in leukemia
Source: Sci Adv. 2026 May 6;12(19):eadu3728. doi: 10.1126/sciadv.adu3728 (PMC13148343; doi:10.1126/sciadv.adu3728)
Supplement: Supplementary file 2 — Tables S1 to S10 [file sciadv.adu3728_tables_s1_to_s10.zip › adu3728_table_s10.xlsx]

## Sheet: sgRNA
sgRNA	Forward Oligo	Revers Oligo	Target
MEF2C#1	CACCGGATTCAGATTACGAGGATTA	AAACTAATCCTCGTAATCTGAATCC	MEF2C exon2
MEF2C#2	CACCGCCATGTCGGTGCTGGCATAC	AAACGTATGCCAGCACCGACATGGC	MEF2C exon3
SE1#1	CACCGTGGAAAACCACCGTAAAGGA	AAACTCCTTTACGGTGGTTTTCCAC	SE1 MYC Enhancer
SE1#2	CACCGTTGATGGAAAACCACCGTAA	AAACTTACGGTGGTTTTCCATCAAC	SE1 MYC Enhancer
SE2	CACCGCATAGTAAGAGTTATGTAAT	AAACATTACATAACTCTTACTATGC	SE2 MYC Enhancer
TCF3::HLF	CACCGGAACTCGGCCCTCCGCCAGG	AAACCCTGGCGGAGGGCCGAGTTCC	TCF3::HLF
E.1	CACCGTAGCATTACATAATACATGT	AAACACATGTATTATGTAATGCTAC	MEF2C enhancer
E.2	CACCGTTAGCATTACATAATACATG	AAACCATGTATTATGTAATGCTAAC	MEF2C enhancer
E.3	CACCGTCAAAGTTCTTGGAACAGGA	AAACTCCTGTTCCAAGAACTTTGAC	MEF2C enhancer
Cntr1	CACCGGTAGCGAACGTGTCCGGCGT	AAACACGCCGGACACGTTCGCTACC	Scrambled
Cntr2	CACCGGACCGGAACGATCTCGCGTA	AAACTACGCGAGATCGTTCCGGTCC	Scrambled
TCF3	GCAGGATGAGCAGTTTGGTC		TCF3

## Sheet: Primers
Gene	Forward primer	Reverse primer	Use
18S	GAGGATGAGGTGGAACGTGT	TCTTCAGTCGCTCCAGGTCT	RT-qPCR
ACTB	GAGCATCCCCCAAAGTTCACA	GGGTGGCTTTTAGGATGGCA	RT-qPCR
MEF2C_a	GCAGGTAACACAGGTGGTCTG	TGGGGGAGGAGATTTTGCTTG	RT-qPCR
MEF2C_b	CGCATGAGAGCCGGACAAAC	GGAGGTGGAACAGCACACAA	RT-qPCR
ChIP-qPCR MEF2C-enhancer	GTGTCTGACAACGGACCTGATAA	CGAATGTGTAACAGCCTTCCTG	ChIP qPCR
ChIP-qPCR Control	GAAGTGTCTCTGGCCCACAG	AAAGATACCAGGGCCCCTTAG	ChIP qPCR
Desert	AACCTCACTTTCATTGTTACTAGCCATA	CGCTCAAGGATGTCAGTAGCAT	RT-qPCR
MYC_SE2	GAACCATGACCGGGGAGACA	GGCCGGAAAGTATTGCTTCCTATTAC	RT-qPCR
MYC_SE1	TGCTGCGGCTAATCATTCCT	CACCGTAAAGGAAGGAGGTT	RT-qPCR
